# Supplementary material for: Inferring and perturbing cell fate regulomes in human brain organoids
Source: Nature. 2022 Oct 5;621(7978):365–72. doi: 10.1038/s41586-022-05279-8 (PMC10499607; doi:10.1038/s41586-022-05279-8)
Supplement: Supplementary file 5 — Stage-specific features. [file 41586_2022_5279_MOESM5_ESM.xls]

## Sheet: Data_S3
feature	group	avg_exp	fc	auc	pval	padj	prcex_self	prcex_other	expr_frac	chrom	assay
chr1-3675271-3675713	iPSC	0.283221	0.270786	0.588879	0	0	18.7445	0.994165	18.8545	chr1	peaks
chr1-6357201-6357639	iPSC	0.39337	0.378741	0.608492	0	0	22.8806	1.25167	18.2801	chr1	peaks
chr1-6693667-6695028	iPSC	0.504278	0.484335	0.65843	0	0	33.4702	1.72431	19.4108	chr1	peaks
chr1-7398934-7399466	iPSC	0.25902	0.254283	0.570108	0	0	14.4324	0.433521	33.2911	chr1	peaks
chr1-7991388-7992433	iPSC	0.88633	0.865496	0.697984	0	0	41.3024	1.90684	21.6601	chr1	peaks
chr1-8730476-8731525	iPSC	0.399384	0.392365	0.608976	0	0	22.4113	0.642133	34.9013	chr1	peaks
chr1-8794580-8794965	iPSC	0.169209	0.162266	0.558731	0	0	12.379	0.648652	19.0842	chr1	peaks
chr1-8911132-8911796	iPSC	0.238217	0.227912	0.602045	0	0	21.3846	0.928974	23.0196	chr1	peaks
chr1-9033257-9034376	iPSC	0.156644	0.150962	0.554015	0	0	11.2643	0.466117	24.1663	chr1	peaks
chr1-9713874-9714894	iPSC	1.09969	1.07618	0.733434	0	0	48.4013	1.9264	25.1253	chr1	peaks
chr1-9760323-9761897	iPSC	0.403344	0.383776	0.645974	0	0	31.0062	1.77646	17.4539	chr1	peaks
chr1-12241050-12242866	iPSC	0.303755	0.294139	0.569243	0	0	14.6377	0.824668	17.7498	chr1	peaks
chr1-12636147-12636947	iPSC	0.211059	0.202742	0.557647	0	0	12.203	0.694286	17.5763	chr1	peaks
chr1-12763764-12764698	iPSC	0.131221	0.124892	0.547574	0	0	10.0616	0.554125	18.1576	chr1	peaks
chr1-13723322-13724492	iPSC	0.48152	0.463084	0.637048	0	0	28.9821	1.67215	17.3322	chr1	peaks
chr1-15507430-15509851	iPSC	1.3172	1.29047	0.747487	0	0	51.3347	2.19368	23.4011	chr1	peaks
chr1-16385069-16386099	iPSC	0.251247	0.242153	0.56715	0	0	14.1977	0.788813	17.9988	chr1	peaks
chr1-17006944-17007477	iPSC	0.392344	0.375595	0.62774	0	0	27.0167	1.51895	17.7864	chr1	peaks
chr1-17370449-17370970	iPSC	0.151902	0.145214	0.559546	0	0	12.5257	0.629095	19.9106	chr1	peaks
chr1-17376960-17378453	iPSC	0.802581	0.77695	0.695228	0	0	41.0091	2.22954	18.3935	chr1	peaks
chr1-17434024-17434407	iPSC	0.338809	0.329096	0.590628	0	0	18.8618	0.765996	24.6239	chr1	peaks
chr1-19005612-19006380	iPSC	0.304781	0.292477	0.589108	0	0	18.8032	1.0235	18.3714	chr1	peaks
chr1-20089185-20089768	iPSC	0.204019	0.197339	0.560579	0	0	12.731	0.635614	20.0295	chr1	peaks
chr1-20624871-20625954	iPSC	0.457906	0.448208	0.609177	0	0	22.6459	0.850745	26.619	chr1	peaks
chr1-22092096-22092727	iPSC	0.283074	0.276778	0.569214	0	0	14.3737	0.550865	26.093	chr1	peaks
chr1-22172040-22172683	iPSC	0.226362	0.218126	0.574369	0	0	15.6351	0.769256	20.3249	chr1	peaks
chr1-22442181-22444149	iPSC	0.924465	0.91329	0.677423	0	0	36.4036	1.0561	34.47	chr1	peaks
chr1-23264767-23265076	iPSC	0.155177	0.1505	0.556257	0	0	11.6456	0.394407	29.527	chr1	peaks
chr1-25970719-25971585	iPSC	0.198739	0.189829	0.579618	0	0	16.6618	0.723622	23.0255	chr1	peaks
chr1-27006663-27007871	iPSC	0.914931	0.88559	0.712357	0	0	44.5879	2.49682	17.8578	chr1	peaks
chr1-27141402-27141955	iPSC	0.271096	0.262018	0.588072	0	0	18.3925	0.798592	23.0312	chr1	peaks
chr1-28290339-28291153	iPSC	0.368143	0.356588	0.588091	0	0	18.5098	0.942012	19.6492	chr1	peaks
chr1-29227494-29227929	iPSC	0.288794	0.280086	0.577054	0	0	16.1631	0.785554	20.5754	chr1	peaks
chr1-29356355-29357046	iPSC	0.432532	0.420781	0.6059	0	0	22.1473	1.04306	21.233	chr1	peaks
chr1-29821307-29822014	iPSC	0.209323	0.204901	0.564345	0	0	13.259	0.404185	32.8043	chr1	peaks
chr1-29876555-29877499	iPSC	0.405544	0.392962	0.602914	0	0	21.6486	1.13433	19.085	chr1	peaks
chr1-30737774-30738416	iPSC	0.204605	0.19662	0.559521	0	0	12.5257	0.635614	19.7064	chr1	peaks
chr1-31459807-31460362	iPSC	0.153955	0.149479	0.551111	0	0	10.6483	0.433521	24.5623	chr1	peaks
chr1-32008060-32008637	iPSC	0.291288	0.280933	0.587434	0	0	18.5098	1.06262	17.4191	chr1	peaks
chr1-32437661-32438820	iPSC	0.859343	0.842361	0.694778	0	0	40.1584	1.35924	29.5448	chr1	peaks
chr1-32632056-32633344	iPSC	0.217219	0.208467	0.559736	0	0	12.643	0.707324	17.8744	chr1	peaks
chr1-32641745-32642743	iPSC	0.530507	0.51396	0.629865	0	0	27.3394	1.48962	18.3533	chr1	peaks
chr1-32812193-32812798	iPSC	0.209299	0.20404	0.57007	0	0	14.4617	0.456338	31.6908	chr1	peaks
chr1-32980321-32981517	iPSC	0.50704	0.490275	0.622793	0	0	25.902	1.43095	18.1013	chr1	peaks
chr1-33050599-33050981	iPSC	0.200792	0.195495	0.557388	0	0	11.9097	0.44656	26.6698	chr1	peaks
chr1-34762596-34763895	iPSC	0.329667	0.31678	0.595895	0	0	20.2405	1.07565	18.817	chr1	peaks
chr1-34848252-34848638	iPSC	0.135524	0.130737	0.549356	0	0	10.3256	0.459598	22.4666	chr1	peaks
chr1-35344984-35345694	iPSC	0.153075	0.147105	0.55397	0	0	11.3523	0.567163	20.0159	chr1	peaks
chr1-35393554-35394474	iPSC	0.313142	0.302874	0.578424	0	0	16.5151	0.876821	18.8352	chr1	peaks
chr1-35523877-35524540	iPSC	0.175222	0.170224	0.548793	0	0	10.1789	0.433521	23.4797	chr1	peaks
chr1-38363817-38364854	iPSC	0.170578	0.163488	0.55984	0	0	12.5257	0.560644	22.3416	chr1	peaks
chr1-38952770-38954006	iPSC	0.697174	0.670465	0.693006	0	0	40.6864	2.28495	17.8063	chr1	peaks
chr1-39000783-39002221	iPSC	0.372201	0.361178	0.632194	0	0	27.4274	0.95831	28.6206	chr1	peaks
chr1-39877684-39878472	iPSC	0.268921	0.259563	0.602662	0	0	21.4139	0.870302	24.6051	chr1	peaks
chr1-40058487-40059548	iPSC	0.353329	0.344013	0.573158	0	0	15.3417	0.749698	20.4639	chr1	peaks
chr1-40899167-40899932	iPSC	0.23218	0.224579	0.565807	0	0	13.8457	0.704065	19.6654	chr1	peaks
chr1-42552600-42553119	iPSC	0.175711	0.168426	0.553038	0	0	11.2056	0.609537	18.3838	chr1	peaks
chr1-42646244-42646932	iPSC	0.207686	0.199347	0.569356	0	0	14.6377	0.795332	18.4045	chr1	peaks
chr1-43422052-43423105	iPSC	0.334849	0.322142	0.601039	0	0	21.2966	1.09521	19.4452	chr1	peaks
chr1-43840866-43842140	iPSC	0.236824	0.228338	0.58514	0	0	17.7471	0.726882	24.4154	chr1	peaks
chr1-44154582-44155339	iPSC	0.269483	0.263023	0.55224	0	0	11.0003	0.580201	18.9594	chr1	peaks
chr1-44681682-44682619	iPSC	0.329593	0.316232	0.612645	0	0	23.8486	1.31034	18.2003	chr1	peaks
chr1-45230395-45230897	iPSC	0.144471	0.138495	0.551499	0	0	10.8536	0.560644	19.3592	chr1	peaks
chr1-45454997-45455615	iPSC	0.183583	0.176689	0.560638	0	0	12.7603	0.645393	19.7714	chr1	peaks
chr1-45576699-45577268	iPSC	0.146988	0.140089	0.552703	0	0	11.147	0.599759	18.5857	chr1	peaks
chr1-47112868-47113510	iPSC	0.187592	0.182406	0.56684	0	0	13.8457	0.485674	28.5082	chr1	peaks
chr1-47307680-47308393	iPSC	0.200792	0.197723	0.556993	0	0	11.6456	0.250986	46.3996	chr1	peaks
chr1-48005258-48006061	iPSC	0.437078	0.42743	0.61207	0	0	23.2033	0.81163	28.5885	chr1	peaks
chr1-48667189-48668452	iPSC	0.252273	0.243451	0.563566	0	0	13.435	0.749698	17.9206	chr1	peaks
chr1-50163323-50164913	iPSC	0.322089	0.312114	0.580593	0	0	16.8378	0.743179	22.6564	chr1	peaks
chr1-50393372-50394108	iPSC	0.316515	0.308187	0.603531	0	0	21.4432	0.752958	28.4787	chr1	peaks
chr1-50910165-50910875	iPSC	0.164711	0.158561	0.55626	0	0	11.8216	0.576942	20.4902	chr1	peaks
chr1-51858249-51860082	iPSC	0.397624	0.386851	0.592371	0	0	19.3605	0.922455	20.988	chr1	peaks
chr1-52454244-52455284	iPSC	0.221326	0.21617	0.560107	0	0	12.467	0.456338	27.3196	chr1	peaks
chr1-52943450-52944248	iPSC	0.180111	0.173549	0.555145	0	0	11.587	0.567163	20.4297	chr1	peaks
chr1-53434751-53435781	iPSC	0.207539	0.199618	0.569449	0	0	14.5791	0.681248	21.4005	chr1	peaks
chr1-54124518-54124822	iPSC	0.129559	0.124067	0.553568	0	0	11.2056	0.492193	22.7667	chr1	peaks
chr1-54564063-54564879	iPSC	0.211792	0.202736	0.562407	0	0	13.2004	0.730141	18.0792	chr1	peaks
chr1-54962166-54963579	iPSC	0.277501	0.267939	0.583228	0	0	17.4538	0.834447	20.9166	chr1	peaks
chr1-55224780-55225732	iPSC	0.250807	0.239724	0.596021	0	0	20.2992	1.08217	18.7578	chr1	peaks
chr1-55323394-55324096	iPSC	0.2511	0.242989	0.576022	0	0	15.8991	0.707324	22.4778	chr1	peaks
chr1-55530437-55531380	iPSC	0.216192	0.20869	0.585548	0	0	17.8058	0.694286	25.6462	chr1	peaks
chr1-56166735-56168021	iPSC	0.210717	0.20332	0.561574	0	0	12.9657	0.658431	19.6918	chr1	peaks
chr1-56408813-56409601	iPSC	0.427691	0.418592	0.603487	0	0	21.5019	0.860523	24.987	chr1	peaks
chr1-56543676-56544917	iPSC	0.289161	0.279898	0.597913	0	0	20.4165	0.81163	25.155	chr1	peaks
chr1-57202068-57202563	iPSC	0.209152	0.203644	0.554146	0	0	11.2643	0.44656	25.2246	chr1	peaks
chr1-57261973-57263086	iPSC	0.536081	0.522717	0.637778	0	0	28.6301	1.1604	24.6725	chr1	peaks
chr1-57307292-57307904	iPSC	0.355481	0.346984	0.596866	0	0	20.0645	0.730141	27.4804	chr1	peaks
chr1-57553511-57554081	iPSC	0.1784	0.170317	0.55696	0	0	12.0563	0.66821	18.0427	chr1	peaks
chr1-58168063-58169974	iPSC	0.484062	0.468731	0.652675	0	0	31.9742	1.43747	22.2434	chr1	peaks
chr1-60041465-60042154	iPSC	0.232326	0.222314	0.574251	0	0	15.7231	0.902898	17.414	chr1	peaks
chr1-61547035-61547785	iPSC	0.282536	0.276188	0.577303	0	0	16.0458	0.622576	25.7732	chr1	peaks
chr1-61844570-61845128	iPSC	0.151657	0.146915	0.558517	0	0	12.1443	0.44004	27.5982	chr1	peaks
chr1-62176381-62177323	iPSC	0.705485	0.689177	0.674637	0	0	36.2863	1.48962	24.3595	chr1	peaks
chr1-62212441-62214414	iPSC	0.782048	0.773521	0.6272	0	0	26.1367	0.775775	33.6911	chr1	peaks
chr1-62476434-62477188	iPSC	0.28635	0.281727	0.579237	0	0	16.2511	0.420483	38.6486	chr1	peaks
chr1-62585158-62586186	iPSC	0.454361	0.442887	0.613867	0	0	23.7606	1.03654	22.923	chr1	peaks
chr1-62754757-62756749	iPSC	1.09915	1.06934	0.713426	0	0	44.9105	2.56527	17.5071	chr1	peaks
chr1-63063094-63063713	iPSC	0.319155	0.307225	0.587591	0	0	18.4805	1.0072	18.3483	chr1	peaks
chr1-63103478-63104022	iPSC	0.143468	0.135835	0.557613	0	0	12.203	0.681248	17.9127	chr1	peaks
chr1-63298740-63299940	iPSC	0.352841	0.346615	0.574156	0	0	15.4004	0.603018	25.5389	chr1	peaks
chr1-63304217-63306404	iPSC	0.414467	0.398364	0.616056	0	0	24.494	1.3625	17.9773	chr1	peaks
chr1-63572719-63573001	iPSC	0.166496	0.162177	0.561884	0	0	12.7897	0.413964	30.8956	chr1	peaks
chr1-63739332-63739981	iPSC	0.160311	0.152874	0.559881	0	0	12.6137	0.645393	19.5442	chr1	peaks
chr1-63917674-63918201	iPSC	0.406278	0.392696	0.61006	0	0	23.174	1.22885	18.8582	chr1	peaks
chr1-63972693-63973394	iPSC	0.273785	0.265881	0.569989	0	0	14.6377	0.66821	21.9059	chr1	peaks
chr1-64060293-64061812	iPSC	0.313655	0.299644	0.597847	0	0	20.7392	1.19952	17.2896	chr1	peaks
chr1-64378496-64379498	iPSC	0.406864	0.397102	0.598366	0	0	20.4752	0.860523	23.7939	chr1	peaks
chr1-64396623-64397181	iPSC	0.256967	0.249318	0.570155	0	0	14.6671	0.66495	22.0574	chr1	peaks
chr1-64499970-64500303	iPSC	0.217366	0.209853	0.562368	0	0	13.1417	0.694286	18.9283	chr1	peaks
chr1-64584079-64584759	iPSC	0.178645	0.171881	0.55285	0	0	11.1176	0.560644	19.8301	chr1	peaks
chr1-64711814-64712552	iPSC	0.296128	0.290022	0.582106	0	0	16.9258	0.528049	32.0535	chr1	peaks
chr1-64897235-64898827	iPSC	0.697272	0.681194	0.599453	0	0	21.0326	1.21582	17.2991	chr1	peaks
chr1-65330640-65331219	iPSC	0.162267	0.156122	0.556827	0	0	11.939	0.573682	20.8111	chr1	peaks
chr1-65425633-65426266	iPSC	0.306688	0.294894	0.584468	0	0	17.8938	1.03328	17.3175	chr1	peaks
chr1-65443602-65444651	iPSC	0.350836	0.344235	0.596083	0	0	19.8005	0.616057	32.1408	chr1	peaks
chr1-65448934-65449702	iPSC	0.171482	0.16436	0.563081	0	0	13.2884	0.694286	19.1396	chr1	peaks
chr1-66423815-66424846	iPSC	0.157378	0.151527	0.555451	0	0	11.5576	0.469376	24.6234	chr1	peaks
chr1-66436289-66437039	iPSC	0.149433	0.143251	0.555843	0	0	11.7336	0.560644	20.9289	chr1	peaks
chr1-67515300-67516337	iPSC	1.03109	1.0146	0.712458	0	0	43.6785	1.43421	30.4548	chr1	peaks
chr1-67552185-67552751	iPSC	0.169845	0.163526	0.560446	0	0	12.643	0.567163	22.2917	chr1	peaks
chr1-67601287-67601914	iPSC	0.203725	0.197788	0.561331	0	0	12.7603	0.508491	25.0945	chr1	peaks
chr1-67648611-67649155	iPSC	0.206659	0.199227	0.556206	0	0	11.8803	0.66169	17.9545	chr1	peaks
chr1-67839241-67840147	iPSC	0.244647	0.236959	0.562795	0	0	13.259	0.726882	18.241	chr1	peaks
chr1-68276037-68277061	iPSC	0.676005	0.665346	0.674869	0	0	35.905	1.01046	35.5332	chr1	peaks
chr1-69305662-69306350	iPSC	0.258434	0.250002	0.572983	0	0	15.3417	0.782294	19.6112	chr1	peaks
chr1-70373382-70374604	iPSC	0.405544	0.391316	0.608837	0	0	22.9979	1.29404	17.7721	chr1	peaks
chr1-70585869-70586438	iPSC	0.173169	0.165411	0.563602	0	0	13.435	0.720362	18.6504	chr1	peaks
chr1-71393059-71394134	iPSC	0.164613	0.158211	0.561717	0	0	12.907	0.576942	22.3714	chr1	peaks
chr1-76230616-76231283	iPSC	0.29493	0.283937	0.59764	0	0	20.4459	0.88986	22.9765	chr1	peaks
chr1-76980964-76981626	iPSC	0.228659	0.218701	0.568867	0	0	14.5791	0.831187	17.54	chr1	peaks
chr1-77634375-77635092	iPSC	0.175125	0.169073	0.548592	0	0	10.2376	0.537827	19.0351	chr1	peaks
chr1-77971511-77972731	iPSC	0.337147	0.320235	0.613329	0	0	24.0246	1.39509	17.2208	chr1	peaks
chr1-78236786-78238136	iPSC	0.86961	0.857267	0.68928	0	0	38.7797	1.08217	35.835	chr1	peaks
chr1-79488424-79489198	iPSC	0.271634	0.26631	0.560214	0	0	12.5843	0.570423	22.0614	chr1	peaks
chr1-80157739-80158487	iPSC	0.215948	0.209557	0.574397	0	0	15.4004	0.51501	29.9031	chr1	peaks
chr1-81020497-81020820	iPSC	0.169258	0.1652	0.548475	0	0	10.1203	0.44004	22.9985	chr1	peaks
chr1-81114022-81114763	iPSC	0.206366	0.200645	0.557932	0	0	12.0563	0.479155	25.1616	chr1	peaks
chr1-81244919-81246081	iPSC	0.147453	0.144525	0.554753	0	0	11.2056	0.257505	43.5162	chr1	peaks
chr1-81250710-81251231	iPSC	0.213259	0.210673	0.563417	0	0	12.9363	0.264024	48.9968	chr1	peaks
chr1-81550789-81551073	iPSC	0.159724	0.155308	0.549572	0	0	10.2963	0.387887	26.5445	chr1	peaks
chr1-81780334-81782095	iPSC	0.418451	0.40368	0.603435	0	0	21.8833	1.26797	17.2585	chr1	peaks
chr1-83208455-83209045	iPSC	0.209886	0.207734	0.569242	0	0	14.051	0.211871	66.3188	chr1	peaks
chr1-84288731-84289739	iPSC	0.146377	0.14076	0.56023	0	0	12.5257	0.466117	26.8724	chr1	peaks
chr1-84723711-84724882	iPSC	0.624523	0.605406	0.653239	0	0	32.2382	1.69823	18.9834	chr1	peaks
chr1-85282259-85282853	iPSC	0.415542	0.398332	0.630512	0	0	27.6621	1.55481	17.7913	chr1	peaks
chr1-85393277-85394443	iPSC	0.456928	0.445324	0.590953	0	0	19.0965	0.977868	19.5287	chr1	peaks
chr1-85596943-85598060	iPSC	0.273834	0.265574	0.578017	0	0	16.3098	0.726882	22.438	chr1	peaks
chr1-85975599-85976742	iPSC	0.446416	0.42624	0.646038	0	0	30.9475	1.75038	17.6804	chr1	peaks
chr1-86823235-86824450	iPSC	0.346925	0.335598	0.602367	0	0	21.4726	1.06262	20.2073	chr1	peaks
chr1-87722288-87723649	iPSC	0.356556	0.350292	0.581072	0	0	16.7204	0.528049	31.6646	chr1	peaks
chr1-88566252-88567238	iPSC	0.317982	0.307644	0.583656	0	0	17.6298	0.932234	18.9114	chr1	peaks
chr1-88736325-88737922	iPSC	0.72201	0.70304	0.658429	0	0	33.2649	1.70801	19.4758	chr1	peaks
chr1-88773571-88774601	iPSC	0.371663	0.361314	0.586604	0	0	18.1285	0.840966	21.5567	chr1	peaks
chr1-88775816-88776734	iPSC	0.335142	0.329389	0.59143	0	0	18.8032	0.541087	34.7507	chr1	peaks
chr1-88777612-88777968	iPSC	0.133348	0.129703	0.551611	0	0	10.6483	0.329215	32.3444	chr1	peaks
chr1-89361612-89362159	iPSC	0.223673	0.217039	0.574737	0	0	15.5471	0.622576	24.9722	chr1	peaks
chr1-89929056-89930043	iPSC	0.932678	0.919553	0.679662	0	0	36.9317	1.15388	32.0064	chr1	peaks
chr1-89932961-89933290	iPSC	0.187054	0.184175	0.555151	0	0	11.2936	0.270543	41.7443	chr1	peaks
chr1-90591360-90592326	iPSC	0.286594	0.276321	0.588552	0	0	18.6272	0.942012	19.7738	chr1	peaks
chr1-90784087-90784873	iPSC	0.225433	0.218349	0.555609	0	0	11.7336	0.638873	18.3661	chr1	peaks
chr1-90808452-90810196	iPSC	0.738486	0.723465	0.653693	0	0	31.8862	1.27123	25.083	chr1	peaks
chr1-90973820-90974988	iPSC	0.478733	0.464377	0.601528	0	0	21.4432	1.20604	17.7799	chr1	peaks
chr1-91006728-91007602	iPSC	0.154737	0.146809	0.557876	0	0	12.2617	0.694286	17.6608	chr1	peaks
chr1-91011863-91012546	iPSC	0.199765	0.192078	0.551106	0	0	10.8243	0.616057	17.5703	chr1	peaks
chr1-91066434-91067178	iPSC	0.163489	0.15754	0.555213	0	0	11.5283	0.492193	23.4223	chr1	peaks
chr1-91123253-91124227	iPSC	0.537108	0.527188	0.60684	0	0	22.1766	0.893119	24.8305	chr1	peaks
chr1-91633303-91633857	iPSC	0.145473	0.139231	0.551069	0	0	10.7656	0.554125	19.4281	chr1	peaks
chr1-91916756-91917432	iPSC	0.184072	0.178346	0.55733	0	0	11.9683	0.511751	23.387	chr1	peaks
chr1-91943984-91944413	iPSC	0.162071	0.158377	0.550568	0	0	10.4429	0.335735	31.1048	chr1	peaks
chr1-93123802-93125590	iPSC	0.37621	0.366801	0.583094	0	0	17.3658	0.775775	22.3851	chr1	peaks
chr1-93410540-93412130	iPSC	0.678058	0.667	0.674812	0	0	35.8756	0.997425	35.9682	chr1	peaks
chr1-93471135-93471744	iPSC	0.167644	0.161245	0.549589	0	0	10.4429	0.531308	19.6552	chr1	peaks
chr1-93828746-93829816	iPSC	0.350836	0.34285	0.585919	0	0	17.8058	0.655171	27.1773	chr1	peaks
chr1-93888743-93889373	iPSC	0.198445	0.192187	0.558611	0	0	12.3203	0.612797	20.1051	chr1	peaks
chr1-94050718-94051133	iPSC	0.206512	0.196842	0.569633	0	0	14.7257	0.81489	18.0708	chr1	peaks
chr1-94259028-94260398	iPSC	0.459226	0.452218	0.605252	0	0	21.6192	0.606278	35.659	chr1	peaks
chr1-94713290-94714476	iPSC	0.543586	0.526956	0.631771	0	0	27.7501	1.4831	18.7109	chr1	peaks
chr1-94862637-94863186	iPSC	0.168084	0.160647	0.548422	0	0	10.2669	0.59324	17.3066	chr1	peaks
chr1-95517555-95519308	iPSC	0.258556	0.251053	0.576994	0	0	16.0164	0.632354	25.3282	chr1	peaks
chr1-95793769-95794736	iPSC	0.285128	0.275034	0.579574	0	0	16.8084	0.935493	17.9675	chr1	peaks
chr1-96001789-96003892	iPSC	0.522734	0.51405	0.610518	0	0	22.8219	0.762737	29.9211	chr1	peaks
chr1-96521898-96523212	iPSC	0.47399	0.455645	0.624703	0	0	26.3127	1.43421	18.3465	chr1	peaks
chr1-96562108-96562662	iPSC	0.224259	0.221027	0.565799	0	0	13.4644	0.312918	43.0284	chr1	peaks
chr1-96714413-96715927	iPSC	0.786448	0.772986	0.685189	0	0	38.017	1.10499	34.4048	chr1	peaks
chr1-98205109-98205692	iPSC	0.341889	0.332447	0.604715	0	0	21.7366	0.831187	26.1512	chr1	peaks
chr1-99328165-99328469	iPSC	0.176738	0.173834	0.548779	0	0	10.0616	0.319437	31.4979	chr1	peaks
chr1-99514168-99515482	iPSC	0.260047	0.254739	0.559429	0	0	12.3203	0.456338	26.9982	chr1	peaks
chr1-99957518-99958567	iPSC	0.234086	0.229515	0.561864	0	0	12.7603	0.397666	32.0881	chr1	peaks
chr1-101381942-101382551	iPSC	0.184145	0.177392	0.558543	0	0	12.3203	0.612797	20.1051	chr1	peaks
chr1-103267717-103268250	iPSC	0.120905	0.114978	0.55123	0	0	10.795	0.550865	19.5964	chr1	peaks
chr1-104488085-104489488	iPSC	0.450132	0.439658	0.636772	0	0	28.2194	0.893119	31.5965	chr1	peaks
chr1-107352586-107353766	iPSC	0.175271	0.170398	0.550626	0	0	10.5309	0.417224	25.2405	chr1	peaks
chr1-108533255-108534390	iPSC	0.436883	0.422638	0.609051	0	0	22.9393	1.21582	18.8674	chr1	peaks
chr1-108540169-108541055	iPSC	0.169062	0.164847	0.554344	0	0	11.235	0.374849	29.972	chr1	peaks
chr1-109079621-109080230	iPSC	0.21321	0.205572	0.560475	0	0	12.7017	0.619316	20.5092	chr1	peaks
chr1-109832235-109834219	iPSC	0.368828	0.35517	0.605415	0	0	22.2353	1.2093	18.3869	chr1	peaks
chr1-110475376-110475753	iPSC	0.197027	0.189731	0.554792	0	0	11.6163	0.671469	17.2998	chr1	peaks
chr1-112237770-112238490	iPSC	0.206121	0.197364	0.56521	0	0	13.8164	0.801851	17.2306	chr1	peaks
chr1-112239204-112240286	iPSC	0.325609	0.314075	0.59086	0	0	19.0965	0.971348	19.6598	chr1	peaks
chr1-112765840-112766640	iPSC	0.352156	0.347995	0.58123	0	0	16.6031	0.378109	43.9109	chr1	peaks
chr1-112817549-112818795	iPSC	1.42285	1.38331	0.771686	0	0	56.7908	3.16503	17.9432	chr1	peaks
chr1-113158378-113159389	iPSC	0.364623	0.360581	0.595248	0	0	19.3899	0.355292	54.5744	chr1	peaks
chr1-113546369-113546926	iPSC	0.122617	0.117651	0.549174	0	0	10.3549	0.521529	19.855	chr1	peaks
chr1-114472986-114473647	iPSC	0.215166	0.206876	0.559627	0	0	12.6137	0.704065	17.9155	chr1	peaks
chr1-118483141-118483737	iPSC	0.328982	0.324908	0.579566	0	0	16.2511	0.355292	45.7401	chr1	peaks
chr1-119172635-119174608	iPSC	0.349834	0.33974	0.616135	0	0	24.1713	0.987646	24.4737	chr1	peaks
chr1-119340316-119341908	iPSC	0.75154	0.740468	0.669363	0	0	34.8196	1.03002	33.8048	chr1	peaks
chr1-119516482-119517021	iPSC	0.181432	0.176357	0.55067	0	0	10.5603	0.436781	24.1775	chr1	peaks
chr1-145947202-145947930	iPSC	0.220055	0.213367	0.562674	0	0	13.1417	0.622576	21.1086	chr1	peaks
chr1-149775126-149775857	iPSC	0.170431	0.166433	0.551597	0	0	10.6776	0.36833	28.9893	chr1	peaks
chr1-150302104-150303229	iPSC	0.449105	0.434937	0.592039	0	0	19.3312	0.951791	20.3103	chr1	peaks
chr1-151576940-151577568	iPSC	0.191845	0.186206	0.55324	0	0	11.0883	0.453079	24.4732	chr1	peaks
chr1-151723829-151724420	iPSC	0.309182	0.295752	0.5998	0	0	21.1206	1.19952	17.6075	chr1	peaks
chr1-152043495-152044239	iPSC	0.409798	0.398498	0.605479	0	0	22.0299	0.984387	22.3793	chr1	peaks
chr1-153605736-153606464	iPSC	0.189645	0.182881	0.549934	0	0	10.5309	0.560644	18.7837	chr1	peaks
chr1-154180203-154180467	iPSC	0.180405	0.173869	0.56243	0	0	13.0243	0.544346	23.9266	chr1	peaks
chr1-154187128-154187554	iPSC	0.277207	0.269526	0.575359	0	0	15.7231	0.671469	23.4159	chr1	peaks
chr1-156974564-156975410	iPSC	0.158404	0.155025	0.549241	0	0	10.1203	0.273803	36.9619	chr1	peaks
chr1-157086161-157086700	iPSC	0.253447	0.245075	0.56607	0	0	13.9337	0.743179	18.7488	chr1	peaks
chr1-157140218-157140532	iPSC	0.239366	0.231473	0.571069	0	0	14.8724	0.66821	22.2571	chr1	peaks
chr1-157539675-157540609	iPSC	0.288941	0.28434	0.593951	0	0	19.2138	0.430262	44.6562	chr1	peaks
chr1-157625819-157626403	iPSC	0.211352	0.203953	0.56403	0	0	13.4644	0.674729	19.9552	chr1	peaks
chr1-157868359-157869596	iPSC	0.180258	0.172821	0.557581	0	0	12.115	0.599759	20.1998	chr1	peaks
chr1-158185498-158186159	iPSC	0.341302	0.33088	0.590554	0	0	19.0378	0.981127	19.4041	chr1	peaks
chr1-158192578-158193852	iPSC	0.276474	0.271976	0.573289	0	0	15.0191	0.378109	39.7215	chr1	peaks
chr1-159913641-159914176	iPSC	0.362716	0.353356	0.574351	0	0	15.6644	0.831187	18.8458	chr1	peaks
chr1-160671635-160672820	iPSC	0.494769	0.48734	0.601714	0	0	20.9739	0.681248	30.7875	chr1	peaks
chr1-160746597-160747550	iPSC	0.332796	0.324761	0.58569	0	0	17.7765	0.66821	26.6031	chr1	peaks
chr1-160986884-160988273	iPSC	0.706757	0.692442	0.645902	0	0	30.3901	1.32012	23.0207	chr1	peaks
chr1-161088893-161089799	iPSC	0.433118	0.418385	0.60736	0	0	22.7046	1.31034	17.3272	chr1	peaks
chr1-161299138-161300119	iPSC	0.165004	0.156644	0.565314	0	0	13.8457	0.769256	17.9988	chr1	peaks
chr1-161605691-161606201	iPSC	0.231446	0.224384	0.563146	0	0	13.2297	0.625835	21.1392	chr1	peaks
chr1-161736177-161736648	iPSC	0.24274	0.235275	0.565821	0	0	13.7577	0.612797	22.4507	chr1	peaks
chr1-161945789-161946649	iPSC	0.348	0.333566	0.605536	0	0	22.2939	1.24189	17.9516	chr1	peaks
chr1-162172013-162173050	iPSC	0.231593	0.223694	0.560591	0	0	12.7897	0.684507	18.6845	chr1	peaks
chr1-162475053-162476119	iPSC	0.380903	0.369783	0.604747	0	0	21.9419	1.02024	21.5066	chr1	peaks
chr1-162988462-162989241	iPSC	0.241224	0.231245	0.58758	0	0	18.4805	0.948532	19.4833	chr1	peaks
chr1-163595949-163597231	iPSC	0.732057	0.722936	0.644782	0	0	29.6861	0.844226	35.1637	chr1	peaks
chr1-164921276-164921843	iPSC	0.123032	0.118007	0.556535	0	0	11.7923	0.479155	24.6106	chr1	peaks
chr1-165873714-165874899	iPSC	0.237606	0.231739	0.553039	0	0	11.0883	0.498712	22.2338	chr1	peaks
chr1-167408986-167409486	iPSC	0.166178	0.160088	0.550755	0	0	10.707	0.567163	18.8781	chr1	peaks
chr1-167769898-167770652	iPSC	0.260194	0.249046	0.578021	0	0	16.5151	0.935493	17.6539	chr1	peaks
chr1-168427814-168428654	iPSC	0.25594	0.246346	0.571304	0	0	15.0191	0.775775	19.3601	chr1	peaks
chr1-169113557-169114137	iPSC	0.282341	0.274915	0.576454	0	0	15.8991	0.622576	25.5376	chr1	peaks
chr1-169287826-169289347	iPSC	0.440598	0.431602	0.5808	0	0	16.8965	0.785554	21.509	chr1	peaks
chr1-169662299-169663383	iPSC	0.205437	0.200292	0.560924	0	0	12.643	0.479155	26.386	chr1	peaks
chr1-169690302-169691267	iPSC	0.252518	0.246205	0.578263	0	0	16.2218	0.580201	27.9589	chr1	peaks
chr1-169780618-169781759	iPSC	0.551579	0.537954	0.638551	0	0	28.7768	1.14085	25.2241	chr1	peaks
chr1-170487000-170488595	iPSC	0.612203	0.601577	0.644526	0	0	29.7448	0.935493	31.7958	chr1	peaks
chr1-170490928-170491647	iPSC	0.182654	0.175472	0.55584	0	0	11.763	0.599759	19.6129	chr1	peaks
chr1-170502933-170504220	iPSC	0.378117	0.369088	0.587811	0	0	18.3338	0.801851	22.8644	chr1	peaks
chr1-170580610-170581466	iPSC	0.251271	0.237755	0.608671	0	0	23.0566	1.27775	18.0447	chr1	peaks
chr1-171298187-171299971	iPSC	0.371125	0.365508	0.586466	0	0	17.7765	0.511751	34.7366	chr1	peaks
chr1-171305286-171307201	iPSC	0.454532	0.441852	0.621751	0	0	25.4033	1.10173	23.0577	chr1	peaks
chr1-171420310-171421212	iPSC	0.241566	0.237503	0.552023	0	0	10.7363	0.345513	31.0734	chr1	peaks
chr1-171431020-171432605	iPSC	0.51364	0.493013	0.663533	0	0	34.4089	1.76994	19.4407	chr1	peaks
chr1-172479543-172480293	iPSC	0.286594	0.277712	0.581254	0	0	17.0725	0.860523	19.8396	chr1	peaks
chr1-174297116-174297774	iPSC	0.256233	0.247976	0.572638	0	0	15.2244	0.713843	21.3274	chr1	peaks
chr1-174568990-174569710	iPSC	0.264447	0.254016	0.572577	0	0	15.3417	0.850745	18.0333	chr1	peaks
chr1-175073287-175074217	iPSC	0.446856	0.429407	0.646712	0	0	30.9182	1.51895	20.3549	chr1	peaks
chr1-175317218-175317599	iPSC	0.173218	0.166503	0.552765	0	0	11.147	0.612797	18.1903	chr1	peaks
chr1-175433857-175434606	iPSC	0.219126	0.21083	0.567983	0	0	14.2857	0.694286	20.5761	chr1	peaks
chr1-175796880-175797915	iPSC	0.215899	0.208755	0.565049	0	0	13.6697	0.691026	19.7817	chr1	peaks
chr1-175831399-175833204	iPSC	0.591669	0.580619	0.622252	0	0	25.286	0.896379	28.2091	chr1	peaks
chr1-175918064-175919279	iPSC	0.411998	0.405794	0.628458	0	0	26.2247	0.563904	46.5056	chr1	peaks
chr1-175921910-175922965	iPSC	0.87445	0.856196	0.68142	0	0	37.6357	1.55155	24.2568	chr1	peaks
chr1-177048515-177049037	iPSC	0.159284	0.153499	0.55254	0	0	11.0003	0.498712	22.0574	chr1	peaks
chr1-178264583-178265012	iPSC	0.169307	0.161451	0.559373	0	0	12.5843	0.723622	17.3908	chr1	peaks
chr1-178587993-178589264	iPSC	0.195707	0.188422	0.552589	0	0	11.147	0.638873	17.4478	chr1	peaks
chr1-179447502-179447888	iPSC	0.13787	0.131655	0.549891	0	0	10.5309	0.560644	18.7837	chr1	peaks
chr1-180433431-180434268	iPSC	0.210472	0.203328	0.552275	0	0	11.059	0.619316	17.8567	chr1	peaks
chr1-181582854-181584048	iPSC	0.520827	0.503378	0.624682	0	0	26.3127	1.4831	17.7417	chr1	peaks
chr1-182771015-182771828	iPSC	0.289234	0.277886	0.578572	0	0	16.6031	0.909417	18.2569	chr1	peaks
chr1-182909537-182910781	iPSC	0.419136	0.406603	0.588179	0	0	18.6565	1.07565	17.3443	chr1	peaks
chr1-182957487-182958466	iPSC	0.805661	0.795742	0.663003	0	0	33.3529	0.867043	38.4674	chr1	peaks
chr1-183320652-183321502	iPSC	0.519507	0.510875	0.62569	0	0	25.814	0.717103	35.9977	chr1	peaks
chr1-183460937-183462211	iPSC	0.225922	0.218946	0.574996	0	0	15.6644	0.687767	22.7758	chr1	peaks
chr1-184047496-184047961	iPSC	0.260487	0.253392	0.572689	0	0	15.1951	0.681248	22.3048	chr1	peaks
chr1-184673098-184673771	iPSC	0.38325	0.375085	0.602529	0	0	21.1792	0.710584	29.8054	chr1	peaks
chr1-185073849-185074888	iPSC	0.213552	0.208554	0.560004	0	0	12.4377	0.453079	27.4514	chr1	peaks
chr1-185538160-185538863	iPSC	0.420505	0.415621	0.600264	0	0	20.4459	0.407445	50.1807	chr1	peaks
chr1-185699633-185700849	iPSC	0.278699	0.270218	0.594607	0	0	19.6832	0.743179	26.4851	chr1	peaks
chr1-187469497-187470447	iPSC	0.190721	0.184066	0.568456	0	0	14.2564	0.573682	24.8507	chr1	peaks
chr1-188749183-188749615	iPSC	0.187885	0.184577	0.556138	0	0	11.5283	0.309658	37.2292	chr1	peaks
chr1-190615644-190616515	iPSC	0.181285	0.173201	0.553636	0	0	11.3523	0.635614	17.8604	chr1	peaks
chr1-192335624-192336732	iPSC	0.219713	0.213508	0.548337	0	0	10.1789	0.534568	19.0414	chr1	peaks
chr1-192838541-192840384	iPSC	0.68104	0.668415	0.64377	0	0	29.8328	1.16366	25.637	chr1	peaks
chr1-193112871-193113800	iPSC	0.553828	0.541273	0.610548	0	0	23.0566	1.03002	22.3846	chr1	peaks
chr1-193275574-193276478	iPSC	0.261025	0.249323	0.587032	0	0	18.4218	1.05284	17.4973	chr1	peaks
chr1-193727353-193728495	iPSC	0.24494	0.238573	0.560187	0	0	12.5843	0.563904	22.3165	chr1	peaks
chr1-193740599-193741949	iPSC	0.37973	0.371853	0.604055	0	0	21.4726	0.707324	30.3575	chr1	peaks
chr1-193754625-193755327	iPSC	0.166618	0.161506	0.548502	0	0	10.1496	0.456338	22.2414	chr1	peaks
chr1-193928773-193931167	iPSC	0.412878	0.399416	0.587373	0	0	18.4805	1.06914	17.2855	chr1	peaks
chr1-194117427-194118307	iPSC	0.319155	0.305579	0.597749	0	0	20.6512	1.13759	18.1535	chr1	peaks
chr1-196004145-196004914	iPSC	0.304904	0.2999	0.582173	0	0	16.8378	0.407445	41.3253	chr1	peaks
chr1-196306022-196306784	iPSC	0.342622	0.331296	0.597812	0	0	20.5925	1.07565	19.1442	chr1	peaks
chr1-196611934-196612166	iPSC	0.185685	0.178204	0.55344	0	0	11.323	0.655171	17.2825	chr1	peaks
chr1-197021212-197022422	iPSC	0.218979	0.211488	0.556469	0	0	11.9097	0.625835	19.03	chr1	peaks
chr1-197810197-197811367	iPSC	0.426958	0.415669	0.597202	0	0	20.4165	1.03654	19.6968	chr1	peaks
chr1-197813620-197814810	iPSC	0.490026	0.475	0.63158	0	0	27.5447	1.33642	20.6109	chr1	peaks
chr1-197883833-197884749	iPSC	0.176005	0.169225	0.554304	0	0	11.4403	0.580201	19.7178	chr1	peaks
chr1-202379806-202380712	iPSC	0.307079	0.2956	0.601523	0	0	21.2966	1.04632	20.3538	chr1	peaks
chr1-205137673-205138868	iPSC	0.347316	0.337021	0.581552	0	0	17.1311	0.870302	19.6841	chr1	peaks
chr1-206856599-206857127	iPSC	0.156204	0.149489	0.550292	0	0	10.5896	0.537827	19.6896	chr1	peaks
chr1-207220209-207220708	iPSC	0.157524	0.152814	0.54795	0	0	10.0029	0.423743	23.6062	chr1	peaks
chr1-207259015-207259930	iPSC	0.277647	0.268238	0.577148	0	0	16.2511	0.854004	19.0293	chr1	peaks
chr1-207300605-207301564	iPSC	0.160238	0.154908	0.559829	0	0	12.467	0.51501	24.2073	chr1	peaks
chr1-207316228-207316932	iPSC	0.327662	0.317085	0.582688	0	0	17.3951	0.906157	19.1966	chr1	peaks
chr1-207633416-207634761	iPSC	0.454972	0.447611	0.608447	0	0	22.3526	0.687767	32.5003	chr1	peaks
chr1-207711122-207711720	iPSC	0.237973	0.230166	0.584017	0	0	17.5418	0.723622	24.2417	chr1	peaks
chr1-207748032-207748418	iPSC	0.257847	0.252306	0.564182	0	0	13.2884	0.472636	28.1154	chr1	peaks
chr1-209130304-209131748	iPSC	0.327589	0.318853	0.603544	0	0	21.4726	0.818149	26.2453	chr1	peaks
chr1-209227188-209228332	iPSC	0.18324	0.173581	0.556456	0	0	11.9977	0.694286	17.2806	chr1	peaks
chr1-209414525-209415506	iPSC	0.163269	0.156152	0.551142	0	0	10.8536	0.616057	17.6179	chr1	peaks
chr1-209797828-209798525	iPSC	0.219859	0.214242	0.559945	0	0	12.4963	0.528049	23.6651	chr1	peaks
chr1-212549374-212550073	iPSC	0.260878	0.247196	0.591809	0	0	19.5365	1.12781	17.3226	chr1	peaks
chr1-212851917-212852739	iPSC	0.519214	0.513868	0.626006	0	0	25.6087	0.44004	58.1962	chr1	peaks
chr1-212879238-212880680	iPSC	0.522147	0.508696	0.606982	0	0	22.4993	1.1604	19.3892	chr1	peaks
chr1-212907184-212910495	iPSC	1.06358	1.03659	0.707916	0	0	43.7372	2.36318	18.5078	chr1	peaks
chr1-212933383-212934412	iPSC	0.171605	0.165379	0.564961	0	0	13.5817	0.580201	23.4086	chr1	peaks
chr1-213669751-213670930	iPSC	0.607363	0.592722	0.63505	0	0	28.1314	1.24515	22.5928	chr1	peaks
chr1-214026708-214027418	iPSC	0.546641	0.531501	0.629317	0	0	27.0461	1.28427	21.0595	chr1	peaks
chr1-214078641-214079461	iPSC	0.184145	0.177566	0.563185	0	0	13.2297	0.59324	22.3007	chr1	peaks
chr1-214447957-214448756	iPSC	0.277232	0.270099	0.576322	0	0	15.8698	0.612797	25.8972	chr1	peaks
chr1-215055141-215056175	iPSC	0.274078	0.263311	0.578821	0	0	16.6324	0.893119	18.6229	chr1	peaks
chr1-215651834-215652741	iPSC	0.498533	0.484305	0.599251	0	0	20.9739	1.193	17.5808	chr1	peaks
chr1-216144586-216145868	iPSC	0.300235	0.290353	0.578434	0	0	16.5151	0.867043	19.0476	chr1	peaks
chr1-216771748-216772868	iPSC	0.332796	0.321767	0.595472	0	0	20.0645	1.03002	19.4797	chr1	peaks
chr1-217881546-217882281	iPSC	0.195072	0.186581	0.556237	0	0	11.9097	0.674729	17.651	chr1	peaks
chr1-217901153-217902503	iPSC	0.190525	0.182287	0.562955	0	0	13.347	0.756218	17.6497	chr1	peaks
chr1-217911746-217912427	iPSC	0.152244	0.144405	0.559549	0	0	12.555	0.648652	19.3555	chr1	peaks
chr1-218123783-218124391	iPSC	0.415567	0.402083	0.60773	0	0	22.6753	1.21907	18.6004	chr1	peaks
chr1-220244990-220245956	iPSC	0.200352	0.194675	0.556809	0	0	11.8803	0.537827	22.0895	chr1	peaks
chr1-220338423-220339721	iPSC	1.16368	1.14813	0.713923	0	0	43.9132	1.45376	30.2066	chr1	peaks
chr1-220817956-220819120	iPSC	0.604038	0.591717	0.64913	0	0	30.9182	1.1604	26.6443	chr1	peaks
chr1-221292091-221293173	iPSC	0.495013	0.482046	0.615911	0	0	24.2593	1.14085	21.2643	chr1	peaks
chr1-221692906-221693511	iPSC	0.157671	0.151581	0.551566	0	0	10.8243	0.51827	20.8854	chr1	peaks
chr1-222008428-222009689	iPSC	0.292168	0.278654	0.597888	0	0	20.7099	1.18974	17.4071	chr1	peaks
chr1-222906003-222906784	iPSC	0.173805	0.16778	0.550656	0	0	10.707	0.58998	18.148	chr1	peaks
chr1-223001597-223002589	iPSC	0.230859	0.223183	0.553988	0	0	11.3523	0.573682	19.7885	chr1	peaks
chr1-223729812-223730238	iPSC	0.290848	0.28629	0.578809	0	0	16.1338	0.391147	41.2473	chr1	peaks
chr1-223730580-223730789	iPSC	0.178205	0.174364	0.552031	0	0	10.7363	0.342254	31.3694	chr1	peaks
chr1-223758908-223759661	iPSC	0.564095	0.545793	0.634656	0	0	28.2781	1.4505	19.4954	chr1	peaks
chr1-224164211-224165324	iPSC	0.632884	0.621388	0.626532	0	0	26.254	1.0398	25.2491	chr1	peaks
chr1-224235257-224236719	iPSC	0.663562	0.651681	0.656517	0	0	32.3555	1.07239	30.1713	chr1	peaks
chr1-224606627-224608320	iPSC	0.49736	0.488103	0.606647	0	0	22.1179	0.831187	26.61	chr1	peaks
chr1-224734548-224734924	iPSC	0.26694	0.256852	0.574857	0	0	15.7524	0.808371	19.4866	chr1	peaks
chr1-224800342-224801084	iPSC	0.277207	0.267347	0.574343	0	0	15.5471	0.687767	22.6052	chr1	peaks
chr1-224839394-224840530	iPSC	0.379437	0.368631	0.605972	0	0	22.2059	1.05936	20.9617	chr1	peaks
chr1-224845921-224846881	iPSC	0.162413	0.157839	0.551849	0	0	10.7656	0.404185	26.6354	chr1	peaks
chr1-224884232-224884762	iPSC	0.136844	0.130205	0.549583	0	0	10.4429	0.521529	20.0237	chr1	peaks
chr1-224894809-224895343	iPSC	0.210619	0.201313	0.568619	0	0	14.5204	0.81163	17.8904	chr1	peaks
chr1-225890031-225890899	iPSC	0.463332	0.449333	0.613002	0	0	23.7606	1.26797	18.7391	chr1	peaks
chr1-226210436-226211047	iPSC	0.265694	0.252444	0.593153	0	0	19.7419	1.12129	17.6064	chr1	peaks
chr1-226847864-226849030	iPSC	0.143639	0.137658	0.550163	0	0	10.5603	0.537827	19.6351	chr1	peaks
chr1-226850858-226852072	iPSC	0.380023	0.37062	0.601205	0	0	21.0032	0.821409	25.5698	chr1	peaks
chr1-227184875-227185680	iPSC	0.186272	0.181806	0.549724	0	0	10.3549	0.420483	24.6263	chr1	peaks
chr1-227586554-227587329	iPSC	0.165396	0.158252	0.557764	0	0	12.2323	0.674729	18.1293	chr1	peaks
chr1-228547959-228549399	iPSC	0.228073	0.220967	0.565019	0	0	13.5817	0.586721	23.1485	chr1	peaks
chr1-229121602-229122303	iPSC	0.218979	0.21214	0.562568	0	0	13.171	0.671469	19.6152	chr1	peaks
chr1-229190632-229191544	iPSC	0.36477	0.358088	0.570573	0	0	14.6377	0.550865	26.5722	chr1	peaks
chr1-230170555-230171015	iPSC	0.301261	0.29114	0.579457	0	0	16.7498	0.899638	18.6184	chr1	peaks
chr1-230581212-230582014	iPSC	0.372397	0.36063	0.593436	0	0	19.7419	1.09847	17.9721	chr1	peaks
chr1-230600156-230601222	iPSC	0.248362	0.244299	0.582618	0	0	16.8671	0.352032	47.9135	chr1	peaks
chr1-230783920-230784704	iPSC	0.232253	0.225669	0.590353	0	0	18.6565	0.570423	32.7064	chr1	peaks
chr1-231212269-231212747	iPSC	0.199912	0.193464	0.57167	0	0	14.8724	0.544346	27.3216	chr1	peaks
chr1-231284238-231284887	iPSC	0.167791	0.16288	0.554458	0	0	11.3523	0.469376	24.1859	chr1	peaks
chr1-231525930-231527327	iPSC	0.50396	0.486625	0.63731	0	0	28.8941	1.52873	18.9007	chr1	peaks
chr1-231883252-231883835	iPSC	0.184658	0.177053	0.558839	0	0	12.467	0.717103	17.3852	chr1	peaks
chr1-232166158-232167492	iPSC	0.448836	0.438145	0.612459	0	0	23.35	0.906157	25.7681	chr1	peaks
chr1-232910643-232911552	iPSC	0.309182	0.300468	0.591459	0	0	19.0672	0.792073	24.0725	chr1	peaks
chr1-233180665-233181441	iPSC	0.227046	0.219875	0.555281	0	0	11.6456	0.616057	18.9035	chr1	peaks
chr1-233366966-233367911	iPSC	0.598856	0.590761	0.615775	0	0	23.79	0.684507	34.7549	chr1	peaks
chr1-233491928-233492511	iPSC	0.171605	0.165297	0.556772	0	0	11.9097	0.567163	20.9986	chr1	peaks
chr1-233635843-233636641	iPSC	0.41542	0.404174	0.631029	0	0	27.1634	1.01372	26.7957	chr1	peaks
chr1-233883323-233884002	iPSC	0.173365	0.169339	0.54862	0	0	10.0909	0.374849	26.92	chr1	peaks
chr1-234512484-234513114	iPSC	0.284394	0.277332	0.568365	0	0	14.227	0.580201	24.5209	chr1	peaks
chr1-235586194-235587096	iPSC	0.239513	0.229691	0.575712	0	0	16.0164	0.893119	17.9331	chr1	peaks
chr1-235628275-235628926	iPSC	0.211939	0.20555	0.560221	0	0	12.6137	0.583461	21.6187	chr1	peaks
chr1-235705843-235706511	iPSC	0.196636	0.187493	0.566618	0	0	14.1097	0.801851	17.5964	chr1	peaks
chr1-236168876-236169455	iPSC	0.148748	0.141643	0.553063	0	0	11.2643	0.648652	17.3657	chr1	peaks
chr1-236365412-236366893	iPSC	0.190378	0.183028	0.549695	0	0	10.5309	0.606278	17.3698	chr1	peaks
chr1-236468633-236468982	iPSC	0.159138	0.154118	0.552972	0	0	11.0003	0.410704	26.784	chr1	peaks
chr1-236659273-236660354	iPSC	0.26562	0.255956	0.567346	0	0	14.227	0.785554	18.1109	chr1	peaks
chr1-236973875-236974410	iPSC	0.15596	0.151081	0.555333	0	0	11.5283	0.469376	24.5609	chr1	peaks
chr1-237124543-237125432	iPSC	0.259362	0.250268	0.574059	0	0	15.5471	0.762737	20.3833	chr1	peaks
chr1-237239122-237240151	iPSC	0.581109	0.570369	0.630013	0	0	26.87	0.935493	28.7229	chr1	peaks
chr1-237309386-237310604	iPSC	0.226362	0.218897	0.578371	0	0	16.3391	0.677988	24.0994	chr1	peaks
chr1-237962585-237963528	iPSC	0.272734	0.2644	0.581421	0	0	17.0138	0.720362	23.6184	chr1	peaks
chr1-238238518-238239041	iPSC	0.145937	0.140923	0.553999	0	0	11.235	0.44004	25.5317	chr1	peaks
chr1-239061567-239062255	iPSC	0.18082	0.174945	0.567066	0	0	13.963	0.560644	24.9054	chr1	peaks
chr1-239803545-239804010	iPSC	0.144177	0.13844	0.547395	0	0	10.0029	0.537827	18.5988	chr1	peaks
chr1-240969724-240970734	iPSC	0.189352	0.18311	0.556227	0	0	11.763	0.524789	22.4147	chr1	peaks
chr1-241012063-241013699	iPSC	0.930771	0.911861	0.682481	0	0	38.0757	1.75038	21.7528	chr1	peaks
chr1-241047872-241049064	iPSC	0.413464	0.401485	0.595481	0	0	20.0059	0.964829	20.7351	chr1	peaks
chr1-241162993-241164262	iPSC	0.494427	0.484686	0.636079	0	0	28.0434	0.893119	31.3994	chr1	peaks
chr1-241191532-241192370	iPSC	0.188814	0.185505	0.562868	0	0	12.8777	0.303139	42.4811	chr1	peaks
chr1-241439295-241440503	iPSC	0.151168	0.145285	0.548702	0	0	10.2669	0.537827	19.0897	chr1	peaks
chr1-241457108-241457740	iPSC	0.149311	0.144753	0.554108	0	0	11.235	0.420483	26.7192	chr1	peaks
chr1-243215114-243215959	iPSC	0.24494	0.239208	0.562667	0	0	13.0243	0.505232	25.779	chr1	peaks
chr1-244369315-244369955	iPSC	0.326195	0.315547	0.6052	0	0	21.9713	0.987646	22.2461	chr1	peaks
chr1-244735308-244736674	iPSC	0.545321	0.528521	0.680762	0	0	37.6357	1.45702	25.8305	chr1	peaks
chr1-245124236-245125018	iPSC	0.166251	0.15851	0.559867	0	0	12.643	0.671469	18.8289	chr1	peaks
chr1-245888634-245889172	iPSC	0.189205	0.182039	0.552417	0	0	11.0883	0.622576	17.8104	chr1	peaks
chr1-246427636-246429107	iPSC	0.323409	0.31369	0.579726	0	0	16.7204	0.818149	20.4369	chr1	peaks
chr1-246768149-246769394	iPSC	0.38193	0.368789	0.59977	0	0	21.0326	1.14411	18.3834	chr1	peaks
chr1-246812451-246813892	iPSC	0.290628	0.27961	0.580235	0	0	17.0138	0.968089	17.5746	chr1	peaks
chr1-247287350-247287791	iPSC	0.157818	0.152263	0.557736	0	0	12.0563	0.521529	23.1172	chr1	peaks
chr1-247637936-247639738	iPSC	0.23262	0.224612	0.568131	0	0	14.315	0.713843	20.0535	chr1	peaks
chr1-247823888-247824457	iPSC	0.176689	0.173718	0.564864	0	0	13.259	0.290101	45.7049	chr1	peaks
chr1-248815455-248815926	iPSC	0.184463	0.179905	0.559901	0	0	12.379	0.410704	30.1409	chr1	peaks
chr2-481113-481852	iPSC	0.300235	0.290304	0.579146	0	0	16.7204	0.922455	18.126	chr2	peaks
chr2-1014683-1015246	iPSC	0.163538	0.158295	0.550402	0	0	10.5603	0.488934	21.5986	chr2	peaks
chr2-1032794-1033544	iPSC	0.178791	0.171159	0.561121	0	0	12.8483	0.635614	20.2141	chr2	peaks
chr2-1897180-1897600	iPSC	0.159578	0.152233	0.55376	0	0	11.3816	0.638873	17.8152	chr2	peaks
chr2-1986036-1986995	iPSC	0.281021	0.272774	0.58203	0	0	17.1018	0.713843	23.9573	chr2	peaks
chr2-2007024-2008460	iPSC	0.608658	0.591019	0.647351	0	0	30.8008	1.44724	21.2824	chr2	peaks
chr2-2020657-2021552	iPSC	0.240442	0.230044	0.58651	0	0	18.1578	0.870302	20.8638	chr2	peaks
chr2-4354587-4354995	iPSC	0.228122	0.219478	0.574226	0	0	15.6057	0.775775	20.1163	chr2	peaks
chr2-5064417-5065739	iPSC	0.347023	0.337668	0.577927	0	0	16.3391	0.782294	20.8861	chr2	peaks
chr2-6791486-6792008	iPSC	0.173976	0.168396	0.554925	0	0	11.499	0.531308	21.6428	chr2	peaks
chr2-7871700-7872727	iPSC	0.240686	0.235976	0.554042	0	0	11.1763	0.384628	29.0574	chr2	peaks
chr2-7876440-7876740	iPSC	0.156693	0.152461	0.553528	0	0	11.0883	0.394407	28.1139	chr2	peaks
chr2-9074246-9076029	iPSC	1.08976	1.0711	0.686667	0	0	38.7504	1.55807	24.8708	chr2	peaks
chr2-13676110-13677015	iPSC	0.23218	0.222341	0.574731	0	0	15.7231	0.782294	20.0987	chr2	peaks
chr2-13822135-13822834	iPSC	0.496187	0.485441	0.626592	0	0	26.1954	0.925715	28.2975	chr2	peaks
chr2-14330686-14331361	iPSC	0.272514	0.26707	0.580313	0	0	16.5444	0.495453	33.3926	chr2	peaks
chr2-15119058-15120216	iPSC	0.36389	0.353535	0.58238	0	0	17.3365	0.915936	18.9276	chr2	peaks
chr2-15258848-15259969	iPSC	0.665004	0.64489	0.660313	0	0	33.7342	1.76016	19.1654	chr2	peaks
chr2-16524913-16525820	iPSC	0.25726	0.246878	0.577201	0	0	16.3391	0.928974	17.5883	chr2	peaks
chr2-17289983-17290900	iPSC	0.146671	0.139299	0.556868	0	0	12.027	0.658431	18.2661	chr2	peaks
chr2-17579318-17580097	iPSC	0.23614	0.22848	0.571644	0	0	14.9604	0.648652	23.0638	chr2	peaks
chr2-17747609-17748406	iPSC	0.472768	0.466293	0.602844	0	0	21.0912	0.560644	37.6196	chr2	peaks
chr2-19058967-19059608	iPSC	0.616163	0.59594	0.653779	0	0	32.5022	1.85795	17.4936	chr2	peaks
chr2-19063520-19064242	iPSC	0.194045	0.188716	0.547764	0	0	10.0029	0.466117	21.4601	chr2	peaks
chr2-19163750-19164412	iPSC	0.206072	0.199999	0.572723	0	0	15.1657	0.638873	23.7382	chr2	peaks
chr2-19541713-19542423	iPSC	0.284541	0.274561	0.581127	0	0	17.1605	0.964829	17.786	chr2	peaks
chr2-21667503-21668490	iPSC	0.244647	0.237101	0.565851	0	0	13.8457	0.700805	19.7569	chr2	peaks
chr2-22143585-22144585	iPSC	0.317786	0.309743	0.59189	0	0	19.0672	0.733401	25.9983	chr2	peaks
chr2-22375109-22375494	iPSC	0.166471	0.159838	0.549423	0	0	10.4429	0.573682	18.2034	chr2	peaks
chr2-22884861-22885945	iPSC	0.176445	0.173196	0.553272	0	0	10.971	0.329215	33.3246	chr2	peaks
chr2-23607554-23608500	iPSC	0.289821	0.279754	0.573149	0	0	15.4884	0.896379	17.2789	chr2	peaks
chr2-23862755-23863594	iPSC	0.190525	0.182968	0.564817	0	0	13.6404	0.694286	19.6466	chr2	peaks
chr2-24164140-24164929	iPSC	0.303755	0.293025	0.587895	0	0	18.5392	0.987646	18.7711	chr2	peaks
chr2-24337536-24338293	iPSC	0.163978	0.159591	0.550028	0	0	10.3843	0.384628	26.9982	chr2	peaks
chr2-24543009-24543552	iPSC	0.177178	0.172604	0.550842	0	0	10.5603	0.400926	26.3397	chr2	peaks
chr2-24776933-24777512	iPSC	0.154249	0.146923	0.556446	0	0	11.939	0.648652	18.4058	chr2	peaks
chr2-25445182-25445928	iPSC	0.345116	0.33801	0.586856	0	0	17.9231	0.583461	30.7187	chr2	peaks
chr2-27152024-27152353	iPSC	0.153564	0.146714	0.549874	0	0	10.5603	0.596499	17.7038	chr2	peaks
chr2-29602900-29603848	iPSC	0.343356	0.334091	0.602863	0	0	21.3552	0.821409	25.9983	chr2	peaks
chr2-30651380-30653103	iPSC	0.604625	0.59103	0.621169	0	0	25.374	1.22559	20.7034	chr2	peaks
chr2-31038207-31038806	iPSC	0.235553	0.227208	0.56596	0	0	13.9337	0.772515	18.0368	chr2	peaks
chr2-31269368-31270344	iPSC	0.150142	0.141781	0.558682	0	0	12.4377	0.700805	17.7477	chr2	peaks
chr2-32326245-32326795	iPSC	0.178816	0.169939	0.56658	0	0	14.1097	0.785554	17.9615	chr2	peaks
chr2-32564333-32564986	iPSC	0.179378	0.172223	0.548545	0	0	10.2669	0.570423	17.9988	chr2	peaks
chr2-33055503-33056948	iPSC	0.288794	0.279483	0.584204	0	0	17.6298	0.801851	21.9864	chr2	peaks
chr2-33292575-33293471	iPSC	0.162218	0.156606	0.549046	0	0	10.2963	0.495453	20.7815	chr2	peaks
chr2-33603316-33603590	iPSC	0.152977	0.148083	0.551674	0	0	10.7656	0.433521	24.833	chr2	peaks
chr2-33606818-33608271	iPSC	0.926811	0.910514	0.667561	0	0	34.6729	1.34294	25.8187	chr2	peaks
chr2-33670473-33670945	iPSC	0.231153	0.222287	0.56223	0	0	13.171	0.749698	17.5684	chr2	peaks
chr2-34949146-34949713	iPSC	0.159138	0.152483	0.55503	0	0	11.587	0.59324	19.5317	chr2	peaks
chr2-35228197-35229182	iPSC	0.261807	0.256597	0.563943	0	0	13.2297	0.453079	29.1995	chr2	peaks
chr2-35436123-35437252	iPSC	0.220593	0.215687	0.57412	0	0	15.2831	0.469376	32.5604	chr2	peaks
chr2-36279474-36279925	iPSC	0.189058	0.185723	0.553287	0	0	10.9416	0.290101	37.7166	chr2	peaks
chr2-36616353-36617263	iPSC	0.437274	0.428049	0.62125	0	0	25.022	0.782294	31.9854	chr2	peaks
chr2-36753170-36754388	iPSC	0.641317	0.627622	0.625323	0	0	26.1954	1.23537	21.2044	chr2	peaks
chr2-36930528-36931175	iPSC	0.181432	0.174304	0.558026	0	0	12.2617	0.677988	18.0854	chr2	peaks
chr2-36963121-36963386	iPSC	0.249438	0.240691	0.57524	0	0	15.8404	0.792073	19.9987	chr2	peaks
chr2-37004846-37005551	iPSC	0.18148	0.172837	0.560633	0	0	12.8483	0.723622	17.7556	chr2	peaks
chr2-37204927-37206944	iPSC	0.911044	0.894383	0.708074	0	0	42.8278	1.4831	28.8772	chr2	peaks
chr2-38427918-38428489	iPSC	0.310355	0.301782	0.593944	0	0	19.5365	0.779035	25.0779	chr2	peaks
chr2-39281172-39282190	iPSC	0.218539	0.209249	0.566441	0	0	14.0804	0.805111	17.4887	chr2	peaks
chr2-39364404-39365417	iPSC	1.17512	1.15034	0.717196	0	0	45.1452	2.08612	21.6408	chr2	peaks
chr2-39366157-39366600	iPSC	0.168378	0.166026	0.551166	0	0	10.4429	0.215131	48.5423	chr2	peaks
chr2-39407194-39407588	iPSC	0.138359	0.133405	0.555225	0	0	11.499	0.459598	25.0196	chr2	peaks
chr2-39771787-39773039	iPSC	0.241004	0.232231	0.575928	0	0	15.9871	0.792073	20.1839	chr2	peaks
chr2-39790017-39790703	iPSC	0.134644	0.130683	0.548231	0	0	10.0323	0.397666	25.2279	chr2	peaks
chr2-41032715-41033519	iPSC	0.2478	0.237771	0.579806	0	0	16.8084	0.847485	19.8333	chr2	peaks
chr2-41864924-41865757	iPSC	0.322089	0.312544	0.590714	0	0	19.0672	0.96157	19.8292	chr2	peaks
chr2-42542674-42543317	iPSC	0.341889	0.334805	0.597997	0	0	20.2112	0.642133	31.4751	chr2	peaks
chr2-42622748-42623942	iPSC	0.319595	0.308806	0.586346	0	0	18.1285	0.899638	20.1509	chr2	peaks
chr2-42737902-42739100	iPSC	0.200352	0.195816	0.550709	0	0	10.5309	0.404185	26.0548	chr2	peaks
chr2-44061468-44062228	iPSC	0.151804	0.144584	0.551983	0	0	11.0003	0.612797	17.951	chr2	peaks
chr2-44130956-44131508	iPSC	0.181114	0.178468	0.553323	0	0	10.883	0.21839	49.8326	chr2	peaks
chr2-44134897-44135992	iPSC	0.767429	0.749143	0.650473	0	0	31.5048	1.53525	20.521	chr2	peaks
chr2-44137785-44138523	iPSC	0.589762	0.574046	0.673667	0	0	35.993	1.40161	25.6797	chr2	peaks
chr2-44188378-44189339	iPSC	0.237117	0.229474	0.569532	0	0	14.5791	0.691026	21.0977	chr2	peaks
chr2-44470024-44470637	iPSC	0.290701	0.286523	0.566473	0	0	13.6697	0.397666	34.3748	chr2	peaks
chr2-46184848-46185540	iPSC	0.193899	0.186391	0.568077	0	0	14.315	0.713843	20.0535	chr2	peaks
chr2-46672596-46673276	iPSC	0.169111	0.162435	0.549308	0	0	10.4429	0.596499	17.5071	chr2	peaks
chr2-46704298-46705390	iPSC	0.722939	0.707378	0.659263	0	0	33.2062	1.48962	22.2918	chr2	peaks
chr2-46925510-46926500	iPSC	0.138604	0.133323	0.548162	0	0	10.1203	0.495453	20.4263	chr2	peaks
chr2-47406941-47407530	iPSC	0.180405	0.174027	0.550976	0	0	10.7363	0.554125	19.3752	chr2	peaks
chr2-47512559-47512886	iPSC	0.194632	0.188884	0.550167	0	0	10.5603	0.547606	19.2845	chr2	peaks
chr2-48016289-48017177	iPSC	0.300235	0.290842	0.578511	0	0	16.5151	0.863783	19.1195	chr2	peaks
chr2-48812067-48813499	iPSC	0.281608	0.274627	0.568221	0	0	14.2564	0.638873	22.3149	chr2	peaks
chr2-49936358-49937709	iPSC	0.588149	0.573872	0.639861	0	0	29.0408	1.17018	24.8173	chr2	peaks
chr2-49962488-49962958	iPSC	0.199179	0.191551	0.556089	0	0	11.851	0.648652	18.2702	chr2	peaks
chr2-50196650-50197469	iPSC	0.349272	0.339726	0.59114	0	0	19.0378	0.863783	22.0401	chr2	peaks
chr2-51003596-51004208	iPSC	0.227339	0.219229	0.567147	0	0	14.1097	0.704065	20.0404	chr2	peaks
chr2-51661681-51662630	iPSC	0.231324	0.224588	0.581855	0	0	16.9845	0.603018	28.1657	chr2	peaks
chr2-52054386-52055232	iPSC	0.212135	0.207039	0.559637	0	0	12.379	0.466117	26.5577	chr2	peaks
chr2-53112427-53113240	iPSC	0.273834	0.269347	0.575689	0	0	15.4884	0.361811	42.808	chr2	peaks
chr2-53646245-53647242	iPSC	0.4846	0.473387	0.606978	0	0	22.3819	1.05936	21.1279	chr2	peaks
chr2-54997636-54998125	iPSC	0.128239	0.121826	0.547372	0	0	10.0323	0.554125	18.1047	chr2	peaks
chr2-56333524-56334311	iPSC	0.198152	0.192241	0.551697	0	0	10.8536	0.534568	20.3036	chr2	peaks
chr2-57966873-57967974	iPSC	0.222157	0.215247	0.555719	0	0	11.763	0.638873	18.4121	chr2	peaks
chr2-59959272-59960332	iPSC	0.227339	0.221869	0.576558	0	0	15.8111	0.51827	30.5074	chr2	peaks
chr2-60052476-60054085	iPSC	0.294955	0.286876	0.570677	0	0	14.8137	0.707324	20.9433	chr2	peaks
chr2-60476173-60477251	iPSC	0.399091	0.385547	0.595123	0	0	20.1232	1.14085	17.6389	chr2	peaks
chr2-60510696-60511208	iPSC	0.37137	0.359195	0.604569	0	0	21.8833	1.00394	21.7973	chr2	peaks
chr2-60839030-60840239	iPSC	0.587147	0.568486	0.638129	0	0	29.0408	1.57111	18.4843	chr2	peaks
chr2-61444584-61445118	iPSC	0.220886	0.214399	0.563836	0	0	13.3177	0.567163	23.4812	chr2	peaks
chr2-61924712-61925738	iPSC	0.38809	0.37634	0.599043	0	0	20.7979	1.0398	20.0018	chr2	peaks
chr2-61926737-61927528	iPSC	0.217366	0.211526	0.559955	0	0	12.4963	0.51501	24.2642	chr2	peaks
chr2-62091314-62092105	iPSC	0.114379	0.107436	0.554163	0	0	11.4696	0.629095	18.232	chr2	peaks
chr2-62354185-62355680	iPSC	0.90244	0.888111	0.694919	0	0	40.0411	1.24841	32.0736	chr2	peaks
chr2-62362353-62362867	iPSC	0.165151	0.160631	0.550038	0	0	10.4429	0.44656	23.3853	chr2	peaks
chr2-63078376-63079380	iPSC	0.2555	0.246243	0.585335	0	0	17.8351	0.785554	22.7039	chr2	peaks
chr2-63120879-63121728	iPSC	0.197859	0.190158	0.554549	0	0	11.5576	0.671469	17.2125	chr2	peaks
chr2-63322799-63324672	iPSC	1.00144	0.988556	0.725151	0	0	45.9959	1.21907	37.7302	chr2	peaks
chr2-63334255-63336482	iPSC	0.477413	0.466683	0.607723	0	0	22.3819	0.873562	25.6215	chr2	peaks
chr2-63554815-63556475	iPSC	0.301261	0.29226	0.579066	0	0	16.5444	0.749698	22.0681	chr2	peaks
chr2-63572950-63574420	iPSC	0.786594	0.774061	0.68449	0	0	37.8703	1.10173	34.3735	chr2	peaks
chr2-63618140-63618594	iPSC	0.119365	0.114585	0.550807	0	0	10.6189	0.449819	23.6072	chr2	peaks
chr2-63745641-63747065	iPSC	0.62731	0.615918	0.631616	0	0	27.2221	0.968089	28.1194	chr2	peaks
chr2-63847405-63847903	iPSC	0.196979	0.193067	0.5616	0	0	12.6723	0.361811	35.0247	chr2	peaks
chr2-64000447-64001157	iPSC	0.156253	0.150103	0.555926	0	0	11.763	0.576942	20.3885	chr2	peaks
chr2-64247135-64247801	iPSC	0.218833	0.211314	0.559153	0	0	12.4377	0.629095	19.7707	chr2	peaks
chr2-64250650-64252186	iPSC	1.21309	1.18724	0.721168	0	0	46.2012	2.16109	21.3787	chr2	peaks
chr2-64252490-64252889	iPSC	0.216632	0.211596	0.567469	0	0	13.9337	0.453079	30.7534	chr2	peaks
chr2-64823244-64824317	iPSC	0.872885	0.854108	0.703385	0	0	42.0065	1.56785	26.7924	chr2	peaks
chr2-65076988-65078210	iPSC	0.933998	0.910644	0.678987	0	0	37.665	2.047	18.4001	chr2	peaks
chr2-67331267-67332245	iPSC	0.414736	0.405538	0.593336	0	0	19.4192	0.81163	23.9262	chr2	peaks
chr2-67332758-67333401	iPSC	0.144079	0.137251	0.555724	0	0	11.7923	0.655171	17.9988	chr2	peaks
chr2-67581484-67582196	iPSC	0.313582	0.303167	0.589678	0	0	18.7738	0.873562	21.4911	chr2	peaks
chr2-68695996-68696897	iPSC	0.173756	0.170904	0.550517	0	0	10.3256	0.228169	45.2542	chr2	peaks
chr2-68911263-68912252	iPSC	0.195659	0.189012	0.555455	0	0	11.6456	0.563904	20.6518	chr2	peaks
chr2-69114325-69114909	iPSC	0.230273	0.222711	0.563261	0	0	13.259	0.625835	21.1861	chr2	peaks
chr2-69208876-69210258	iPSC	0.547472	0.528412	0.663667	0	0	34.4383	1.69823	20.2789	chr2	peaks
chr2-69776878-69777879	iPSC	0.480493	0.472787	0.608305	0	0	22.2646	0.66169	33.6481	chr2	peaks
chr2-70619608-70620513	iPSC	0.356801	0.343132	0.595361	0	0	20.1525	1.13107	17.8173	chr2	peaks
chr2-70728013-70728611	iPSC	0.410629	0.400035	0.593498	0	0	19.5072	0.854004	22.842	chr2	peaks
chr2-72581525-72582076	iPSC	0.131319	0.124572	0.550401	0	0	10.6776	0.603018	17.707	chr2	peaks
chr2-72815692-72816206	iPSC	0.306199	0.296562	0.590275	0	0	19.0672	1.07891	17.6726	chr2	peaks
chr2-72843188-72843728	iPSC	0.178498	0.173364	0.550077	0	0	10.4429	0.44004	23.7318	chr2	peaks
chr2-74187703-74188580	iPSC	0.439181	0.419113	0.641624	0	0	29.9795	1.73083	17.3209	chr2	peaks
chr2-76572605-76574267	iPSC	0.321355	0.31689	0.573748	0	0	15.1071	0.381368	39.6128	chr2	peaks
chr2-76613030-76613705	iPSC	0.2511	0.242489	0.570543	0	0	14.8431	0.759477	19.5438	chr2	peaks
chr2-77861505-77862434	iPSC	0.232815	0.224558	0.569014	0	0	14.5204	0.752958	19.2845	chr2	peaks
chr2-78035573-78036461	iPSC	0.267234	0.260046	0.567368	0	0	14.0804	0.622576	22.6163	chr2	peaks
chr2-79200219-79201895	iPSC	0.361983	0.353101	0.59731	0	0	20.2405	0.844226	23.9753	chr2	peaks
chr2-79358844-79359883	iPSC	0.266892	0.257748	0.572453	0	0	15.2831	0.81163	18.8301	chr2	peaks
chr2-79595853-79596981	iPSC	0.244353	0.236617	0.571732	0	0	15.0191	0.694286	21.6324	chr2	peaks
chr2-79971510-79972175	iPSC	0.145399	0.139288	0.548667	0	0	10.2669	0.541087	18.9747	chr2	peaks
chr2-80230995-80232094	iPSC	0.156986	0.150609	0.551318	0	0	10.8536	0.58998	18.3966	chr2	peaks
chr2-80873503-80875282	iPSC	0.305661	0.293707	0.591548	0	0	19.3312	1.01372	19.0695	chr2	peaks
chr2-83283662-83284595	iPSC	0.318568	0.311696	0.581365	0	0	16.8084	0.560644	29.9806	chr2	peaks
chr2-84977012-84977635	iPSC	0.227144	0.220337	0.555103	0	0	11.6163	0.612797	18.9562	chr2	peaks
chr2-85501070-85501554	iPSC	0.163195	0.155997	0.560007	0	0	12.6137	0.619316	20.3671	chr2	peaks
chr2-86675497-86676019	iPSC	0.154884	0.150668	0.551438	0	0	10.6776	0.397666	26.8507	chr2	peaks
chr2-87662046-87662995	iPSC	0.317346	0.313022	0.587617	0	0	17.9525	0.456338	39.3403	chr2	peaks
chr2-88631390-88631753	iPSC	0.231153	0.222143	0.56933	0	0	14.6671	0.831187	17.6459	chr2	peaks
chr2-94890018-94890568	iPSC	0.204752	0.198673	0.557913	0	0	12.1737	0.609537	19.972	chr2	peaks
chr2-95273898-95275014	iPSC	0.721033	0.702459	0.672006	0	0	35.905	1.62652	22.0747	chr2	peaks
chr2-97720279-97721146	iPSC	0.343991	0.332743	0.587218	0	0	18.3925	1.01698	18.0854	chr2	peaks
chr2-97821712-97823448	iPSC	0.218001	0.208098	0.583539	0	0	17.6005	0.899638	19.5639	chr2	peaks
chr2-98317113-98317697	iPSC	0.121199	0.119178	0.556503	0	0	11.5283	0.228169	50.5253	chr2	peaks
chr2-98436295-98437126	iPSC	0.253789	0.242353	0.590453	0	0	19.1552	1.05936	18.0819	chr2	peaks
chr2-98453673-98454846	iPSC	0.551921	0.533328	0.637664	0	0	29.0114	1.64282	17.6596	chr2	peaks
chr2-98773797-98774310	iPSC	0.155177	0.149848	0.54898	0	0	10.2083	0.417224	24.4672	chr2	peaks
chr2-99555525-99556059	iPSC	0.173365	0.167196	0.549607	0	0	10.4429	0.537827	19.4169	chr2	peaks
chr2-100726300-100727499	iPSC	0.176445	0.17074	0.550308	0	0	10.5603	0.511751	20.6356	chr2	peaks
chr2-101135404-101136323	iPSC	0.331622	0.323587	0.587159	0	0	18.1285	0.726882	24.9401	chr2	peaks
chr2-101145408-101145791	iPSC	0.154175	0.147509	0.555358	0	0	11.7043	0.632354	18.5091	chr2	peaks
chr2-101249601-101250211	iPSC	0.408038	0.398115	0.615769	0	0	23.9366	0.805111	29.7309	chr2	peaks
chr2-101327685-101328306	iPSC	0.269874	0.259786	0.579633	0	0	16.7204	0.81489	20.5187	chr2	peaks
chr2-101608468-101609848	iPSC	0.328689	0.319222	0.592312	0	0	19.2432	0.798592	24.0964	chr2	peaks
chr2-103817783-103818880	iPSC	0.179916	0.172951	0.559709	0	0	12.555	0.612797	20.488	chr2	peaks
chr2-106759753-106760607	iPSC	0.185245	0.180733	0.563189	0	0	13.0537	0.423743	30.8057	chr2	peaks
chr2-106918838-106920154	iPSC	0.227339	0.221277	0.560591	0	0	12.6137	0.51501	24.4921	chr2	peaks
chr2-108396057-108397865	iPSC	0.36037	0.350689	0.581105	0	0	16.9845	0.792073	21.443	chr2	peaks
chr2-111067780-111068859	iPSC	0.326049	0.315059	0.591863	0	0	19.3312	1.00394	19.2552	chr2	peaks
chr2-111287951-111288605	iPSC	0.207832	0.204461	0.564758	0	0	13.2884	0.355292	37.4012	chr2	peaks
chr2-111320173-111320628	iPSC	0.188325	0.185652	0.563247	0	0	12.907	0.264024	48.8857	chr2	peaks
chr2-112042370-112043384	iPSC	0.276914	0.265076	0.592178	0	0	19.5072	1.09521	17.8113	chr2	peaks
chr2-112848685-112849416	iPSC	0.191845	0.186554	0.568919	0	0	14.315	0.544346	26.2977	chr2	peaks
chr2-112849738-112850971	iPSC	0.344114	0.33597	0.619451	0	0	24.6113	0.749698	32.8283	chr2	peaks
chr2-112851770-112852637	iPSC	0.190965	0.18267	0.55707	0	0	12.0857	0.687767	17.5723	chr2	peaks
chr2-115035973-115037171	iPSC	0.343062	0.333819	0.578072	0	0	16.3978	0.81489	20.1227	chr2	peaks
chr2-115596466-115597318	iPSC	0.510414	0.499315	0.62054	0	0	25.0807	1.0398	24.1207	chr2	peaks
chr2-116761439-116762199	iPSC	0.13391	0.129363	0.549305	0	0	10.2669	0.407445	25.1984	chr2	peaks
chr2-117553261-117553946	iPSC	0.353476	0.343051	0.602316	0	0	21.4139	0.990906	21.6104	chr2	peaks
chr2-118489828-118491366	iPSC	0.357436	0.343545	0.601822	0	0	21.5899	1.22885	17.5691	chr2	peaks
chr2-118589582-118590083	iPSC	0.176494	0.172729	0.548325	0	0	10.0029	0.352032	28.4148	chr2	peaks
chr2-119069190-119070207	iPSC	0.135524	0.128032	0.549788	0	0	10.5603	0.596499	17.7038	chr2	peaks
chr2-119792385-119793326	iPSC	0.802581	0.795199	0.66285	0	0	33.1182	0.632354	52.3729	chr2	peaks
chr2-119801691-119802578	iPSC	0.310502	0.301217	0.590775	0	0	19.0085	0.893119	21.2833	chr2	peaks
chr2-120310053-120310670	iPSC	0.246407	0.237894	0.582913	0	0	17.3365	0.782294	22.1611	chr2	peaks
chr2-120456652-120457222	iPSC	0.202845	0.197826	0.561841	0	0	12.819	0.459598	27.8918	chr2	peaks
chr2-121679902-121681317	iPSC	0.630243	0.622431	0.652402	0	0	31.1528	0.723622	43.0512	chr2	peaks
chr2-121812959-121813442	iPSC	0.189792	0.183664	0.565061	0	0	13.523	0.521529	25.9296	chr2	peaks
chr2-122654878-122656772	iPSC	0.427789	0.415131	0.620949	0	0	25.2567	1.12455	22.4594	chr2	peaks
chr2-124109249-124110329	iPSC	0.211206	0.203415	0.552713	0	0	11.147	0.622576	17.9046	chr2	peaks
chr2-126758114-126759228	iPSC	0.265914	0.257933	0.563036	0	0	13.3177	0.743179	17.9199	chr2	peaks
chr2-126942049-126943236	iPSC	0.417278	0.396821	0.629734	0	0	27.4861	1.54503	17.79	chr2	peaks
chr2-127201363-127201909	iPSC	0.275741	0.269618	0.574988	0	0	15.5177	0.550865	28.1698	chr2	peaks
chr2-127355270-127355746	iPSC	0.175125	0.170252	0.552258	0	0	10.883	0.44656	24.3707	chr2	peaks
chr2-127358711-127359874	iPSC	0.31654	0.306424	0.594148	0	0	19.7419	0.95831	20.6007	chr2	peaks
chr2-127829404-127830678	iPSC	0.325169	0.319003	0.575603	0	0	15.6351	0.541087	28.8957	chr2	peaks
chr2-128493132-128493702	iPSC	0.161191	0.153846	0.553874	0	0	11.411	0.651912	17.5039	chr2	peaks
chr2-128567996-128568517	iPSC	0.540921	0.528719	0.628831	0	0	26.7527	1.05284	25.4101	chr2	peaks
chr2-130915816-130916606	iPSC	0.245673	0.236465	0.578515	0	0	16.5151	0.834447	19.7917	chr2	peaks
chr2-130928188-130929102	iPSC	0.224993	0.220054	0.555018	0	0	11.411	0.420483	27.1378	chr2	peaks
chr2-131129627-131130211	iPSC	0.177374	0.174315	0.568121	0	0	13.9044	0.283582	49.0313	chr2	peaks
chr2-131299837-131300525	iPSC	0.305221	0.29453	0.590049	0	0	19.0085	1.04958	18.1106	chr2	peaks
chr2-131829437-131830604	iPSC	0.199912	0.193216	0.55274	0	0	11.1176	0.583461	19.0546	chr2	peaks
chr2-133522941-133524108	iPSC	0.260927	0.25186	0.56118	0	0	12.9363	0.717103	18.0397	chr2	peaks
chr2-133641352-133642349	iPSC	0.262247	0.2501	0.593219	0	0	19.7125	1.07891	18.2707	chr2	peaks
chr2-134141476-134142176	iPSC	0.346289	0.336233	0.599392	0	0	20.7979	0.942012	22.0781	chr2	peaks
chr2-134657344-134658207	iPSC	0.232473	0.223471	0.568069	0	0	14.4324	0.837707	17.2284	chr2	peaks
chr2-137095996-137097009	iPSC	0.216926	0.208918	0.558897	0	0	12.4377	0.671469	18.5231	chr2	peaks
chr2-138234940-138235608	iPSC	0.196685	0.190405	0.549943	0	0	10.4723	0.492193	21.2768	chr2	peaks
chr2-138669685-138671694	iPSC	0.358585	0.347603	0.592645	0	0	19.4485	0.968089	20.0896	chr2	peaks
chr2-138917043-138917964	iPSC	0.293194	0.283579	0.577555	0	0	16.2804	0.801851	20.3036	chr2	peaks
chr2-139045139-139046425	iPSC	0.321649	0.312984	0.573602	0	0	15.4004	0.713843	21.5739	chr2	peaks
chr2-139369007-139370784	iPSC	0.677569	0.657507	0.67358	0	0	36.2276	1.71779	21.0897	chr2	peaks
chr2-139495702-139496286	iPSC	0.134155	0.12763	0.554738	0	0	11.5283	0.586721	19.6487	chr2	peaks
chr2-139624470-139625702	iPSC	0.225579	0.219978	0.570176	0	0	14.4911	0.462857	31.3078	chr2	peaks
chr2-139827697-139828460	iPSC	0.23306	0.229126	0.568743	0	0	14.0804	0.345513	40.7521	chr2	peaks
chr2-140895298-140895938	iPSC	0.163195	0.155709	0.559172	0	0	12.5257	0.710584	17.6273	chr2	peaks
chr2-140964018-140965012	iPSC	0.212868	0.205365	0.563587	0	0	13.4057	0.704065	19.0404	chr2	peaks
chr2-141824319-141825385	iPSC	0.280972	0.27178	0.585222	0	0	17.8938	0.867043	20.6378	chr2	peaks
chr2-141871675-141872535	iPSC	0.16894	0.165458	0.555287	0	0	11.3816	0.325956	34.9177	chr2	peaks
chr2-142489449-142490142	iPSC	0.151657	0.145059	0.553236	0	0	11.235	0.596499	18.8348	chr2	peaks
chr2-142720867-142721677	iPSC	0.179965	0.173419	0.552139	0	0	11.0296	0.619316	17.8094	chr2	peaks
chr2-143577140-143577887	iPSC	0.202699	0.195908	0.555271	0	0	11.6456	0.609537	19.1057	chr2	peaks
chr2-143761781-143762623	iPSC	0.513591	0.499543	0.643503	0	0	29.8328	1.24841	23.8966	chr2	peaks
chr2-144346040-144346590	iPSC	0.163684	0.159778	0.551243	0	0	10.6189	0.378109	28.0844	chr2	peaks
chr2-144389206-144390147	iPSC	0.322944	0.309417	0.601336	0	0	21.5019	1.22559	17.5441	chr2	peaks
chr2-145687164-145688316	iPSC	0.311504	0.300258	0.580196	0	0	16.9845	0.955051	17.7838	chr2	peaks
chr2-146412631-146413485	iPSC	0.350396	0.340981	0.590115	0	0	18.8032	0.821409	22.8914	chr2	peaks
chr2-146700729-146701564	iPSC	0.174831	0.169095	0.556851	0	0	11.8803	0.521529	22.7798	chr2	peaks
chr2-146853368-146854365	iPSC	0.38589	0.37572	0.579188	0	0	16.6324	0.844226	19.7014	chr2	peaks
chr2-147174715-147175603	iPSC	0.5793	0.561106	0.634547	0	0	28.4248	1.62652	17.4758	chr2	peaks
chr2-148006016-148007189	iPSC	0.323702	0.312027	0.582981	0	0	17.5711	1.0072	17.4455	chr2	peaks
chr2-148518926-148519603	iPSC	0.165664	0.159064	0.549237	0	0	10.4136	0.573682	18.1522	chr2	peaks
chr2-148751923-148752501	iPSC	0.205485	0.199852	0.556833	0	0	11.851	0.498712	23.7632	chr2	peaks
chr2-149223499-149224330	iPSC	0.272905	0.260991	0.598018	0	0	20.6219	1.04958	19.6478	chr2	peaks
chr2-149291583-149293700	iPSC	0.543414	0.526093	0.634614	0	0	28.3954	1.62326	17.4928	chr2	peaks
chr2-149449865-149450632	iPSC	0.191405	0.187102	0.550092	0	0	10.3549	0.345513	29.9697	chr2	peaks
chr2-150702448-150703404	iPSC	0.231153	0.227698	0.561125	0	0	12.5257	0.316177	39.616	chr2	peaks
chr2-150759313-150760140	iPSC	0.203432	0.19634	0.564195	0	0	13.4644	0.629095	21.4027	chr2	peaks
chr2-150869023-150869753	iPSC	0.430649	0.413822	0.635366	0	0	28.5714	1.50918	18.9318	chr2	peaks
chr2-151111417-151112446	iPSC	0.574069	0.567935	0.624358	0	0	25.374	0.537827	47.1787	chr2	peaks
chr2-151332770-151333795	iPSC	0.300235	0.295443	0.577732	0	0	15.9284	0.400926	39.7291	chr2	peaks
chr2-153246192-153247254	iPSC	0.180503	0.175505	0.550191	0	0	10.4723	0.449819	23.2811	chr2	peaks
chr2-153345196-153345988	iPSC	0.163733	0.157649	0.562905	0	0	13.1417	0.576942	22.7782	chr2	peaks
chr2-153459262-153459869	iPSC	0.273687	0.269923	0.560866	0	0	12.4963	0.342254	36.5119	chr2	peaks
chr2-153534157-153535147	iPSC	0.18989	0.185636	0.561359	0	0	12.643	0.381368	33.1517	chr2	peaks
chr2-154579979-154580667	iPSC	0.16872	0.163858	0.55229	0	0	10.883	0.436781	24.9163	chr2	peaks
chr2-154862066-154863129	iPSC	0.190672	0.183984	0.551045	0	0	10.7656	0.573682	18.7658	chr2	peaks
chr2-155256596-155257201	iPSC	0.231006	0.224381	0.56056	0	0	12.7017	0.603018	21.0635	chr2	peaks
chr2-155835781-155836965	iPSC	0.282634	0.27367	0.567087	0	0	14.1684	0.792073	17.8877	chr2	peaks
chr2-156629756-156631412	iPSC	1.07026	1.04506	0.704556	0	0	42.7985	2.25236	19.0017	chr2	peaks
chr2-157196791-157197298	iPSC	0.171605	0.166275	0.549142	0	0	10.2963	0.479155	21.4884	chr2	peaks
chr2-157315517-157316354	iPSC	0.306101	0.298735	0.587139	0	0	18.0405	0.638873	28.238	chr2	peaks
chr2-157345373-157346379	iPSC	0.279823	0.273353	0.59127	0	0	18.8912	0.66495	28.4099	chr2	peaks
chr2-157684194-157685574	iPSC	0.501222	0.485283	0.62646	0	0	26.694	1.48962	17.9201	chr2	peaks
chr2-157759591-157760351	iPSC	0.263127	0.25915	0.568099	0	0	13.9337	0.325956	42.7472	chr2	peaks
chr2-158045170-158045831	iPSC	0.212379	0.203393	0.560573	0	0	12.819	0.723622	17.7151	chr2	peaks
chr2-158125475-158126659	iPSC	0.275178	0.265682	0.583079	0	0	17.4245	0.81163	21.4685	chr2	peaks
chr2-158144360-158145477	iPSC	0.27931	0.270579	0.587957	0	0	18.3338	0.775775	23.6329	chr2	peaks
chr2-160924226-160925477	iPSC	0.36037	0.354839	0.598826	0	0	20.2112	0.462857	43.6662	chr2	peaks
chr2-161369319-161369689	iPSC	0.172949	0.168367	0.557106	0	0	11.8216	0.400926	29.4859	chr2	peaks
chr2-164593391-164593884	iPSC	0.227486	0.220033	0.561141	0	0	12.9363	0.73992	17.4834	chr2	peaks
chr2-165796953-165797436	iPSC	0.251833	0.245825	0.568768	0	0	14.2857	0.550865	25.9332	chr2	peaks
chr2-166772749-166773858	iPSC	0.477853	0.470144	0.622222	0	0	25.11	0.697546	35.9977	chr2	peaks
chr2-166894928-166895582	iPSC	0.123057	0.117955	0.548745	0	0	10.2083	0.459598	22.2113	chr2	peaks
chr2-167696785-167698632	iPSC	0.380928	0.370932	0.598566	0	0	20.5632	0.912676	22.5307	chr2	peaks
chr2-168203760-168205001	iPSC	0.797448	0.777516	0.66764	0	0	34.9663	1.60696	21.7592	chr2	peaks
chr2-168328276-168328940	iPSC	0.155006	0.148126	0.556979	0	0	11.9977	0.599759	20.0041	chr2	peaks
chr2-168336579-168337340	iPSC	0.480346	0.466235	0.629347	0	0	27.0461	1.26471	21.3852	chr2	peaks
chr2-168424006-168425099	iPSC	0.137553	0.130648	0.549946	0	0	10.5896	0.609537	17.3732	chr2	peaks
chr2-169590346-169590878	iPSC	0.131172	0.125414	0.548104	0	0	10.1496	0.528049	19.221	chr2	peaks
chr2-171211972-171212561	iPSC	0.25506	0.246629	0.576662	0	0	16.0751	0.772515	20.8088	chr2	peaks
chr2-171540883-171541563	iPSC	0.189303	0.181292	0.577077	0	0	16.1631	0.730141	22.1369	chr2	peaks
chr2-173761510-173762458	iPSC	0.372592	0.35925	0.600715	0	0	21.2672	1.16366	18.2761	chr2	peaks
chr2-174035961-174036184	iPSC	0.222793	0.215507	0.56005	0	0	12.643	0.655171	19.2972	chr2	peaks
chr2-174171677-174172782	iPSC	0.178351	0.170398	0.560825	0	0	12.8777	0.710584	18.1227	chr2	peaks
chr2-174924034-174924575	iPSC	0.233646	0.225476	0.57424	0	0	15.5471	0.710584	21.8793	chr2	peaks
chr2-174924953-174926406	iPSC	0.691503	0.681322	0.660296	0	0	32.9422	0.951791	34.6108	chr2	peaks
chr2-175517983-175518589	iPSC	0.129583	0.125607	0.551477	0	0	10.6483	0.358551	29.6981	chr2	peaks
chr2-176155336-176155654	iPSC	0.293928	0.282416	0.599059	0	0	20.8272	1.01698	20.4794	chr2	peaks
chr2-176192323-176192702	iPSC	0.210032	0.200715	0.575608	0	0	15.9578	0.857264	18.6148	chr2	peaks
chr2-176449138-176450319	iPSC	0.726899	0.710906	0.654931	0	0	32.2089	1.3462	23.9258	chr2	peaks
chr2-176852405-176853087	iPSC	0.271096	0.26254	0.57854	0	0	16.4564	0.779035	21.1241	chr2	peaks
chr2-176872118-176872817	iPSC	0.197223	0.190193	0.575578	0	0	15.7524	0.645393	24.4075	chr2	peaks
chr2-177383915-177384564	iPSC	0.192578	0.189737	0.551872	0	0	10.6483	0.283582	37.5493	chr2	peaks
chr2-179765313-179766184	iPSC	0.335289	0.326667	0.586138	0	0	17.8938	0.697546	25.6525	chr2	peaks
chr2-179987818-179988225	iPSC	0.136648	0.132894	0.554487	0	0	11.235	0.338994	33.1421	chr2	peaks
chr2-180071031-180072177	iPSC	0.272221	0.264387	0.577727	0	0	16.2218	0.697546	23.2555	chr2	peaks
chr2-180195920-180196910	iPSC	0.180307	0.174567	0.558014	0	0	12.115	0.524789	23.0855	chr2	peaks
chr2-181437738-181439173	iPSC	0.200841	0.192703	0.564313	0	0	13.5817	0.713843	19.0262	chr2	peaks
chr2-181666361-181667847	iPSC	0.373277	0.365611	0.587418	0	0	18.0991	0.658431	27.4883	chr2	peaks
chr2-183510380-183511569	iPSC	0.281021	0.272372	0.598777	0	0	20.5045	0.772515	26.5426	chr2	peaks
chr2-183532341-183532880	iPSC	0.313142	0.310811	0.585588	0	0	17.3071	0.195574	88.4942	chr2	peaks
chr2-185006242-185007085	iPSC	0.493546	0.481942	0.607269	0	0	22.2939	0.899638	24.781	chr2	peaks
chr2-187717924-187718502	iPSC	0.15288	0.14592	0.562892	0	0	13.2297	0.658431	20.0927	chr2	peaks
chr2-187988050-187988736	iPSC	0.296519	0.292032	0.561501	0	0	12.7017	0.423743	29.975	chr2	peaks
chr2-188216958-188218636	iPSC	0.44011	0.427299	0.5902	0	0	19.0672	1.10173	17.3066	chr2	peaks
chr2-188340147-188341343	iPSC	0.25198	0.242087	0.577679	0	0	16.3098	0.788813	20.6763	chr2	peaks
chr2-188367195-188367812	iPSC	0.159724	0.154351	0.548693	0	0	10.2083	0.475896	21.4507	chr2	peaks
chr2-188410304-188411535	iPSC	0.552068	0.540013	0.62511	0	0	26.0487	1.08869	23.9266	chr2	peaks
chr2-188455332-188456862	iPSC	0.799844	0.783089	0.667741	0	0	34.7903	1.41139	24.6497	chr2	peaks
chr2-189161775-189162360	iPSC	0.204459	0.196326	0.560356	0	0	12.7897	0.733401	17.4389	chr2	peaks
chr2-190562046-190562572	iPSC	0.183729	0.175602	0.55822	0	0	12.3203	0.687767	17.9135	chr2	peaks
chr2-190869151-190870704	iPSC	0.387846	0.378722	0.619926	0	0	24.846	0.854004	29.0935	chr2	peaks
chr2-191835735-191836262	iPSC	0.203139	0.196489	0.558961	0	0	12.3203	0.541087	22.7696	chr2	peaks
chr2-192110887-192112031	iPSC	0.155055	0.150234	0.55963	0	0	12.4083	0.482415	25.7213	chr2	peaks
chr2-193742004-193743466	iPSC	0.16938	0.16232	0.560435	0	0	12.731	0.645393	19.726	chr2	peaks
chr2-194289412-194290361	iPSC	0.211499	0.204594	0.557263	0	0	12.027	0.583461	20.6132	chr2	peaks
chr2-195251992-195252384	iPSC	0.149604	0.143677	0.551666	0	0	10.8536	0.524789	20.6819	chr2	peaks
chr2-195304171-195304655	iPSC	0.192358	0.186076	0.571941	0	0	14.9604	0.567163	26.3776	chr2	peaks
chr2-195307468-195308137	iPSC	0.377677	0.372912	0.589665	0	0	18.3632	0.456338	40.2402	chr2	peaks
chr2-195585538-195586599	iPSC	0.486653	0.480422	0.599133	0	0	20.3285	0.534568	38.028	chr2	peaks
chr2-195594962-195595848	iPSC	0.189058	0.182767	0.552495	0	0	11.0003	0.51501	21.3594	chr2	peaks
chr2-195614742-195615455	iPSC	0.204312	0.196655	0.551941	0	0	11.0003	0.625835	17.577	chr2	peaks
chr2-195694367-195695682	iPSC	0.514423	0.502417	0.609203	0	0	22.7926	1.00394	22.7031	chr2	peaks
chr2-196096963-196097732	iPSC	0.502347	0.492541	0.633055	0	0	27.5447	1.01046	27.2595	chr2	peaks
chr2-197657225-197658032	iPSC	0.297692	0.289109	0.580997	0	0	16.9551	0.805111	21.0594	chr2	peaks
chr2-197661443-197661976	iPSC	0.172191	0.169437	0.555487	0	0	11.3523	0.264024	42.9972	chr2	peaks
chr2-198788240-198789268	iPSC	0.507725	0.498701	0.626921	0	0	26.1074	0.785554	33.2343	chr2	peaks
chr2-199184926-199185690	iPSC	0.2313	0.223965	0.552492	0	0	11.0883	0.609537	18.1913	chr2	peaks
chr2-199397546-199398599	iPSC	0.199912	0.194485	0.550306	0	0	10.5016	0.453079	23.1783	chr2	peaks
chr2-199855843-199856578	iPSC	0.26342	0.256706	0.572359	0	0	15.0191	0.570423	26.3297	chr2	peaks
chr2-200201604-200202297	iPSC	0.545028	0.530531	0.621971	0	0	25.638	1.41139	18.1651	chr2	peaks
chr2-200202958-200203935	iPSC	0.776327	0.763142	0.65084	0	0	31.2408	1.23211	25.3555	chr2	peaks
chr2-200730859-200731768	iPSC	0.175565	0.169301	0.548628	0	0	10.2376	0.521529	19.63	chr2	peaks
chr2-201174490-201175436	iPSC	0.216486	0.210456	0.553973	0	0	11.2936	0.511751	22.0686	chr2	peaks
chr2-201182513-201183276	iPSC	0.252909	0.243407	0.592961	0	0	19.4485	0.863783	22.5155	chr2	peaks
chr2-201254154-201254748	iPSC	0.330547	0.319421	0.586314	0	0	18.1872	0.984387	18.4756	chr2	peaks
chr2-201440068-201440574	iPSC	0.169405	0.162614	0.565284	0	0	13.6697	0.619316	22.0722	chr2	peaks
chr2-201674641-201675690	iPSC	0.209152	0.200607	0.559952	0	0	12.6723	0.687767	18.4253	chr2	peaks
chr2-201910801-201911634	iPSC	0.247873	0.237263	0.572523	0	0	15.3124	0.827928	18.4949	chr2	peaks
chr2-202355772-202356500	iPSC	0.181847	0.173253	0.568594	0	0	14.4911	0.785554	18.4469	chr2	peaks
chr2-202418403-202419000	iPSC	0.268994	0.259231	0.57508	0	0	15.7818	0.798592	19.762	chr2	peaks
chr2-203396495-203397041	iPSC	0.548841	0.530914	0.636706	0	0	28.8941	1.64608	17.5533	chr2	peaks
chr2-203578853-203579429	iPSC	0.189352	0.182148	0.554432	0	0	11.499	0.632354	18.1844	chr2	peaks
chr2-203975602-203976733	iPSC	0.177911	0.171311	0.547324	0	0	10.0029	0.550865	18.1586	chr2	peaks
chr2-205812865-205813849	iPSC	0.426762	0.415066	0.607621	0	0	22.4993	1.06262	21.1735	chr2	peaks
chr2-205954692-205955056	iPSC	0.218392	0.213519	0.563425	0	0	13.083	0.413964	31.6042	chr2	peaks
chr2-205957160-205958161	iPSC	0.321649	0.309273	0.585687	0	0	18.1578	1.05284	17.2466	chr2	peaks
chr2-206079186-206080271	iPSC	0.75638	0.73359	0.661166	0	0	33.9982	1.91988	17.7085	chr2	peaks
chr2-206200970-206201781	iPSC	0.179085	0.174119	0.550711	0	0	10.5603	0.427002	24.7312	chr2	peaks
chr2-206461616-206463374	iPSC	0.747873	0.731782	0.658045	0	0	32.8835	1.40487	23.4068	chr2	peaks
chr2-207092912-207093785	iPSC	0.665004	0.64448	0.649385	0	0	31.3875	1.66563	18.8442	chr2	peaks
chr2-207674143-207675194	iPSC	0.348489	0.335571	0.605388	0	0	22.1766	1.17996	18.7944	chr2	peaks
chr2-208906056-208907176	iPSC	0.281608	0.271421	0.58533	0	0	17.8645	0.824668	21.6626	chr2	peaks
chr2-209010833-209011470	iPSC	0.247433	0.238706	0.567738	0	0	14.3444	0.824668	17.3941	chr2	peaks
chr2-209138040-209138594	iPSC	0.240686	0.236199	0.565538	0	0	13.4937	0.404185	33.3849	chr2	peaks
chr2-209298306-209299995	iPSC	0.558082	0.549275	0.610788	0	0	22.8513	0.769256	29.7057	chr2	peaks
chr2-209356957-209358030	iPSC	0.26122	0.255027	0.560224	0	0	12.5257	0.501972	24.9529	chr2	peaks
chr2-209756706-209757805	iPSC	0.436638	0.425518	0.607516	0	0	22.3233	0.847485	26.3406	chr2	peaks
chr2-209790986-209791737	iPSC	0.196099	0.190104	0.553277	0	0	11.1763	0.534568	20.9072	chr2	peaks
chr2-209864128-209865308	iPSC	0.436785	0.425241	0.614879	0	0	23.9073	1.0072	23.7363	chr2	peaks
chr2-210534768-210535780	iPSC	0.310062	0.301114	0.596862	0	0	20.1525	0.818149	24.6319	chr2	peaks
chr2-210557131-210558152	iPSC	0.382224	0.375715	0.585583	0	0	17.6885	0.606278	29.1755	chr2	peaks
chr2-211360445-211361722	iPSC	0.371517	0.363074	0.581176	0	0	16.8671	0.66821	25.2423	chr2	peaks
chr2-211766217-211767107	iPSC	0.308155	0.297762	0.582179	0	0	17.2778	0.873562	19.7786	chr2	peaks
chr2-211880920-211881974	iPSC	0.245087	0.239355	0.568718	0	0	14.2564	0.528049	26.9982	chr2	peaks
chr2-211944439-211944961	iPSC	0.204899	0.199233	0.555974	0	0	11.675	0.495453	23.5643	chr2	peaks
chr2-214837156-214838212	iPSC	0.230224	0.225383	0.566863	0	0	13.8164	0.459598	30.0619	chr2	peaks
chr2-215545693-215546835	iPSC	0.2687	0.261296	0.567802	0	0	14.1684	0.635614	22.2909	chr2	peaks
chr2-216051049-216052014	iPSC	0.273247	0.266288	0.566049	0	0	13.7284	0.537827	25.5256	chr2	peaks
chr2-217043805-217044248	iPSC	0.148724	0.142417	0.548108	0	0	10.1496	0.537827	18.8715	chr2	peaks
chr2-217208824-217210109	iPSC	0.274201	0.266736	0.590323	0	0	18.7738	0.704065	26.6649	chr2	peaks
chr2-218555080-218556119	iPSC	0.406278	0.398487	0.606673	0	0	22.0299	0.73666	29.9051	chr2	peaks
chr2-218730966-218732012	iPSC	0.396597	0.385558	0.575773	0	0	16.0164	0.909417	17.6118	chr2	peaks
chr2-219565084-219566038	iPSC	0.766305	0.752642	0.660911	0	0	33.1769	1.14085	29.081	chr2	peaks
chr2-220781503-220782159	iPSC	0.120465	0.116005	0.548654	0	0	10.1496	0.423743	23.9523	chr2	peaks
chr2-222470412-222471410	iPSC	0.328982	0.318063	0.58865	0	0	18.6858	1.00068	18.673	chr2	peaks
chr2-223779686-223780449	iPSC	0.293586	0.283302	0.594789	0	0	19.8592	0.945272	21.009	chr2	peaks
chr2-224971167-224971525	iPSC	0.169551	0.163972	0.548064	0	0	10.1203	0.521529	19.405	chr2	peaks
chr2-226023373-226023757	iPSC	0.184805	0.179057	0.553293	0	0	11.147	0.498712	22.3515	chr2	peaks
chr2-226695552-226696736	iPSC	0.199325	0.193637	0.55059	0	0	10.5603	0.449819	23.4767	chr2	peaks
chr2-226777440-226777910	iPSC	0.145791	0.138228	0.55788	0	0	12.2323	0.655171	18.6704	chr2	peaks
chr2-227601237-227601934	iPSC	0.181578	0.176971	0.549333	0	0	10.2669	0.410704	24.9984	chr2	peaks
chr2-227756849-227757965	iPSC	0.604869	0.587844	0.650906	0	0	31.7102	1.61674	19.6136	chr2	peaks
chr2-227774055-227774613	iPSC	0.222744	0.213063	0.586846	0	0	18.2458	0.88334	20.6555	chr2	peaks
chr2-228869393-228870114	iPSC	0.332942	0.322408	0.587399	0	0	18.3632	0.928974	19.7671	chr2	peaks
chr2-229474023-229474638	iPSC	0.204605	0.197141	0.551311	0	0	10.8243	0.576942	18.7615	chr2	peaks
chr2-229501911-229503393	iPSC	0.311235	0.299979	0.576635	0	0	16.2218	0.942012	17.2203	chr2	peaks
chr2-229952161-229952917	iPSC	0.369097	0.359494	0.612548	0	0	23.3793	0.902898	25.8936	chr2	peaks
chr2-230140276-230141204	iPSC	0.178645	0.174695	0.549535	0	0	10.2083	0.309658	32.9663	chr2	peaks
chr2-231732547-231732914	iPSC	0.170138	0.16451	0.548258	0	0	10.1789	0.541087	18.812	chr2	peaks
chr2-232053372-232054157	iPSC	0.325169	0.315512	0.582452	0	0	17.3071	0.857264	20.1888	chr2	peaks
chr2-232589812-232590772	iPSC	0.206634	0.198344	0.567043	0	0	14.0804	0.674729	20.8682	chr2	peaks
chr2-232965340-232967164	iPSC	0.418891	0.40123	0.632538	0	0	28.0434	1.54177	18.1891	chr2	peaks
chr2-235126535-235127262	iPSC	0.434634	0.419738	0.616882	0	0	24.6993	1.38531	17.8294	chr2	peaks
chr2-235273307-235274228	iPSC	0.213112	0.209272	0.550078	0	0	10.3549	0.352032	29.4147	chr2	peaks
chr2-235514076-235514879	iPSC	0.24098	0.232168	0.5697	0	0	14.7257	0.805111	18.2903	chr2	peaks
chr2-236965034-236966367	iPSC	0.418158	0.408205	0.615998	0	0	24.054	0.902898	26.6409	chr2	peaks
chr2-237198703-237199934	iPSC	0.332649	0.325793	0.560756	0	0	12.731	0.606278	20.9986	chr2	peaks
chr2-237217824-237218607	iPSC	0.142906	0.13636	0.557416	0	0	12.115	0.638873	18.963	chr2	peaks
chr2-237437726-237438896	iPSC	0.445072	0.431702	0.62874	0	0	27.0167	1.26471	21.362	chr2	peaks
chr2-238657117-238658170	iPSC	0.367116	0.351427	0.606459	0	0	22.5579	1.29079	17.4761	chr2	peaks
chr2-239877151-239877849	iPSC	0.144959	0.137962	0.560433	0	0	12.6723	0.576942	21.9647	chr2	peaks
chr3-1512776-1514061	iPSC	0.407598	0.397379	0.59637	0	0	20.1232	0.919196	21.8922	chr3	peaks
chr3-2494123-2494847	iPSC	0.255158	0.248872	0.58461	0	0	17.4831	0.573682	30.4753	chr3	peaks
chr3-2655337-2655924	iPSC	0.198005	0.190003	0.553584	0	0	11.3523	0.651912	17.4139	chr3	peaks
chr3-2686624-2687387	iPSC	0.255647	0.246167	0.584922	0	0	17.7765	0.775775	22.9145	chr3	peaks
chr3-4332179-4333146	iPSC	0.284101	0.278223	0.566275	0	0	13.7577	0.521529	26.3795	chr3	peaks
chr3-4334421-4335233	iPSC	0.157769	0.151434	0.554792	0	0	11.5283	0.580201	19.8695	chr3	peaks
chr3-4431948-4432833	iPSC	0.209837	0.206865	0.566072	0	0	13.4937	0.280322	48.1364	chr3	peaks
chr3-4447302-4448973	iPSC	0.48328	0.469649	0.605176	0	0	22.0886	1.14411	19.3064	chr3	peaks
chr3-5212709-5214103	iPSC	0.809328	0.787617	0.686568	0	0	39.2784	2.00463	19.5938	chr3	peaks
chr3-5709584-5710496	iPSC	0.176885	0.17118	0.550977	0	0	10.6189	0.430262	24.6802	chr3	peaks
chr3-7332551-7333518	iPSC	0.23548	0.227904	0.587174	0	0	18.1285	0.687767	26.3585	chr3	peaks
chr3-7787693-7789637	iPSC	0.790994	0.769612	0.632138	0	0	27.8674	1.59066	17.5193	chr3	peaks
chr3-7953456-7954760	iPSC	0.297008	0.289935	0.563266	0	0	13.171	0.537827	24.4893	chr3	peaks
chr3-8320701-8321527	iPSC	0.259314	0.251018	0.574922	0	0	15.6644	0.694286	22.5619	chr3	peaks
chr3-8713719-8714819	iPSC	0.753007	0.731075	0.664662	0	0	34.7316	1.94596	17.8481	chr3	peaks
chr3-9550908-9551311	iPSC	0.189107	0.181708	0.563549	0	0	13.3764	0.677988	19.7295	chr3	peaks
chr3-10225556-10226756	iPSC	0.828102	0.801944	0.692451	0	0	40.5397	2.21976	18.2631	chr3	peaks
chr3-12673775-12674643	iPSC	0.296861	0.288539	0.574968	0	0	15.7231	0.756218	20.7917	chr3	peaks
chr3-13145554-13145918	iPSC	0.177471	0.171381	0.551175	0	0	10.7656	0.544346	19.7772	chr3	peaks
chr3-13727616-13729039	iPSC	0.435905	0.422323	0.606137	0	0	22.3526	1.21582	18.3849	chr3	peaks
chr3-14422216-14422920	iPSC	0.662169	0.642166	0.659246	0	0	33.2649	1.56133	21.3055	chr3	peaks
chr3-15148564-15149086	iPSC	0.5022	0.484354	0.633995	0	0	28.3368	1.63956	17.2832	chr3	peaks
chr3-15470014-15470671	iPSC	0.236775	0.227534	0.577797	0	0	16.3978	0.873562	18.7712	chr3	peaks
chr3-15473175-15473974	iPSC	0.187885	0.181936	0.55878	0	0	12.2323	0.485674	25.1863	chr3	peaks
chr3-16482293-16483527	iPSC	0.980053	0.951695	0.7041	0	0	42.7985	2.28495	18.7306	chr3	peaks
chr3-16922849-16923542	iPSC	0.25462	0.245667	0.572094	0	0	15.2537	0.876821	17.3966	chr3	peaks
chr3-16999797-17000220	iPSC	0.26078	0.257787	0.571038	0	0	14.4911	0.29662	48.854	chr3	peaks
chr3-17538746-17539802	iPSC	0.188985	0.184503	0.566791	0	0	13.787	0.427002	32.288	chr3	peaks
chr3-17797818-17798359	iPSC	0.167107	0.161066	0.56049	0	0	12.643	0.547606	23.0878	chr3	peaks
chr3-18618399-18619087	iPSC	0.187714	0.179549	0.569916	0	0	14.7551	0.765996	19.2626	chr3	peaks
chr3-18693510-18694386	iPSC	0.132664	0.128111	0.552057	0	0	10.795	0.381368	28.3058	chr3	peaks
chr3-18975627-18976848	iPSC	0.371077	0.361847	0.596273	0	0	20.0352	0.827928	24.1992	chr3	peaks
chr3-19073409-19075188	iPSC	0.617923	0.600935	0.616429	0	0	24.494	1.32664	18.4632	chr3	peaks
chr3-19292368-19294009	iPSC	0.307862	0.297246	0.579533	0	0	16.7791	0.912676	18.3845	chr3	peaks
chr3-20068874-20069501	iPSC	0.192285	0.186255	0.563259	0	0	13.2004	0.560644	23.545	chr3	peaks
chr3-21009380-21010375	iPSC	0.145204	0.138093	0.550405	0	0	10.6776	0.596499	17.9005	chr3	peaks
chr3-21016844-21018133	iPSC	0.510218	0.495507	0.633326	0	0	28.0141	1.43747	19.4885	chr3	peaks
chr3-21542640-21544327	iPSC	0.662438	0.646439	0.670331	0	0	35.2889	1.40161	25.1774	chr3	peaks
chr3-22861925-22862474	iPSC	0.203872	0.198516	0.561129	0	0	12.7017	0.488934	25.9783	chr3	peaks
chr3-22991011-22992163	iPSC	0.177276	0.172099	0.554668	0	0	11.3816	0.459598	24.7643	chr3	peaks
chr3-23052282-23053330	iPSC	0.312213	0.301527	0.589869	0	0	18.9498	1.01046	18.7536	chr3	peaks
chr3-23077678-23079254	iPSC	0.361543	0.352166	0.582177	0	0	17.2191	0.81489	21.1306	chr3	peaks
chr3-23079513-23080157	iPSC	0.137284	0.129852	0.551626	0	0	10.9416	0.619316	17.6673	chr3	peaks
chr3-23095782-23096453	iPSC	0.294661	0.284709	0.577203	0	0	16.2804	0.870302	18.7066	chr3	peaks
chr3-23291913-23292797	iPSC	0.194925	0.188406	0.554039	0	0	11.3523	0.550865	20.6081	chr3	peaks
chr3-23388789-23389887	iPSC	0.387993	0.377649	0.599973	0	0	20.9152	0.987646	21.1768	chr3	peaks
chr3-23608685-23609184	iPSC	0.233157	0.225688	0.564847	0	0	13.6404	0.704065	19.3737	chr3	peaks
chr3-24088584-24089097	iPSC	0.16916	0.163146	0.555751	0	0	11.7043	0.567163	20.6366	chr3	peaks
chr3-24161399-24162349	iPSC	0.377237	0.366323	0.593618	0	0	19.5659	0.867043	22.5662	chr3	peaks
chr3-24166257-24166887	iPSC	0.210912	0.204524	0.559891	0	0	12.4963	0.524789	23.8121	chr3	peaks
chr3-24684364-24685023	iPSC	0.364916	0.353307	0.588201	0	0	18.5392	0.955051	19.4117	chr3	peaks
chr3-27021611-27022773	iPSC	0.413611	0.399503	0.602585	0	0	21.6779	1.22233	17.7348	chr3	peaks
chr3-27212706-27214067	iPSC	0.458346	0.450764	0.61835	0	0	24.2886	0.651912	37.2576	chr3	peaks
chr3-27228480-27229130	iPSC	0.295835	0.288501	0.582179	0	0	17.0138	0.596499	28.5227	chr3	peaks
chr3-27524875-27525828	iPSC	0.257847	0.248954	0.560244	0	0	12.7603	0.73992	17.2456	chr3	peaks
chr3-27619279-27619976	iPSC	0.179183	0.172462	0.552069	0	0	11.0003	0.606278	18.144	chr3	peaks
chr3-27652998-27654727	iPSC	0.577589	0.56266	0.629062	0	0	26.87	1.13433	23.6881	chr3	peaks
chr3-27905338-27906029	iPSC	0.229784	0.223107	0.567298	0	0	14.139	0.710584	19.8978	chr3	peaks
chr3-28081482-28082212	iPSC	0.273247	0.266223	0.568836	0	0	14.315	0.570423	25.0955	chr3	peaks
chr3-29514878-29515987	iPSC	0.276181	0.268521	0.561338	0	0	12.907	0.674729	19.1292	chr3	peaks
chr3-29868277-29869037	iPSC	0.178645	0.17143	0.554689	0	0	11.5576	0.625835	18.4675	chr3	peaks
chr3-30695264-30695903	iPSC	0.175467	0.170719	0.557882	0	0	12.027	0.449819	26.7374	chr3	peaks
chr3-30927841-30928594	iPSC	0.154933	0.147412	0.553986	0	0	11.4403	0.645393	17.7261	chr3	peaks
chr3-30996070-30996973	iPSC	0.338809	0.324106	0.608804	0	0	23.0273	1.31686	17.4865	chr3	peaks
chr3-31141327-31143052	iPSC	0.76738	0.75362	0.666514	0	0	34.3209	1.15714	29.66	chr3	peaks
chr3-31810754-31811528	iPSC	0.218466	0.21171	0.579657	0	0	16.5738	0.645393	25.6801	chr3	peaks
chr3-31896471-31897369	iPSC	0.36785	0.353459	0.606641	0	0	22.5579	1.27449	17.6996	chr3	peaks
chr3-32349138-32349702	iPSC	0.270314	0.263757	0.56985	0	0	14.5497	0.612797	23.7431	chr3	peaks
chr3-32875614-32876190	iPSC	0.179378	0.171137	0.558007	0	0	12.291	0.700805	17.5384	chr3	peaks
chr3-32939458-32940247	iPSC	0.221913	0.214253	0.568511	0	0	14.315	0.619316	23.1143	chr3	peaks
chr3-33556995-33558301	iPSC	0.419185	0.407187	0.61588	0	0	24.2006	1.0398	23.2743	chr3	peaks
chr3-36812189-36812627	iPSC	0.225873	0.219924	0.5594	0	0	12.4377	0.580201	21.4368	chr3	peaks
chr3-36956898-36957414	iPSC	0.238193	0.229262	0.569307	0	0	14.6084	0.779035	18.7519	chr3	peaks
chr3-36965173-36965838	iPSC	0.434047	0.420531	0.60438	0	0	22.0299	1.2093	18.2171	chr3	peaks
chr3-37718358-37719467	iPSC	0.207392	0.200352	0.55249	0	0	11.1176	0.645393	17.2261	chr3	peaks
chr3-38536203-38537161	iPSC	0.270021	0.260163	0.577813	0	0	16.3684	0.837707	19.5396	chr3	peaks
chr3-39210980-39212019	iPSC	0.38325	0.370272	0.59186	0	0	19.4192	1.09521	17.731	chr3	peaks
chr3-39473025-39474002	iPSC	0.26826	0.260454	0.56675	0	0	13.963	0.635614	21.9678	chr3	peaks
chr3-40180815-40181487	iPSC	0.215459	0.208109	0.561029	0	0	12.8483	0.66169	19.4175	chr3	peaks
chr3-40588339-40588975	iPSC	0.234233	0.227893	0.57281	0	0	15.1364	0.599759	25.2375	chr3	peaks
chr3-40919690-40920693	iPSC	0.308302	0.301723	0.573244	0	0	15.2831	0.66495	22.9838	chr3	peaks
chr3-41100800-41102263	iPSC	0.259314	0.248367	0.578515	0	0	16.6031	0.919196	18.0627	chr3	peaks
chr3-41481945-41482698	iPSC	0.333676	0.325722	0.584305	0	0	17.5125	0.684507	25.584	chr3	peaks
chr3-41507829-41508680	iPSC	0.159235	0.152086	0.553504	0	0	11.323	0.625835	18.0926	chr3	peaks
chr3-41577467-41578061	iPSC	0.182458	0.179047	0.557592	0	0	11.851	0.342254	34.6263	chr3	peaks
chr3-41862695-41863708	iPSC	0.215752	0.206829	0.568291	0	0	14.4324	0.792073	18.221	chr3	peaks
chr3-42264598-42265529	iPSC	0.400117	0.387514	0.5939	0	0	19.7712	1.03002	19.195	chr3	peaks
chr3-42448408-42448869	iPSC	0.176836	0.172251	0.570741	0	0	14.5791	0.423743	34.4054	chr3	peaks
chr3-42984408-42984860	iPSC	0.105456	0.0989914	0.548468	0	0	10.2963	0.58998	17.4519	chr3	peaks
chr3-43071103-43071647	iPSC	0.168182	0.160408	0.566447	0	0	13.9924	0.700805	19.9661	chr3	peaks
chr3-43436375-43437058	iPSC	0.198934	0.193637	0.548653	0	0	10.2083	0.492193	20.7404	chr3	peaks
chr3-43481352-43481775	iPSC	0.325315	0.318807	0.597306	0	0	20.0645	0.625835	32.0604	chr3	peaks
chr3-43732780-43734318	iPSC	0.299355	0.290586	0.565886	0	0	13.9337	0.792073	17.5914	chr3	peaks
chr3-43926059-43926532	iPSC	0.147551	0.141151	0.558729	0	0	12.379	0.645393	19.1806	chr3	peaks
chr3-43968064-43968872	iPSC	0.394691	0.384803	0.591556	0	0	19.1258	0.863783	22.142	chr3	peaks
chr3-44506706-44507372	iPSC	0.226166	0.221326	0.560035	0	0	12.4083	0.417224	29.7402	chr3	peaks
chr3-45137658-45138395	iPSC	0.179085	0.173908	0.547877	0	0	10.0323	0.469376	21.3736	chr3	peaks
chr3-45274878-45275938	iPSC	0.290261	0.279543	0.591051	0	0	19.1258	0.925715	20.6606	chr3	peaks
chr3-45684068-45684846	iPSC	0.768554	0.749665	0.661001	0	0	33.5289	1.46354	22.9094	chr3	peaks
chr3-45739857-45740445	iPSC	0.285568	0.277375	0.575604	0	0	15.7524	0.655171	24.0432	chr3	peaks
chr3-46586023-46587560	iPSC	0.35685	0.349206	0.570828	0	0	14.8431	0.720362	20.605	chr3	peaks
chr3-46598796-46600199	iPSC	0.36477	0.352212	0.592463	0	0	19.4779	1.04306	18.6738	chr3	peaks
chr3-47113541-47114781	iPSC	0.295346	0.288718	0.563697	0	0	13.259	0.544346	24.3577	chr3	peaks
chr3-47479210-47479712	iPSC	0.440305	0.428978	0.621599	0	0	25.2567	1.00068	25.2394	chr3	peaks
chr3-47505747-47506550	iPSC	0.179525	0.175776	0.549229	0	0	10.1789	0.342254	29.7409	chr3	peaks
chr3-47841132-47842338	iPSC	0.797106	0.774636	0.693038	0	0	40.3637	1.86773	21.6112	chr3	peaks
chr3-48106797-48107627	iPSC	0.291581	0.283258	0.579013	0	0	16.5444	0.765996	21.5986	chr3	peaks
chr3-48202460-48203199	iPSC	0.205485	0.198113	0.552267	0	0	11.059	0.622576	17.7632	chr3	peaks
chr3-48835004-48836245	iPSC	0.316075	0.302418	0.600988	0	0	21.3846	1.21256	17.6359	chr3	peaks
chr3-49415603-49415855	iPSC	0.227193	0.217561	0.565375	0	0	13.8457	0.788813	17.5526	chr3	peaks
chr3-50862070-50862755	iPSC	0.185685	0.177759	0.56434	0	0	13.611	0.762737	17.845	chr3	peaks
chr3-50890723-50891309	iPSC	0.24406	0.235661	0.572926	0	0	15.4297	0.873562	17.663	chr3	peaks
chr3-50923804-50925079	iPSC	0.391366	0.384075	0.595059	0	0	19.6832	0.707324	27.8277	chr3	peaks
chr3-51844806-51846244	iPSC	0.326929	0.314135	0.603964	0	0	21.9126	1.14085	19.2073	chr3	peaks
chr3-52166871-52167799	iPSC	0.443678	0.431325	0.612463	0	0	23.438	1.01698	23.0466	chr3	peaks
chr3-53252186-53252784	iPSC	0.261514	0.252979	0.580695	0	0	16.8671	0.746439	22.5968	chr3	peaks
chr3-53748024-53749150	iPSC	0.560868	0.543283	0.638444	0	0	28.9821	1.39509	20.7743	chr3	peaks
chr3-54168125-54168900	iPSC	0.184952	0.17916	0.564421	0	0	13.4644	0.580201	23.2064	chr3	peaks
chr3-54628238-54631164	iPSC	0.857876	0.840595	0.652782	0	0	31.8275	1.40487	22.6551	chr3	peaks
chr3-54709373-54710530	iPSC	0.279114	0.269417	0.584702	0	0	17.7765	0.860523	20.6577	chr3	peaks
chr3-55648444-55649385	iPSC	0.614696	0.594297	0.666493	0	0	34.9076	1.82535	19.1238	chr3	peaks
chr3-56115034-56116437	iPSC	0.951745	0.936936	0.721613	0	0	45.5559	1.4505	31.4069	chr3	peaks
chr3-57659075-57660549	iPSC	0.419185	0.408341	0.590572	0	0	18.9792	0.899638	21.0965	chr3	peaks
chr3-58039450-58039903	iPSC	0.219028	0.212862	0.555211	0	0	11.587	0.563904	20.5478	chr3	peaks
chr3-58402952-58403833	iPSC	0.211792	0.203383	0.559343	0	0	12.5257	0.674729	18.564	chr3	peaks
chr3-58441577-58442376	iPSC	0.210912	0.205034	0.564479	0	0	13.4057	0.524789	25.5449	chr3	peaks
chr3-58865368-58866551	iPSC	0.203872	0.197092	0.5523	0	0	10.971	0.51827	21.1684	chr3	peaks
chr3-60772322-60773180	iPSC	0.292779	0.285858	0.595009	0	0	19.6539	0.671469	29.2699	chr3	peaks
chr3-60886186-60886927	iPSC	0.168378	0.16156	0.547338	0	0	10.0323	0.573682	17.4875	chr3	peaks
chr3-61571723-61572290	iPSC	0.235846	0.228382	0.574239	0	0	15.5471	0.723622	21.4851	chr3	peaks
chr3-62109273-62109985	iPSC	0.299501	0.2932	0.568695	0	0	14.2857	0.580201	24.622	chr3	peaks
chr3-62245633-62245931	iPSC	0.162364	0.155878	0.548542	0	0	10.2376	0.534568	19.1512	chr3	peaks
chr3-62785144-62785903	iPSC	0.271047	0.265272	0.559125	0	0	12.3203	0.521529	23.6235	chr3	peaks
chr3-63309496-63310220	iPSC	0.378263	0.366111	0.599779	0	0	21.0619	1.15388	18.253	chr3	peaks
chr3-63855385-63856319	iPSC	0.320622	0.310479	0.602231	0	0	21.2966	0.860523	24.7484	chr3	peaks
chr3-64195944-64196863	iPSC	0.216486	0.210342	0.551562	0	0	10.8243	0.534568	20.2487	chr3	peaks
chr3-64218760-64219222	iPSC	0.259607	0.249508	0.580118	0	0	16.8378	0.821409	20.4987	chr3	peaks
chr3-64677961-64678787	iPSC	0.285176	0.276126	0.592917	0	0	19.3312	0.769256	25.1297	chr3	peaks
chr3-64681840-64682170	iPSC	0.327515	0.316289	0.600986	0	0	21.2086	1.06262	19.9588	chr3	peaks
chr3-65145780-65146543	iPSC	0.371223	0.359956	0.584137	0	0	17.7471	0.977868	18.1488	chr3	peaks
chr3-65390828-65391624	iPSC	0.206072	0.198472	0.563518	0	0	13.3177	0.622576	21.3913	chr3	peaks
chr3-65890982-65891783	iPSC	0.280874	0.274257	0.578921	0	0	16.3391	0.576942	28.3202	chr3	peaks
chr3-66128298-66129211	iPSC	0.19429	0.188917	0.56495	0	0	13.4644	0.482415	27.9103	chr3	peaks
chr3-69014826-69015151	iPSC	0.187445	0.180013	0.548579	0	0	10.2963	0.596499	17.2612	chr3	peaks
chr3-70391948-70392622	iPSC	0.19429	0.186765	0.553904	0	0	11.411	0.651912	17.5039	chr3	peaks
chr3-70614798-70615926	iPSC	0.637284	0.62722	0.647549	0	0	30.3901	0.95831	31.7122	chr3	peaks
chr3-71495747-71496088	iPSC	0.272074	0.266305	0.574376	0	0	15.3417	0.485674	31.5885	chr3	peaks
chr3-71511869-71512392	iPSC	0.320329	0.311283	0.590162	0	0	18.7738	0.769256	24.4052	chr3	peaks
chr3-73024319-73025201	iPSC	0.26782	0.262035	0.56131	0	0	12.7603	0.521529	24.4672	chr3	peaks
chr3-73157132-73158136	iPSC	0.254327	0.248639	0.57555	0	0	15.6644	0.573682	27.305	chr3	peaks
chr3-73762459-73763852	iPSC	0.884815	0.867156	0.670881	0	0	35.4356	1.44072	24.5957	chr3	peaks
chr3-75361808-75363004	iPSC	0.217464	0.207364	0.58039	0	0	17.0138	0.912676	18.6416	chr3	peaks
chr3-76197801-76198689	iPSC	0.254913	0.248297	0.563242	0	0	13.2004	0.570423	23.1413	chr3	peaks
chr3-76661222-76662209	iPSC	0.482986	0.475462	0.615447	0	0	23.7313	0.677988	35.0025	chr3	peaks
chr3-79325604-79326583	iPSC	0.594749	0.586866	0.649014	0	0	30.4488	0.704065	43.2472	chr3	peaks
chr3-81186203-81186937	iPSC	0.146817	0.1395	0.552157	0	0	11.059	0.632354	17.4886	chr3	peaks
chr3-81620708-81621636	iPSC	0.178351	0.170594	0.555577	0	0	11.7923	0.684507	17.2274	chr3	peaks
chr3-82423287-82424020	iPSC	0.410824	0.398693	0.60835	0	0	22.6753	1.05936	21.4048	chr3	peaks
chr3-83513324-83515290	iPSC	0.591229	0.572402	0.640067	0	0	29.5688	1.61674	18.2891	chr3	peaks
chr3-84836241-84837478	iPSC	0.774127	0.750637	0.676441	0	0	37.1077	2.05026	18.099	chr3	peaks
chr3-84841608-84842329	iPSC	0.152684	0.147952	0.550996	0	0	10.6189	0.423743	25.0599	chr3	peaks
chr3-85029895-85031206	iPSC	0.188423	0.180866	0.560982	0	0	12.8483	0.658431	19.5136	chr3	peaks
chr3-85553922-85554466	iPSC	0.149897	0.143862	0.547346	0	0	10.0323	0.573682	17.4875	chr3	peaks
chr3-85707937-85708865	iPSC	0.169111	0.163065	0.552625	0	0	11.0296	0.508491	21.6909	chr3	peaks
chr3-86547647-86548374	iPSC	0.270803	0.263545	0.604685	0	0	21.6192	0.700805	30.8492	chr3	peaks
chr3-87727701-87728212	iPSC	0.294221	0.288778	0.587361	0	0	17.9525	0.495453	36.2345	chr3	peaks
chr3-89889087-89889776	iPSC	0.200401	0.192866	0.573554	0	0	15.3711	0.677988	22.6716	chr3	peaks
chr3-89934119-89935287	iPSC	0.200499	0.193594	0.549396	0	0	10.4429	0.583461	17.8983	chr3	peaks
chr3-95407657-95408866	iPSC	0.351912	0.337939	0.600995	0	0	21.4139	1.23537	17.334	chr3	peaks
chr3-97276737-97277508	iPSC	0.213552	0.205599	0.554994	0	0	11.6456	0.66821	17.4281	chr3	peaks
chr3-97360782-97361587	iPSC	0.179598	0.17334	0.559504	0	0	12.467	0.576942	21.6088	chr3	peaks
chr3-97432423-97433264	iPSC	0.183192	0.177026	0.550353	0	0	10.5896	0.528049	20.0542	chr3	peaks
chr3-97844145-97844796	iPSC	0.121003	0.115723	0.551768	0	0	10.8536	0.492193	22.0515	chr3	peaks
chr3-97895862-97896873	iPSC	0.223673	0.215915	0.558099	0	0	12.2323	0.632354	19.3441	chr3	peaks
chr3-98181651-98182959	iPSC	0.181285	0.1762	0.553418	0	0	11.1176	0.44656	24.8962	chr3	peaks
chr3-98185045-98185489	iPSC	0.153369	0.147284	0.549294	0	0	10.3843	0.541087	19.1915	chr3	peaks
chr3-98305077-98306231	iPSC	0.26562	0.257749	0.560189	0	0	12.7017	0.691026	18.3809	chr3	peaks
chr3-98324950-98325554	iPSC	0.260927	0.250355	0.580911	0	0	17.1018	0.955051	17.9067	chr3	peaks
chr3-98326101-98327091	iPSC	0.413171	0.404875	0.588973	0	0	18.4512	0.707324	26.0859	chr3	peaks
chr3-98612178-98613746	iPSC	0.469053	0.453868	0.624073	0	0	26.0487	1.28101	20.3346	chr3	peaks
chr3-98622713-98624260	iPSC	0.232326	0.222624	0.571776	0	0	15.2244	0.870302	17.4932	chr3	peaks
chr3-100576822-100577935	iPSC	0.170822	0.16483	0.561445	0	0	12.819	0.524789	24.427	chr3	peaks
chr3-101529929-101530850	iPSC	0.522172	0.514447	0.644602	0	0	29.5688	0.66821	44.2508	chr3	peaks
chr3-101555674-101556606	iPSC	0.215337	0.210996	0.559497	0	0	12.291	0.397666	30.9078	chr3	peaks
chr3-101865746-101866461	iPSC	0.261514	0.252669	0.572175	0	0	15.2244	0.81489	18.6828	chr3	peaks
chr3-102237973-102238858	iPSC	0.29515	0.290875	0.55492	0	0	11.3523	0.384628	29.515	chr3	peaks
chr3-102294287-102295265	iPSC	0.183632	0.179644	0.548574	0	0	10.0323	0.322696	31.0889	chr3	peaks
chr3-104133507-104134039	iPSC	0.218833	0.213612	0.56469	0	0	13.4057	0.482415	27.7887	chr3	peaks
chr3-104518787-104521040	iPSC	0.608952	0.590122	0.653427	0	0	32.1502	1.58415	20.295	chr3	peaks
chr3-104546939-104547397	iPSC	0.253887	0.246477	0.572645	0	0	15.1657	0.651912	23.2635	chr3	peaks
chr3-106309115-106310230	iPSC	0.395717	0.385126	0.602556	0	0	21.4432	0.987646	21.7115	chr3	peaks
chr3-106396503-106397575	iPSC	0.296226	0.288327	0.587914	0	0	18.2458	0.687767	26.5291	chr3	peaks
chr3-106744289-106745467	iPSC	0.229979	0.224077	0.548525	0	0	10.2083	0.521529	19.5737	chr3	peaks
chr3-108014606-108015584	iPSC	0.182312	0.174532	0.568628	0	0	14.4617	0.73992	19.545	chr3	peaks
chr3-108377193-108377905	iPSC	0.175271	0.170789	0.548877	0	0	10.1496	0.384628	26.3881	chr3	peaks
chr3-109314348-109315089	iPSC	0.24802	0.241099	0.563338	0	0	13.259	0.619316	21.4091	chr3	peaks
chr3-109316024-109316740	iPSC	0.323898	0.308808	0.613857	0	0	24.142	1.39835	17.2646	chr3	peaks
chr3-109323902-109326045	iPSC	0.810062	0.788779	0.649674	0	0	31.5048	1.72105	18.3056	chr3	peaks
chr3-109396076-109396750	iPSC	0.325413	0.318563	0.599601	0	0	20.5339	0.645393	31.8161	chr3	peaks
chr3-109830752-109831814	iPSC	0.295932	0.289348	0.581229	0	0	16.8671	0.645393	26.1347	chr3	peaks
chr3-110598060-110599417	iPSC	0.373717	0.368067	0.613624	0	0	23.2326	0.541087	42.937	chr3	peaks
chr3-110711115-110712251	iPSC	0.366505	0.358843	0.598015	0	0	20.2699	0.713843	28.3954	chr3	peaks
chr3-111098280-111099232	iPSC	0.203725	0.197641	0.552356	0	0	11.059	0.609537	18.1432	chr3	peaks
chr3-111150995-111151997	iPSC	0.252127	0.247547	0.557776	0	0	11.939	0.404185	29.5384	chr3	peaks
chr3-111919486-111920124	iPSC	0.429891	0.42159	0.632662	0	0	27.2514	0.775775	35.128	chr3	peaks
chr3-112404950-112405659	iPSC	0.326049	0.318291	0.588762	0	0	18.3338	0.599759	30.5687	chr3	peaks
chr3-112417467-112419092	iPSC	0.24912	0.239352	0.568977	0	0	14.6084	0.818149	17.8554	chr3	peaks
chr3-112769824-112770852	iPSC	0.299941	0.293512	0.573796	0	0	15.2831	0.537827	28.4163	chr3	peaks
chr3-112896672-112897790	iPSC	0.208712	0.202791	0.549982	0	0	10.5016	0.521529	20.1362	chr3	peaks
chr3-113677376-113678156	iPSC	0.168378	0.16307	0.54798	0	0	10.0323	0.4433	22.6309	chr3	peaks
chr3-113685333-113686616	iPSC	0.23482	0.226443	0.558834	0	0	12.467	0.717103	17.3852	chr3	peaks
chr3-113812610-113813325	iPSC	0.157866	0.150217	0.560183	0	0	12.7017	0.66821	19.0085	chr3	peaks
chr3-113965970-113966589	iPSC	0.198152	0.190899	0.555159	0	0	11.675	0.66169	17.6442	chr3	peaks
chr3-115351114-115351659	iPSC	0.171898	0.164966	0.556782	0	0	12.027	0.691026	17.4045	chr3	peaks
chr3-116154137-116154744	iPSC	0.174245	0.166644	0.560167	0	0	12.7603	0.733401	17.3989	chr3	peaks
chr3-116528380-116529522	iPSC	0.240246	0.233249	0.567028	0	0	14.0217	0.629095	22.2887	chr3	peaks
chr3-116795409-116796596	iPSC	0.161069	0.154786	0.547585	0	0	10.0616	0.554125	18.1576	chr3	peaks
chr3-119120206-119120879	iPSC	0.215606	0.212857	0.565967	0	0	13.4644	0.280322	48.0318	chr3	peaks
chr3-119255574-119256758	iPSC	0.304195	0.300147	0.582269	0	0	16.7791	0.332475	50.4673	chr3	peaks
chr3-119912691-119913334	iPSC	0.187152	0.180317	0.563131	0	0	13.2297	0.619316	21.3618	chr3	peaks
chr3-120468562-120470260	iPSC	0.826195	0.805106	0.645923	0	0	30.7128	1.72757	17.7781	chr3	peaks
chr3-120676393-120676910	iPSC	0.192285	0.186907	0.548293	0	0	10.0909	0.4433	22.7632	chr3	peaks
chr3-120730125-120731320	iPSC	0.190085	0.18525	0.55229	0	0	10.8243	0.374849	28.8764	chr3	peaks
chr3-121570224-121570914	iPSC	0.165738	0.158518	0.550181	0	0	10.6189	0.596499	17.8021	chr3	peaks
chr3-121614144-121614956	iPSC	0.195952	0.187749	0.562106	0	0	13.1123	0.707324	18.538	chr3	peaks
chr3-122777358-122777959	iPSC	0.236897	0.231174	0.582375	0	0	17.0138	0.534568	31.8272	chr3	peaks
chr3-122880287-122880998	iPSC	0.189938	0.182618	0.5556	0	0	11.763	0.655171	17.9541	chr3	peaks
chr3-123457566-123458464	iPSC	0.262247	0.25337	0.565464	0	0	13.787	0.710584	19.4024	chr3	peaks
chr3-123629266-123630005	iPSC	0.270461	0.262056	0.577353	0	0	16.1631	0.723622	22.3364	chr3	peaks
chr3-124634380-124635145	iPSC	0.165836	0.159479	0.559762	0	0	12.4963	0.547606	22.8199	chr3	peaks
chr3-125862252-125863200	iPSC	0.228757	0.225563	0.588804	0	0	18.0405	0.286841	62.8936	chr3	peaks
chr3-127111017-127111625	iPSC	0.204165	0.197793	0.568393	0	0	14.2857	0.619316	23.0669	chr3	peaks
chr3-128001343-128001986	iPSC	0.192627	0.184397	0.572865	0	0	15.2831	0.710584	21.5078	chr3	peaks
chr3-128097691-128098181	iPSC	0.168524	0.16282	0.558951	0	0	12.3497	0.570423	21.65	chr3	peaks
chr3-128674829-128676130	iPSC	0.431774	0.413297	0.638968	0	0	29.3634	1.58741	18.4978	chr3	peaks
chr3-131914016-131914851	iPSC	0.320475	0.31143	0.588702	0	0	18.4512	0.743179	24.8273	chr3	peaks
chr3-131997603-131998501	iPSC	0.196245	0.188917	0.556038	0	0	11.763	0.557385	21.1039	chr3	peaks
chr3-132070593-132071453	iPSC	0.292412	0.282693	0.585915	0	0	17.9818	0.81489	22.0666	chr3	peaks
chr3-132304138-132304677	iPSC	0.127603	0.122565	0.548236	0	0	10.1496	0.51501	19.7076	chr3	peaks
chr3-133206523-133207448	iPSC	0.391782	0.378958	0.615234	0	0	24.23	1.19626	20.2548	chr3	peaks
chr3-134229103-134229403	iPSC	0.193507	0.189243	0.569588	0	0	14.315	0.404185	35.417	chr3	peaks
chr3-134260601-134262014	iPSC	0.587513	0.57158	0.615244	0	0	24.2886	1.3625	17.8266	chr3	peaks
chr3-135736597-135737303	iPSC	0.29867	0.287517	0.585293	0	0	18.0111	1.01372	17.7673	chr3	peaks
chr3-136235724-136236440	iPSC	0.181138	0.174423	0.557436	0	0	12.0857	0.606278	19.9342	chr3	peaks
chr3-136237655-136238467	iPSC	0.252567	0.244793	0.580791	0	0	16.8671	0.720362	23.4148	chr3	peaks
chr3-136275884-136276669	iPSC	0.177471	0.170724	0.551257	0	0	10.795	0.554125	19.4811	chr3	peaks
chr3-136277073-136278291	iPSC	0.430527	0.410217	0.651667	0	0	32.1795	1.78624	18.0152	chr3	peaks
chr3-136296805-136298135	iPSC	0.50968	0.498587	0.63018	0	0	27.0167	1.03328	26.1466	chr3	peaks
chr3-136902150-136902768	iPSC	0.214335	0.204643	0.576993	0	0	16.2511	0.860523	18.8851	chr3	peaks
chr3-137811932-137812815	iPSC	0.137821	0.131541	0.550352	0	0	10.6483	0.586721	18.1488	chr3	peaks
chr3-138879499-138880341	iPSC	0.300968	0.29132	0.588453	0	0	18.4512	0.792073	23.2948	chr3	peaks
chr3-139522454-139522794	iPSC	0.133812	0.12734	0.551428	0	0	10.8536	0.560644	19.3592	chr3	peaks
chr3-139721289-139722207	iPSC	0.162511	0.155226	0.552157	0	0	11.0296	0.59324	18.5922	chr3	peaks
chr3-141373819-141374531	iPSC	0.263518	0.25607	0.570628	0	0	14.7551	0.651912	22.6335	chr3	peaks
chr3-141375299-141376274	iPSC	0.255207	0.244488	0.579501	0	0	16.8084	0.922455	18.2214	chr3	peaks
chr3-142568303-142569118	iPSC	0.324875	0.312239	0.592079	0	0	19.4779	1.09195	17.8376	chr3	peaks
chr3-142656994-142657471	iPSC	0.219419	0.210933	0.559664	0	0	12.5843	0.674729	18.651	chr3	peaks
chr3-142664806-142665202	iPSC	0.206219	0.201145	0.553363	0	0	11.1176	0.459598	24.1899	chr3	peaks
chr3-142862971-142863742	iPSC	0.629681	0.609969	0.655301	0	0	32.7369	1.72431	18.9855	chr3	peaks
chr3-142866732-142867280	iPSC	0.994084	0.966354	0.734062	0	0	48.8706	2.46097	19.8583	chr3	peaks
chr3-142975035-142975717	iPSC	0.274421	0.265604	0.575868	0	0	15.8698	0.723622	21.931	chr3	peaks
chr3-145315700-145316832	iPSC	0.569082	0.561096	0.615761	0	0	23.7606	0.66821	35.5587	chr3	peaks
chr3-145815511-145816382	iPSC	0.150924	0.144693	0.554355	0	0	11.4403	0.576942	19.8292	chr3	peaks
chr3-146222221-146223069	iPSC	0.158526	0.15122	0.554685	0	0	11.6163	0.674729	17.2163	chr3	peaks
chr3-146549724-146551006	iPSC	0.201428	0.195843	0.554644	0	0	11.4403	0.534568	21.401	chr3	peaks
chr3-147058734-147060208	iPSC	0.312848	0.300821	0.584482	0	0	17.8351	0.974608	18.2998	chr3	peaks
chr3-147960631-147961117	iPSC	0.209152	0.204513	0.553069	0	0	11.0296	0.430262	25.6347	chr3	peaks
chr3-148962447-148962917	iPSC	0.274518	0.267519	0.58406	0	0	17.4831	0.707324	24.7173	chr3	peaks
chr3-149020742-149022178	iPSC	0.358707	0.345017	0.601219	0	0	21.3552	1.17344	18.1988	chr3	peaks
chr3-149238888-149239877	iPSC	0.295541	0.289104	0.570335	0	0	14.5791	0.534568	27.2726	chr3	peaks
chr3-149574016-149574863	iPSC	0.695805	0.687216	0.659913	0	0	32.6195	0.720362	45.2821	chr3	peaks
chr3-149824935-149826352	iPSC	0.311088	0.301728	0.597219	0	0	20.2699	0.873562	23.2037	chr3	peaks
chr3-149992396-149993244	iPSC	0.245087	0.23715	0.588261	0	0	18.3632	0.726882	25.2629	chr3	peaks
chr3-150118903-150119598	iPSC	0.126919	0.123996	0.549947	0	0	10.2669	0.277062	37.0564	chr3	peaks
chr3-150848679-150849696	iPSC	0.212526	0.207555	0.560533	0	0	12.5257	0.427002	29.334	chr3	peaks
chr3-151066567-151067677	iPSC	0.289137	0.278182	0.58669	0	0	18.3045	1.00394	18.2326	chr3	peaks
chr3-151230025-151230971	iPSC	0.224993	0.219256	0.56017	0	0	12.4963	0.479155	26.0799	chr3	peaks
chr3-151392918-151394272	iPSC	0.533734	0.522874	0.643105	0	0	29.5101	0.915936	32.2185	chr3	peaks
chr3-152148430-152148951	iPSC	0.200939	0.196457	0.550826	0	0	10.5309	0.378109	27.8516	chr3	peaks
chr3-152602298-152603548	iPSC	0.155275	0.148588	0.549748	0	0	10.5309	0.58998	17.8497	chr3	peaks
chr3-152720448-152721504	iPSC	0.258434	0.249312	0.581089	0	0	17.0138	0.785554	21.6583	chr3	peaks
chr3-152744702-152746398	iPSC	0.446319	0.438229	0.59312	0	0	19.2725	0.704065	27.3732	chr3	peaks
chr3-153347984-153349223	iPSC	0.434145	0.423959	0.60728	0	0	22.2939	0.870302	25.6163	chr3	peaks
chr3-153642196-153642992	iPSC	0.279114	0.269743	0.565963	0	0	13.9337	0.775775	17.961	chr3	peaks
chr3-154242515-154243089	iPSC	0.215459	0.207457	0.563644	0	0	13.3764	0.66821	20.0182	chr3	peaks
chr3-154776146-154777055	iPSC	0.270754	0.260041	0.577024	0	0	16.2511	0.873562	18.6033	chr3	peaks
chr3-155185344-155186127	iPSC	0.261171	0.25359	0.56074	0	0	12.7897	0.677988	18.8642	chr3	peaks
chr3-155368745-155370009	iPSC	0.390437	0.378187	0.600989	0	0	21.2672	1.10825	19.1899	chr3	peaks
chr3-156093686-156094497	iPSC	0.291141	0.279472	0.597021	0	0	20.4459	1.09195	18.7242	chr3	peaks
chr3-157093049-157093434	iPSC	0.162022	0.156785	0.553286	0	0	11.1176	0.462857	24.0196	chr3	peaks
chr3-157274117-157275095	iPSC	0.289674	0.281545	0.57461	0	0	15.6057	0.713843	21.8616	chr3	peaks
chr3-157347332-157348238	iPSC	0.628777	0.608807	0.65	0	0	31.5342	1.67215	18.8584	chr3	peaks
chr3-159993686-159994728	iPSC	0.20661	0.201346	0.54917	0	0	10.2963	0.482415	21.3432	chr3	peaks
chr3-160379223-160380488	iPSC	0.31588	0.301114	0.611141	0	0	23.526	1.3299	17.69	chr3	peaks
chr3-160983263-160984285	iPSC	0.310942	0.303681	0.573558	0	0	15.2831	0.58998	25.9044	chr3	peaks
chr3-161365226-161366557	iPSC	0.242446	0.234189	0.569491	0	0	14.6084	0.733401	19.9187	chr3	peaks
chr3-161637339-161638064	iPSC	0.19231	0.183655	0.568627	0	0	14.4911	0.762737	18.9988	chr3	peaks
chr3-161700811-161701438	iPSC	0.174294	0.168752	0.561895	0	0	12.907	0.541087	23.8539	chr3	peaks
chr3-162609955-162610658	iPSC	0.138139	0.132761	0.551404	0	0	10.7656	0.488934	22.0186	chr3	peaks
chr3-162740514-162742011	iPSC	0.829275	0.811772	0.643791	0	0	30.0381	1.4505	20.7088	chr3	peaks
chr3-162774212-162775245	iPSC	0.396157	0.385852	0.579752	0	0	16.7791	0.88986	18.8559	chr3	peaks
chr3-163722058-163722827	iPSC	0.322529	0.316477	0.577079	0	0	15.8991	0.495453	32.09	chr3	peaks
chr3-164003991-164004581	iPSC	0.231153	0.226095	0.570617	0	0	14.5497	0.436781	33.3113	chr3	peaks
chr3-164863380-164864851	iPSC	0.204165	0.197538	0.56565	0	0	13.6697	0.541087	25.2634	chr3	peaks
chr3-167184310-167184847	iPSC	0.163684	0.156877	0.557239	0	0	12.115	0.687767	17.615	chr3	peaks
chr3-167454883-167456191	iPSC	0.211646	0.203546	0.55317	0	0	11.2643	0.648652	17.3657	chr3	peaks
chr3-167490730-167491986	iPSC	0.327955	0.318432	0.573231	0	0	15.4004	0.782294	19.6862	chr3	peaks
chr3-167952979-167953664	iPSC	0.127726	0.124292	0.548855	0	0	10.0616	0.29336	34.2978	chr3	peaks
chr3-168010971-168011590	iPSC	0.175125	0.168155	0.557795	0	0	12.2323	0.684507	17.8703	chr3	peaks
chr3-168838349-168840335	iPSC	0.504449	0.493334	0.60796	0	0	22.4699	0.948532	23.6892	chr3	peaks
chr3-168889305-168889993	iPSC	0.193312	0.18594	0.568152	0	0	14.2857	0.674729	21.1725	chr3	peaks
chr3-170057081-170057920	iPSC	0.183632	0.175781	0.561852	0	0	13.1123	0.746439	17.5665	chr3	peaks
chr3-170062159-170063020	iPSC	0.2533	0.244771	0.572598	0	0	15.2537	0.752958	20.2584	chr3	peaks
chr3-170324870-170325416	iPSC	0.171996	0.166422	0.550559	0	0	10.5896	0.488934	21.6586	chr3	peaks
chr3-171061583-171062324	iPSC	0.172045	0.168606	0.555615	0	0	11.4403	0.325956	35.0977	chr3	peaks
chr3-171429464-171430172	iPSC	0.269727	0.263023	0.573972	0	0	15.4004	0.632354	24.3541	chr3	peaks
chr3-171434940-171435488	iPSC	0.246993	0.241773	0.554262	0	0	11.323	0.495453	22.8538	chr3	peaks
chr3-171718377-171719165	iPSC	0.250513	0.242278	0.569669	0	0	14.6377	0.723622	20.2284	chr3	peaks
chr3-173122284-173123893	iPSC	0.13831	0.131932	0.547975	0	0	10.1203	0.524789	19.2845	chr3	peaks
chr3-173252791-173253822	iPSC	0.246407	0.23873	0.568207	0	0	14.2564	0.638873	22.3149	chr3	peaks
chr3-173275498-173276125	iPSC	0.184072	0.178362	0.548207	0	0	10.1203	0.492193	20.5616	chr3	peaks
chr3-173865668-173866447	iPSC	0.346925	0.333862	0.604763	0	0	22.0886	1.17996	18.7198	chr3	peaks
chr3-174858953-174860046	iPSC	0.194779	0.188401	0.549447	0	0	10.4429	0.567163	18.4126	chr3	peaks
chr3-175121124-175121628	iPSC	0.157671	0.153232	0.549292	0	0	10.2669	0.413964	24.8015	chr3	peaks
chr3-176320682-176322253	iPSC	0.48284	0.474313	0.603056	0	0	21.3259	0.782294	27.2607	chr3	peaks
chr3-176326325-176327450	iPSC	0.481813	0.473995	0.638681	0	0	28.4541	0.756218	37.6269	chr3	peaks
chr3-176521402-176522225	iPSC	0.251858	0.244613	0.565912	0	0	13.8457	0.691026	20.0364	chr3	peaks
chr3-176522687-176523533	iPSC	0.279847	0.275653	0.570786	0	0	14.5204	0.381368	38.0744	chr3	peaks
chr3-177278899-177279612	iPSC	0.222646	0.217105	0.558164	0	0	12.0563	0.436781	27.6027	chr3	peaks
chr3-177520889-177521683	iPSC	0.465092	0.454341	0.613926	0	0	23.6726	0.948532	24.9571	chr3	peaks
chr3-179403999-179404879	iPSC	0.340276	0.331372	0.574138	0	0	15.5764	0.788813	19.7466	chr3	peaks
chr3-179771899-179772804	iPSC	0.38105	0.370223	0.609679	0	0	22.8513	0.971348	23.5253	chr3	peaks
chr3-179841744-179842404	iPSC	0.179965	0.172435	0.555378	0	0	11.7336	0.674729	17.3902	chr3	peaks
chr3-180246600-180248115	iPSC	0.213992	0.207718	0.553523	0	0	11.2643	0.576942	19.5242	chr3	peaks
chr3-181948368-181949134	iPSC	0.279554	0.269466	0.579296	0	0	16.6618	0.827928	20.1247	chr3	peaks
chr3-182284496-182285380	iPSC	0.377383	0.366594	0.592334	0	0	19.3312	0.919196	21.0305	chr3	peaks
chr3-182945209-182946287	iPSC	0.209152	0.200297	0.567659	0	0	14.3444	0.81163	17.6735	chr3	peaks
chr3-183064350-183065343	iPSC	0.217659	0.210064	0.562383	0	0	13.083	0.622576	21.0143	chr3	peaks
chr3-183591246-183592600	iPSC	0.341302	0.329666	0.585871	0	0	18.0991	0.971348	18.633	chr3	peaks
chr3-183877825-183879124	iPSC	0.14183	0.134589	0.558487	0	0	12.3497	0.655171	18.8495	chr3	peaks
chr3-183984636-183985864	iPSC	0.471839	0.45464	0.621535	0	0	25.6967	1.4668	17.5189	chr3	peaks
chr3-184540092-184540323	iPSC	0.158551	0.152575	0.554661	0	0	11.4696	0.537827	21.3259	chr3	peaks
chr3-184918527-184919149	iPSC	0.191405	0.185473	0.550144	0	0	10.5309	0.51501	20.448	chr3	peaks
chr3-185518763-185519454	iPSC	0.153613	0.147094	0.557457	0	0	12.0857	0.59324	20.3723	chr3	peaks
chr3-185789787-185790511	iPSC	0.442505	0.42913	0.606478	0	0	22.4113	1.18648	18.8889	chr3	peaks
chr3-185873786-185874599	iPSC	0.213112	0.206696	0.547977	0	0	10.1203	0.544346	18.5916	chr3	peaks
chr3-185952413-185953914	iPSC	0.307715	0.297382	0.578238	0	0	16.5151	0.88986	18.5592	chr3	peaks
chr3-186775494-186776761	iPSC	0.792314	0.769498	0.659098	0	0	33.4702	1.86121	17.9831	chr3	peaks
chr3-186893647-186894390	iPSC	0.13501	0.129138	0.559801	0	0	12.4963	0.531308	23.5199	chr3	peaks
chr3-186896543-186897481	iPSC	0.640217	0.62562	0.651153	0	0	31.4755	1.35272	23.2684	chr3	peaks
chr3-186908678-186909840	iPSC	0.397771	0.382956	0.603444	0	0	21.8246	1.193	18.2939	chr3	peaks
chr3-187079106-187079943	iPSC	0.200939	0.19398	0.554498	0	0	11.499	0.609537	18.8651	chr3	peaks
chr3-187185407-187186188	iPSC	0.739024	0.720953	0.659733	0	0	33.4996	1.68519	19.8788	chr3	peaks
chr3-187464834-187466939	iPSC	0.695219	0.678383	0.636818	0	0	28.6008	1.36901	20.8915	chr3	peaks
chr3-187918239-187918925	iPSC	0.167058	0.161853	0.548473	0	0	10.1789	0.495453	20.5447	chr3	peaks
chr3-189369470-189370860	iPSC	0.277354	0.267429	0.567879	0	0	14.3444	0.798592	17.9621	chr3	peaks
chr3-189982488-189983930	iPSC	0.200499	0.193795	0.548304	0	0	10.2083	0.567163	17.9988	chr3	peaks
chr3-190014052-190014898	iPSC	0.255793	0.244798	0.587339	0	0	18.4218	0.964829	19.0933	chr3	peaks
chr3-190161780-190162871	iPSC	0.441918	0.437991	0.595097	0	0	19.3018	0.299879	64.3654	chr3	peaks
chr3-190568690-190569987	iPSC	0.206952	0.200205	0.549086	0	0	10.3843	0.586721	17.6988	chr3	peaks
chr3-190644837-190646260	iPSC	0.305075	0.297437	0.574154	0	0	15.4297	0.635614	24.2753	chr3	peaks
chr3-190717917-190718454	iPSC	0.199472	0.191568	0.559888	0	0	12.6723	0.713843	17.7523	chr3	peaks
chr3-190740733-190741715	iPSC	0.195952	0.191057	0.5547	0	0	11.3816	0.453079	25.1207	chr3	peaks
chr3-190968466-190968975	iPSC	0.210912	0.202861	0.566862	0	0	14.051	0.691026	20.3336	chr3	peaks
chr3-191253059-191253761	iPSC	0.234868	0.22635	0.586859	0	0	18.1285	0.769256	23.5663	chr3	peaks
chr3-191368834-191370471	iPSC	0.223868	0.215002	0.571755	0	0	15.1364	0.808371	18.7246	chr3	peaks
chr3-191391703-191392885	iPSC	0.471839	0.464956	0.590375	0	0	18.6272	0.586721	31.7479	chr3	peaks
chr3-191688282-191689359	iPSC	0.511905	0.491266	0.660144	0	0	33.9396	1.87751	18.0769	chr3	peaks
chr3-191926911-191928698	iPSC	0.855529	0.841698	0.655416	0	0	32.1795	1.25819	25.5761	chr3	peaks
chr3-192700563-192701371	iPSC	0.202112	0.196489	0.555701	0	0	11.6456	0.521529	22.3298	chr3	peaks
chr3-192723454-192723972	iPSC	0.176298	0.1723	0.553344	0	0	11.0296	0.36833	29.945	chr3	peaks
chr3-192746945-192747475	iPSC	0.186125	0.181187	0.552374	0	0	10.9123	0.449819	24.2593	chr3	peaks
chr3-192887739-192888157	iPSC	0.214286	0.208337	0.553814	0	0	11.235	0.488934	22.9785	chr3	peaks
chr3-193346261-193346594	iPSC	0.217219	0.210119	0.552096	0	0	11.0296	0.635614	17.3527	chr3	peaks
chr3-193657156-193658127	iPSC	0.390144	0.38398	0.623752	0	0	25.286	0.557385	45.3655	chr3	peaks
chr3-194653307-194654374	iPSC	0.181676	0.176213	0.56478	0	0	13.435	0.475896	28.231	chr3	peaks
chr3-195582611-195583308	iPSC	0.219566	0.211113	0.56594	0	0	13.9044	0.726882	19.1288	chr3	peaks
chr3-196057586-196058509	iPSC	0.509974	0.500874	0.602082	0	0	21.1206	0.769256	27.4558	chr3	peaks
chr3-196145667-196146697	iPSC	0.231593	0.222977	0.561336	0	0	12.9657	0.710584	18.2465	chr3	peaks
chr3-196374913-196376011	iPSC	0.217806	0.20806	0.562807	0	0	13.3177	0.772515	17.2394	chr3	peaks
chr3-196524358-196524896	iPSC	0.293586	0.286453	0.589936	0	0	18.6858	0.733401	25.4783	chr3	peaks
chr3-196647574-196648657	iPSC	0.473599	0.465836	0.587735	0	0	18.1578	0.66169	27.4416	chr3	peaks
chr3-196682903-196683566	iPSC	0.146817	0.142678	0.549273	0	0	10.2083	0.355292	28.7321	chr3	peaks
chr3-197212026-197212996	iPSC	0.223819	0.21592	0.562839	0	0	13.2297	0.677988	19.5132	chr3	peaks
chr3-197574281-197575283	iPSC	0.570402	0.554854	0.630741	0	0	27.3981	1.32338	20.7031	chr3	peaks
chr3-197579973-197580696	iPSC	0.356116	0.34656	0.595456	0	0	19.8299	0.775775	25.5614	chr3	peaks
chr3-197680847-197681514	iPSC	0.187005	0.180323	0.548671	0	0	10.2669	0.544346	18.861	chr3	peaks
chr4-2221137-2221868	iPSC	0.681432	0.669224	0.644898	0	0	29.9501	1.05284	28.4471	chr4	peaks
chr4-2778184-2779171	iPSC	0.669845	0.658398	0.66021	0	0	32.9715	1.03328	31.9096	chr4	peaks
chr4-2780531-2780941	iPSC	0.13919	0.136072	0.549612	0	0	10.1789	0.257505	39.5291	chr4	peaks
chr4-3167799-3168404	iPSC	0.292363	0.286271	0.590721	0	0	18.7152	0.599759	31.2045	chr4	peaks
chr4-3972374-3973960	iPSC	0.335142	0.324206	0.586212	0	0	18.1285	0.915936	19.7923	chr4	peaks
chr4-4457572-4458296	iPSC	0.189743	0.184028	0.563861	0	0	13.2884	0.531308	25.0106	chr4	peaks
chr4-5591239-5592892	iPSC	0.246504	0.237158	0.567599	0	0	14.2564	0.759477	18.7713	chr4	peaks
chr4-6134464-6135008	iPSC	0.184072	0.176982	0.554087	0	0	11.3816	0.573682	19.8396	chr4	peaks
chr4-6701165-6701936	iPSC	0.563802	0.550611	0.646127	0	0	30.3315	1.19952	25.2864	chr4	peaks
chr4-8320244-8320729	iPSC	0.217512	0.20995	0.570631	0	0	14.8431	0.73992	20.0604	chr4	peaks
chr4-8533578-8534969	iPSC	1.13816	1.10918	0.713697	0	0	44.8519	2.46749	18.1772	chr4	peaks
chr4-9577586-9578440	iPSC	0.172289	0.165938	0.566544	0	0	13.9044	0.606278	22.934	chr4	peaks
chr4-9735332-9735894	iPSC	0.172998	0.166509	0.565492	0	0	13.7284	0.622576	22.0509	chr4	peaks
chr4-9883170-9883865	iPSC	0.241566	0.235308	0.576788	0	0	15.8698	0.528049	30.0536	chr4	peaks
chr4-10333315-10334357	iPSC	0.213015	0.205306	0.572299	0	0	15.1657	0.730141	20.771	chr4	peaks
chr4-10579561-10580285	iPSC	0.272758	0.264615	0.590866	0	0	18.8912	0.73992	25.5314	chr4	peaks
chr4-11979366-11980369	iPSC	0.283954	0.277718	0.571107	0	0	14.7551	0.557385	26.472	chr4	peaks
chr4-12049932-12050983	iPSC	0.489733	0.480927	0.616858	0	0	24.142	0.81163	29.745	chr4	peaks
chr4-13311958-13313219	iPSC	0.199472	0.192382	0.555406	0	0	11.7043	0.632354	18.5091	chr4	peaks
chr4-13617996-13619150	iPSC	0.217024	0.212036	0.58289	0	0	17.0431	0.475896	35.8127	chr4	peaks
chr4-13950337-13951052	iPSC	0.222059	0.217545	0.563369	0	0	13.083	0.423743	30.8749	chr4	peaks
chr4-14083939-14084986	iPSC	0.325706	0.314035	0.609195	0	0	22.9393	1.10825	20.6987	chr4	peaks
chr4-14225508-14227321	iPSC	0.75198	0.738746	0.658051	0	0	32.7369	1.2093	27.071	chr4	peaks
chr4-14402938-14404052	iPSC	0.190525	0.185315	0.551167	0	0	10.6776	0.453079	23.5668	chr4	peaks
chr4-14444436-14446111	iPSC	0.20771	0.198771	0.568976	0	0	14.5497	0.756218	19.2401	chr4	peaks
chr4-14748295-14749200	iPSC	0.151535	0.146526	0.557624	0	0	11.9683	0.44656	26.8012	chr4	peaks
chr4-15255171-15256004	iPSC	0.126357	0.120631	0.549839	0	0	10.5309	0.567163	18.5678	chr4	peaks
chr4-16039784-16040431	iPSC	0.204019	0.198081	0.564861	0	0	13.4937	0.537827	25.0893	chr4	peaks
chr4-16862913-16864056	iPSC	0.288501	0.280265	0.571727	0	0	15.0484	0.726882	20.7027	chr4	peaks
chr4-16884492-16885319	iPSC	0.194925	0.186499	0.567587	0	0	14.227	0.730141	19.4853	chr4	peaks
chr4-16918531-16919592	iPSC	0.510634	0.500073	0.619788	0	0	24.846	0.955051	26.0154	chr4	peaks
chr4-16995334-16996047	iPSC	0.221179	0.216583	0.559199	0	0	12.2323	0.404185	30.2642	chr4	peaks
chr4-17002735-17004321	iPSC	0.444607	0.438181	0.582998	0	0	17.1605	0.596499	28.7686	chr4	peaks
chr4-22474458-22475643	iPSC	0.337049	0.32783	0.574747	0	0	15.7231	0.81163	19.3722	chr4	peaks
chr4-22490807-22492283	iPSC	0.301555	0.293485	0.5688	0	0	14.4617	0.749698	19.29	chr4	peaks
chr4-22522006-22523662	iPSC	0.403906	0.39208	0.626208	0	0	26.254	1.06914	24.5563	chr4	peaks
chr4-23932184-23933484	iPSC	0.76166	0.747318	0.655719	0	0	32.2382	1.25493	25.6892	chr4	peaks
chr4-24506434-24506962	iPSC	0.2313	0.224639	0.556435	0	0	11.851	0.583461	20.3115	chr4	peaks
chr4-24720021-24721526	iPSC	0.376063	0.369066	0.586345	0	0	17.8351	0.603018	29.5765	chr4	peaks
chr4-24735874-24736427	iPSC	0.164418	0.157339	0.552794	0	0	11.1763	0.622576	17.9517	chr4	peaks
chr4-24867125-24868286	iPSC	0.391904	0.380897	0.60989	0	0	22.9393	0.984387	23.3031	chr4	peaks
chr4-25078303-25078968	iPSC	0.11367	0.107786	0.553282	0	0	11.1763	0.511751	21.8393	chr4	peaks
chr4-25209116-25210296	iPSC	0.274567	0.267369	0.593152	0	0	19.2432	0.638873	30.1205	chr4	peaks
chr4-25244267-25245744	iPSC	0.258287	0.251105	0.572916	0	0	15.2244	0.66821	22.7839	chr4	peaks
chr4-25481027-25482395	iPSC	0.665444	0.647386	0.638307	0	0	29.0701	1.54177	18.855	chr4	peaks
chr4-25845724-25846332	iPSC	0.161338	0.155253	0.564522	0	0	13.435	0.534568	25.1325	chr4	peaks
chr4-26163416-26164276	iPSC	0.136893	0.130574	0.552423	0	0	11.0296	0.544346	20.2622	chr4	peaks
chr4-26420542-26421500	iPSC	0.195219	0.189031	0.55617	0	0	11.763	0.547606	21.4807	chr4	peaks
chr4-26589059-26590061	iPSC	0.254913	0.248288	0.582677	0	0	17.1605	0.645393	26.5892	chr4	peaks
chr4-27075621-27076493	iPSC	0.177887	0.168217	0.573197	0	0	15.5471	0.902898	17.2191	chr4	peaks
chr4-27126928-27127280	iPSC	0.179085	0.172864	0.547302	0	0	10.0029	0.554125	18.0518	chr4	peaks
chr4-31290417-31291837	iPSC	0.562482	0.551323	0.612528	0	0	23.3793	0.95831	24.3964	chr4	peaks
chr4-33840882-33841478	iPSC	0.238046	0.233548	0.563559	0	0	13.083	0.387887	33.7289	chr4	peaks
chr4-36264222-36264886	iPSC	0.180845	0.175396	0.551882	0	0	10.8536	0.495453	21.9065	chr4	peaks
chr4-36757603-36759092	iPSC	0.417424	0.405511	0.582742	0	0	17.4831	0.987646	17.7018	chr4	peaks
chr4-36824057-36825044	iPSC	0.224993	0.215372	0.566262	0	0	14.0217	0.779035	17.9988	chr4	peaks
chr4-36900073-36900917	iPSC	0.276914	0.268461	0.582055	0	0	17.0431	0.651912	26.1433	chr4	peaks
chr4-37653156-37654138	iPSC	0.280287	0.273366	0.576271	0	0	15.8698	0.635614	24.9676	chr4	peaks
chr4-37970401-37971108	iPSC	0.214726	0.208994	0.565719	0	0	13.6404	0.511751	26.6543	chr4	peaks
chr4-37988364-37989464	iPSC	0.539014	0.523167	0.620576	0	0	25.3447	1.34946	18.7814	chr4	peaks
chr4-38512001-38513401	iPSC	0.467439	0.453893	0.613141	0	0	23.878	1.3136	18.1775	chr4	peaks
chr4-38886504-38887199	iPSC	0.23878	0.232671	0.56675	0	0	13.8457	0.508491	27.229	chr4	peaks
chr4-39634868-39635534	iPSC	0.669111	0.658295	0.656458	0	0	32.1795	0.95831	33.5794	chr4	peaks
chr4-39888692-39889620	iPSC	0.282928	0.277359	0.56454	0	0	13.347	0.459598	29.0407	chr4	peaks
chr4-40118253-40119661	iPSC	0.286154	0.279836	0.569496	0	0	14.4324	0.560644	25.7425	chr4	peaks
chr4-40552516-40552949	iPSC	0.261465	0.251735	0.571603	0	0	15.1364	0.854004	17.724	chr4	peaks
chr4-40693766-40694360	iPSC	0.194632	0.189275	0.556705	0	0	11.8216	0.492193	24.0183	chr4	peaks
chr4-41167140-41167990	iPSC	0.153711	0.14899	0.553414	0	0	11.0883	0.410704	26.9982	chr4	peaks
chr4-41327224-41328238	iPSC	0.606189	0.595775	0.64227	0	0	29.2461	0.834447	35.0485	chr4	peaks
chr4-41985098-41985486	iPSC	0.131001	0.126221	0.548082	0	0	10.0323	0.413964	24.2346	chr4	peaks
chr4-42135884-42136810	iPSC	0.251247	0.244972	0.55643	0	0	11.851	0.59324	19.9767	chr4	peaks
chr4-42268444-42269172	iPSC	0.250807	0.243337	0.578052	0	0	16.3098	0.720362	22.6411	chr4	peaks
chr4-42270723-42271948	iPSC	0.309622	0.302804	0.565812	0	0	13.6697	0.521529	26.2108	chr4	peaks
chr4-42293799-42295165	iPSC	1.08766	1.06976	0.722381	0	0	45.8786	1.55807	29.4458	chr4	peaks
chr4-42427413-42428511	iPSC	0.556322	0.542512	0.621719	0	0	25.4913	1.27123	20.0525	chr4	peaks
chr4-42512064-42512926	iPSC	0.246847	0.239132	0.568021	0	0	14.2857	0.700805	20.3847	chr4	peaks
chr4-42515347-42515838	iPSC	0.354503	0.345811	0.599788	0	0	20.6806	0.759477	27.23	chr4	peaks
chr4-43145588-43146791	iPSC	0.232766	0.225965	0.578146	0	0	16.2218	0.606278	26.7563	chr4	peaks
chr4-44414804-44415984	iPSC	0.255647	0.247384	0.574409	0	0	15.5764	0.707324	22.0216	chr4	peaks
chr4-46491173-46491883	iPSC	0.203872	0.199651	0.55979	0	0	12.3203	0.37159	33.1557	chr4	peaks
chr4-48011606-48012533	iPSC	0.183632	0.175955	0.5703	0	0	14.7844	0.73992	19.9811	chr4	peaks
chr4-48174955-48175679	iPSC	0.336902	0.327029	0.575105	0	0	15.8698	0.893119	17.7689	chr4	peaks
chr4-54362465-54363656	iPSC	0.28349	0.272445	0.5942	0	0	19.7712	0.951791	20.7726	chr4	peaks
chr4-55132608-55133280	iPSC	0.649164	0.638494	0.653053	0	0	31.4462	0.915936	34.3323	chr4	peaks
chr4-55184046-55185416	iPSC	0.4009	0.384346	0.614857	0	0	24.2886	1.36901	17.7417	chr4	peaks
chr4-55279935-55281782	iPSC	0.717121	0.711884	0.629966	0	0	26.4007	0.436781	60.4438	chr4	peaks
chr4-55361596-55362182	iPSC	0.163293	0.155155	0.561604	0	0	13.0537	0.746439	17.4879	chr4	peaks
chr4-55849729-55850477	iPSC	0.288745	0.277897	0.586714	0	0	18.3338	1.01372	18.0856	chr4	peaks
chr4-55926315-55927027	iPSC	0.176591	0.17073	0.554871	0	0	11.499	0.534568	21.5108	chr4	peaks
chr4-56209764-56211600	iPSC	0.589982	0.574043	0.649299	0	0	31.1528	1.45702	21.3812	chr4	peaks
chr4-56226008-56227110	iPSC	0.49076	0.475079	0.645433	0	0	30.4781	1.4668	20.7786	chr4	peaks
chr4-56400049-56400979	iPSC	0.332796	0.3267	0.588045	0	0	18.0991	0.505232	35.8235	chr4	peaks
chr4-56604875-56607316	iPSC	0.800088	0.773229	0.675976	0	0	37.1077	2.15457	17.2228	chr4	peaks
chr4-57287338-57288754	iPSC	0.38325	0.373075	0.592086	0	0	19.2432	0.88334	21.7846	chr4	peaks
chr4-61386903-61388794	iPSC	0.663098	0.647506	0.617994	0	0	24.846	1.36576	18.1921	chr4	peaks
chr4-61553646-61554545	iPSC	0.240246	0.233146	0.567797	0	0	14.1684	0.625835	22.6391	chr4	peaks
chr4-61723147-61723856	iPSC	0.412291	0.402474	0.597735	0	0	20.3579	0.860523	23.6575	chr4	peaks
chr4-61752356-61753501	iPSC	0.227046	0.221315	0.554773	0	0	11.411	0.475896	23.9779	chr4	peaks
chr4-64729137-64730166	iPSC	0.261416	0.254413	0.567083	0	0	14.0217	0.612797	22.8815	chr4	peaks
chr4-68316187-68317199	iPSC	0.297106	0.285877	0.599881	0	0	20.9446	1.01046	20.7277	chr4	peaks
chr4-68403572-68404905	iPSC	0.858707	0.84662	0.666727	0	0	34.3796	1.14411	30.0493	chr4	peaks
chr4-68408671-68408973	iPSC	0.159309	0.153365	0.558452	0	0	12.2323	0.541087	22.607	chr4	peaks
chr4-68413003-68413674	iPSC	0.249633	0.243141	0.554319	0	0	11.411	0.567163	20.1194	chr4	peaks
chr4-68451101-68452656	iPSC	0.712721	0.70008	0.6539	0	0	31.7395	1.08217	29.3294	chr4	peaks
chr4-68452896-68453437	iPSC	0.135817	0.130998	0.548777	0	0	10.2083	0.462857	22.0549	chr4	peaks
chr4-69467057-69468399	iPSC	0.445781	0.436105	0.62626	0	0	26.166	0.909417	28.7723	chr4	peaks
chr4-70531629-70532264	iPSC	0.165298	0.158512	0.548871	0	0	10.3549	0.59324	17.4549	chr4	peaks
chr4-71592267-71594309	iPSC	0.570695	0.560639	0.610733	0	0	22.8806	0.792073	28.887	chr4	peaks
chr4-71752038-71752648	iPSC	0.23878	0.231603	0.550733	0	0	10.707	0.583461	18.3508	chr4	peaks
chr4-72153216-72155284	iPSC	0.519507	0.509734	0.60209	0	0	21.2086	0.831187	25.516	chr4	peaks
chr4-72982980-72984749	iPSC	0.159724	0.152059	0.553839	0	0	11.411	0.658431	17.3306	chr4	peaks
chr4-73583316-73584168	iPSC	0.418891	0.410916	0.602168	0	0	21.0912	0.700805	30.0957	chr4	peaks
chr4-73984867-73985688	iPSC	0.490026	0.484415	0.624124	0	0	25.3447	0.528049	47.9969	chr4	peaks
chr4-75707986-75708693	iPSC	0.465826	0.450533	0.625697	0	0	26.4887	1.40161	18.8988	chr4	peaks
chr4-75909193-75909866	iPSC	0.190574	0.187678	0.556808	0	0	11.6163	0.260765	44.5471	chr4	peaks
chr4-76235590-76236461	iPSC	0.265034	0.260693	0.572251	0	0	14.8431	0.410704	36.1405	chr4	peaks
chr4-76380171-76381217	iPSC	0.330889	0.32403	0.596665	0	0	19.9179	0.609537	32.677	chr4	peaks
chr4-76904333-76905111	iPSC	0.260487	0.251387	0.570384	0	0	14.8431	0.785554	18.895	chr4	peaks
chr4-77193104-77193954	iPSC	0.37885	0.361794	0.638607	0	0	29.3341	1.55481	18.8667	chr4	peaks
chr4-78252184-78253269	iPSC	0.647697	0.640314	0.648947	0	0	30.4195	0.687767	44.2293	chr4	peaks
chr4-78330381-78330991	iPSC	0.142344	0.13953	0.552387	0	0	10.707	0.231429	46.2646	chr4	peaks
chr4-78396521-78397781	iPSC	0.175516	0.167177	0.56564	0	0	13.875	0.752958	18.4274	chr4	peaks
chr4-78705872-78706758	iPSC	0.199521	0.1938	0.566787	0	0	13.875	0.531308	26.1149	chr4	peaks
chr4-80459715-80460576	iPSC	0.224553	0.218365	0.562256	0	0	13.0537	0.625835	20.858	chr4	peaks
chr4-80460816-80461716	iPSC	0.152929	0.147762	0.555929	0	0	11.6163	0.436781	26.5953	chr4	peaks
chr4-81260088-81261006	iPSC	0.48856	0.473647	0.614889	0	0	24.142	1.25819	19.1879	chr4	peaks
chr4-81452444-81453971	iPSC	0.36037	0.34907	0.579917	0	0	16.8671	0.919196	18.3499	chr4	peaks
chr4-81485303-81487103	iPSC	0.566124	0.545078	0.66107	0	0	34.0569	1.90032	17.9216	chr4	peaks
chr4-82104238-82105081	iPSC	0.189205	0.183876	0.557132	0	0	11.8803	0.462857	25.6673	chr4	peaks
chr4-82275629-82276183	iPSC	0.148871	0.143884	0.549751	0	0	10.3843	0.436781	23.7746	chr4	peaks
chr4-83615136-83616599	iPSC	0.202552	0.197337	0.550881	0	0	10.5896	0.427002	24.7999	chr4	peaks
chr4-83781058-83782085	iPSC	0.248753	0.240088	0.567685	0	0	14.2857	0.775775	18.4148	chr4	peaks
chr4-84243819-84244878	iPSC	0.202405	0.194094	0.558881	0	0	12.467	0.707324	17.6256	chr4	peaks
chr4-84336447-84337601	iPSC	0.351569	0.346702	0.585327	0	0	17.4538	0.400926	43.5337	chr4	peaks
chr4-84470210-84470587	iPSC	0.129168	0.122388	0.552037	0	0	11.0296	0.629095	17.5325	chr4	peaks
chr4-84565725-84566399	iPSC	0.641977	0.635295	0.630571	0	0	26.6354	0.567163	46.9625	chr4	peaks
chr4-84593270-84594402	iPSC	0.232204	0.225902	0.561992	0	0	12.8777	0.485674	26.515	chr4	peaks
chr4-84870186-84870969	iPSC	0.944265	0.920139	0.691566	0	0	40.0997	2.01115	19.9387	chr4	peaks
chr4-86223164-86223956	iPSC	0.474773	0.461827	0.628051	0	0	26.782	1.22559	21.8523	chr4	peaks
chr4-87733779-87734701	iPSC	0.17686	0.169619	0.575503	0	0	15.7524	0.638873	24.6566	chr4	peaks
chr4-87865253-87866665	iPSC	0.523761	0.507403	0.633366	0	0	27.9554	1.40161	19.9452	chr4	peaks
chr4-87916646-87917094	iPSC	0.182752	0.176189	0.553291	0	0	11.2056	0.557385	20.104	chr4	peaks
chr4-87917647-87919145	iPSC	0.585216	0.574084	0.616023	0	0	24.0833	0.955051	25.2168	chr4	peaks
chr4-87920300-87920859	iPSC	0.3161	0.313535	0.586509	0	0	17.5418	0.254246	68.9955	chr4	peaks
chr4-87921576-87922980	iPSC	0.532708	0.521104	0.622668	0	0	25.4913	1.02676	24.827	chr4	peaks
chr4-87932688-87933338	iPSC	0.380903	0.376677	0.582088	0	0	16.7498	0.348773	48.0249	chr4	peaks
chr4-87934811-87936207	iPSC	0.350738	0.342953	0.607623	0	0	22.2353	0.765996	29.0279	chr4	peaks
chr4-87950748-87951429	iPSC	0.14826	0.142572	0.548941	0	0	10.3549	0.576942	17.948	chr4	peaks
chr4-88143261-88144530	iPSC	0.38105	0.370831	0.617075	0	0	24.2886	0.919196	26.4238	chr4	peaks
chr4-88202437-88203463	iPSC	0.238926	0.233282	0.563977	0	0	13.2884	0.508491	26.1329	chr4	peaks
chr4-88438785-88439647	iPSC	0.196685	0.187629	0.571885	0	0	15.1657	0.792073	19.1469	chr4	peaks
chr4-89511557-89512199	iPSC	0.194045	0.187673	0.553318	0	0	11.1763	0.524789	21.2967	chr4	peaks
chr4-90197179-90198491	iPSC	0.353623	0.343692	0.591309	0	0	19.0672	0.857264	22.2419	chr4	peaks
chr4-91255866-91256630	iPSC	0.276376	0.267858	0.597462	0	0	20.2405	0.769256	26.3118	chr4	peaks
chr4-91576983-91578233	iPSC	0.275496	0.269852	0.571457	0	0	14.7844	0.521529	28.3482	chr4	peaks
chr4-92253505-92255385	iPSC	0.734551	0.727309	0.624342	0	0	25.4327	0.632354	40.219	chr4	peaks
chr4-92256030-92257230	iPSC	0.577442	0.571102	0.593404	0	0	19.1552	0.521529	36.7289	chr4	peaks
chr4-92270384-92271912	iPSC	0.723966	0.70524	0.653238	0	0	32.1502	1.65586	19.4161	chr4	peaks
chr4-92276672-92277911	iPSC	0.582967	0.573981	0.652358	0	0	31.1822	0.792073	39.3678	chr4	peaks
chr4-92432105-92433836	iPSC	0.799721	0.787574	0.677238	0	0	36.4916	1.04632	34.8762	chr4	peaks
chr4-92438520-92439428	iPSC	0.355969	0.352645	0.579146	0	0	16.1044	0.290101	55.5132	chr4	peaks
chr4-92443406-92444724	iPSC	0.606923	0.600425	0.606977	0	0	21.8833	0.541087	40.4431	chr4	peaks
chr4-93102845-93103401	iPSC	0.217512	0.209575	0.558241	0	0	12.3203	0.700805	17.5802	chr4	peaks
chr4-93365619-93366715	iPSC	0.545028	0.53947	0.611757	0	0	22.7926	0.482415	47.2469	chr4	peaks
chr4-93649591-93650175	iPSC	0.190525	0.186222	0.549585	0	0	10.2963	0.387887	26.5445	chr4	peaks
chr4-93785371-93786542	iPSC	0.136795	0.130433	0.553628	0	0	11.2936	0.567163	19.9125	chr4	peaks
chr4-95386059-95386820	iPSC	0.347854	0.340623	0.60258	0	0	21.1792	0.681248	31.0889	chr4	peaks
chr4-95739535-95740804	iPSC	0.1795	0.173848	0.548881	0	0	10.2376	0.466117	21.9636	chr4	peaks
chr4-96342289-96344136	iPSC	0.558228	0.545092	0.623708	0	0	25.8434	1.16366	22.2086	chr4	peaks
chr4-96485996-96486997	iPSC	0.151462	0.144981	0.549464	0	0	10.4429	0.560644	18.6267	chr4	peaks
chr4-97845576-97846355	iPSC	0.222646	0.217686	0.553767	0	0	11.147	0.404185	27.5788	chr4	peaks
chr4-97909833-97910341	iPSC	0.230273	0.221385	0.5639	0	0	13.4937	0.733401	18.3988	chr4	peaks
chr4-98110306-98111434	iPSC	0.150631	0.14431	0.552636	0	0	11.059	0.528049	20.9431	chr4	peaks
chr4-98334195-98335368	iPSC	0.186565	0.180749	0.550599	0	0	10.6189	0.51501	20.6189	chr4	peaks
chr4-99013296-99014113	iPSC	0.218392	0.210407	0.560402	0	0	12.731	0.671469	18.9599	chr4	peaks
chr4-99692652-99693676	iPSC	0.207392	0.198054	0.567817	0	0	14.3444	0.788813	18.1848	chr4	peaks
chr4-100913035-100914174	iPSC	0.245967	0.238339	0.555206	0	0	11.675	0.651912	17.9088	chr4	peaks
chr4-101281990-101282843	iPSC	0.376357	0.367306	0.583945	0	0	17.5711	0.840966	20.894	chr4	peaks
chr4-102189801-102191597	iPSC	0.200841	0.192369	0.555178	0	0	11.7043	0.674729	17.3467	chr4	peaks
chr4-102937408-102938461	iPSC	0.215166	0.209092	0.560461	0	0	12.6137	0.534568	23.596	chr4	peaks
chr4-103318136-103318806	iPSC	0.204605	0.197529	0.559779	0	0	12.5843	0.648652	19.4007	chr4	peaks
chr4-103374004-103375654	iPSC	0.472133	0.456476	0.622722	0	0	25.7554	1.27123	20.2602	chr4	peaks
chr4-103777918-103779167	iPSC	0.234086	0.22459	0.578055	0	0	16.4271	0.834447	19.6862	chr4	peaks
chr4-103946388-103949004	iPSC	1.45351	1.42824	0.702628	0	0	42.1531	1.96225	21.482	chr4	peaks
chr4-104915451-104916672	iPSC	0.564682	0.554023	0.626241	0	0	26.0487	0.876821	29.7081	chr4	peaks
chr4-107094146-107095029	iPSC	0.16696	0.158175	0.560703	0	0	12.8777	0.746439	17.2522	chr4	peaks
chr4-107353986-107354610	iPSC	0.205192	0.19707	0.571028	0	0	14.8724	0.681248	21.8311	chr4	peaks
chr4-107500316-107501243	iPSC	0.183192	0.176037	0.549295	0	0	10.4429	0.596499	17.5071	chr4	peaks
chr4-107890449-107891994	iPSC	0.38765	0.378203	0.607954	0	0	22.3526	0.788813	28.337	chr4	peaks
chr4-107906154-107907324	iPSC	0.314437	0.300133	0.603306	0	0	21.8833	1.22233	17.9028	chr4	peaks
chr4-108050208-108050848	iPSC	0.165053	0.156817	0.564835	0	0	13.699	0.73992	18.5142	chr4	peaks
chr4-108591990-108593436	iPSC	0.448079	0.435486	0.601041	0	0	21.3259	1.18648	17.9741	chr4	peaks
chr4-109003819-109005490	iPSC	0.223819	0.215263	0.560865	0	0	12.907	0.749698	17.2163	chr4	peaks
chr4-109185372-109187292	iPSC	0.437372	0.42598	0.598139	0	0	20.5925	1.0072	20.4453	chr4	peaks
chr4-109452900-109453506	iPSC	0.273541	0.270694	0.578608	0	0	15.9578	0.244467	65.2757	chr4	peaks
chr4-109589015-109589886	iPSC	0.179574	0.173294	0.553075	0	0	11.1763	0.576942	19.3716	chr4	peaks
chr4-109652502-109653122	iPSC	0.165884	0.161077	0.549203	0	0	10.2963	0.466117	22.0895	chr4	peaks
chr4-111807589-111808649	iPSC	0.219517	0.210559	0.575277	0	0	15.8698	0.840966	18.8709	chr4	peaks
chr4-112201690-112202329	iPSC	0.208272	0.200732	0.553983	0	0	11.4403	0.66169	17.2895	chr4	peaks
chr4-112643963-112644236	iPSC	0.13831	0.13247	0.550482	0	0	10.6189	0.524789	20.2347	chr4	peaks
chr4-112644969-112646291	iPSC	1.42525	1.39443	0.780404	0	0	58.0815	2.6435	21.9714	chr4	peaks
chr4-113148653-113149197	iPSC	0.239806	0.232217	0.579298	0	0	16.5151	0.671469	24.5955	chr4	peaks
chr4-113870533-113871432	iPSC	0.288941	0.283747	0.575581	0	0	15.5764	0.475896	32.7307	chr4	peaks
chr4-113996418-113997185	iPSC	0.329129	0.319828	0.582623	0	0	17.3365	0.850745	20.378	chr4	peaks
chr4-114493713-114494613	iPSC	0.218466	0.206041	0.595752	0	0	20.2699	1.06262	19.0754	chr4	peaks
chr4-114563383-114564018	iPSC	0.165787	0.159974	0.549057	0	0	10.3256	0.531308	19.4343	chr4	peaks
chr4-114606102-114606904	iPSC	0.342476	0.337179	0.597689	0	0	19.9765	0.456338	43.7757	chr4	peaks
chr4-114649206-114650261	iPSC	0.178449	0.172669	0.558147	0	0	12.1737	0.557385	21.8407	chr4	peaks
chr4-115595877-115597161	iPSC	0.213821	0.207079	0.565835	0	0	13.7284	0.557385	24.63	chr4	peaks
chr4-116702794-116703385	iPSC	0.128728	0.122578	0.547517	0	0	10.0616	0.563904	17.8428	chr4	peaks
chr4-117919405-117920200	iPSC	0.287865	0.28353	0.589564	0	0	18.3045	0.394407	46.4102	chr4	peaks
chr4-118076965-118078085	iPSC	0.489586	0.473207	0.629143	0	0	27.1634	1.40487	19.3352	chr4	peaks
chr4-118119793-118120755	iPSC	0.280825	0.270569	0.599338	0	0	20.8859	1.02024	20.4715	chr4	peaks
chr4-118190452-118191882	iPSC	0.269727	0.261817	0.566789	0	0	14.0217	0.694286	20.1959	chr4	peaks
chr4-118849460-118851147	iPSC	1.03813	1.01467	0.719747	0	0	46.0252	2.08286	22.0972	chr4	peaks
chr4-118948499-118949289	iPSC	0.184903	0.17686	0.568663	0	0	14.4911	0.756218	19.1625	chr4	peaks
chr4-119529334-119530271	iPSC	0.196245	0.188759	0.564515	0	0	13.5524	0.648652	20.8931	chr4	peaks
chr4-119774467-119775603	iPSC	0.359343	0.34982	0.59484	0	0	19.7712	0.857264	23.0631	chr4	peaks
chr4-119993463-119994778	iPSC	0.172925	0.166976	0.549645	0	0	10.4136	0.498712	20.881	chr4	peaks
chr4-121514050-121514901	iPSC	0.327173	0.314488	0.614357	0	0	23.9953	1.1604	20.6784	chr4	peaks
chr4-122604155-122604578	iPSC	0.185245	0.179459	0.556833	0	0	11.851	0.498712	23.7632	chr4	peaks
chr4-122788479-122789667	iPSC	0.504547	0.497148	0.632836	0	0	27.1927	0.66821	40.6949	chr4	peaks
chr4-122796450-122797609	iPSC	0.690818	0.676753	0.651373	0	0	31.3288	1.193	26.2606	chr4	peaks
chr4-122899582-122900210	iPSC	0.232326	0.220787	0.583614	0	0	17.6885	0.977868	18.0888	chr4	peaks
chr4-123060055-123060808	iPSC	0.177618	0.17174	0.553677	0	0	11.2643	0.537827	20.9441	chr4	peaks
chr4-123157872-123158895	iPSC	0.336022	0.32683	0.578977	0	0	16.5738	0.818149	20.2576	chr4	peaks
chr4-123159317-123159812	iPSC	0.234673	0.228105	0.55571	0	0	11.763	0.648652	18.1345	chr4	peaks
chr4-123297387-123298475	iPSC	0.174196	0.166541	0.556226	0	0	11.8803	0.648652	18.3154	chr4	peaks
chr4-123377545-123379311	iPSC	0.675711	0.654464	0.678495	0	0	37.3717	1.9427	19.237	chr4	peaks
chr4-123952489-123953539	iPSC	0.60795	0.602169	0.608496	0	0	22.1179	0.449819	49.1707	chr4	peaks
chr4-126714464-126716000	iPSC	0.216486	0.210325	0.55482	0	0	11.4403	0.492193	23.2435	chr4	peaks
chr4-127852305-127853345	iPSC	0.18412	0.179584	0.559654	0	0	12.3203	0.391147	31.4979	chr4	peaks
chr4-128054460-128055898	iPSC	0.901633	0.876407	0.710327	0	0	43.8252	2.09916	20.8775	chr4	peaks
chr4-128068604-128069308	iPSC	0.329227	0.319361	0.586573	0	0	18.1578	0.88986	20.4053	chr4	peaks
chr4-128362390-128363383	iPSC	0.182165	0.177887	0.558098	0	0	11.9977	0.387887	30.9308	chr4	peaks
chr4-128525483-128526242	iPSC	0.200401	0.193094	0.560506	0	0	12.7603	0.681248	18.7308	chr4	peaks
chr4-128677766-128678715	iPSC	0.457759	0.450653	0.618924	0	0	24.3767	0.635614	38.3513	chr4	peaks
chr4-128723448-128723867	iPSC	0.221179	0.212981	0.559365	0	0	12.555	0.697546	17.9988	chr4	peaks
chr4-128801762-128803659	iPSC	1.28611	1.26009	0.714162	0	0	44.7345	2.20998	20.242	chr4	peaks
chr4-129971947-129972603	iPSC	0.203285	0.196468	0.554481	0	0	11.499	0.622576	18.47	chr4	peaks
chr4-131011718-131012338	iPSC	0.162364	0.156122	0.556712	0	0	11.9097	0.573682	20.76	chr4	peaks
chr4-132123674-132125434	iPSC	0.364843	0.353967	0.599384	0	0	20.7979	0.945272	22.002	chr4	peaks
chr4-132491979-132492983	iPSC	0.277427	0.266535	0.59674	0	0	20.4165	1.09195	18.6973	chr4	peaks
chr4-132494675-132496783	iPSC	1.7555	1.72069	0.786722	0	0	59.6949	2.92708	20.394	chr4	peaks
chr4-132817586-132818683	iPSC	0.40068	0.389429	0.611312	0	0	23.2326	1.0072	23.0665	chr4	peaks
chr4-133261352-133261998	iPSC	0.199179	0.194979	0.553297	0	0	11.0003	0.348773	31.54	chr4	peaks
chr4-133584239-133585099	iPSC	0.218686	0.21014	0.560428	0	0	12.7603	0.684507	18.6416	chr4	peaks
chr4-133593466-133594216	iPSC	0.268798	0.256542	0.594883	0	0	20.0352	1.07891	18.5698	chr4	peaks
chr4-134550700-134552930	iPSC	0.530801	0.521734	0.60351	0	0	21.4432	0.81489	26.3143	chr4	peaks
chr4-135008008-135008595	iPSC	0.164418	0.159653	0.563039	0	0	13.083	0.479155	27.3043	chr4	peaks
chr4-136280898-136282402	iPSC	0.831329	0.816367	0.679876	0	0	37.1663	1.31034	28.3638	chr4	peaks
chr4-136796201-136797700	iPSC	0.37973	0.370315	0.577006	0	0	16.1631	0.81489	19.8347	chr4	peaks
chr4-137450652-137452366	iPSC	0.645937	0.632589	0.624002	0	0	25.7554	1.04632	24.6152	chr4	peaks
chr4-137536931-137537589	iPSC	0.405104	0.397634	0.60632	0	0	21.9126	0.684507	32.0122	chr4	peaks
chr4-137732858-137734052	iPSC	0.39249	0.377219	0.6046	0	0	22.0886	1.22233	18.0708	chr4	peaks
chr4-138646979-138647809	iPSC	0.233646	0.225579	0.558159	0	0	12.291	0.684507	17.956	chr4	peaks
chr4-139169241-139170025	iPSC	0.202039	0.192412	0.570297	0	0	14.8724	0.818149	18.1781	chr4	peaks
chr4-139325365-139325859	iPSC	0.155324	0.149625	0.550538	0	0	10.5896	0.488934	21.6586	chr4	peaks
chr4-139329471-139330025	iPSC	0.216632	0.209912	0.554991	0	0	11.6163	0.638873	18.1825	chr4	peaks
chr4-139460540-139461396	iPSC	0.55373	0.543647	0.623053	0	0	25.4327	0.873562	29.1138	chr4	peaks
chr4-139492168-139492840	iPSC	0.323409	0.315846	0.583533	0	0	17.3071	0.625835	27.6544	chr4	peaks
chr4-140594754-140595505	iPSC	0.408258	0.391884	0.628777	0	0	27.1927	1.56459	17.3801	chr4	peaks
chr4-140825411-140826641	iPSC	0.339982	0.329144	0.583685	0	0	17.5711	0.873562	20.1144	chr4	peaks
chr4-141902424-141903133	iPSC	0.147844	0.144389	0.550052	0	0	10.2963	0.286841	35.8954	chr4	peaks
chr4-145686424-145687449	iPSC	0.214139	0.21007	0.549801	0	0	10.2963	0.345513	29.7999	chr4	peaks
chr4-145703158-145705100	iPSC	0.724846	0.711857	0.629784	0	0	26.8994	1.03654	25.9511	chr4	peaks
chr4-145779220-145780153	iPSC	0.179378	0.171805	0.558641	0	0	12.4083	0.694286	17.8721	chr4	peaks
chr4-145838061-145839583	iPSC	0.327955	0.319991	0.57068	0	0	14.8137	0.713843	20.7521	chr4	peaks
chr4-145861491-145862354	iPSC	0.321795	0.30949	0.583177	0	0	17.6005	1.01372	17.3622	chr4	peaks
chr4-145897949-145899615	iPSC	0.528405	0.513634	0.612161	0	0	23.6433	1.27775	18.5039	chr4	peaks
chr4-145914414-145915223	iPSC	0.179965	0.17092	0.564444	0	0	13.6404	0.746439	18.2739	chr4	peaks
chr4-146243212-146244097	iPSC	0.51496	0.499548	0.618708	0	0	24.9927	1.33642	18.7012	chr4	peaks
chr4-146544945-146545639	iPSC	0.230419	0.221081	0.566656	0	0	14.1097	0.801851	17.5964	chr4	peaks
chr4-147378627-147379810	iPSC	0.233988	0.228578	0.564438	0	0	13.347	0.469376	28.4356	chr4	peaks
chr4-147625686-147626172	iPSC	0.167058	0.162668	0.548926	0	0	10.2083	0.433521	23.5473	chr4	peaks
chr4-147628045-147628950	iPSC	0.216926	0.213395	0.553385	0	0	10.971	0.306399	35.8062	chr4	peaks
chr4-147655207-147656516	iPSC	0.413758	0.406744	0.599178	0	0	20.3579	0.550865	36.9562	chr4	peaks
chr4-147678780-147679488	iPSC	0.313142	0.304949	0.583408	0	0	17.3658	0.710584	24.4388	chr4	peaks
chr4-147843050-147843517	iPSC	0.150973	0.144641	0.558399	0	0	12.3203	0.638873	19.2845	chr4	peaks
chr4-148097382-148098196	iPSC	0.157426	0.149973	0.564626	0	0	13.611	0.677988	20.0756	chr4	peaks
chr4-148116996-148117446	iPSC	0.149897	0.142762	0.554942	0	0	11.6163	0.632354	18.3699	chr4	peaks
chr4-148900619-148902108	iPSC	0.278796	0.270574	0.587196	0	0	18.1872	0.73992	24.5799	chr4	peaks
chr4-150960855-150961240	iPSC	0.225653	0.221334	0.577042	0	0	15.8404	0.433521	36.539	chr4	peaks
chr4-150987276-150987929	iPSC	0.172631	0.166672	0.547874	0	0	10.1203	0.557385	18.1567	chr4	peaks
chr4-151048546-151049936	iPSC	0.798181	0.776163	0.658164	0	0	33.2062	1.75364	18.9356	chr4	peaks
chr4-151284608-151285284	iPSC	0.546201	0.528496	0.642891	0	0	30.1555	1.70801	17.6553	chr4	peaks
chr4-151484016-151485024	iPSC	0.645399	0.629145	0.622587	0	0	25.726	1.3299	19.3443	chr4	peaks
chr4-151488936-151490228	iPSC	0.762834	0.742369	0.680664	0	0	37.7823	1.85795	20.3355	chr4	peaks
chr4-151548931-151549771	iPSC	0.235846	0.231381	0.55974	0	0	12.3203	0.387887	31.7626	chr4	peaks
chr4-151553558-151554417	iPSC	0.303315	0.293389	0.586045	0	0	18.0991	0.935493	19.3472	chr4	peaks
chr4-151810349-151811928	iPSC	0.276303	0.266171	0.578874	0	0	16.6031	0.834447	19.8971	chr4	peaks
chr4-152165139-152165564	iPSC	0.269458	0.260647	0.565979	0	0	13.9044	0.723622	19.215	chr4	peaks
chr4-152514152-152514793	iPSC	0.202014	0.195419	0.552556	0	0	11.0883	0.596499	18.589	chr4	peaks
chr4-152668405-152668953	iPSC	0.223086	0.215996	0.56062	0	0	12.7603	0.658431	19.3799	chr4	peaks
chr4-152808340-152809298	iPSC	0.296715	0.29195	0.570848	0	0	14.5791	0.430262	33.8842	chr4	peaks
chr4-152850021-152851498	iPSC	0.602034	0.593266	0.617442	0	0	24.1713	0.73992	32.6675	chr4	peaks
chr4-152925785-152927306	iPSC	0.520534	0.511467	0.617157	0	0	24.1713	0.801851	30.1444	chr4	peaks
chr4-154780614-154782123	iPSC	0.312262	0.301847	0.57102	0	0	15.0191	0.847485	17.7219	chr4	peaks
chr4-155121657-155123247	iPSC	0.198592	0.192632	0.566981	0	0	13.9337	0.544346	25.5971	chr4	peaks
chr4-155426582-155427374	iPSC	0.300235	0.291222	0.587177	0	0	18.1285	0.717103	25.2802	chr4	peaks
chr4-157195814-157196579	iPSC	0.240686	0.235161	0.571451	0	0	14.7844	0.508491	29.075	chr4	peaks
chr4-158333283-158334238	iPSC	0.202503	0.195115	0.570537	0	0	14.7551	0.66821	22.0815	chr4	peaks
chr4-158571341-158572887	iPSC	0.921091	0.90739	0.683045	0	0	37.6943	1.19626	31.5102	chr4	peaks
chr4-158578299-158578825	iPSC	0.207686	0.200661	0.553515	0	0	11.323	0.648652	17.4561	chr4	peaks
chr4-158659201-158660153	iPSC	0.12577	0.120381	0.550749	0	0	10.6483	0.488934	21.7786	chr4	peaks
chr4-158844683-158845844	iPSC	0.725433	0.713204	0.649154	0	0	30.8008	1.06262	28.9858	chr4	peaks
chr4-159130696-159132529	iPSC	0.367263	0.356822	0.58329	0	0	17.4538	0.827928	21.0813	chr4	peaks
chr4-162105707-162106432	iPSC	0.194045	0.188183	0.548557	0	0	10.1496	0.449819	22.5637	chr4	peaks
chr4-163415077-163416276	iPSC	0.174758	0.167685	0.562162	0	0	13.0537	0.629095	20.7499	chr4	peaks
chr4-164716627-164717269	iPSC	0.184463	0.177433	0.554632	0	0	11.5283	0.622576	18.5171	chr4	peaks
chr4-168840831-168841670	iPSC	0.582722	0.567057	0.632206	0	0	27.6914	1.35924	20.3728	chr4	peaks
chr4-172892110-172892877	iPSC	0.24186	0.233379	0.577018	0	0	16.1631	0.785554	20.5754	chr4	peaks
chr4-173083890-173085081	iPSC	0.478146	0.46303	0.640579	0	0	29.3928	1.37227	21.419	chr4	peaks
chr4-173209274-173209950	iPSC	0.23482	0.226377	0.558545	0	0	12.379	0.694286	17.8298	chr4	peaks
chr4-173218417-173219419	iPSC	0.297472	0.289951	0.564059	0	0	13.435	0.651912	20.6087	chr4	peaks
chr4-175032676-175034729	iPSC	0.303339	0.292153	0.590182	0	0	19.0378	1.00394	18.963	chr4	peaks
chr4-175054503-175055445	iPSC	0.364183	0.348907	0.620257	0	0	25.4033	1.37879	18.4243	chr4	peaks
chr4-175277415-175278180	iPSC	0.297008	0.286648	0.573863	0	0	15.6057	0.873562	17.8645	chr4	peaks
chr4-176185919-176186670	iPSC	0.212037	0.205735	0.555893	0	0	11.763	0.606278	19.402	chr4	peaks
chr4-176303620-176304350	iPSC	0.185343	0.181793	0.551079	0	0	10.5309	0.322696	32.6342	chr4	peaks
chr4-176357227-176359192	iPSC	0.352181	0.338012	0.605217	0	0	22.2646	1.193	18.6627	chr4	peaks
chr4-176964127-176964632	iPSC	0.206952	0.201802	0.558537	0	0	12.1443	0.453079	26.804	chr4	peaks
chr4-177879682-177880200	iPSC	0.136844	0.131047	0.552754	0	0	11.1176	0.563904	19.7155	chr4	peaks
chr4-177987503-177988796	iPSC	0.158258	0.151228	0.55427	0	0	11.4696	0.619316	18.5198	chr4	peaks
chr4-178104913-178105630	iPSC	0.166887	0.163866	0.549757	0	0	10.2376	0.290101	35.2898	chr4	peaks
chr4-178225329-178226295	iPSC	0.158649	0.152385	0.551097	0	0	10.7363	0.524789	20.4583	chr4	peaks
chr4-178380578-178381513	iPSC	0.165493	0.160745	0.560063	0	0	12.467	0.462857	26.9349	chr4	peaks
chr4-179167003-179167498	iPSC	0.147697	0.140608	0.548173	0	0	10.2083	0.583461	17.4961	chr4	peaks
chr4-179169943-179171741	iPSC	0.467684	0.458937	0.600579	0	0	20.7979	0.720362	28.8714	chr4	peaks
chr4-179536458-179537108	iPSC	0.215752	0.211298	0.552219	0	0	10.8536	0.423743	25.6137	chr4	peaks
chr4-180639843-180640553	iPSC	0.240149	0.231299	0.560917	0	0	12.8777	0.710584	18.1227	chr4	peaks
chr4-180993177-180993759	iPSC	0.205925	0.196951	0.559916	0	0	12.6723	0.707324	17.9159	chr4	peaks
chr4-181165594-181167290	iPSC	0.781901	0.768721	0.65994	0	0	32.9715	1.12455	29.3198	chr4	peaks
chr4-182258342-182258909	iPSC	0.295248	0.287045	0.568005	0	0	14.227	0.648652	21.9332	chr4	peaks
chr4-182415992-182417222	iPSC	0.537548	0.531583	0.629762	0	0	26.43	0.511751	51.6463	chr4	peaks
chr4-183104944-183105851	iPSC	0.368877	0.361515	0.58865	0	0	18.3632	0.66169	27.7519	chr4	peaks
chr4-183263725-183264405	iPSC	0.196979	0.189498	0.563976	0	0	13.4057	0.622576	21.5326	chr4	peaks
chr4-183773337-183774274	iPSC	0.320475	0.308632	0.60182	0	0	21.3846	1.05284	20.3114	chr4	peaks
chr4-184616422-184618188	iPSC	0.976386	0.955775	0.704422	0	0	42.4758	1.73409	24.4946	chr4	peaks
chr4-184625160-184626855	iPSC	0.663	0.648927	0.65777	0	0	32.5902	1.14085	28.5667	chr4	peaks
chr4-184651746-184652138	iPSC	0.146915	0.139766	0.556667	0	0	11.9977	0.66169	18.1318	chr4	peaks
chr4-185007288-185007757	iPSC	0.218539	0.212297	0.563308	0	0	13.2297	0.583461	22.6745	chr4	peaks
chr4-185062446-185063461	iPSC	0.23834	0.230153	0.560929	0	0	12.8483	0.687767	18.6812	chr4	peaks
chr4-185107796-185108526	iPSC	0.301995	0.294433	0.583083	0	0	17.2191	0.632354	27.2302	chr4	peaks
chr4-185109173-185110396	iPSC	0.434634	0.42297	0.620653	0	0	25.11	0.968089	25.9377	chr4	peaks
chr4-185182207-185182685	iPSC	0.225579	0.222928	0.56153	0	0	12.5257	0.228169	54.8964	chr4	peaks
chr4-186012719-186014249	iPSC	0.336316	0.320795	0.615354	0	0	24.494	1.37879	17.7648	chr4	peaks
chr4-186241764-186242384	iPSC	0.308742	0.299658	0.588317	0	0	18.4512	0.81489	22.6425	chr4	peaks
chr4-186242977-186243658	iPSC	0.260927	0.253729	0.571833	0	0	14.9604	0.619316	24.1563	chr4	peaks
chr4-186246743-186247600	iPSC	0.358781	0.352962	0.595366	0	0	19.5659	0.51827	37.7523	chr4	peaks
chr4-186247968-186248424	iPSC	0.183192	0.179812	0.550684	0	0	10.4136	0.283582	36.7217	chr4	peaks
chr4-186344987-186345787	iPSC	0.313728	0.306595	0.583804	0	0	17.3951	0.66169	26.2889	chr4	peaks
chr4-186536055-186536631	iPSC	0.154102	0.147463	0.559728	0	0	12.555	0.612797	20.488	chr4	peaks
chr4-187632370-187633587	iPSC	0.177203	0.168891	0.559085	0	0	12.5257	0.726882	17.2321	chr4	peaks
chr4-187769764-187770858	iPSC	0.280141	0.273752	0.562678	0	0	13.1123	0.599759	21.8627	chr4	peaks
chr4-187798130-187799090	iPSC	0.362423	0.356871	0.593863	0	0	19.2725	0.524789	36.7243	chr4	peaks
chr4-187928837-187929676	iPSC	0.278674	0.268825	0.576158	0	0	16.0458	0.834447	19.2292	chr4	peaks
chr4-187992708-187993251	iPSC	0.289528	0.285872	0.578646	0	0	16.0751	0.358551	44.8334	chr4	peaks
chr4-187993715-187994494	iPSC	0.409651	0.40198	0.599289	0	0	20.4459	0.625835	32.6697	chr4	peaks
chr4-188014995-188015354	iPSC	0.16938	0.162921	0.552434	0	0	11.059	0.580201	19.0606	chr4	peaks
chr4-188041659-188043073	iPSC	0.333822	0.322115	0.590504	0	0	19.0378	0.984387	19.3398	chr4	peaks
chr4-188107745-188108849	iPSC	0.962746	0.944508	0.690843	0	0	39.6304	1.64608	24.0757	chr4	peaks
chr4-188109058-188109748	iPSC	0.410971	0.401931	0.592417	0	0	19.3018	0.873562	22.0956	chr4	peaks
chr4-188121246-188122753	iPSC	0.438545	0.431358	0.591014	0	0	18.8912	0.743179	25.4194	chr4	peaks
chr4-188130208-188130687	iPSC	0.174685	0.167595	0.548603	0	0	10.2963	0.59324	17.356	chr4	peaks
chr4-188402959-188403592	iPSC	0.273101	0.265587	0.564311	0	0	13.4644	0.625835	21.5142	chr4	peaks
chr4-188458208-188458735	iPSC	0.184487	0.178011	0.569214	0	0	14.4031	0.560644	25.6902	chr4	peaks
chr4-188658930-188659600	iPSC	0.145937	0.141836	0.548491	0	0	10.0909	0.404185	24.9661	chr4	peaks
chr4-189046143-189047452	iPSC	0.623937	0.613115	0.628611	0	0	26.5767	0.906157	29.329	chr4	peaks
chr4-189059587-189060524	iPSC	0.291483	0.286306	0.597852	0	0	20.0352	0.482415	41.5311	chr4	peaks
chr4-189096245-189097081	iPSC	0.164564	0.159901	0.554462	0	0	11.2936	0.400926	28.1689	chr4	peaks
chr5-2505020-2505582	iPSC	0.178058	0.174	0.550517	0	0	10.4723	0.374849	27.9373	chr5	peaks
chr5-2780067-2780975	iPSC	0.33568	0.326265	0.585818	0	0	17.9525	0.808371	22.2082	chr5	peaks
chr5-2804749-2805419	iPSC	0.184512	0.179465	0.559638	0	0	12.379	0.462857	26.7447	chr5	peaks
chr5-3251579-3252354	iPSC	0.206072	0.198168	0.558792	0	0	12.4083	0.671469	18.4794	chr5	peaks
chr5-5198934-5200353	iPSC	0.281754	0.27304	0.572161	0	0	15.1364	0.733401	20.6387	chr5	peaks
chr5-5292636-5293566	iPSC	0.229539	0.223278	0.565513	0	0	13.6697	0.586721	23.2985	chr5	peaks
chr5-5520409-5521355	iPSC	0.288501	0.284437	0.560893	0	0	12.555	0.397666	31.5717	chr5	peaks
chr5-5521891-5522700	iPSC	0.204972	0.19797	0.567331	0	0	14.0804	0.629095	22.382	chr5	peaks
chr5-5671466-5672323	iPSC	0.25022	0.243283	0.577666	0	0	16.1338	0.625835	25.7796	chr5	peaks
chr5-5694485-5695734	iPSC	0.331647	0.322466	0.601674	0	0	21.1499	0.854004	24.7656	chr5	peaks
chr5-5698606-5699521	iPSC	0.186712	0.179704	0.562335	0	0	13.1123	0.655171	20.0136	chr5	peaks
chr5-7268833-7270106	iPSC	0.202845	0.199347	0.555246	0	0	11.323	0.280322	40.3927	chr5	peaks
chr5-7663251-7664519	iPSC	0.238046	0.231429	0.571007	0	0	14.7551	0.570423	25.8669	chr5	peaks
chr5-7686622-7687111	iPSC	0.171311	0.164629	0.55009	0	0	10.5603	0.554125	19.0576	chr5	peaks
chr5-7762058-7762667	iPSC	0.284101	0.273084	0.591074	0	0	19.1845	0.981127	19.5535	chr5	peaks
chr5-8046117-8047668	iPSC	0.210472	0.202416	0.553416	0	0	11.323	0.651912	17.3689	chr5	peaks
chr5-9738994-9739685	iPSC	0.175565	0.170594	0.553684	0	0	11.2056	0.482415	23.2282	chr5	peaks
chr5-10364138-10364787	iPSC	0.196685	0.18839	0.560446	0	0	12.7603	0.674729	18.9118	chr5	peaks
chr5-10826256-10826716	iPSC	0.14139	0.136566	0.548252	0	0	10.0909	0.449819	22.4333	chr5	peaks
chr5-11243125-11243856	iPSC	0.146084	0.139369	0.553888	0	0	11.3816	0.599759	18.977	chr5	peaks
chr5-11650436-11651688	iPSC	0.251687	0.244358	0.565219	0	0	13.6404	0.619316	22.0249	chr5	peaks
chr5-12003482-12004097	iPSC	0.142417	0.13737	0.552045	0	0	10.8536	0.453079	23.9553	chr5	peaks
chr5-12323026-12324241	iPSC	1.22705	1.20276	0.700258	0	0	41.5958	1.82861	22.7472	chr5	peaks
chr5-12332067-12332977	iPSC	0.545468	0.531734	0.625932	0	0	26.4007	1.3136	20.0979	chr5	peaks
chr5-12622464-12624197	iPSC	0.646817	0.627722	0.631261	0	0	27.6327	1.51569	18.2311	chr5	peaks
chr5-12660377-12661017	iPSC	0.245087	0.23753	0.567591	0	0	14.227	0.733401	19.3987	chr5	peaks
chr5-12661417-12662312	iPSC	0.236335	0.226334	0.576674	0	0	16.1631	0.840966	19.2197	chr5	peaks
chr5-12662586-12663271	iPSC	0.216192	0.212379	0.563452	0	0	12.995	0.312918	41.5285	chr5	peaks
chr5-14695241-14696401	iPSC	0.281608	0.27385	0.570602	0	0	14.7551	0.66821	22.0815	chr5	peaks
chr5-15026258-15027690	iPSC	0.582136	0.566892	0.654167	0	0	32.0622	1.38531	23.1444	chr5	peaks
chr5-15233588-15234750	iPSC	0.378703	0.366722	0.595459	0	0	20.1525	1.11151	18.1308	chr5	peaks
chr5-15796193-15797277	iPSC	0.278039	0.269134	0.602189	0	0	21.2966	0.8866	24.0205	chr5	peaks
chr5-17620442-17621085	iPSC	0.2357	0.228751	0.572322	0	0	15.1071	0.66169	22.831	chr5	peaks
chr5-18533236-18534686	iPSC	0.250953	0.244364	0.588952	0	0	18.3338	0.554125	33.0861	chr5	peaks
chr5-18673888-18674793	iPSC	0.236873	0.232027	0.57858	0	0	16.1338	0.430262	37.4976	chr5	peaks
chr5-18799650-18800429	iPSC	0.269385	0.25994	0.583543	0	0	17.5418	0.854004	20.5406	chr5	peaks
chr5-19767893-19768602	iPSC	0.303315	0.294582	0.572617	0	0	15.2244	0.720362	21.1344	chr5	peaks
chr5-19859049-19859804	iPSC	0.137161	0.133337	0.54978	0	0	10.2963	0.345513	29.7999	chr5	peaks
chr5-21615202-21615768	iPSC	0.192725	0.186613	0.564241	0	0	13.347	0.505232	26.4176	chr5	peaks
chr5-22122008-22123285	iPSC	0.205925	0.19776	0.559507	0	0	12.5843	0.697546	18.0409	chr5	peaks
chr5-22620605-22621435	iPSC	0.271634	0.266386	0.581424	0	0	16.7498	0.485674	34.4877	chr5	peaks
chr5-22631144-22632172	iPSC	0.313435	0.302195	0.577203	0	0	16.3684	0.948532	17.2566	chr5	peaks
chr5-23169106-23170599	iPSC	0.505427	0.494192	0.617157	0	0	24.318	0.925715	26.2694	chr5	peaks
chr5-25567399-25568553	iPSC	0.253153	0.247628	0.571571	0	0	14.7551	0.453079	32.5662	chr5	peaks
chr5-25572120-25572887	iPSC	0.195952	0.18978	0.550438	0	0	10.6483	0.573682	18.5613	chr5	peaks
chr5-27726837-27727744	iPSC	0.227339	0.222325	0.564086	0	0	13.2297	0.427002	30.9827	chr5	peaks
chr5-29149974-29151207	iPSC	0.302044	0.290211	0.593047	0	0	19.5952	1.03654	18.9044	chr5	peaks
chr5-30606570-30608644	iPSC	0.341596	0.332675	0.565626	0	0	13.875	0.801851	17.3037	chr5	peaks
chr5-31587137-31588106	iPSC	0.209592	0.204372	0.566793	0	0	13.8164	0.469376	29.4356	chr5	peaks
chr5-31664191-31665267	iPSC	0.613963	0.599268	0.626271	0	0	26.3714	1.23537	21.3469	chr5	peaks
chr5-31730210-31731745	iPSC	0.459739	0.448597	0.604884	0	0	21.9126	1.01372	21.616	chr5	peaks
chr5-31768603-31769234	iPSC	0.183778	0.178797	0.554717	0	0	11.411	0.479155	23.8148	chr5	peaks
chr5-31964857-31965673	iPSC	0.463772	0.456759	0.609641	0	0	22.5286	0.638873	35.263	chr5	peaks
chr5-31992094-31993395	iPSC	0.346143	0.337499	0.577353	0	0	16.1924	0.765996	21.139	chr5	peaks
chr5-32323414-32324088	iPSC	0.305955	0.294834	0.588248	0	0	18.6272	1.02024	18.2576	chr5	peaks
chr5-32358844-32359982	iPSC	0.558522	0.546086	0.618439	0	0	24.582	0.96157	25.5644	chr5	peaks
chr5-32439462-32439801	iPSC	0.158111	0.153037	0.550487	0	0	10.5603	0.469376	22.4985	chr5	peaks
chr5-32463296-32463865	iPSC	0.163831	0.156562	0.552562	0	0	11.147	0.642133	17.3593	chr5	peaks
chr5-33446705-33448706	iPSC	0.562335	0.547933	0.609379	0	0	22.9979	1.17344	19.5987	chr5	peaks
chr5-33472839-33473312	iPSC	0.278234	0.275952	0.567919	0	0	13.7577	0.179276	76.7405	chr5	peaks
chr5-33657722-33658445	iPSC	0.262834	0.257814	0.550038	0	0	10.4136	0.423743	24.5753	chr5	peaks
chr5-33832940-33833548	iPSC	0.216486	0.210016	0.560754	0	0	12.7017	0.567163	22.3951	chr5	peaks
chr5-33931067-33931467	iPSC	0.191698	0.189297	0.556605	0	0	11.5283	0.215131	53.5874	chr5	peaks
chr5-33957470-33958848	iPSC	0.201892	0.194857	0.558614	0	0	12.3203	0.609537	20.2126	chr5	peaks
chr5-33977895-33978677	iPSC	0.332356	0.326353	0.589618	0	0	18.5098	0.616057	30.0457	chr5	peaks
chr5-34296247-34297448	iPSC	0.436492	0.432941	0.606518	0	0	21.6192	0.335735	64.3939	chr5	peaks
chr5-34415363-34416179	iPSC	0.285714	0.278891	0.569052	0	0	14.4031	0.622576	23.1346	chr5	peaks
chr5-35111976-35112658	iPSC	0.152977	0.146654	0.547935	0	0	10.1203	0.541087	18.7036	chr5	peaks
chr5-36595936-36597011	iPSC	0.303021	0.295486	0.574589	0	0	15.5177	0.629095	24.6668	chr5	peaks
chr5-36602619-36603308	iPSC	0.38897	0.375354	0.598265	0	0	20.7979	1.18648	17.5291	chr5	peaks
chr5-39064482-39065308	iPSC	0.224113	0.217023	0.550015	0	0	10.5896	0.609537	17.3732	chr5	peaks
chr5-42949958-42951343	iPSC	0.414198	0.406277	0.589596	0	0	18.5392	0.66169	28.0179	chr5	peaks
chr5-42970745-42971560	iPSC	0.235553	0.226491	0.588636	0	0	18.5978	0.870302	21.3694	chr5	peaks
chr5-53670969-53672254	iPSC	0.605163	0.593955	0.636678	0	0	28.2781	1.00394	28.167	chr5	peaks
chr5-54324500-54325289	iPSC	0.214139	0.206322	0.553357	0	0	11.2936	0.635614	17.7681	chr5	peaks
chr5-54959639-54960241	iPSC	0.193165	0.185489	0.558702	0	0	12.379	0.655171	18.8943	chr5	peaks
chr5-55088655-55089800	iPSC	0.182752	0.177476	0.564804	0	0	13.4057	0.44656	30.0199	chr5	peaks
chr5-55483904-55485440	iPSC	1.15562	1.13916	0.690266	0	0	39.2784	1.46028	26.8978	chr5	peaks
chr5-55492405-55493048	iPSC	0.190965	0.183957	0.552117	0	0	11.0296	0.629095	17.5325	chr5	peaks
chr5-55571752-55572565	iPSC	0.26738	0.257689	0.576949	0	0	16.2218	0.873562	18.5697	chr5	peaks
chr5-57294051-57294780	iPSC	0.21233	0.205659	0.56982	0	0	14.5497	0.599759	24.2593	chr5	peaks
chr5-58405927-58407649	iPSC	0.438105	0.429092	0.591214	0	0	19.0378	0.850745	22.3779	chr5	peaks
chr5-58496329-58496947	iPSC	0.215899	0.210054	0.559582	0	0	12.4377	0.544346	22.8488	chr5	peaks
chr5-58530497-58531470	iPSC	0.154371	0.149688	0.55576	0	0	11.587	0.44004	26.3316	chr5	peaks
chr5-59868929-59869806	iPSC	0.277647	0.272158	0.56695	0	0	13.8457	0.466117	29.7044	chr5	peaks
chr5-60797210-60798477	iPSC	0.606996	0.589756	0.669419	0	0	35.4063	1.52873	23.1605	chr5	peaks
chr5-60806378-60807325	iPSC	0.25858	0.249486	0.575316	0	0	15.8698	0.827928	19.168	chr5	peaks
chr5-60891605-60892184	iPSC	0.202552	0.194273	0.579498	0	0	16.6618	0.769256	21.6596	chr5	peaks
chr5-62074130-62075525	iPSC	1.132	1.11072	0.701311	0	0	41.8891	1.88402	22.2338	chr5	peaks
chr5-64682597-64682982	iPSC	0.160262	0.15346	0.561196	0	0	12.8777	0.648652	19.853	chr5	peaks
chr5-64705674-64706724	iPSC	0.540481	0.527636	0.615563	0	0	24.2006	1.18974	20.3411	chr5	peaks
chr5-65949827-65950974	iPSC	0.189058	0.182577	0.552631	0	0	11.059	0.544346	20.316	chr5	peaks
chr5-66494096-66494821	iPSC	0.312262	0.302157	0.586608	0	0	18.1578	0.876821	20.7087	chr5	peaks
chr5-66867629-66867899	iPSC	0.177178	0.170768	0.550009	0	0	10.5309	0.544346	19.346	chr5	peaks
chr5-67232851-67234047	iPSC	0.272025	0.25965	0.59221	0	0	19.5072	1.08869	17.918	chr5	peaks
chr5-68921547-68924301	iPSC	0.920065	0.899752	0.672898	0	0	35.993	1.61674	22.2627	chr5	peaks
chr5-69083269-69084034	iPSC	0.293341	0.282069	0.591919	0	0	19.4192	1.09521	17.731	chr5	peaks
chr5-72397799-72398239	iPSC	0.178791	0.173299	0.556645	0	0	11.7923	0.469376	25.1234	chr5	peaks
chr5-73460017-73460876	iPSC	0.180111	0.174174	0.555024	0	0	11.5283	0.534568	21.5657	chr5	peaks
chr5-74815319-74817282	iPSC	0.585313	0.568366	0.624566	0	0	26.3714	1.4668	17.9788	chr5	peaks
chr5-74843761-74844645	iPSC	0.230859	0.223889	0.559191	0	0	12.4083	0.58998	21.0318	chr5	peaks
chr5-75411214-75412623	iPSC	0.383984	0.3727	0.592912	0	0	19.4779	0.938753	20.7486	chr5	peaks
chr5-75482060-75482941	iPSC	0.181285	0.175013	0.552246	0	0	11.0296	0.58998	18.6949	chr5	peaks
chr5-76144346-76145303	iPSC	0.246187	0.238372	0.590162	0	0	18.8325	0.801851	23.4863	chr5	peaks
chr5-76534960-76535980	iPSC	0.402464	0.390572	0.600198	0	0	21.1206	1.14085	18.5131	chr5	peaks
chr5-76888383-76889244	iPSC	0.192578	0.185402	0.55987	0	0	12.6137	0.645393	19.5442	chr5	peaks
chr5-77011498-77011943	iPSC	0.183778	0.177324	0.5509	0	0	10.7363	0.573682	18.7147	chr5	peaks
chr5-77750488-77752031	iPSC	0.858805	0.836754	0.67851	0	0	37.3423	1.91988	19.4503	chr5	peaks
chr5-78025196-78025981	iPSC	0.259754	0.251002	0.572976	0	0	15.2831	0.707324	21.6069	chr5	peaks
chr5-78221933-78222525	iPSC	0.216486	0.212487	0.558897	0	0	12.115	0.348773	34.7361	chr5	peaks
chr5-79495192-79495712	iPSC	0.193825	0.189028	0.553566	0	0	11.147	0.4433	25.1454	chr5	peaks
chr5-80158924-80159835	iPSC	0.263567	0.257053	0.567796	0	0	14.1097	0.570423	24.7355	chr5	peaks
chr5-80493376-80494071	iPSC	0.467292	0.457764	0.619993	0	0	24.758	0.821409	30.1409	chr5	peaks
chr5-80553989-80555345	iPSC	0.684072	0.670017	0.679915	0	0	37.225	1.33968	27.7865	chr5	peaks
chr5-80934577-80935278	iPSC	0.198934	0.192051	0.560701	0	0	12.7017	0.576942	22.0155	chr5	peaks
chr5-80935928-80936407	iPSC	0.201965	0.193719	0.557366	0	0	12.1443	0.691026	17.5743	chr5	peaks
chr5-81900957-81901904	iPSC	0.19517	0.188547	0.565312	0	0	13.611	0.557385	24.4195	chr5	peaks
chr5-82274227-82275005	iPSC	0.719957	0.696782	0.66167	0	0	33.9689	1.79276	18.9479	chr5	peaks
chr5-82590976-82591853	iPSC	0.158429	0.154191	0.561068	0	0	12.6137	0.394407	31.9814	chr5	peaks
chr5-82966880-82967719	iPSC	0.183485	0.179144	0.549441	0	0	10.2669	0.387887	26.4689	chr5	peaks
chr5-84265208-84266584	iPSC	0.443678	0.434057	0.582063	0	0	17.2485	0.88986	19.3834	chr5	peaks
chr5-84480589-84482018	iPSC	0.667009	0.6522	0.679004	0	0	36.9317	1.27449	28.9777	chr5	peaks
chr5-84597756-84598276	iPSC	0.206072	0.199939	0.571768	0	0	14.9311	0.599759	24.8951	chr5	peaks
chr5-84599806-84600844	iPSC	0.36477	0.352677	0.587753	0	0	18.5098	1.01372	18.2593	chr5	peaks
chr5-85069488-85070215	iPSC	0.213797	0.207093	0.557188	0	0	12.0563	0.629095	19.1646	chr5	peaks
chr5-87263500-87263837	iPSC	0.352009	0.344879	0.608253	0	0	22.2939	0.677988	32.8825	chr5	peaks
chr5-87915936-87916760	iPSC	0.23526	0.227784	0.558118	0	0	12.2617	0.658431	18.6225	chr5	peaks
chr5-88244415-88245072	iPSC	0.19341	0.189599	0.55369	0	0	11.059	0.332475	33.2625	chr5	peaks
chr5-88256277-88257291	iPSC	0.540334	0.528817	0.635388	0	0	28.0434	1.03328	27.1402	chr5	peaks
chr5-88602472-88603007	iPSC	0.151902	0.146703	0.557291	0	0	11.939	0.488934	24.4184	chr5	peaks
chr5-89672227-89673509	iPSC	0.242446	0.23561	0.559535	0	0	12.4963	0.609537	20.5013	chr5	peaks
chr5-90542448-90543455	iPSC	0.305759	0.298534	0.589918	0	0	18.5978	0.632354	29.4105	chr5	peaks
chr5-90606237-90606860	iPSC	0.177911	0.171115	0.56183	0	0	12.995	0.645393	20.1351	chr5	peaks
chr5-91438758-91439287	iPSC	0.159333	0.154172	0.562621	0	0	12.995	0.475896	27.3064	chr5	peaks
chr5-91727240-91728320	iPSC	0.212428	0.203725	0.5715	0	0	15.0777	0.795332	18.9578	chr5	peaks
chr5-94045866-94046759	iPSC	0.378263	0.372505	0.585507	0	0	17.5711	0.501972	35.0042	chr5	peaks
chr5-94086364-94087051	iPSC	0.157964	0.151776	0.552235	0	0	11.0003	0.567163	19.3953	chr5	peaks
chr5-94361728-94363127	iPSC	1.2028	1.18843	0.685359	0	0	38.0463	1.16692	32.604	chr5	peaks
chr5-94573031-94574272	iPSC	0.317297	0.311919	0.576674	0	0	15.7818	0.472636	33.3909	chr5	peaks
chr5-96144058-96144852	iPSC	0.412584	0.404256	0.60995	0	0	22.6459	0.694286	32.6176	chr5	peaks
chr5-96218254-96219043	iPSC	0.145351	0.138505	0.547301	0	0	10.0323	0.580201	17.291	chr5	peaks
chr5-96301660-96302705	iPSC	0.179891	0.174269	0.553406	0	0	11.147	0.466117	23.9145	chr5	peaks
chr5-96595130-96595814	iPSC	0.137577	0.130813	0.556854	0	0	11.9977	0.629095	19.0713	chr5	peaks
chr5-96668622-96669142	iPSC	0.165004	0.158567	0.55187	0	0	10.971	0.606278	18.0956	chr5	peaks
chr5-96950808-96951457	iPSC	0.132981	0.127739	0.550551	0	0	10.5896	0.488934	21.6586	chr5	peaks
chr5-98752127-98753870	iPSC	0.422705	0.412203	0.586807	0	0	18.2458	0.945272	19.3022	chr5	peaks
chr5-99009739-99011200	iPSC	0.522001	0.512461	0.621359	0	0	25.11	0.8866	28.3217	chr5	peaks
chr5-100520206-100520741	iPSC	0.178816	0.171835	0.577489	0	0	16.2218	0.713843	22.7245	chr5	peaks
chr5-101180086-101180864	iPSC	0.168231	0.16181	0.554716	0	0	11.499	0.570423	20.1587	chr5	peaks
chr5-102794699-102795232	iPSC	0.304537	0.295046	0.577133	0	0	16.2511	0.863783	18.8139	chr5	peaks
chr5-102974069-102974534	iPSC	0.126919	0.121101	0.550488	0	0	10.6189	0.524789	20.2347	chr5	peaks
chr5-104649722-104650986	iPSC	0.281925	0.274781	0.585683	0	0	17.7471	0.609537	29.1157	chr5	peaks
chr5-105167133-105168372	iPSC	0.164858	0.158605	0.557525	0	0	12.027	0.524789	22.9178	chr5	peaks
chr5-106254504-106255187	iPSC	0.166936	0.159835	0.56821	0	0	14.2564	0.596499	23.9001	chr5	peaks
chr5-106978373-106980954	iPSC	0.695805	0.672581	0.653059	0	0	32.2675	1.82861	17.6459	chr5	peaks
chr5-106983175-106984090	iPSC	0.151486	0.148947	0.550113	0	0	10.2669	0.247726	41.4447	chr5	peaks
chr5-107472452-107473249	iPSC	0.599467	0.578511	0.692123	0	0	40.3637	1.9427	20.7772	chr5	peaks
chr5-107675888-107676257	iPSC	0.151657	0.146638	0.557868	0	0	12.027	0.456338	26.3554	chr5	peaks
chr5-108074571-108075643	iPSC	0.23966	0.23112	0.571777	0	0	15.0484	0.717103	20.985	chr5	peaks
chr5-108564229-108564980	iPSC	0.204165	0.200132	0.561329	0	0	12.5843	0.325956	38.6075	chr5	peaks
chr5-108635802-108636883	iPSC	0.31654	0.303691	0.594673	0	0	20.0939	1.15714	17.3651	chr5	peaks
chr5-110899149-110900347	iPSC	0.336169	0.327792	0.574204	0	0	15.5177	0.713843	21.7383	chr5	peaks
chr5-111142550-111143254	iPSC	0.157182	0.151222	0.549207	0	0	10.3549	0.528049	19.6098	chr5	peaks
chr5-111261660-111262519	iPSC	0.215899	0.208744	0.555497	0	0	11.7043	0.622576	18.7998	chr5	peaks
chr5-113069506-113071256	iPSC	0.496333	0.486424	0.600705	0	0	20.8859	0.808371	25.837	chr5	peaks
chr5-113221276-113222116	iPSC	0.36785	0.359994	0.601167	0	0	20.8859	0.691026	30.2244	chr5	peaks
chr5-113663532-113664281	iPSC	0.175442	0.167799	0.564106	0	0	13.4644	0.638873	21.0752	chr5	peaks
chr5-113846676-113848065	iPSC	0.384424	0.370497	0.61156	0	0	23.526	1.28101	18.3652	chr5	peaks
chr5-114991569-114992666	iPSC	0.166911	0.159838	0.551944	0	0	10.971	0.58998	18.5955	chr5	peaks
chr5-115368718-115370111	iPSC	0.333578	0.319926	0.605341	0	0	22.2646	1.24189	17.928	chr5	peaks
chr5-115389199-115390198	iPSC	0.288257	0.27627	0.600278	0	0	21.1206	1.03328	20.4403	chr5	peaks
chr5-116181847-116183040	iPSC	0.186125	0.180543	0.561011	0	0	12.7017	0.498712	25.4689	chr5	peaks
chr5-116289008-116289823	iPSC	0.357632	0.349581	0.602957	0	0	21.3846	0.840966	25.4286	chr5	peaks
chr5-116703999-116705147	iPSC	0.405202	0.389116	0.618424	0	0	24.9927	1.37553	18.1694	chr5	peaks
chr5-117748041-117748753	iPSC	0.23394	0.231837	0.561992	0	0	12.5843	0.195574	64.3458	chr5	peaks
chr5-117973452-117974438	iPSC	0.198592	0.191856	0.555138	0	0	11.587	0.567163	20.4297	chr5	peaks
chr5-118043510-118045523	iPSC	0.348783	0.337369	0.597559	0	0	20.5339	1.02024	20.1265	chr5	peaks
chr5-119032683-119033722	iPSC	0.354503	0.342453	0.611628	0	0	23.4673	1.18322	19.8334	chr5	peaks
chr5-119255273-119256531	iPSC	0.678254	0.654258	0.679629	0	0	37.8117	2.09916	18.0128	chr5	peaks
chr5-119445253-119445945	iPSC	0.284981	0.276968	0.57388	0	0	15.4884	0.746439	20.7497	chr5	peaks
chr5-119458233-119459787	iPSC	0.474039	0.466618	0.628746	0	0	26.3714	0.66821	39.4657	chr5	peaks
chr5-119480210-119481461	iPSC	0.370637	0.362493	0.598028	0	0	20.2405	0.66821	30.2907	chr5	peaks
chr5-119752753-119754028	iPSC	0.187543	0.178954	0.567156	0	0	14.1684	0.756218	18.7358	chr5	peaks
chr5-119949513-119950083	iPSC	0.225457	0.221603	0.566337	0	0	13.611	0.345513	39.3937	chr5	peaks
chr5-120194089-120195180	iPSC	0.13391	0.128554	0.549671	0	0	10.4429	0.51827	20.1496	chr5	peaks
chr5-120697142-120698338	iPSC	0.314559	0.308317	0.600336	0	0	20.5925	0.547606	37.6047	chr5	peaks
chr5-120851254-120853021	iPSC	0.689792	0.676683	0.624421	0	0	25.9607	1.14736	22.6264	chr5	peaks
chr5-122120276-122120797	iPSC	0.140193	0.135841	0.552107	0	0	10.795	0.36833	29.3078	chr5	peaks
chr5-122295027-122295420	iPSC	0.162902	0.155025	0.565183	0	0	13.7577	0.723622	19.0123	chr5	peaks
chr5-122924793-122925369	iPSC	0.160018	0.153667	0.552045	0	0	11.0003	0.606278	18.144	chr5	peaks
chr5-123174357-123176639	iPSC	0.660091	0.642033	0.667466	0	0	34.9369	1.57111	22.2371	chr5	peaks
chr5-126056545-126057645	iPSC	0.900851	0.883798	0.686708	0	0	38.457	1.15388	33.3283	chr5	peaks
chr5-126568223-126569467	iPSC	0.305955	0.298164	0.563858	0	0	13.3764	0.632354	21.1533	chr5	peaks
chr5-126591256-126592001	iPSC	0.857583	0.84524	0.693638	0	0	39.7771	1.18648	33.5253	chr5	peaks
chr5-126673338-126674585	iPSC	0.35152	0.338724	0.606262	0	0	22.3233	1.10499	20.2022	chr5	peaks
chr5-126747792-126748478	iPSC	0.437812	0.425295	0.590315	0	0	19.0672	1.07891	17.6726	chr5	peaks
chr5-126826514-126827214	iPSC	0.191552	0.184718	0.561965	0	0	12.9657	0.583461	22.222	chr5	peaks
chr5-126839197-126839777	iPSC	0.432972	0.425089	0.614653	0	0	23.5553	0.66821	35.2514	chr5	peaks
chr5-127256538-127257617	iPSC	0.368877	0.357604	0.611417	0	0	23.2913	1.03002	22.6124	chr5	peaks
chr5-127293485-127293909	iPSC	0.223379	0.216605	0.559551	0	0	12.4377	0.541087	22.9865	chr5	peaks
chr5-127373763-127374377	iPSC	0.196099	0.191867	0.557521	0	0	11.8803	0.387887	30.6283	chr5	peaks
chr5-129116531-129117462	iPSC	0.246553	0.238546	0.560022	0	0	12.7017	0.726882	17.4742	chr5	peaks
chr5-129395045-129395611	iPSC	0.192383	0.188412	0.57186	0	0	14.7257	0.352032	41.8306	chr5	peaks
chr5-132354564-132355515	iPSC	0.180551	0.173935	0.551317	0	0	10.8243	0.580201	18.6561	chr5	peaks
chr5-132443947-132445153	iPSC	0.209519	0.199403	0.56956	0	0	14.7844	0.857264	17.246	chr5	peaks
chr5-133785002-133785526	iPSC	0.183045	0.177422	0.557475	0	0	11.9977	0.511751	23.4443	chr5	peaks
chr5-134591893-134593018	iPSC	0.722255	0.697083	0.684827	0	0	39.1024	2.19042	17.8515	chr5	peaks
chr5-135403497-135403806	iPSC	0.18236	0.178253	0.558884	0	0	12.1443	0.37159	32.6821	chr5	peaks
chr5-135883438-135883736	iPSC	0.14271	0.138093	0.550773	0	0	10.5896	0.4433	23.8881	chr5	peaks
chr5-136564445-136565878	iPSC	0.467292	0.461811	0.586469	0	0	17.7765	0.528049	33.6645	chr5	peaks
chr5-137794546-137795212	iPSC	0.161484	0.155791	0.550954	0	0	10.707	0.528049	20.2765	chr5	peaks
chr5-138081975-138082417	iPSC	0.165738	0.158262	0.566176	0	0	13.875	0.638873	21.718	chr5	peaks
chr5-138091984-138092601	iPSC	0.270167	0.265139	0.56543	0	0	13.4937	0.423743	31.8441	chr5	peaks
chr5-138094378-138096078	iPSC	1.30884	1.28202	0.732489	0	0	48.3426	2.35992	20.4849	chr5	peaks
chr5-138932124-138932813	iPSC	0.352547	0.339645	0.593711	0	0	19.8005	1.10173	17.9722	chr5	peaks
chr5-140419451-140420219	iPSC	0.166764	0.160256	0.550427	0	0	10.6483	0.573682	18.5613	chr5	peaks
chr5-141077228-141078152	iPSC	0.208419	0.200955	0.554088	0	0	11.4403	0.645393	17.7261	chr5	peaks
chr5-141100089-141100763	iPSC	0.221179	0.213047	0.569177	0	0	14.5204	0.697546	20.8164	chr5	peaks
chr5-141121587-141122255	iPSC	0.140217	0.136387	0.549004	0	0	10.1789	0.384628	26.4644	chr5	peaks
chr5-141455259-141456146	iPSC	0.418304	0.41228	0.610002	0	0	22.4699	0.492193	45.6527	chr5	peaks
chr5-141477895-141478639	iPSC	0.357436	0.345816	0.624394	0	0	25.8434	0.977868	26.4283	chr5	peaks
chr5-141674363-141675214	iPSC	0.651071	0.634023	0.643436	0	0	30.0381	1.4668	20.4787	chr5	peaks
chr5-142208412-142209300	iPSC	0.416936	0.408271	0.597694	0	0	20.2699	0.765996	26.4621	chr5	peaks
chr5-142701350-142703452	iPSC	0.912584	0.890854	0.659431	0	0	33.3529	1.66563	20.0241	chr5	peaks
chr5-142797388-142797952	iPSC	0.182947	0.17686	0.561493	0	0	12.8483	0.550865	23.3239	chr5	peaks
chr5-142908186-142908995	iPSC	0.169698	0.164113	0.550807	0	0	10.6483	0.495453	21.492	chr5	peaks
chr5-143089917-143090616	iPSC	0.335289	0.321159	0.602823	0	0	21.7072	1.18322	18.3459	chr5	peaks
chr5-143109893-143111253	iPSC	0.291141	0.281314	0.565337	0	0	13.8164	0.782294	17.6613	chr5	peaks
chr5-143870878-143872424	iPSC	0.552899	0.53872	0.60424	0	0	22.0006	1.22233	17.9988	chr5	peaks
chr5-144010985-144012256	iPSC	0.318935	0.304762	0.613708	0	0	23.9073	1.18322	20.2053	chr5	peaks
chr5-144092972-144094093	iPSC	0.220886	0.215931	0.552239	0	0	10.8536	0.423743	25.6137	chr5	peaks
chr5-144504655-144506228	iPSC	0.521267	0.505116	0.624639	0	0	26.254	1.41791	18.516	chr5	peaks
chr5-144643817-144645077	iPSC	0.203505	0.195742	0.575838	0	0	15.8404	0.674729	23.4767	chr5	peaks
chr5-145405421-145407013	iPSC	0.216192	0.210475	0.555101	0	0	11.499	0.488934	23.5185	chr5	peaks
chr5-145615922-145617083	iPSC	0.268798	0.265229	0.603625	0	0	21.0912	0.365071	57.773	chr5	peaks
chr5-146078386-146079024	iPSC	0.410384	0.401209	0.596066	0	0	19.9472	0.792073	25.1835	chr5	peaks
chr5-146816806-146817356	iPSC	0.284688	0.278291	0.580749	0	0	16.6911	0.557385	29.9454	chr5	peaks
chr5-146839729-146840564	iPSC	0.173756	0.170295	0.560549	0	0	12.4083	0.29662	41.8324	chr5	peaks
chr5-146906430-146907177	iPSC	0.208566	0.198923	0.578425	0	0	16.5738	0.906157	18.2902	chr5	peaks
chr5-147748428-147748975	iPSC	0.305368	0.297404	0.60441	0	0	21.6486	0.762737	28.3828	chr5	peaks
chr5-147892678-147893704	iPSC	0.195292	0.186649	0.575926	0	0	16.0458	0.844226	19.0065	chr5	peaks
chr5-148107461-148108123	iPSC	0.177911	0.170827	0.550183	0	0	10.6189	0.59324	17.8999	chr5	peaks
chr5-151387047-151388827	iPSC	0.811382	0.799631	0.680027	0	0	36.8436	0.96157	38.3161	chr5	peaks
chr5-151424932-151425565	iPSC	0.447101	0.436768	0.635994	0	0	28.0727	0.951791	29.4947	chr5	peaks
chr5-151729118-151729909	iPSC	0.209592	0.203008	0.548369	0	0	10.2083	0.554125	18.4223	chr5	peaks
chr5-151780407-151780787	iPSC	0.151486	0.144804	0.553038	0	0	11.1763	0.567163	19.7056	chr5	peaks
chr5-152066539-152067287	iPSC	0.227486	0.21969	0.562229	0	0	13.171	0.746439	17.6451	chr5	peaks
chr5-152177481-152178611	iPSC	0.175858	0.169649	0.549366	0	0	10.3843	0.521529	19.9112	chr5	peaks
chr5-154388346-154389154	iPSC	0.226753	0.218827	0.563052	0	0	13.2884	0.704065	18.8738	chr5	peaks
chr5-154501212-154502083	iPSC	0.296103	0.287227	0.591714	0	0	19.0965	0.743179	25.6957	chr5	peaks
chr5-154759086-154759288	iPSC	0.158478	0.151676	0.564598	0	0	13.5524	0.635614	21.3217	chr5	peaks
chr5-155023863-155024396	iPSC	0.203481	0.199227	0.56685	0	0	13.7577	0.400926	34.3148	chr5	peaks
chr5-155027687-155028338	iPSC	0.275154	0.265098	0.572936	0	0	15.4004	0.847485	18.1719	chr5	peaks
chr5-155046433-155047096	iPSC	0.313142	0.303309	0.593733	0	0	19.7125	1.0072	19.5715	chr5	peaks
chr5-155047820-155048182	iPSC	0.198299	0.194208	0.558604	0	0	12.115	0.407445	29.7341	chr5	peaks
chr5-156706280-156706981	iPSC	0.189743	0.185236	0.555054	0	0	11.3816	0.37159	30.6296	chr5	peaks
chr5-156798095-156798558	iPSC	0.21431	0.210562	0.586171	0	0	17.6005	0.361811	48.6455	chr5	peaks
chr5-156834899-156836262	iPSC	0.304977	0.295913	0.583826	0	0	17.6005	0.854004	20.6093	chr5	peaks
chr5-157637424-157638667	iPSC	0.256967	0.246167	0.578	0	0	16.5151	0.945272	17.4713	chr5	peaks
chr5-157880409-157882296	iPSC	0.324973	0.311631	0.603416	0	0	21.8833	1.19626	18.2931	chr5	peaks
chr5-157908438-157908812	iPSC	0.154444	0.148121	0.552327	0	0	11.0296	0.573682	19.226	chr5	peaks
chr5-157964849-157965429	iPSC	0.432238	0.42743	0.596928	0	0	19.8005	0.4433	44.6662	chr5	peaks
chr5-157965747-157967274	iPSC	0.670578	0.652596	0.631975	0	0	27.7794	1.54503	17.9798	chr5	peaks
chr5-158722731-158723330	iPSC	0.359783	0.346427	0.605208	0	0	22.2059	1.22233	18.1668	chr5	peaks
chr5-160042466-160042974	iPSC	0.253007	0.245852	0.563188	0	0	13.2004	0.586721	22.4985	chr5	peaks
chr5-160043358-160043778	iPSC	0.169185	0.162551	0.54901	0	0	10.3256	0.524789	19.6757	chr5	peaks
chr5-160353296-160353675	iPSC	0.197125	0.190981	0.551042	0	0	10.707	0.511751	20.9222	chr5	peaks
chr5-160476914-160478282	iPSC	0.304928	0.296252	0.569796	0	0	14.6671	0.746439	19.6494	chr5	peaks
chr5-161651424-161652602	iPSC	0.433314	0.423883	0.595063	0	0	19.7712	0.818149	24.1658	chr5	peaks
chr5-163419047-163419909	iPSC	0.180258	0.176982	0.548618	0	0	10.0029	0.290101	34.4809	chr5	peaks
chr5-163531278-163531539	iPSC	0.184952	0.178563	0.551659	0	0	10.8536	0.541087	20.0589	chr5	peaks
chr5-163892743-163893654	iPSC	0.216926	0.211787	0.556079	0	0	11.6456	0.44004	26.4649	chr5	peaks
chr5-164679437-164681149	iPSC	0.712966	0.69977	0.64141	0	0	29.3634	1.17996	24.8851	chr5	peaks
chr5-165497494-165498051	iPSC	0.164711	0.157915	0.55459	0	0	11.5283	0.622576	18.5171	chr5	peaks
chr5-166110777-166111443	iPSC	0.144739	0.140258	0.54867	0	0	10.1496	0.420483	24.138	chr5	peaks
chr5-166381692-166382580	iPSC	0.299355	0.293471	0.582146	0	0	17.0138	0.619316	27.4719	chr5	peaks
chr5-166690476-166691512	iPSC	0.164222	0.157475	0.549953	0	0	10.5309	0.541087	19.4626	chr5	peaks
chr5-167049890-167051039	iPSC	0.378508	0.367768	0.589196	0	0	18.7738	0.981127	19.135	chr5	peaks
chr5-167434901-167435997	iPSC	0.19121	0.184055	0.55757	0	0	12.1737	0.677988	17.9556	chr5	peaks
chr5-167987502-167988224	iPSC	0.253593	0.246835	0.562825	0	0	13.1123	0.570423	22.9871	chr5	peaks
chr5-168345883-168347362	iPSC	0.694632	0.675748	0.664201	0	0	34.3209	1.63304	21.0166	chr5	peaks
chr5-169278736-169279446	iPSC	0.232326	0.226329	0.558534	0	0	12.1737	0.485674	25.0655	chr5	peaks
chr5-170760880-170762362	iPSC	1.09006	1.07149	0.663402	0	0	33.9689	1.47332	23.056	chr5	peaks
chr5-170773053-170774073	iPSC	0.291288	0.280406	0.594169	0	0	19.7712	0.96157	20.5614	chr5	peaks
chr5-171980594-171981614	iPSC	0.257016	0.24966	0.585181	0	0	17.6298	0.606278	29.0787	chr5	peaks
chr5-173530317-173530979	iPSC	0.175418	0.167198	0.566882	0	0	14.1097	0.743179	18.9856	chr5	peaks
chr5-174895015-174895683	iPSC	0.196832	0.191269	0.573223	0	0	15.1364	0.498712	30.351	chr5	peaks
chr5-175118587-175119215	iPSC	0.17708	0.171246	0.568727	0	0	14.2564	0.51827	27.5076	chr5	peaks
chr5-175501594-175502236	iPSC	0.203334	0.198793	0.576436	0	0	15.6938	0.413964	37.9109	chr5	peaks
chr5-176559668-176560090	iPSC	0.190867	0.18155	0.567362	0	0	14.2857	0.81489	17.5309	chr5	peaks
chr5-176942940-176944751	iPSC	0.654297	0.6349	0.663594	0	0	34.2622	1.72105	19.9078	chr5	peaks
chr5-177123888-177125132	iPSC	0.528845	0.507783	0.65984	0	0	33.6462	1.80906	18.5988	chr5	peaks
chr5-178177511-178178104	iPSC	0.26782	0.25846	0.581446	0	0	17.1018	0.844226	20.2574	chr5	peaks
chr5-178179600-178181044	iPSC	1.71336	1.68303	0.779737	0	0	57.7589	2.42511	23.817	chr5	peaks
chr5-178619011-178620182	iPSC	0.287621	0.281868	0.566017	0	0	13.6697	0.485674	28.1458	chr5	peaks
chr5-179245960-179246738	iPSC	0.164418	0.161745	0.558465	0	0	11.939	0.250986	47.5683	chr5	peaks
chr5-180844285-180845296	iPSC	0.279701	0.267771	0.584107	0	0	17.7765	0.987646	17.9988	chr5	peaks
chr6-656259-656893	iPSC	0.131368	0.126202	0.551519	0	0	10.7656	0.456338	23.5913	chr6	peaks
chr6-674498-675225	iPSC	0.304195	0.297888	0.576658	0	0	15.9284	0.629095	25.3196	chr6	peaks
chr6-1462603-1464350	iPSC	0.358658	0.34373	0.613885	0	0	24.0246	1.27775	18.8023	chr6	peaks
chr6-2296219-2297943	iPSC	0.394837	0.386753	0.584928	0	0	17.6591	0.717103	24.6257	chr6	peaks
chr6-2588768-2590089	iPSC	0.2577	0.246311	0.597854	0	0	20.6219	1.01698	20.2775	chr6	peaks
chr6-2927914-2929039	iPSC	0.377652	0.367425	0.614255	0	0	23.6726	0.81489	29.0501	chr6	peaks
chr6-3008227-3010196	iPSC	0.537523	0.522676	0.644346	0	0	30.2141	1.33968	22.5533	chr6	peaks
chr6-4078471-4079635	iPSC	0.363596	0.351487	0.576015	0	0	16.0751	0.915936	17.5505	chr6	peaks
chr6-4426454-4428031	iPSC	0.399677	0.383689	0.61816	0	0	24.9927	1.44072	17.3473	chr6	peaks
chr6-4503032-4505130	iPSC	0.536081	0.518669	0.621829	0	0	25.7847	1.4831	17.3857	chr6	peaks
chr6-4772709-4773072	iPSC	0.559988	0.54686	0.647172	0	0	30.6542	1.32012	23.2207	chr6	peaks
chr6-4786671-4787393	iPSC	0.30659	0.299887	0.583782	0	0	17.3365	0.606278	28.5949	chr6	peaks
chr6-4843882-4844459	iPSC	0.229246	0.222466	0.570313	0	0	14.6084	0.557385	26.2088	chr6	peaks
chr6-4883975-4885141	iPSC	0.357583	0.349472	0.615811	0	0	23.878	0.759477	31.44	chr6	peaks
chr6-4912206-4913086	iPSC	0.318862	0.307133	0.584498	0	0	17.8938	1.03654	17.263	chr6	peaks
chr6-4924905-4926067	iPSC	0.673218	0.654508	0.652096	0	0	31.7982	1.50592	21.1155	chr6	peaks
chr6-5541538-5542401	iPSC	0.424171	0.417457	0.569414	0	0	14.4031	0.550865	26.1462	chr6	peaks
chr6-5562827-5563799	iPSC	0.234575	0.228569	0.569101	0	0	14.3737	0.570423	25.1984	chr6	peaks
chr6-6651116-6652227	iPSC	0.265767	0.259987	0.587011	0	0	17.8938	0.505232	35.417	chr6	peaks
chr6-7246265-7246887	iPSC	0.233353	0.225747	0.567846	0	0	14.1977	0.638873	22.223	chr6	peaks
chr6-7347096-7348305	iPSC	0.385597	0.372727	0.603066	0	0	21.7072	1.14411	18.9731	chr6	peaks
chr6-7420749-7421625	iPSC	0.293194	0.28661	0.578058	0	0	16.1044	0.508491	31.671	chr6	peaks
chr6-7454338-7455350	iPSC	0.355823	0.345876	0.593721	0	0	19.5952	0.8866	22.1015	chr6	peaks
chr6-7769974-7771005	iPSC	0.334409	0.323424	0.582258	0	0	17.3951	0.981127	17.7297	chr6	peaks
chr6-8155256-8155802	iPSC	0.222793	0.219278	0.560079	0	0	12.3497	0.345513	35.743	chr6	peaks
chr6-8888108-8888769	iPSC	0.167058	0.160571	0.549921	0	0	10.5309	0.560644	18.7837	chr6	peaks
chr6-9200745-9201371	iPSC	0.187005	0.18048	0.550163	0	0	10.5896	0.576942	18.3547	chr6	peaks
chr6-9851288-9852373	iPSC	0.284834	0.276267	0.571503	0	0	15.0484	0.772515	19.4797	chr6	peaks
chr6-10247773-10248938	iPSC	0.292266	0.283568	0.576368	0	0	16.0164	0.772515	20.7328	chr6	peaks
chr6-10307320-10307785	iPSC	0.375623	0.363384	0.609308	0	0	22.8513	1.0398	21.9766	chr6	peaks
chr6-10962727-10963652	iPSC	0.194876	0.188167	0.565314	0	0	13.611	0.550865	24.7084	chr6	peaks
chr6-10977401-10978151	iPSC	0.339836	0.324945	0.617168	0	0	24.7287	1.3462	18.3693	chr6	peaks
chr6-11145909-11147021	iPSC	0.23834	0.228121	0.566581	0	0	14.1097	0.818149	17.2459	chr6	peaks
chr6-11833495-11834316	iPSC	0.238633	0.232646	0.56324	0	0	13.171	0.534568	24.6386	chr6	peaks
chr6-12031042-12032290	iPSC	0.219859	0.211862	0.558165	0	0	12.3203	0.713843	17.2591	chr6	peaks
chr6-12351413-12352072	iPSC	0.188325	0.185519	0.55382	0	0	11.0003	0.244467	44.9971	chr6	peaks
chr6-12430613-12431389	iPSC	0.184218	0.180964	0.549633	0	0	10.2083	0.290101	35.1887	chr6	peaks
chr6-12992384-12993578	iPSC	0.447492	0.440766	0.618429	0	0	24.2593	0.609537	39.7995	chr6	peaks
chr6-13535374-13536391	iPSC	0.36741	0.358413	0.577048	0	0	16.1631	0.798592	20.2395	chr6	peaks
chr6-13544082-13545013	iPSC	0.231544	0.225288	0.581248	0	0	16.8965	0.651912	25.9183	chr6	peaks
chr6-13669522-13670120	iPSC	0.171898	0.167427	0.550314	0	0	10.4723	0.417224	25.0999	chr6	peaks
chr6-13769065-13770023	iPSC	0.230933	0.222338	0.566473	0	0	13.9924	0.704065	19.8737	chr6	peaks
chr6-14055341-14055905	iPSC	0.219273	0.212101	0.564605	0	0	13.4937	0.586721	22.9985	chr6	peaks
chr6-14344359-14344898	iPSC	0.216192	0.208234	0.56823	0	0	14.3444	0.713843	20.0946	chr6	peaks
chr6-14624911-14626142	iPSC	0.537401	0.513959	0.667922	0	0	35.4649	2.00137	17.7203	chr6	peaks
chr6-15674626-15675253	iPSC	0.259754	0.251732	0.564316	0	0	13.611	0.782294	17.3989	chr6	peaks
chr6-15744756-15745985	iPSC	0.49956	0.486093	0.614016	0	0	23.9953	1.25819	19.0713	chr6	peaks
chr6-15893630-15896019	iPSC	1.099	1.07808	0.705379	0	0	42.5345	1.76994	24.0316	chr6	peaks
chr6-15911901-15912909	iPSC	0.538721	0.52967	0.618392	0	0	24.406	0.772515	31.5929	chr6	peaks
chr6-16059527-16060277	iPSC	0.196685	0.189449	0.562889	0	0	13.171	0.59324	22.2018	chr6	peaks
chr6-17585656-17586192	iPSC	0.307959	0.297523	0.587873	0	0	18.5098	0.971348	19.0558	chr6	peaks
chr6-17679651-17680226	iPSC	0.209103	0.199363	0.575436	0	0	15.9578	0.88334	18.0652	chr6	peaks
chr6-17701861-17702192	iPSC	0.150337	0.144655	0.560552	0	0	12.6137	0.508491	24.8061	chr6	peaks
chr6-17783936-17784862	iPSC	0.226606	0.219386	0.55484	0	0	11.5576	0.609537	18.9613	chr6	peaks
chr6-17911346-17912716	iPSC	0.272074	0.262996	0.573536	0	0	15.4884	0.801851	19.3158	chr6	peaks
chr6-18394577-18395786	iPSC	0.581744	0.567152	0.642142	0	0	29.6568	1.31686	22.5208	chr6	peaks
chr6-20152624-20153698	iPSC	0.373277	0.363123	0.606955	0	0	22.3233	0.974608	22.9049	chr6	peaks
chr6-20306280-20306836	iPSC	0.175051	0.167715	0.561717	0	0	13.0243	0.677988	19.2103	chr6	peaks
chr6-20466259-20467651	iPSC	0.607216	0.598236	0.623138	0	0	25.286	0.720362	35.1018	chr6	peaks
chr6-20881844-20882531	iPSC	0.219419	0.216638	0.549495	0	0	10.1496	0.260765	38.9225	chr6	peaks
chr6-20959870-20960509	iPSC	0.168867	0.164809	0.563348	0	0	13.0243	0.361811	35.9977	chr6	peaks
chr6-21609350-21610353	iPSC	0.324582	0.313448	0.580827	0	0	17.1311	0.994165	17.2317	chr6	peaks
chr6-21632566-21633024	iPSC	0.157671	0.153656	0.557559	0	0	11.8803	0.37159	31.9716	chr6	peaks
chr6-21690965-21692264	iPSC	0.445145	0.433324	0.593607	0	0	19.6832	1.04306	18.8706	chr6	peaks
chr6-21692803-21693643	iPSC	0.224553	0.217833	0.556725	0	0	11.9097	0.586721	20.2987	chr6	peaks
chr6-21745711-21746317	iPSC	0.25682	0.247634	0.569395	0	0	14.6671	0.818149	17.9271	chr6	peaks
chr6-21890528-21891473	iPSC	0.391464	0.381707	0.590898	0	0	19.0085	0.870302	21.8413	chr6	peaks
chr6-23001850-23002612	iPSC	0.305075	0.295932	0.581856	0	0	17.1018	0.765996	22.3262	chr6	peaks
chr6-24571232-24571885	iPSC	0.229539	0.225041	0.568522	0	0	14.0804	0.391147	35.9977	chr6	peaks
chr6-24658358-24659812	iPSC	0.450865	0.440353	0.601102	0	0	21.0032	0.834447	25.1702	chr6	peaks
chr6-24876577-24877525	iPSC	0.580889	0.566889	0.647939	0	0	30.8888	1.34294	23.0009	chr6	peaks
chr6-25407213-25408336	iPSC	0.39029	0.382228	0.592046	0	0	19.0378	0.66821	28.4908	chr6	peaks
chr6-25626658-25627399	iPSC	0.360223	0.351436	0.613676	0	0	23.526	0.801851	29.3396	chr6	peaks
chr6-25962239-25964096	iPSC	1.01511	0.992643	0.720583	0	0	45.9372	2.03396	22.5851	chr6	peaks
chr6-27183343-27183728	iPSC	0.147404	0.140977	0.554146	0	0	11.4403	0.619316	18.4725	chr6	peaks
chr6-27575439-27576465	iPSC	0.409064	0.402409	0.593953	0	0	19.3605	0.619316	31.2611	chr6	peaks
chr6-27726161-27726964	iPSC	0.350689	0.34486	0.584351	0	0	17.3658	0.528049	32.8867	chr6	peaks
chr6-27884064-27884721	iPSC	0.186565	0.180796	0.553186	0	0	11.1176	0.495453	22.4393	chr6	peaks
chr6-27888629-27888852	iPSC	0.257798	0.248286	0.591987	0	0	19.2432	0.840966	22.8822	chr6	peaks
chr6-28719339-28719902	iPSC	0.415371	0.406424	0.600895	0	0	20.9446	0.831187	25.1984	chr6	peaks
chr6-28725715-28726271	iPSC	0.36477	0.351609	0.60455	0	0	22.0886	1.25819	17.5559	chr6	peaks
chr6-28968900-28969599	iPSC	0.184854	0.177976	0.555343	0	0	11.675	0.619316	18.8514	chr6	peaks
chr6-29524546-29525321	iPSC	0.116359	0.112301	0.548387	0	0	10.0616	0.384628	26.1593	chr6	peaks
chr6-29557177-29557696	iPSC	0.278821	0.272057	0.574847	0	0	15.5764	0.632354	24.6324	chr6	peaks
chr6-29557987-29558646	iPSC	0.177911	0.173294	0.564529	0	0	13.3177	0.423743	31.4287	chr6	peaks
chr6-29720702-29721152	iPSC	0.209739	0.202318	0.561772	0	0	13.0243	0.691026	18.8478	chr6	peaks
chr6-30238251-30238763	iPSC	0.136575	0.130164	0.550815	0	0	10.7656	0.596499	18.048	chr6	peaks
chr6-30319307-30319881	iPSC	0.273394	0.263528	0.577446	0	0	16.3098	0.847485	19.2449	chr6	peaks
chr6-31162407-31162624	iPSC	0.180111	0.174478	0.559207	0	0	12.3203	0.488934	25.1984	chr6	peaks
chr6-31180266-31180989	iPSC	0.370197	0.362537	0.596298	0	0	19.9179	0.681248	29.2373	chr6	peaks
chr6-32655405-32656376	iPSC	0.157964	0.15465	0.554333	0	0	11.147	0.280322	39.7648	chr6	peaks
chr6-34200359-34200869	iPSC	0.238046	0.232538	0.562322	0	0	12.907	0.459598	28.0833	chr6	peaks
chr6-35543232-35543798	iPSC	0.304488	0.295812	0.584051	0	0	17.6298	0.863783	20.41	chr6	peaks
chr6-35984378-35985864	iPSC	0.346411	0.329929	0.620561	0	0	25.55	1.47006	17.3802	chr6	peaks
chr6-36959027-36959567	iPSC	0.519018	0.503774	0.624544	0	0	26.166	1.32664	19.7235	chr6	peaks
chr6-37580819-37581184	iPSC	0.275643	0.265842	0.584604	0	0	17.8351	0.984387	18.118	chr6	peaks
chr6-38836070-38837254	iPSC	0.234673	0.227165	0.562312	0	0	13.0537	0.612797	21.3018	chr6	peaks
chr6-38901870-38902657	iPSC	0.337489	0.329987	0.585681	0	0	17.7471	0.638873	27.7788	chr6	peaks
chr6-39262981-39264095	iPSC	0.383006	0.37216	0.626121	0	0	26.254	1.03328	25.4084	chr6	peaks
chr6-39867045-39867935	iPSC	0.326929	0.31363	0.587226	0	0	18.3632	0.938753	19.5612	chr6	peaks
chr6-40288740-40289335	iPSC	0.245967	0.241246	0.571884	0	0	14.7551	0.391147	37.7225	chr6	peaks
chr6-40358667-40360183	iPSC	0.73482	0.718777	0.64041	0	0	29.3634	1.39835	20.9986	chr6	peaks
chr6-40364080-40364745	iPSC	0.15684	0.151222	0.551004	0	0	10.6776	0.485674	21.9851	chr6	peaks
chr6-41170496-41172276	iPSC	0.612741	0.600284	0.674706	0	0	35.9343	1.0072	35.6773	chr6	peaks
chr6-41687306-41688072	iPSC	0.635695	0.611626	0.691306	0	0	40.3637	2.13827	18.8768	chr6	peaks
chr6-44480904-44481498	iPSC	0.202552	0.195473	0.555374	0	0	11.7336	0.677988	17.3066	chr6	peaks
chr6-45062313-45062998	iPSC	0.203872	0.196576	0.563039	0	0	13.347	0.762737	17.4989	chr6	peaks
chr6-46112919-46113848	iPSC	0.23702	0.232521	0.555424	0	0	11.4403	0.36833	31.0599	chr6	peaks
chr6-46358181-46359273	iPSC	0.16564	0.158784	0.550842	0	0	10.7363	0.570423	18.8216	chr6	peaks
chr6-46962620-46963438	iPSC	0.175711	0.171577	0.552634	0	0	10.9123	0.400926	27.2177	chr6	peaks
chr6-47105351-47106072	iPSC	0.218539	0.21233	0.557619	0	0	12.027	0.51501	23.3529	chr6	peaks
chr6-47358139-47359345	iPSC	0.364819	0.354263	0.601634	0	0	21.2672	0.974608	21.8213	chr6	peaks
chr6-47428363-47430097	iPSC	0.37665	0.371394	0.587187	0	0	17.8938	0.485674	36.8432	chr6	peaks
chr6-47788971-47790068	iPSC	0.510414	0.501347	0.603042	0	0	21.2966	0.743179	28.656	chr6	peaks
chr6-48186733-48187131	iPSC	0.100763	0.094613	0.549204	0	0	10.4136	0.557385	18.683	chr6	peaks
chr6-49341806-49343120	iPSC	0.835729	0.822196	0.657439	0	0	32.4435	1.03328	31.3986	chr6	peaks
chr6-49526525-49527654	iPSC	0.213406	0.205452	0.557948	0	0	12.2323	0.658431	18.578	chr6	peaks
chr6-49557272-49557811	iPSC	0.219859	0.21729	0.563837	0	0	12.995	0.237948	54.6129	chr6	peaks
chr6-49786951-49787614	iPSC	0.192725	0.187667	0.558214	0	0	12.115	0.485674	24.9447	chr6	peaks
chr6-50664413-50665532	iPSC	0.193703	0.187798	0.561686	0	0	12.8483	0.521529	24.6359	chr6	peaks
chr6-51813893-51815249	iPSC	0.453945	0.439522	0.619594	0	0	25.11	1.2973	19.3555	chr6	peaks
chr6-52904163-52904956	iPSC	0.261856	0.252648	0.588269	0	0	18.4805	0.854004	21.6398	chr6	peaks
chr6-53151489-53152097	iPSC	0.256087	0.247237	0.574034	0	0	15.6351	0.863783	18.1007	chr6	peaks
chr6-53541946-53542771	iPSC	0.545321	0.531001	0.647745	0	0	30.8008	1.3299	23.1603	chr6	peaks
chr6-54688830-54689980	iPSC	0.162413	0.157296	0.560234	0	0	12.4963	0.456338	27.3839	chr6	peaks
chr6-54992458-54993119	iPSC	0.133006	0.126905	0.551186	0	0	10.8243	0.583461	18.5519	chr6	peaks
chr6-56775180-56776262	iPSC	0.63171	0.61903	0.616059	0	0	24.23	1.12455	21.5464	chr6	peaks
chr6-56785001-56785966	iPSC	0.198152	0.192372	0.568859	0	0	14.2857	0.524789	27.2218	chr6	peaks
chr6-57024182-57024721	iPSC	0.187152	0.185538	0.552989	0	0	10.7363	0.143421	74.8588	chr6	peaks
chr6-57198389-57199500	iPSC	0.355236	0.341752	0.603598	0	0	21.9126	1.17996	18.5706	chr6	peaks
chr6-57518731-57519850	iPSC	0.315268	0.301445	0.610578	0	0	23.438	1.28753	18.2039	chr6	peaks
chr6-61591577-61592568	iPSC	0.152684	0.147844	0.555771	0	0	11.587	0.44004	26.3316	chr6	peaks
chr6-61605741-61606876	iPSC	0.510854	0.49699	0.634412	0	0	28.0727	1.27449	22.0267	chr6	peaks
chr6-64889668-64890576	iPSC	0.313435	0.305384	0.575508	0	0	15.7524	0.694286	22.6887	chr6	peaks
chr6-68180175-68181925	iPSC	0.299599	0.292374	0.605173	0	0	21.7072	0.684507	31.7122	chr6	peaks
[truncated: 63,536 more rows]
