# Supplementary material for: Inferring and perturbing cell fate regulomes in human brain organoids
Source: Nature. 2022 Oct 5;621(7978):365–72. doi: 10.1038/s41586-022-05279-8 (PMC10499607; doi:10.1038/s41586-022-05279-8)
Supplement: Supplementary file 6 — GO enrichments for stage-specific genomic regions. [file 41586_2022_5279_MOESM6_ESM.xls]

## Sheet: Data_S4
Ontology	ID	Desc	BinomRank	BinomP	BinomBonfP	BinomFdrQ	RegionFoldEnrich	ExpRegions	ObsRegions	GenomeFrac	SetCov	HyperRank	HyperP	HyperBonfP	HyperFdrQ	GeneFoldEnrich	ExpGenes	ObsGenes	TotalGenes	GeneSetCov	TermCov	Regions	Genes	stage
GO Biological Process	GO:1901653	cellular response to peptide	3	5.00928e-08	0.000647049	0.000215683	1.45611	151.774	221	0.0303549	0.0442	199	2.81356e-05	0.363427	0.00182627	1.39724	80.8735	113	297	0.0221005	0.380471	chr1-235586194-235587096,chr1-235628275-235628926,chr1-235705843-235706511,chr1-236659273-236660354,chr1-27141402-27141955,chr1-67839241-67840147,chr1-68276037-68277061,chr1-7991388-7992433,chr1-84288731-84289739,chr10-70437713-70438021,chr10-92304748-92306408,chr10-92382179-92383164,chr11-104780745-104783020,chr11-104813226-104814026,chr11-77440702-77441170,chr11-77479249-77480299,chr11-88376042…	ACTN2,ADCY1,ADCY2,ADCY5,ADCY6,ADCY8,ADCY9,ADIPOQ,AGTR1,AGTR2,APOBEC1,APP,ARG1,ARID1B,ATP6V0E2,ATP6V1A,ATP6V1C1,ATP6V1H,BAIAP2L1,CA2,CACNA1A,CACNA2D1,CASP4,CCL2,CD36,CDC5L,CFLAR,CPEB2,CPS1,CRHBP,CRHR2,EDN1,EEF2K,EIF4EBP1,EIF4EBP2,ENPP1,EPHA4,ERRFI1,FER,FIS1,FOXO1,GCLC,GLP1R,GNB4,GNG10,GNG12,GNG13,GNG2,GNG4,GNG7,GRB2,GRM5,GSK3B,HDAC9,IDE,IGF1,IGF1R,IL6,INHBB,INSR,IRS1,IRS2,IRS4,KAT2B,KL,KLF10,KLF3,…	iPSC
GO Biological Process	GO:0071375	cellular response to peptide hormone stimulus	4	1.06066e-07	0.00137005	0.000342512	1.50221	121.155	182	0.0242309	0.0364	338	0.000238962	1	0.00913217	1.37354	69.1645	95	254	0.0185801	0.374016	chr1-235586194-235587096,chr1-235628275-235628926,chr1-235705843-235706511,chr1-236659273-236660354,chr1-27141402-27141955,chr1-67839241-67840147,chr1-68276037-68277061,chr1-7991388-7992433,chr1-84288731-84289739,chr10-70437713-70438021,chr10-92304748-92306408,chr10-92382179-92383164,chr11-77440702-77441170,chr11-77479249-77480299,chr12-48777078-48778285,chr12-68584429-68585448,chr12-7666783-7667…	ACTN2,ADCY1,ADCY2,ADCY5,ADCY6,ADCY8,ADCY9,ADIPOQ,AGTR1,AGTR2,APOBEC1,ARG1,ARID1B,ATP6V0E2,ATP6V1A,ATP6V1C1,ATP6V1H,BAIAP2L1,CA2,CCL2,CDC5L,CFLAR,CPEB2,CPS1,CRHBP,CRHR2,EDN1,EEF2K,EIF4EBP1,EIF4EBP2,ENPP1,ERRFI1,FER,FOXO1,GCLC,GLP1R,GNB4,GNG10,GNG12,GNG13,GNG2,GNG4,GNG7,GRB2,HDAC9,IDE,IGF1R,IL6,INHBB,INSR,IRS1,IRS2,IRS4,KAT2B,KL,LYN,MAS1,MAX,MGARP,MYO5A,NFE2L2,NKX6-1,NR4A2,NR4A3,PAK1,PDK4,PHIP,PIK3…	iPSC
GO Biological Process	GO:0048878	chemical homeostasis	5	1.39301e-07	0.00179936	0.000359871	1.24613	429.327	535	0.0858655	0.107	213	3.29677e-05	0.425843	0.00199926	1.21487	251.879	306	925	0.0598475	0.330811	chr1-101381942-101382551,chr1-112765840-112766640,chr1-112817549-112818795,chr1-169113557-169114137,chr1-169287826-169289347,chr1-17006944-17007477,chr1-179447502-179447888,chr1-207220209-207220708,chr1-207259015-207259930,chr1-207300605-207301564,chr1-207316228-207316932,chr1-212851917-212852739,chr1-212879238-212880680,chr1-212907184-212910495,chr1-212933383-212934412,chr1-231883252-231883835,c…	AACS,ABCA1,ABCA12,ABCB7,ABCG2,ACSM1,ADCY1,ADCY2,ADCY5,ADCY6,ADCY8,ADCY9,ADCYAP1,ADGRF5,ADIPOQ,ADIPOR2,ADM,ADRA1A,ADRA1D,ADRA2A,AGTR1,AGTR2,AKR1C1,ANGPTL3,ANK2,ANK3,ANXA7,APOB,APP,AQP11,AQP4,ATOX1,ATP13A2,ATP13A3,ATP13A5,ATP1B1,ATP2B1,ATP6V0E2,ATP6V1A,ATP6V1C1,ATP6V1H,BCL2,BDKRB1,BMP6,BNIP3,C19orf12,CA2,CACNA1A,CACNA2D1,CACNB3,CALB1,CAMK2D,CAV3,CCKAR,CCKBR,CCL2,CCR4,CCR6,CD24,CD36,CD55,CHRNA10,CLD…	iPSC
GO Biological Process	GO:0043434	response to peptide hormone	11	8.06343e-07	0.0104155	0.000946867	1.38631	168.072	233	0.0336143	0.0466	381	0.000473659	1	0.0160584	1.29085	99.9346	129	367	0.0252298	0.351499	chr1-174568990-174569710,chr1-235586194-235587096,chr1-235628275-235628926,chr1-235705843-235706511,chr1-236659273-236660354,chr1-27141402-27141955,chr1-28290339-28291153,chr1-29227494-29227929,chr1-67839241-67840147,chr1-68276037-68277061,chr1-7991388-7992433,chr1-84288731-84289739,chr10-43753093-43755181,chr10-44316143-44317162,chr10-70437713-70438021,chr10-92304748-92306408,chr10-92382179-9238…	ACTN2,ACVR1C,ADCY1,ADCY2,ADCY5,ADCY6,ADCY8,ADCY9,ADIPOQ,ADM,AGTR1,AGTR2,ANXA1,APOBEC1,ARG1,ARID1B,ATP6V0E2,ATP6V1A,ATP6V1C1,ATP6V1H,BAIAP2L1,BMP7,CA2,CACYBP,CCL2,CDC5L,CFLAR,CPEB2,CPS1,CRHBP,CRHR2,CRY1,CTGF,CXCL12,EDN1,EEF2K,EIF4EBP1,EIF4EBP2,ENPP1,EPM2AIP1,ERRFI1,FER,FOXO1,GAL,GCLC,GCNT1,GGH,GJA1,GLP1R,GNAI1,GNB4,GNG10,GNG12,GNG13,GNG2,GNG4,GNG7,GNRH1,GRB2,HADH,HDAC9,HHEX,IDE,IGF1R,IL6,INHBB,INS…	iPSC
GO Biological Process	GO:0032844	regulation of homeostatic process	24	4.58766e-06	0.0592588	0.00246912	1.28719	248.605	320	0.0497209	0.064	405	0.000631208	1	0.0201316	1.25052	126.348	158	464	0.0309016	0.340517	chr1-101381942-101382551,chr1-20624871-20625954,chr1-226847864-226849030,chr1-226850858-226852072,chr1-237124543-237125432,chr1-237239122-237240151,chr1-237309386-237310604,chr1-47307680-47308393,chr1-65330640-65331219,chr1-66423815-66424846,chr1-66436289-66437039,chr1-70585869-70586438,chr1-85282259-85282853,chr1-85393277-85394443,chr1-93888743-93889373,chr1-94050718-94051133,chr1-9713874-971489…	ACVR2A,ADA,ADCY5,ADCYAP1R1,ADRA2A,AGTR1,AGTR2,ANK2,ANK3,ANXA1,APLN,APLNR,ARRB1,ARRDC3,ATR,ATRX,BCL10,BCL2,BDKRB1,CA2,CALCR,CAMK2D,CAPN3,CAV3,CCK,CD36,CHD7,CLDN18,CNR1,CRH,CTNNB1,DCN,DCP2,DCSTAMP,DHX36,DLL1,DMD,DRD1,DRD2,EDN1,EDNRB,EFNA5,ENY2,EPHA5,ERCC4,ETS1,FGF12,FGF2,FGFR4,FHL1,FOXA2,FOXO1,GCLC,GCLM,GPAM,GPR68,HAP1,HCAR2,HIF1A,HMGB2,HMGCR,HMGN3,HNRNPD,HTR2A,HTR2C,HTT,IBTK,IL1B,IL2,IL20RA,IL6,IN…	iPSC
GO Biological Process	GO:1901652	response to peptide	25	4.96605e-06	0.0641464	0.00256586	1.31166	212.708	279	0.0425415	0.0558	278	9.64026e-05	1	0.00447925	1.30011	118.451	154	435	0.0301193	0.354023	chr1-174568990-174569710,chr1-235586194-235587096,chr1-235628275-235628926,chr1-235705843-235706511,chr1-236659273-236660354,chr1-27141402-27141955,chr1-28290339-28291153,chr1-29227494-29227929,chr1-67839241-67840147,chr1-68276037-68277061,chr1-7991388-7992433,chr1-84288731-84289739,chr10-43753093-43755181,chr10-44316143-44317162,chr10-70437713-70438021,chr10-92304748-92306408,chr10-92382179-9238…	ACTN2,ACVR1C,ADCY1,ADCY2,ADCY5,ADCY6,ADCY8,ADCY9,ADIPOQ,ADM,AGTR1,AGTR2,ANXA1,APOBEC1,APP,ARG1,ARID1B,ATP6V0E2,ATP6V1A,ATP6V1C1,ATP6V1H,BAIAP2L1,BMP7,CA2,CACNA1A,CACNA2D1,CACYBP,CASP4,CCKAR,CCL2,CD36,CDC5L,CFLAR,CPEB2,CPS1,CRHBP,CRHR2,CRY1,CTGF,CXCL12,EDN1,EEF2K,EIF4EBP1,EIF4EBP2,ENPP1,EPHA4,EPM2AIP1,ERBIN,ERRFI1,FER,FIS1,FOXO1,GAL,GCLC,GCNT1,GGH,GJA1,GLP1R,GNAI1,GNB4,GNG10,GNG12,GNG13,GNG2,GNG4,…	iPSC
GO Biological Process	GO:0009725	response to hormone	26	5.12924e-06	0.0662544	0.00254825	1.21986	397.587	485	0.0795174	0.097	170	1.36851e-05	0.176771	0.00103983	1.24768	212.395	265	780	0.0518287	0.339744	chr1-15507430-15509851,chr1-161299138-161300119,chr1-174568990-174569710,chr1-216771748-216772868,chr1-235586194-235587096,chr1-235628275-235628926,chr1-235705843-235706511,chr1-236659273-236660354,chr1-245888634-245889172,chr1-246427636-246429107,chr1-27141402-27141955,chr1-28290339-28291153,chr1-29227494-29227929,chr1-29356355-29357046,chr1-29821307-29822014,chr1-29876555-29877499,chr1-54962166…	ABCA3,ABHD2,ACAT1,ACSBG1,ACSL1,ACTN2,ACVR1C,ADCY1,ADCY2,ADCY5,ADCY6,ADCY8,ADCY9,ADCYAP1,ADIPOQ,ADIPOR2,ADM,ADRA1A,ADRA2A,AGL,AGTR1,AGTR2,AIFM1,AKR1C1,ANGPTL3,ANXA1,ANXA3,APOB,APOBEC1,AR,ARG1,ARID1B,ASNS,ATP2B1,ATP6V0E2,ATP6V1A,ATP6V1C1,ATP6V1H,BAIAP2L1,BCL2,BMP4,BMP6,BMP7,BRCA1,CA2,CACYBP,CALCOCO1,CALCR,CASP3,CASP9,CATSPERB,CCKAR,CCL2,CCND1,CCNE1,CDC5L,CFLAR,CGB1,CLDN1,CNGA3,CPEB2,CPS1,CRH,CRHBP,…	iPSC
GO Biological Process	GO:0042493	response to drug	27	5.25129e-06	0.067831	0.00251226	1.30787	216.383	283	0.0432766	0.0566	157	9.95788e-06	0.128626	0.000819274	1.3568	110.554	150	406	0.029337	0.369458	chr1-107352586-107353766,chr1-174297116-174297774,chr1-174568990-174569710,chr1-215055141-215056175,chr1-231284238-231284887,chr1-3675271-3675713,chr1-40899167-40899932,chr1-53434751-53435781,chr1-57202068-57202563,chr1-57261973-57263086,chr1-57307292-57307904,chr1-57553511-57554081,chr1-58168063-58169974,chr1-65425633-65426266,chr1-65443602-65444651,chr1-65448934-65449702,chr1-66423815-66424846,…	AACS,ABCA1,ABCA3,ABCA8,ABCB5,ABCC1,ABCC4,ABCC6,ABCD3,ABCG2,ACER2,ACSL1,ADA,ADCY1,ADCYAP1R1,ADIPOQ,ADRA1A,ANKRD1,ANXA1,APOBEC1,APOD,ARG1,ARRB1,ATP8B1,ATR,BCAR3,BCL2,CASP3,CCL2,CCL4,CCND1,CD69,CDK1,CENPF,CLDN1,COL18A1,CPS1,CRH,CRHBP,CTNNB1,CTPS1,CYP2A6,CYP2B6,DAB1,DAD1,DNMT3A,DNMT3B,DRD1,DRD2,EDN1,FECH,FZD1,GABRG3,GAD2,GAL,GAS6,GATA3,GCLM,GGH,GNPAT,GPR52,GRIN2A,HADH,HDAC2,HDAC4,HMGB2,HNF1B,HNRNPD,H…	iPSC
GO Biological Process	GO:0035690	cellular response to drug	28	8.46907e-06	0.109395	0.00390696	1.82141	34.5886	63	0.00691772	0.0126	256	6.84315e-05	0.883929	0.00345285	1.8362	17.9719	33	66	0.00645414	0.5	chr1-65425633-65426266,chr1-65443602-65444651,chr1-65448934-65449702,chr1-66423815-66424846,chr1-66436289-66437039,chr10-73505540-73506481,chr10-90924659-90925972,chr11-17862455-17863135,chr11-17898254-17899102,chr11-17917644-17918788,chr11-2223165-2223825,chr11-72553584-72554186,chr11-72730280-72730763,chr12-68584429-68585448,chr12-9776277-9777339,chr12-9782741-9784510,chr13-113890608-113891512,…	ACER2,ADIPOQ,ANKRD1,CCL2,CCL4,CD69,CRHBP,EDN1,GAS6,HTR1B,IL1B,KCNC1,KCNE2,MEF2C,MYC,NFE2L2,NOS2,PDE2A,PDE4A,PDE4B,PPAT,PPM1E,PPP3CA,PPP3CB,PRNP,QDPR,RAP1B,RAP2A,RNF149,TFRC,TH,TLR3,UMPS	iPSC
GO Biological Process	GO:0071417	cellular response to organonitrogen compound	31	1.0041e-05	0.1297	0.00418386	1.25971	277.049	349	0.0554098	0.0698	73	9.118e-08	0.00117777	1.61339e-05	1.39793	132.338	185	486	0.0361823	0.380658	chr1-223729812-223730238,chr1-223730580-223730789,chr1-223758908-223759661,chr1-235586194-235587096,chr1-235628275-235628926,chr1-235705843-235706511,chr1-236659273-236660354,chr1-237124543-237125432,chr1-237239122-237240151,chr1-237309386-237310604,chr1-27141402-27141955,chr1-28290339-28291153,chr1-38363817-38364854,chr1-65425633-65426266,chr1-65443602-65444651,chr1-65448934-65449702,chr1-664238…	ACTN2,ADCY1,ADCY2,ADCY5,ADCY6,ADCY8,ADCY9,ADIPOQ,AGTR1,AGTR2,APOBEC1,APP,ARG1,ARID1B,ATF4,ATP6V0E2,ATP6V1A,ATP6V1C1,ATP6V1H,BAIAP2L1,BCL11A,BLM,BRCA1,CA2,CACNA1A,CACNA2D1,CAPN2,CASP3,CASP4,CASP6,CASP7,CAV3,CCL2,CD36,CDC5L,CEBPB,CFLAR,COL3A1,COL4A1,COL5A2,CPEB2,CPEB3,CPS1,CRH,CRHBP,CRHR2,CTNNB1,DNMT3A,DRD1,DRD5,EDN1,EEF2K,EIF4EBP1,EIF4EBP2,ENPP1,EPHA4,ERRFI1,EZR,FDX1,FER,FIS1,FOXO1,GABPA,GABRB2,GA…	iPSC
GO Biological Process	GO:0010243	response to organonitrogen compound	33	1.08737e-05	0.140455	0.00425621	1.20348	425.434	512	0.0850869	0.1024	63	1.5462e-08	0.000199723	3.1702e-06	1.32335	218.386	289	802	0.0565226	0.360349	chr1-169662299-169663383,chr1-169690302-169691267,chr1-174568990-174569710,chr1-20089185-20089768,chr1-223729812-223730238,chr1-223730580-223730789,chr1-223758908-223759661,chr1-233366966-233367911,chr1-233491928-233492511,chr1-233635843-233636641,chr1-233883323-233884002,chr1-235586194-235587096,chr1-235628275-235628926,chr1-235705843-235706511,chr1-236659273-236660354,chr1-237124543-237125432,c…	AACS,ABCC4,ACTN2,ACVR1C,ADA,ADCY1,ADCY2,ADCY5,ADCY6,ADCY8,ADCY9,ADGRL3,ADIPOQ,ADM,ADSS,AGTR1,AGTR2,AIFM1,ANXA1,APOBEC1,APP,ARG1,ARID1B,ASCL1,ASNS,ATF4,ATP6V0E2,ATP6V1A,ATP6V1C1,ATP6V1H,BAIAP2L1,BCL11A,BCL2,BLM,BMP7,BRCA1,CA2,CACNA1A,CACNA2D1,CACYBP,CAPN2,CASP3,CASP4,CASP6,CASP7,CAV3,CCKAR,CCL2,CCND1,CD36,CDC5L,CDK1,CEBPB,CFLAR,CHRNA1,CHRNA6,CHRNB3,CHRNB4,CNGA3,CNR1,COL3A1,COL4A1,COL5A2,CPEB2,CPEB…	iPSC
GO Biological Process	GO:0030148	sphingolipid biosynthetic process	34	1.17793e-05	0.152153	0.0044751	1.66203	49.3373	82	0.00986746	0.0164	332	0.000233159	1	0.00907144	1.66539	23.4179	39	86	0.00762762	0.453488	chr1-193275574-193276478,chr1-193727353-193728495,chr1-193740599-193741949,chr1-193754625-193755327,chr1-193928773-193931167,chr1-194117427-194118307,chr1-224164211-224165324,chr1-224235257-224236719,chr1-56166735-56168021,chr1-56408813-56409601,chr1-56543676-56544917,chr1-76230616-76231283,chr1-76980964-76981626,chr10-17472683-17473820,chr10-50325382-50326091,chr10-50406756-50408286,chr10-504455…	ACER2,ACER3,AGK,ALDH3B2,B3GALT1,B3GALT2,CERKL,CERS5,CERS6,CLN8,DEGS1,ELOVL2,ELOVL4,ELOVL5,ELOVL7,FA2H,HACD1,HACD2,HACD4,LARGE1,PLPP1,PLPP3,PPM1L,PRKD1,SGMS1,SGMS2,SGPL1,SGPP2,SMPD1,SPTLC3,SPTSSA,SPTSSB,ST6GALNAC5,ST8SIA2,ST8SIA4,ST8SIA6,UGCG,UGT8,VAPB	iPSC
GO Biological Process	GO:1901701	cellular response to oxygen-containing compound	36	1.47294e-05	0.190259	0.00528498	1.18823	473.815	563	0.0947631	0.1126	51	3.83399e-09	4.95236e-05	9.71051e-07	1.31893	242.62	320	891	0.0625856	0.359147	chr1-15507430-15509851,chr1-182771015-182771828,chr1-190615644-190616515,chr1-193112871-193113800,chr1-223001597-223002589,chr1-223729812-223730238,chr1-223730580-223730789,chr1-223758908-223759661,chr1-235586194-235587096,chr1-235628275-235628926,chr1-235705843-235706511,chr1-236659273-236660354,chr1-236973875-236974410,chr1-237124543-237125432,chr1-237239122-237240151,chr1-237309386-237310604,c…	AACS,ABCA1,ACTN2,ADCY1,ADCY2,ADCY5,ADCY6,ADCY8,ADCY9,ADIPOQ,AGTR1,AGTR2,AICDA,AIFM1,AKR1C1,ALDH1A2,ANKRD1,ANXA1,APOB,APOBEC1,APP,AR,ARG1,ARID1B,ATF4,ATP2B1,ATP6V0E2,ATP6V1A,ATP6V1C1,ATP6V1H,BAIAP2L1,BCL11A,BLM,BNIP3,BRCA1,BRINP1,BRINP3,CA2,CACNA1A,CACNA2D1,CAMKK2,CAPN2,CASP4,CASP9,CCL2,CCL20,CD180,CD36,CDC5L,CDC73,CDK1,CDK19,CEBPB,CFLAR,CHRM2,CHRM3,CHRM4,CHRM5,CLDN1,CMPK2,COL3A1,COL4A1,COL5A2,CPE…	iPSC
GO Biological Process	GO:0032409	regulation of transporter activity	37	1.55124e-05	0.200374	0.00541551	1.36912	139.505	191	0.0279011	0.0382	96	8.06339e-07	0.0104155	0.000108495	1.54209	62.9016	97	231	0.0189712	0.419913	chr1-112237770-112238490,chr1-112239204-112240286,chr1-162172013-162173050,chr1-169113557-169114137,chr1-169287826-169289347,chr1-224606627-224608320,chr1-224734548-224734924,chr1-224800342-224801084,chr1-224839394-224840530,chr1-224845921-224846881,chr1-224884232-224884762,chr1-224894809-224895343,chr1-236659273-236660354,chr1-237124543-237125432,chr1-237239122-237240151,chr1-237309386-237310604…	ACTN2,ADRA2A,AHNAK,ANK2,ANK3,APP,ATP1B1,BCL2,CACNA1D,CACNA2D1,CACNB2,CACNB3,CACNG2,CACNG3,CACNG5,CAMK2D,CAV3,CNIH3,CNKSR3,CRACR2A,CRH,CRHBP,CTTNBP2NL,DAPK1,DLG1,DMD,DRD2,EHD3,ENSG00000240045,FGF12,FGF14,FHL1,FMR1,GAL,GJA1,GOPC,GRM5,HAP1,HOMER1,HTR3A,HTT,JPH1,JPH2,JPH3,KCNAB1,KCNC1,KCNE2,KCNG1,KCNRG,KCNS1,KCNS2,KIF5B,KLHL24,KMT2A,MEF2C,MMP9,MYO5A,NDFIP1,NDFIP2,NEDD4,NEDD4L,NLGN1,NOS1,NOS1AP,OPRM1,…	iPSC
GO Biological Process	GO:0051050	positive regulation of transport	41	1.80144e-05	0.232692	0.00567542	1.188	465.487	553	0.0930975	0.1106	355	0.000299567	1	0.0109	1.18083	261.682	309	961	0.0604342	0.32154	chr1-160671635-160672820,chr1-162172013-162173050,chr1-169113557-169114137,chr1-169287826-169289347,chr1-169780618-169781759,chr1-17006944-17007477,chr1-182909537-182910781,chr1-20624871-20625954,chr1-22092096-22092727,chr1-223729812-223730238,chr1-223730580-223730789,chr1-223758908-223759661,chr1-228547959-228549399,chr1-229121602-229122303,chr1-229190632-229191544,chr1-236659273-236660354,chr1-…	AACS,ABCA1,ABCA12,ACHE,ACTN2,ADCYAP1,ADCYAP1R1,ADIPOQ,ADIPOR2,ADRA2A,AGTR2,AHI1,ANGPT1,ANK2,ANK3,ANKFY1,ANKRD1,ANP32B,ANXA1,APELA,APLN,APLNR,APP,ARHGEF5,ARHGEF7,ARRB1,ARRB2,ATP13A2,ATP1B1,ATP8A1,ATP8A2,AZIN1,AZIN2,BAMBI,BCAS3,BCL2,BCL2L11,BDKRB1,BICD1,BID,BMP4,BMP6,BMPR1A,C1QTNF2,C5,C8orf4,CA2,CACNA1D,CACNA2D1,CACNB2,CADM1,CALCR,CAMK1D,CAPN3,CASK,CASP8,CAV3,CCK,CCL2,CCL4,CD274,CD36,CD47,CDC42,CDH…	iPSC
GO Biological Process	GO:0022898	regulation of transmembrane transporter activity	42	1.86865e-05	0.241373	0.00574698	1.37724	131.422	181	0.0262844	0.0362	131	4.58736e-06	0.059255	0.000452328	1.51613	59.3617	90	218	0.0176022	0.412844	chr1-162172013-162173050,chr1-169113557-169114137,chr1-169287826-169289347,chr1-224606627-224608320,chr1-224734548-224734924,chr1-224800342-224801084,chr1-224839394-224840530,chr1-224845921-224846881,chr1-224884232-224884762,chr1-224894809-224895343,chr1-236659273-236660354,chr1-237124543-237125432,chr1-237239122-237240151,chr1-237309386-237310604,chr1-27141402-27141955,chr1-65425633-65426266,chr…	ACTN2,ADRA2A,AHNAK,ANK2,ANK3,APP,ATP1B1,BCL2,CACNA1D,CACNA2D1,CACNB2,CACNB3,CACNG2,CACNG3,CACNG5,CAMK2D,CAV3,CNIH3,CNKSR3,CRACR2A,CRH,CRHBP,DAPK1,DLG1,DMD,DRD2,EHD3,ENSG00000240045,FGF12,FGF14,FHL1,FMR1,GAL,GJA1,GOPC,GRM5,HAP1,HOMER1,HTR3A,HTT,JPH1,JPH2,JPH3,KCNAB1,KCNC1,KCNE2,KCNG1,KCNRG,KCNS1,KCNS2,KIF5B,KLHL24,MEF2C,MMP9,MYO5A,NEDD4,NEDD4L,NLGN1,NOS1,NOS1AP,OPRM1,OSR1,PARK7,PDE4B,PDE4D,PKD2,PL…	iPSC
GO Biological Process	GO:1901698	response to nitrogen compound	49	2.39624e-05	0.309523	0.00631679	1.18569	462.179	548	0.0924358	0.1096	77	1.61878e-07	0.00209098	2.71555e-05	1.27771	248.883	318	914	0.0621944	0.347921	chr1-169662299-169663383,chr1-169690302-169691267,chr1-174568990-174569710,chr1-182771015-182771828,chr1-182909537-182910781,chr1-20089185-20089768,chr1-220817956-220819120,chr1-223729812-223730238,chr1-223730580-223730789,chr1-223758908-223759661,chr1-231525930-231527327,chr1-233366966-233367911,chr1-233491928-233492511,chr1-233635843-233636641,chr1-233883323-233884002,chr1-235586194-235587096,c…	AACS,ABCC4,ACTN2,ACVR1C,ADA,ADCY1,ADCY2,ADCY5,ADCY6,ADCY8,ADCY9,ADGRL3,ADIPOQ,ADM,ADSS,AGO2,AGTR1,AGTR2,AIFM1,ANXA1,APOBEC1,APP,ARG1,ARID1B,ASCL1,ASNS,ATF4,ATP6V0E2,ATP6V1A,ATP6V1C1,ATP6V1H,ATRX,BAIAP2L1,BCL11A,BCL2,BLM,BMP7,BRCA1,CA2,CACNA1A,CACNA2D1,CACYBP,CAPN2,CASP3,CASP4,CASP6,CASP7,CAV3,CCKAR,CCL2,CCND1,CD36,CDC5L,CDK1,CEBPB,CFLAR,CHRM2,CHRM3,CHRM4,CHRM5,CHRNA1,CHRNA6,CHRNB3,CHRNB4,CNGA3,CN…	iPSC
GO Biological Process	GO:0032412	regulation of ion transmembrane transporter activity	50	2.52184e-05	0.325746	0.00651493	1.3775	127.042	175	0.0254083	0.035	177	1.64762e-05	0.212823	0.00120239	1.48975	57.7279	86	212	0.0168199	0.40566	chr1-162172013-162173050,chr1-169113557-169114137,chr1-169287826-169289347,chr1-224606627-224608320,chr1-224734548-224734924,chr1-224800342-224801084,chr1-224839394-224840530,chr1-224845921-224846881,chr1-224884232-224884762,chr1-224894809-224895343,chr1-236659273-236660354,chr1-237124543-237125432,chr1-237239122-237240151,chr1-237309386-237310604,chr1-27141402-27141955,chr1-65425633-65426266,chr…	ACTN2,ADRA2A,AHNAK,ANK2,ANK3,APP,ATP1B1,CACNA1D,CACNA2D1,CACNB2,CACNB3,CACNG2,CACNG3,CACNG5,CAMK2D,CAV3,CNIH3,CNKSR3,CRACR2A,CRH,CRHBP,DAPK1,DLG1,DMD,DRD2,EHD3,ENSG00000240045,FGF12,FGF14,FHL1,FMR1,GAL,GOPC,GRM5,HAP1,HOMER1,HTR3A,HTT,JPH1,JPH2,JPH3,KCNAB1,KCNC1,KCNE2,KCNG1,KCNRG,KCNS1,KCNS2,KIF5B,KLHL24,MEF2C,MMP9,MYO5A,NEDD4,NEDD4L,NLGN1,NOS1,NOS1AP,OPRM1,OSR1,PDE4B,PDE4D,PKD2,PLCG2,PLN,PPARGC1A…	iPSC
GO Biological Process	GO:0055065	metal ion homeostasis	51	2.53222e-05	0.327087	0.00641348	1.25838	254.296	320	0.0508592	0.064	290	0.000109242	1	0.00486579	1.27149	140.78	179	517	0.0350088	0.346228	chr1-101381942-101382551,chr1-169113557-169114137,chr1-169287826-169289347,chr1-17006944-17007477,chr1-207220209-207220708,chr1-207259015-207259930,chr1-207300605-207301564,chr1-207316228-207316932,chr1-212851917-212852739,chr1-212879238-212880680,chr1-212907184-212910495,chr1-212933383-212934412,chr1-231883252-231883835,chr1-232166158-232167492,chr1-237124543-237125432,chr1-237239122-237240151,c…	ABCB7,ABCG2,ADCY5,ADCYAP1,ADM,ADRA1A,ADRA1D,AGTR1,AGTR2,ANK2,ANK3,ANXA7,APP,ATOX1,ATP13A2,ATP13A3,ATP13A5,ATP1B1,ATP2B1,ATP6V1A,BCL2,BDKRB1,BMP6,BNIP3,C19orf12,CACNA1A,CACNA2D1,CACNB3,CALB1,CAMK2D,CAV3,CCKAR,CCKBR,CCL2,CCR4,CCR6,CD24,CD36,CD55,CHRNA10,COMMD1,CP,CUL1,CXCL12,CXCL13,CYBRD1,DISC1,DMPK,DRD1,DRD2,DRD5,EDN1,EDNRA,EDNRB,EPAS1,ESR1,F2RL2,FAM20A,FGF2,FIS1,FLVCR1,FTH1,FTHL17,FTMT,FXN,GALR1,…	iPSC
GO Biological Process	GO:0055082	cellular chemical homeostasis	52	2.69985e-05	0.34874	0.00670653	1.23358	303.181	374	0.0606363	0.0748	347	0.000259624	1	0.00966447	1.22798	173.456	213	637	0.0416585	0.33438	chr1-101381942-101382551,chr1-169113557-169114137,chr1-169287826-169289347,chr1-17006944-17007477,chr1-207220209-207220708,chr1-207259015-207259930,chr1-207300605-207301564,chr1-207316228-207316932,chr1-212851917-212852739,chr1-212879238-212880680,chr1-212907184-212910495,chr1-212933383-212934412,chr1-231883252-231883835,chr1-232166158-232167492,chr1-237124543-237125432,chr1-237239122-237240151,c…	AACS,ABCB7,ABCG2,ADCY5,ADCYAP1,ADM,ADRA1A,ADRA1D,AGTR1,AGTR2,ANK2,ANXA7,APP,AQP11,ATOX1,ATP13A2,ATP13A3,ATP13A5,ATP1B1,ATP2B1,ATP6V0E2,ATP6V1A,ATP6V1C1,ATP6V1H,BCL2,BDKRB1,BMP6,BNIP3,C19orf12,CA2,CACNA1A,CACNA2D1,CACNB3,CALB1,CAMK2D,CAV3,CCKAR,CCKBR,CCL2,CCR4,CCR6,CD24,CD36,CD55,CHRNA10,CP,CUL1,CXCL12,CXCL13,CYBRD1,DISC1,DMPK,DMXL1,DMXL2,DRD1,DRD2,DRD5,EDN1,EDNRA,EDNRB,ENPP1,ESR1,F2RL2,FGF2,FIS1,…	iPSC
GO Biological Process	GO:0050801	ion homeostasis	58	3.26268e-05	0.42144	0.00726621	1.23101	303.004	373	0.0606008	0.0746	432	0.000773209	1	0.0231193	1.20697	174.817	211	642	0.0412674	0.32866	chr1-101381942-101382551,chr1-169113557-169114137,chr1-169287826-169289347,chr1-17006944-17007477,chr1-207220209-207220708,chr1-207259015-207259930,chr1-207300605-207301564,chr1-207316228-207316932,chr1-212851917-212852739,chr1-212879238-212880680,chr1-212907184-212910495,chr1-212933383-212934412,chr1-231883252-231883835,chr1-232166158-232167492,chr1-237124543-237125432,chr1-237239122-237240151,c…	ABCA1,ABCB7,ABCG2,ADCY5,ADCYAP1,ADM,ADRA1A,ADRA1D,AGTR1,AGTR2,ANGPTL3,ANK2,ANK3,ANXA7,APP,AQP11,ATOX1,ATP13A2,ATP13A3,ATP13A5,ATP1B1,ATP2B1,ATP6V0E2,ATP6V1A,ATP6V1C1,ATP6V1H,BCL2,BDKRB1,BMP6,BNIP3,C19orf12,CA2,CACNA1A,CACNA2D1,CACNB3,CALB1,CAMK2D,CAV3,CCKAR,CCKBR,CCL2,CCR4,CCR6,CD24,CD36,CD55,CHRNA10,COMMD1,CP,CPS1,CRH,CUL1,CXCL12,CXCL13,CYBRD1,DISC1,DMPK,DMXL1,DMXL2,DRD1,DRD2,DRD5,EDN1,EDNRA,EDN…	iPSC
GO Biological Process	GO:0098771	inorganic ion homeostasis	59	3.38264e-05	0.436936	0.00740569	1.23514	292.274	361	0.0584548	0.0722	374	0.000404566	1	0.0139727	1.22413	167.465	205	615	0.0400939	0.333333	chr1-101381942-101382551,chr1-169113557-169114137,chr1-169287826-169289347,chr1-17006944-17007477,chr1-207220209-207220708,chr1-207259015-207259930,chr1-207300605-207301564,chr1-207316228-207316932,chr1-212851917-212852739,chr1-212879238-212880680,chr1-212907184-212910495,chr1-212933383-212934412,chr1-231883252-231883835,chr1-232166158-232167492,chr1-237124543-237125432,chr1-237239122-237240151,c…	ABCB7,ABCG2,ADCY5,ADCYAP1,ADM,ADRA1A,ADRA1D,AGTR1,AGTR2,ANK2,ANK3,ANXA7,APP,AQP11,ATOX1,ATP13A2,ATP13A3,ATP13A5,ATP1B1,ATP2B1,ATP6V0E2,ATP6V1A,ATP6V1C1,ATP6V1H,BCL2,BDKRB1,BMP6,BNIP3,C19orf12,CA2,CACNA1A,CACNA2D1,CACNB3,CALB1,CAMK2D,CAV3,CCKAR,CCKBR,CCL2,CCR4,CCR6,CD24,CD36,CD55,CHRNA10,COMMD1,CP,CUL1,CXCL12,CXCL13,CYBRD1,DISC1,DMPK,DMXL1,DMXL2,DRD1,DRD2,DRD5,EDN1,EDNRA,EDNRB,ENPP1,EPAS1,ESR1,F2R…	iPSC
GO Biological Process	GO:0022603	regulation of anatomical structure morphogenesis	60	3.5157e-05	0.454123	0.00756871	1.15694	594.673	688	0.118935	0.1376	8	3.71615e-14	4.80015e-10	6.00019e-11	1.39919	260.865	365	958	0.0713867	0.381002	chr1-109832235-109834219,chr1-110475376-110475753,chr1-17376960-17378453,chr1-17434024-17434407,chr1-175317218-175317599,chr1-175433857-175434606,chr1-175796880-175797915,chr1-175831399-175833204,chr1-175918064-175919279,chr1-175921910-175922965,chr1-202379806-202380712,chr1-20624871-20625954,chr1-209130304-209131748,chr1-209227188-209228332,chr1-212879238-212880680,chr1-212907184-212910495,chr1-…	ACVR1,ADA,ADAMTS12,ADAMTS9,ADGRB3,ADIPOQ,ADM,AGGF1,AGTR2,AHI1,AKAP13,AMOT,AMTN,ANGPT2,ANGPT4,ANGPTL3,ANXA1,ANXA3,ANXA7,AP1AR,APELA,APLNR,APOH,AR,ARAP1,ARAP3,ARHGAP15,ARHGAP18,ARHGAP44,ARHGEF7,ARPIN,ARRB2,ASB4,ATP10A,BAMBI,BARHL2,BCL11A,BCL2,BCL6,BDNF,BMP10,BMP2,BMP4,BMP7,BMPR1A,BMPR2,BNIP3,BRCA1,BTG1,BVES,C5,CAPRIN2,CARMIL1,CAV3,CCBE1,CCL2,CD36,CD44,CDC42,CDC7,CFLAR,CHN1,CLASP1,CLASP2,COCH,COL4A2…	iPSC
GO Biological Process	GO:0022407	regulation of cell-cell adhesion	68	3.84765e-05	0.497001	0.00730883	1.27151	221.784	282	0.0443567	0.0564	261	7.66758e-05	0.990421	0.00379472	1.31948	108.376	143	398	0.0279679	0.359297	chr1-157868359-157869596,chr1-158185498-158186159,chr1-158192578-158193852,chr1-160671635-160672820,chr1-167408986-167409486,chr1-175317218-175317599,chr1-175433857-175434606,chr1-175796880-175797915,chr1-175831399-175833204,chr1-175918064-175919279,chr1-175921910-175922965,chr1-20089185-20089768,chr1-207220209-207220708,chr1-207259015-207259930,chr1-207300605-207301564,chr1-207316228-207316932,c…	ADA,ADAMTS18,ADIPOQ,ANK3,ANXA1,AP3B1,ARG1,ARG2,BCL10,BCL6,BMP4,BMP7,BTLA,CAMK4,CASP3,CCL2,CD1D,CD209,CD24,CD247,CD274,CD28,CD44,CD46,CD47,CD55,CD83,CDC42,CEBPB,CR1,CTNNB1,CXCL12,CXCL13,CYLD,CYP26B1,DENND6A,DLG1,DUSP10,EFNA5,EFNB2,EPB41L5,EPHA7,EPHB3,ETS1,FAM49B,FOXA1,FOXA2,GATA3,GLI2,GLI3,GNRH1,GPAM,GPNMB,GRB2,HAS2,HES1,HHLA2,HLA-DQA1,HLA-DQA2,HLX,HSPH1,ICOS,IFNG,IGF1,IL12A,IL15,IL1B,IL2,IL20RB,I…	iPSC
GO Biological Process	GO:1901655	cellular response to ketone	72	4.77884e-05	0.617282	0.00857336	1.56559	56.2088	88	0.0112418	0.0176	420	0.000691139	1	0.0212558	1.60404	23.6902	38	87	0.00743204	0.436782	chr1-15507430-15509851,chr1-245888634-245889172,chr1-246427636-246429107,chr1-7991388-7992433,chr11-110311922-110312609,chr11-110399925-110401325,chr12-125192919-125193127,chr12-48777078-48778285,chr12-90290619-90291335,chr12-90320914-90321939,chr13-113890608-113891512,chr13-37472899-37473384,chr13-40030981-40032396,chr13-40317379-40318764,chr13-40594244-40594857,chr13-40660049-40660566,chr13-406…	AACS,ADCY1,ADCY2,ADCY5,ADCY6,AGTR2,AIFM1,AR,ARG1,ATP2B1,CASP9,CCL2,CDC5L,CFLAR,CRH,DNMT3B,EFNA5,EIF4EBP1,ERRFI1,FDX1,FECH,FOXO1,GAS6,GNAI1,GNG2,IL6,KLF4,LARP1,NR3C1,P2RY4,POSTN,PRKCE,SFRP1,SMYD3,SPP1,STAR,USP8,XRN1	iPSC
GO Biological Process	GO:0055080	cation homeostasis	73	4.92729e-05	0.636458	0.00871861	1.23183	287.378	354	0.0574756	0.0708	388	0.000520481	1	0.0173275	1.2221	163.653	200	601	0.039116	0.332779	chr1-101381942-101382551,chr1-169113557-169114137,chr1-169287826-169289347,chr1-17006944-17007477,chr1-207220209-207220708,chr1-207259015-207259930,chr1-207300605-207301564,chr1-207316228-207316932,chr1-212851917-212852739,chr1-212879238-212880680,chr1-212907184-212910495,chr1-212933383-212934412,chr1-231883252-231883835,chr1-232166158-232167492,chr1-237124543-237125432,chr1-237239122-237240151,c…	ABCB7,ABCG2,ADCY5,ADCYAP1,ADM,ADRA1A,ADRA1D,AGTR1,AGTR2,ANK2,ANK3,ANXA7,APP,AQP11,ATOX1,ATP13A2,ATP13A3,ATP13A5,ATP1B1,ATP2B1,ATP6V0E2,ATP6V1A,ATP6V1C1,ATP6V1H,BCL2,BDKRB1,BMP6,BNIP3,C19orf12,CA2,CACNA1A,CACNA2D1,CACNB3,CALB1,CAMK2D,CAV3,CCKAR,CCKBR,CCL2,CCR4,CCR6,CD24,CD36,CD55,CHRNA10,COMMD1,CP,CUL1,CXCL12,CXCL13,CYBRD1,DISC1,DMPK,DMXL1,DMXL2,DRD1,DRD2,DRD5,EDN1,EDNRA,EDNRB,EPAS1,ESR1,F2RL2,FAM…	iPSC
GO Biological Process	GO:1901137	carbohydrate derivative biosynthetic process	75	5.2172e-05	0.673906	0.00898541	1.2232	305.756	374	0.0611511	0.0748	413	0.00064898	1	0.0202975	1.21801	163.381	199	600	0.0389204	0.331667	chr1-165873714-165874899,chr1-167769898-167770652,chr1-169113557-169114137,chr1-169287826-169289347,chr1-172479543-172480293,chr1-184673098-184673771,chr1-193275574-193276478,chr1-193727353-193728495,chr1-193740599-193741949,chr1-193754625-193755327,chr1-193928773-193931167,chr1-194117427-194118307,chr1-20624871-20625954,chr1-230170555-230171015,chr1-235586194-235587096,chr1-235628275-235628926,c…	ABCC5,ACAN,ACAT1,ACOT7,ADA,ADA2,ADAMTS5,ADAMTS7,ADAMTSL1,ADCY1,ADCY10,ADCY2,ADCY5,ADCY6,ADCY8,ADCY9,ADK,ADM,ADSS,AK2,AK5,AKR1A1,ALG1,ALG10,ALG13,ALG1L,AMPD3,ANGPT1,ARF4,ART5,ATP5G3,ATP5H,ATP5J,ATP5L,B3GALNT1,B3GALNT2,B3GALT1,B3GALT2,B3GALT5,B3GAT1,B3GAT2,B3GNT2,B4GALT4,BMPR1B,BMPR2,C1GALT1,C1GALT1C1,CANT1,CDA,CHPF,CHST15,CHST5,CHST6,CHST7,CHST8,CHST9,CMPK2,CRYL1,CSGALNACT1,CTPS1,DAD1,DCN,DCTD,DPY…	iPSC
GO Biological Process	GO:0006875	cellular metal ion homeostasis	78	5.62528e-05	0.726617	0.0093156	1.26189	226.645	286	0.0453289	0.0572	324	0.000197724	1	0.00788271	1.27771	124.442	159	457	0.0310972	0.347921	chr1-101381942-101382551,chr1-169113557-169114137,chr1-169287826-169289347,chr1-17006944-17007477,chr1-207220209-207220708,chr1-207259015-207259930,chr1-207300605-207301564,chr1-207316228-207316932,chr1-212851917-212852739,chr1-212879238-212880680,chr1-212907184-212910495,chr1-212933383-212934412,chr1-231883252-231883835,chr1-232166158-232167492,chr1-237124543-237125432,chr1-237239122-237240151,c…	ABCB7,ABCG2,ADCY5,ADCYAP1,ADM,ADRA1A,ADRA1D,AGTR1,AGTR2,ANK2,ANXA7,APP,ATOX1,ATP13A2,ATP13A3,ATP13A5,ATP1B1,ATP2B1,ATP6V1A,BCL2,BDKRB1,BMP6,BNIP3,C19orf12,CACNA1A,CACNA2D1,CACNB3,CALB1,CAMK2D,CAV3,CCKAR,CCKBR,CCL2,CCR4,CCR6,CD24,CD36,CD55,CHRNA10,CP,CUL1,CXCL12,CXCL13,CYBRD1,DISC1,DMPK,DRD1,DRD2,DRD5,EDN1,EDNRA,EDNRB,ESR1,F2RL2,FGF2,FIS1,FLVCR1,FTH1,FTHL17,FTMT,FXN,GALR1,GJA1,GLP1R,GNA15,GPR12,GP…	iPSC
GO Biological Process	GO:1903827	regulation of cellular protein localization	79	6.06025e-05	0.782802	0.00990889	1.22682	291.812	358	0.0583623	0.0716	390	0.000536983	1	0.0177851	1.22209	162.836	199	598	0.0389204	0.332776	chr1-113158378-113159389,chr1-162475053-162476119,chr1-17006944-17007477,chr1-20624871-20625954,chr1-214447957-214448756,chr1-22092096-22092727,chr1-223729812-223730238,chr1-223730580-223730789,chr1-223758908-223759661,chr1-228547959-228549399,chr1-229121602-229122303,chr1-229190632-229191544,chr1-236659273-236660354,chr1-28290339-28291153,chr1-3675271-3675713,chr1-44154582-44155339,chr1-50910165…	ABCA12,ABHD17B,ABHD17C,ACTN2,ADIPOQ,AGTR2,ANGPT1,ANK3,ANP32B,APOD,APP,AR,ASTN2,ATP13A2,AXIN2,BAMBI,BARD1,BCAS3,BCL2,BCL2L11,BDNF,BICD1,BID,BMP4,BMP6,BMP7,BMPR1A,C8orf4,CASP8,CAV3,CCL2,CCNE1,CD2AP,CD36,CDC42,CDH2,CDK1,CHP2,CLDN18,COMMD1,CRIPT,CSNK1E,CTDSPL2,CTNNB1,CYLD,DAB2IP,DCLK3,DLG1,DMAP1,DPH6,DPP10,DTWD2,DYNLL1,DYRK2,E2F1,ECT2,EDA,EDEM1,EFCAB7,EIF2AK3,ELMOD1,EPHA3,ERBB4,EZR,FAF1,FBXW11,FBXW7,…	iPSC
GO Biological Process	GO:0006873	cellular ion homeostasis	81	6.57239e-05	0.848956	0.0104809	1.23839	264.053	327	0.0528107	0.0654	447	0.000857685	1	0.0247846	1.22192	150.583	184	553	0.0359867	0.332731	chr1-101381942-101382551,chr1-169113557-169114137,chr1-169287826-169289347,chr1-17006944-17007477,chr1-207220209-207220708,chr1-207259015-207259930,chr1-207300605-207301564,chr1-207316228-207316932,chr1-212851917-212852739,chr1-212879238-212880680,chr1-212907184-212910495,chr1-212933383-212934412,chr1-231883252-231883835,chr1-232166158-232167492,chr1-237124543-237125432,chr1-237239122-237240151,c…	ABCB7,ABCG2,ADCY5,ADCYAP1,ADM,ADRA1A,ADRA1D,AGTR1,AGTR2,ANK2,ANXA7,APP,AQP11,ATOX1,ATP13A2,ATP13A3,ATP13A5,ATP1B1,ATP2B1,ATP6V0E2,ATP6V1A,ATP6V1C1,ATP6V1H,BCL2,BDKRB1,BMP6,BNIP3,C19orf12,CA2,CACNA1A,CACNA2D1,CACNB3,CALB1,CAMK2D,CAV3,CCKAR,CCKBR,CCL2,CCR4,CCR6,CD24,CD36,CD55,CHRNA10,CP,CUL1,CXCL12,CXCL13,CYBRD1,DISC1,DMPK,DMXL1,DMXL2,DRD1,DRD2,DRD5,EDN1,EDNRA,EDNRB,ENPP1,ESR1,F2RL2,FGF2,FIS1,FLVCR…	iPSC
GO Biological Process	GO:0032870	cellular response to hormone stimulus	89	8.43942e-05	1	0.0122485	1.22055	294.949	360	0.0589898	0.072	150	8.50542e-06	0.109865	0.00073243	1.30679	149.221	195	548	0.0381381	0.355839	chr1-15507430-15509851,chr1-161299138-161300119,chr1-216771748-216772868,chr1-235586194-235587096,chr1-235628275-235628926,chr1-235705843-235706511,chr1-236659273-236660354,chr1-245888634-245889172,chr1-246427636-246429107,chr1-27141402-27141955,chr1-65330640-65331219,chr1-67839241-67840147,chr1-68276037-68277061,chr1-78236786-78238136,chr1-7991388-7992433,chr1-84288731-84289739,chr1-93888743-938…	ABHD2,ACSL1,ACTN2,ADCY1,ADCY2,ADCY5,ADCY6,ADCY8,ADCY9,ADCYAP1,ADIPOQ,ADIPOR2,ADRA2A,AGTR1,AGTR2,AIFM1,AKR1C1,ANXA1,APOB,APOBEC1,AR,ARG1,ARID1B,ASNS,ATP2B1,ATP6V0E2,ATP6V1A,ATP6V1C1,ATP6V1H,BAIAP2L1,BMP4,BMP7,BRCA1,CA2,CALCOCO1,CASP9,CCKAR,CCL2,CCNE1,CDC5L,CFLAR,CGB1,CPEB2,CPS1,CRH,CRHBP,CRHR2,CST11,CTNNB1,CTSH,CTSL,DNMT3B,EDN1,EEF2K,EFNA5,EIF4EBP1,EIF4EBP2,ENPP1,ERRFI1,ESR1,ESR2,ESRRG,FECH,FER,FO…	iPSC
GO Biological Process	GO:1901699	cellular response to nitrogen compound	92	9.77378e-05	1	0.0137226	1.21099	313.794	380	0.0627588	0.076	92	5.72665e-07	0.00739712	8.04035e-05	1.3395	156.029	209	573	0.0408762	0.364747	chr1-182771015-182771828,chr1-182909537-182910781,chr1-223729812-223730238,chr1-223730580-223730789,chr1-223758908-223759661,chr1-231525930-231527327,chr1-235586194-235587096,chr1-235628275-235628926,chr1-235705843-235706511,chr1-236659273-236660354,chr1-236973875-236974410,chr1-237124543-237125432,chr1-237239122-237240151,chr1-237309386-237310604,chr1-239061567-239062255,chr1-239803545-239804010…	ACTN2,ADCY1,ADCY2,ADCY5,ADCY6,ADCY8,ADCY9,ADIPOQ,AGO2,AGTR1,AGTR2,AIFM1,APOBEC1,APP,ARG1,ARID1B,ATF4,ATP6V0E2,ATP6V1A,ATP6V1C1,ATP6V1H,ATRX,BAIAP2L1,BCL11A,BLM,BRCA1,CA2,CACNA1A,CACNA2D1,CAPN2,CASP3,CASP4,CASP6,CASP7,CAV3,CCL2,CD36,CDC5L,CEBPB,CFLAR,CHRM2,CHRM3,CHRM4,CHRM5,COL3A1,COL4A1,COL5A2,CPEB2,CPEB3,CPS1,CRH,CRHBP,CRHR2,CTNNB1,DHX9,DNMT3A,DRD1,DRD5,EDN1,EEF2K,EIF4EBP1,EIF4EBP2,ENPP1,EPHA4,E…	iPSC
GO Biological Process	GO:0046850	regulation of bone remodeling	93	9.78756e-05	1	0.0135942	1.79239	27.8957	50	0.00557915	0.01	473	0.00108153	1	0.0295352	1.8362	11.9812	22	44	0.00430276	0.5	chr1-101381942-101382551,chr1-172479543-172480293,chr1-65330640-65331219,chr11-122410449-122411664,chr11-122559165-122560212,chr13-42731525-42732761,chr13-42981873-42982573,chr18-45733292-45733937,chr18-45757134-45758081,chr18-60003327-60004312,chr18-60492765-60493502,chr3-137811932-137812815,chr3-196057586-196058509,chr3-196145667-196146697,chr4-87865253-87866665,chr4-87916646-87917094,chr4-8791…	CA2,CLDN18,DCSTAMP,IL20RA,IL6,LEP,LEPR,MC4R,MEPE,PDK4,S1PR1,SFRP1,SIGLEC15,SPP1,SUCO,SYK,TFRC,TMEM64,TNFAIP3,TNFRSF11B,TNFSF11,UBASH3B	iPSC
GO Biological Process	GO:0060341	regulation of cellular localization	94	0.000106092	1	0.0145787	1.17311	442.414	519	0.0884827	0.1038	303	0.000137285	1	0.00585251	1.20059	240.714	289	884	0.0565226	0.326923	chr1-113158378-113159389,chr1-162475053-162476119,chr1-17006944-17007477,chr1-182909537-182910781,chr1-20624871-20625954,chr1-214447957-214448756,chr1-22092096-22092727,chr1-223729812-223730238,chr1-223730580-223730789,chr1-223758908-223759661,chr1-228547959-228549399,chr1-229121602-229122303,chr1-229190632-229191544,chr1-236659273-236660354,chr1-237124543-237125432,chr1-237239122-237240151,chr1-…	ABCA12,ABHD17B,ABHD17C,ACTN2,ADCY5,ADCYAP1R1,ADIPOQ,ADRA2A,AGTR2,ANGPT1,ANK2,ANK3,ANP32B,APLNR,APOD,APP,AR,ARRB1,ASTN2,ATP13A2,AXIN2,BAMBI,BARD1,BCAS3,BCL2,BCL2L11,BDKRB1,BDNF,BICD1,BID,BMP4,BMP6,BMP7,BMPR1A,C8orf4,CALCR,CAMK2D,CAPN3,CASP8,CAV3,CCL2,CCNE1,CD2AP,CD36,CDC42,CDH2,CDK1,CHD7,CHP2,CHRNB4,CLDN18,COMMD1,CRH,CRIPT,CSNK1E,CTDSPL2,CTNNB1,CYLD,DAB2IP,DCLK3,DHX9,DLG1,DMAP1,DMD,DNM1L,DPH6,DPP1…	iPSC
GO Biological Process	GO:0030003	cellular cation homeostasis	97	0.000111169	1	0.0148038	1.23251	258.821	319	0.0517643	0.0638	476	0.00110291	1	0.0299291	1.21959	146.77	179	539	0.0350088	0.332097	chr1-101381942-101382551,chr1-169113557-169114137,chr1-169287826-169289347,chr1-17006944-17007477,chr1-207220209-207220708,chr1-207259015-207259930,chr1-207300605-207301564,chr1-207316228-207316932,chr1-212851917-212852739,chr1-212879238-212880680,chr1-212907184-212910495,chr1-212933383-212934412,chr1-231883252-231883835,chr1-232166158-232167492,chr1-237124543-237125432,chr1-237239122-237240151,c…	ABCB7,ABCG2,ADCY5,ADCYAP1,ADM,ADRA1A,ADRA1D,AGTR1,AGTR2,ANK2,ANXA7,APP,AQP11,ATOX1,ATP13A2,ATP13A3,ATP13A5,ATP1B1,ATP2B1,ATP6V0E2,ATP6V1A,ATP6V1C1,ATP6V1H,BCL2,BDKRB1,BMP6,BNIP3,C19orf12,CA2,CACNA1A,CACNA2D1,CACNB3,CALB1,CAMK2D,CAV3,CCKAR,CCKBR,CCL2,CCR4,CCR6,CD24,CD36,CD55,CHRNA10,CP,CUL1,CXCL12,CXCL13,CYBRD1,DISC1,DMPK,DMXL1,DMXL2,DRD1,DRD2,DRD5,EDN1,EDNRA,EDNRB,ESR1,F2RL2,FGF2,FIS1,FLVCR1,FTH1…	iPSC
GO Biological Process	GO:0045906	negative regulation of vasoconstriction	98	0.000119531	1	0.0157549	2.92521	5.81155	17	0.00116231	0.0034	291	0.000110675	1	0.00491266	3.6724	1.90611	7	7	0.00136906	1	chr11-100188043-100188923,chr11-100404488-100405430,chr11-100663582-100664307,chr11-100676692-100678030,chr11-100742867-100743293,chr11-100790923-100792192,chr11-100876670-100877402,chr11-10382493-10382904,chr2-202355772-202356500,chr2-202418403-202419000,chr7-111729212-111729851,chr7-111927072-111927978,chr7-112136877-112137459,chr7-128192030-128193084,chr7-128272932-128273841,chr8-25197171-2519…	ADM,APLN,ARHGAP42,BMPR2,DOCK4,DOCK5,LEP	iPSC
GO Biological Process	GO:0045859	regulation of protein kinase activity	100	0.0001361	1	0.01758	1.17571	417.619	491	0.0835239	0.0982	54	5.19791e-09	6.71414e-05	1.24336e-06	1.34147	210.216	282	772	0.0551535	0.365285	chr1-109832235-109834219,chr1-110475376-110475753,chr1-162988462-162989241,chr1-192838541-192840384,chr1-20624871-20625954,chr1-213669751-213670930,chr1-214026708-214027418,chr1-214078641-214079461,chr1-22092096-22092727,chr1-221292091-221293173,chr1-221692906-221693511,chr1-222008428-222009689,chr1-233366966-233367911,chr1-233491928-233492511,chr1-245888634-245889172,chr1-246427636-246429107,chr…	ABI1,ACSL1,ADCY1,ADCY2,ADCY5,ADCY6,ADCY8,ADCY9,ADCYAP1,ADIPOQ,ADRA2A,ADRA2C,AFAP1L2,AKAP13,ALK,ALKAL1,ALKAL2,ANGPT1,ANGPT4,APP,ARHGEF5,ARRB1,BLM,BMP2,BMP4,BMP7,C1QTNF2,C5,C8orf4,CAMKK2,CASP3,CAV3,CBLB,CCNB3,CCND1,CCNE1,CCNG1,CCNH,CCNL1,CCNT1,CCNYL1,CD24,CDC25A,CDC42,CDK1,CDK20,CDKN2A,CDKN3,CENPE,CHORDC1,COPS8,CSF1,CYR61,DAB1,DAB2IP,DCN,DDX3X,DEPTOR,DIRAS3,DKK1,DLG1,DNAJC3,DRD2,DTNBP1,DUSP10,DUSP1…	iPSC
GO Biological Process	GO:0080135	regulation of cellular response to stress	101	0.000136372	1	0.0174408	1.19921	333.553	400	0.0667107	0.08	233	4.90955e-05	0.634167	0.00272175	1.25962	169.099	213	621	0.0416585	0.342995	chr1-113158378-113159389,chr1-113546369-113546926,chr1-15507430-15509851,chr1-160671635-160672820,chr1-170580610-170581466,chr1-175317218-175317599,chr1-175433857-175434606,chr1-175796880-175797915,chr1-175831399-175833204,chr1-175918064-175919279,chr1-175921910-175922965,chr1-182909537-182910781,chr1-20624871-20625954,chr1-214026708-214027418,chr1-214078641-214079461,chr1-214447957-214448756,chr…	ACKR3,ANKRD1,APP,ARG2,ARHGEF5,ATF4,ATR,AXIN2,BAG2,BCL2L11,BCL6,BID,BMP2,BMP7,BMPR1A,BRCA1,CAMK2D,CASP9,CAV3,CD36,CD44,CDC42,CDKN2A,CHORDC1,CREBBP,CRY1,CTGF,CTNNB1,CXCL12,DAB2IP,DDAH1,DHFR,DHX9,DKK1,DLG1,DNAJB6,DNAJC3,DTNBP1,DUSP10,DYRK1A,EDA2R,EDEM1,EDN1,EEF1E1,EIF2AK3,ENO1,EPHA4,EPHB1,ERCC4,ERN2,ERP29,ETAA1,EYA1,EYA4,EZR,FBXW7,FIGN,FKTN,FMR1,FOXO1,FUT8,FZD1,FZD10,FZD7,FZD8,GADD45A,GADD45B,GCH1,G…	iPSC
GO Biological Process	GO:0044060	regulation of endocrine process	110	0.000178183	1	0.0209236	1.8343	23.4422	43	0.00468844	0.0086	473	0.00108153	1	0.0295352	1.8362	11.9812	22	44	0.00430276	0.5	chr10-69329342-69330205,chr11-4722483-4723230,chr11-68539894-68540812,chr11-68694428-68695209,chr12-107013984-107014442,chr12-107134471-107135678,chr12-112590045-112592021,chr12-122659723-122660522,chr18-51038924-51039686,chr18-77353252-77353903,chr2-112848685-112849416,chr2-112849738-112850971,chr2-112851770-112852637,chr2-120310053-120310670,chr2-120456652-120457222,chr3-138879499-138880341,chr…	AGTR1,AGTR2,APLN,BMP6,CRH,CRHBP,CRY1,FOXL2,GAL,GALR1,HCAR2,IL1B,INHBA,INHBB,LEP,NPVF,OPRK1,OR51E2,PTPN11,RAB11FIP1,SMAD4,TACR2	iPSC
GO Biological Process	GO:0051338	regulation of transferase activity	118	0.000214011	1	0.023427	1.14984	520.941	599	0.104188	0.1198	85	4.48899e-07	0.00579843	6.82169e-05	1.25489	270.94	340	995	0.0664972	0.341709	chr1-107352586-107353766,chr1-109832235-109834219,chr1-110475376-110475753,chr1-161736177-161736648,chr1-162988462-162989241,chr1-192838541-192840384,chr1-205137673-205138868,chr1-20624871-20625954,chr1-213669751-213670930,chr1-214026708-214027418,chr1-214078641-214079461,chr1-22092096-22092727,chr1-221292091-221293173,chr1-221692906-221693511,chr1-222008428-222009689,chr1-224235257-224236719,chr…	ABI1,ACSL1,ADCY1,ADCY2,ADCY5,ADCY6,ADCY8,ADCY9,ADCYAP1,ADIPOQ,ADRA2A,ADRA2C,AFAP1L2,AKAP13,ALK,ALKAL1,ALKAL2,AMBRA1,ANAPC1,ANAPC4,ANGPT1,ANGPT4,APP,ARHGEF5,ARRB1,ARRDC3,ARRDC4,BLM,BMP2,BMP4,BMP7,BUB3,C1QTNF2,C5,C8orf4,CAMKK2,CASP3,CAV3,CBLB,CCKBR,CCNB3,CCND1,CCNE1,CCNG1,CCNH,CCNL1,CCNT1,CCNYL1,CD24,CDC25A,CDC42,CDK1,CDK20,CDKN2A,CDKN3,CENPE,CHORDC1,CHTF18,COPS8,CSF1,CTNNB1,CUL1,CYR61,DAB1,DAB2IP,…	iPSC
GO Biological Process	GO:1903523	negative regulation of blood circulation	140	0.000371618	1	0.0342871	1.79657	22.8213	41	0.00456425	0.0082	471	0.00105792	1	0.0290132	2.0139	8.44134	17	31	0.00332486	0.548387	chr10-87973360-87974020,chr10-88318552-88319112,chr11-100188043-100188923,chr11-100404488-100405430,chr11-100663582-100664307,chr11-100676692-100678030,chr11-100742867-100743293,chr11-100790923-100792192,chr11-100876670-100877402,chr11-10382493-10382904,chr12-21594910-21595720,chr2-202355772-202356500,chr2-202418403-202419000,chr4-119529334-119530271,chr4-119774467-119775603,chr4-119993463-119994…	ADM,ADRA1A,AGTR2,APLN,ARHGAP42,BMPR2,DOCK4,DOCK5,IL2,LEP,PDE4D,PDE5A,PIK3CG,PLN,RNLS,SPX,SRI	iPSC
GO Biological Process	GO:0045765	regulation of angiogenesis	144	0.000422808	1	0.0379265	1.29673	136.497	177	0.0272994	0.0354	329	0.000226558	1	0.00889497	1.39082	63.9908	89	235	0.0174066	0.378723	chr1-110475376-110475753,chr1-212879238-212880680,chr1-212907184-212910495,chr1-212933383-212934412,chr1-62476434-62477188,chr1-62585158-62586186,chr1-64897235-64898827,chr1-85282259-85282853,chr1-85393277-85394443,chr1-94713290-94714476,chr10-29666744-29667754,chr10-29783535-29784786,chr10-33095850-33096636,chr10-33106405-33107225,chr10-33519029-33519919,chr10-34008190-34009125,chr10-70437713-70…	ADAMTS9,ADGRB3,ADM,AGGF1,AMOT,ANGPT2,ANGPT4,ANGPTL3,ANXA3,APELA,APLNR,APOH,BRCA1,BTG1,C5,CCBE1,CCL2,COL4A2,CTNNB1,CTSH,CX3CR1,CXCL13,DAB2IP,DCN,DDAH1,DLL1,EMP2,EPHA1,ERAP1,ETS1,F3,FGF1,FGF2,FLT1,FOXC1,GPNMB,GTF2I,HDAC9,HGF,HHEX,HIF1A,HMGA2,HSPB1,IL1B,IL6,JAK1,JCAD,KDR,KLF4,LEP,MEOX2,MMRN2,MTDH,NFE2L2,NODAL,NRP1,PDCD10,PDCL3,PF4,PGK1,PIK3R6,PRKCA,PRKCB,PRKD1,PROK1,PTN,RHOA,RUNX1,SASH1,SEMA3E,SFRP1…	iPSC
GO Biological Process	GO:0070201	regulation of establishment of protein localization	145	0.000423942	1	0.0377659	1.1658	395.437	461	0.0790873	0.0922	336	0.000237986	1	0.00914901	1.20279	218.658	263	803	0.0514375	0.327522	chr1-112765840-112766640,chr1-112817549-112818795,chr1-160671635-160672820,chr1-162475053-162476119,chr1-17006944-17007477,chr1-181582854-181584048,chr1-182909537-182910781,chr1-20624871-20625954,chr1-214447957-214448756,chr1-22092096-22092727,chr1-222906003-222906784,chr1-223001597-223002589,chr1-223729812-223730238,chr1-223730580-223730789,chr1-223758908-223759661,chr1-228547959-228549399,chr1-…	AACS,ACHE,ACVR1C,ADCY5,ADIPOQ,ADRA2A,ADRA2C,AGTR2,ANGPT1,ANK3,ANKRD1,ANP32B,ANXA1,ANXA4,APOD,APP,ARFIP1,ARG2,ARHGEF5,ARRB1,ATP13A2,AXIN2,BAMBI,BANK1,BARD1,BCAS3,BCL2,BCL2L11,BID,BMP4,BMP6,BMP7,BMPR1A,C5,C8orf4,CACNA1A,CACNA1D,CACNA1E,CADM1,CARD18,CASP8,CCL2,CD274,CD36,CDC42,CDK1,CHP2,CLEC4E,CNR1,CRH,CTDSPL2,CYLD,DAB2IP,DHX36,DHX9,DISP1,DMAP1,DNAJC1,DNM1L,DPH6,DRD2,DTWD2,DYNLL1,DYRK2,E2F1,ECT2,EDA…	iPSC
GO Biological Process	GO:0033993	response to lipid	152	0.000449426	1	0.0381923	1.15581	437.789	506	0.0875578	0.1012	234	5.14733e-05	0.66488	0.00284137	1.2212	226.827	277	833	0.0541756	0.332533	chr1-15507430-15509851,chr1-161299138-161300119,chr1-169662299-169663383,chr1-169690302-169691267,chr1-169780618-169781759,chr1-171298187-171299971,chr1-171305286-171307201,chr1-190615644-190616515,chr1-193112871-193113800,chr1-216771748-216772868,chr1-221292091-221293173,chr1-221692906-221693511,chr1-222008428-222009689,chr1-223001597-223002589,chr1-231284238-231284887,chr1-245888634-245889172,c…	AACS,ABCA1,ABCA3,ABHD2,ACER2,ACSBG1,ACSL1,ADCY1,ADCY2,ADCY5,ADCY6,ADCYAP1,ADCYAP1R1,ADH5,ADIPOQ,ADM,AGL,AGTR2,AICDA,AIFM1,ALDH1A2,ANKRD1,ANXA1,ANXA3,APOB,AR,ARG1,ARNT2,ASCL1,ATP2B1,BCL2,BDKRB1,BID,BMP4,BMP6,BMP7,BRCA1,BRINP1,BRINP3,CA2,CALCOCO1,CALCR,CASP3,CASP8,CASP9,CATSPERB,CCL2,CCL20,CCND1,CCNE1,CD180,CD36,CD96,CDC73,CDK19,CEBPB,CFLAR,CLDN1,CMPK2,CNGA3,CNR1,CPS1,CRH,CRHBP,CRLS1,CST11,CTGF,CTN…	iPSC
GO Biological Process	GO:0043549	regulation of kinase activity	155	0.000473413	1	0.0394521	1.1516	455.886	525	0.0911772	0.105	59	1.02792e-08	0.000132776	2.25045e-06	1.32136	226.282	299	831	0.0584784	0.359808	chr1-107352586-107353766,chr1-109832235-109834219,chr1-110475376-110475753,chr1-161736177-161736648,chr1-162988462-162989241,chr1-192838541-192840384,chr1-205137673-205138868,chr1-20624871-20625954,chr1-213669751-213670930,chr1-214026708-214027418,chr1-214078641-214079461,chr1-22092096-22092727,chr1-221292091-221293173,chr1-221692906-221693511,chr1-222008428-222009689,chr1-233366966-233367911,chr…	ABI1,ACSL1,ADCY1,ADCY2,ADCY5,ADCY6,ADCY8,ADCY9,ADCYAP1,ADIPOQ,ADRA2A,ADRA2C,AFAP1L2,AKAP13,ALK,ALKAL1,ALKAL2,AMBRA1,ANGPT1,ANGPT4,APP,ARHGEF5,ARRB1,BLM,BMP2,BMP4,BMP7,C1QTNF2,C5,C8orf4,CAMKK2,CASP3,CAV3,CBLB,CCKBR,CCNB3,CCND1,CCNE1,CCNG1,CCNH,CCNL1,CCNT1,CCNYL1,CD24,CDC25A,CDC42,CDK1,CDK20,CDKN2A,CDKN3,CENPE,CHORDC1,COPS8,CSF1,CYR61,DAB1,DAB2IP,DCN,DDX3X,DEPTOR,DIRAS3,DKK1,DLG1,DNAJC3,DRD2,DSTYK,…	iPSC
GO Biological Process	GO:1901342	regulation of vasculature development	161	0.000480934	1	0.0385852	1.27265	156.366	199	0.0312733	0.0398	166	1.30029e-05	0.167959	0.0010118	1.44627	70.526	102	259	0.0199491	0.393822	chr1-110475376-110475753,chr1-212879238-212880680,chr1-212907184-212910495,chr1-212933383-212934412,chr1-22092096-22092727,chr1-22172040-22172683,chr1-22442181-22444149,chr1-62476434-62477188,chr1-62585158-62586186,chr1-64897235-64898827,chr1-70373382-70374604,chr1-70585869-70586438,chr1-85282259-85282853,chr1-85393277-85394443,chr1-94713290-94714476,chr10-29666744-29667754,chr10-29783535-2978478…	ADAMTS9,ADGRB3,ADM,AGGF1,AMOT,ANGPT2,ANGPT4,ANGPTL3,ANXA3,APELA,APLNR,APOH,ASB4,BMP4,BMP7,BRCA1,BTG1,C5,CCBE1,CCL2,CFLAR,COL4A2,CTH,CTNNB1,CTSH,CX3CR1,CXCL13,DAB2IP,DCN,DDAH1,DLL1,EFNB2,EMP2,EPHA1,ERAP1,ETS1,F3,FGF1,FGF2,FLT1,FOXC1,GPNMB,GTF2I,HDAC9,HGF,HHEX,HIF1A,HMGA2,HSPB1,IFNG,IL1B,IL6,JAK1,JCAD,KDR,KIT,KLF4,LEP,MEOX2,MMRN2,MTDH,MYOCD,NFE2L2,NODAL,NRP1,PDCD10,PDCL3,PDGFD,PF4,PGK1,PIK3R6,PRKCA…	iPSC
GO Biological Process	GO:0019725	cellular homeostasis	168	0.00054982	1	0.042274	1.16926	366.045	428	0.073209	0.0856	491	0.0012057	1	0.0317189	1.17974	210.216	248	772	0.0485038	0.321244	chr1-101381942-101382551,chr1-169113557-169114137,chr1-169287826-169289347,chr1-17006944-17007477,chr1-193112871-193113800,chr1-207220209-207220708,chr1-207259015-207259930,chr1-207300605-207301564,chr1-207316228-207316932,chr1-212851917-212852739,chr1-212879238-212880680,chr1-212907184-212910495,chr1-212933383-212934412,chr1-231883252-231883835,chr1-232166158-232167492,chr1-236168876-236169455,c…	AACS,ABCA12,ABCB7,ABCG2,ADCY5,ADCYAP1,ADM,ADRA1A,ADRA1D,AGTR1,AGTR2,ANK2,ANXA7,APP,AQP11,ATOX1,ATP13A2,ATP13A3,ATP13A5,ATP1B1,ATP2B1,ATP6V0E2,ATP6V1A,ATP6V1C1,ATP6V1H,BCL2,BDKRB1,BMP6,BNIP3,C19orf12,CA2,CACNA1A,CACNA2D1,CACNB3,CALB1,CAMK2D,CAPN3,CAV3,CCKAR,CCKBR,CCL2,CCR4,CCR6,CD24,CD36,CD55,CHRNA1,CHRNA10,CP,CUL1,CXCL12,CXCL13,CYBRD1,DEDD2,DISC1,DMD,DMPK,DMXL1,DMXL2,DRD1,DRD2,DRD5,EDN1,EDNRA,EDN…	iPSC
GO Biological Process	GO:0018026	peptidyl-lysine monomethylation	181	0.000627326	1	0.0447689	2.8294	4.94804	14	0.000989609	0.0028	606	0.00231685	1	0.049384	2.85631	2.45071	7	9	0.00136906	0.777778	chr1-214026708-214027418,chr1-214078641-214079461,chr1-214447957-214448756,chr11-118414953-118416265,chr14-99300060-99300759,chr21-35460230-35461116,chr21-35470206-35471618,chr21-35505898-35506785,chr21-35622569-35623135,chr21-35810992-35811964,chr3-47113541-47114781,chr4-139460540-139461396,chr4-139492168-139492840,chr9-137676323-137676872	EHMT1,KMT2A,SETD2,SETD3,SETD4,SETD7,SMYD2	iPSC
GO Biological Process	GO:0071396	cellular response to lipid	185	0.000649198	1	0.0453281	1.19271	281.711	336	0.0563421	0.0672	188	2.30092e-05	0.29721	0.0015809	1.30995	132.066	173	485	0.0338353	0.356701	chr1-15507430-15509851,chr1-161299138-161300119,chr1-190615644-190616515,chr1-193112871-193113800,chr1-216771748-216772868,chr1-223001597-223002589,chr1-245888634-245889172,chr1-246427636-246429107,chr1-34762596-34763895,chr1-53434751-53435781,chr1-65425633-65426266,chr1-65443602-65444651,chr1-65448934-65449702,chr1-66423815-66424846,chr1-66436289-66437039,chr1-78236786-78238136,chr1-7991388-7992…	AACS,ABCA1,ABHD2,ADCY1,ADCY2,ADCY5,ADCY6,ADCYAP1,AGTR2,AICDA,AIFM1,ALDH1A2,ANKRD1,ANXA1,APOB,AR,ARG1,ATP2B1,BMP4,BMP7,BRCA1,BRINP1,BRINP3,CALCOCO1,CASP9,CCL2,CCL20,CCNE1,CD180,CD36,CDC73,CDK19,CEBPB,CFLAR,CLDN1,CMPK2,CPS1,CRH,CRHBP,CST11,CTNNB1,CX3CR1,CYP26B1,DAB2IP,DDX18,DNM1L,DNMT3B,DYNAP,E2F1,EDN1,EDNRB,EFNA5,EIF4EBP1,EPHA3,ERRFI1,ESR1,ESR2,ESRRG,FDX1,FECH,FFAR2,FGFR2,FIS1,FOXO1,FZD10,FZD7,GDA…	iPSC
GO Biological Process	GO:0072507	divalent inorganic cation homeostasis	187	0.00065952	1	0.0455562	1.22939	204.167	251	0.0408333	0.0502	293	0.000111729	1	0.00492562	1.31563	105.653	139	388	0.0271856	0.358247	chr1-101381942-101382551,chr1-169113557-169114137,chr1-169287826-169289347,chr1-17006944-17007477,chr1-207220209-207220708,chr1-207259015-207259930,chr1-207300605-207301564,chr1-207316228-207316932,chr1-231883252-231883835,chr1-232166158-232167492,chr1-237124543-237125432,chr1-237239122-237240151,chr1-237309386-237310604,chr1-84723711-84724882,chr10-132010654-132011334,chr10-18094584-18095506,chr…	ADCY5,ADCYAP1,ADM,ADRA1A,ADRA1D,AGTR1,ANK2,ANK3,ANXA7,APP,ATP13A2,ATP13A3,ATP13A5,ATP1B1,ATP2B1,BCL2,BDKRB1,BNIP3,C19orf12,CACNA1A,CACNA2D1,CACNB3,CALB1,CAMK2D,CAV3,CCKAR,CCKBR,CCL2,CCR4,CCR6,CD24,CD36,CD55,CHRNA10,CXCL12,CXCL13,DISC1,DMPK,DRD1,DRD2,DRD5,EDN1,EDNRA,EDNRB,ESR1,F2RL2,FAM20A,FGF2,FIS1,GALR1,GJA1,GLP1R,GNA15,GPR12,GPR6,GRIK2,GRIN2A,GRIN2B,GRIN2C,GRM1,GRM5,GTF2I,HCRTR2,HRH4,HTR2A,HTR2…	iPSC
GO Biological Process	GO:0001934	positive regulation of protein phosphorylation	189	0.000672253	1	0.0459444	1.14203	484.228	553	0.0968455	0.1106	67	3.45088e-08	0.00044575	6.65299e-06	1.2917	251.606	325	924	0.0635635	0.351732	chr1-109832235-109834219,chr1-110475376-110475753,chr1-157625819-157626403,chr1-160671635-160672820,chr1-168427814-168428654,chr1-20089185-20089768,chr1-205137673-205138868,chr1-20624871-20625954,chr1-206856599-206857127,chr1-212549374-212550073,chr1-213669751-213670930,chr1-214026708-214027418,chr1-214078641-214079461,chr1-22092096-22092727,chr1-225890031-225890899,chr1-233366966-233367911,chr1-…	ABI1,ACKR3,ACSL1,ACVR1,ACVR2A,ADCY1,ADCY2,ADCY5,ADCY6,ADCY8,ADCY9,ADCYAP1,ADIPOQ,ADRA1A,ADRA2A,ADRA2C,ADRB3,AFAP1L2,AKAP13,AKTIP,ALK,ALKAL1,ALKAL2,ANGPT1,ANGPT4,APLNR,APP,AR,ARHGAP8,ARHGEF5,ARRB1,ARRB2,AXIN2,BANK1,BCAR3,BCL2,BMP10,BMP2,BMP3,BMP4,BMP6,BMP7,BMP8B,BMPER,BMPR1A,BMPR2,C1QTNF2,C5,C8orf4,CALCR,CAMKK2,CAPRIN2,CAVIN3,CCK,CCL2,CCL20,CCL4,CCND1,CCNH,CCNL1,CCNT1,CD24,CD36,CD44,CDC42,CDH2,CDK…	iPSC
GO Biological Process	GO:0071377	cellular response to glucagon stimulus	193	0.000698746	1	0.0467653	1.84761	18.4022	34	0.00368044	0.0068	493	0.00120707	1	0.0316261	1.88328	10.6197	20	39	0.0039116	0.512821	chr1-235586194-235587096,chr1-235628275-235628926,chr1-235705843-235706511,chr1-67839241-67840147,chr1-84288731-84289739,chr12-48777078-48778285,chr14-51837318-51838073,chr16-3907434-3907914,chr16-4026364-4027189,chr16-796856-797373,chr19-2580883-2581745,chr2-210534768-210535780,chr2-210557131-210558152,chr2-211360445-211361722,chr3-123457566-123458464,chr3-179403999-179404879,chr3-48835004-48836…	ADCY1,ADCY2,ADCY5,ADCY6,ADCY8,ADCY9,ARG1,CPS1,GLP1R,GNB4,GNG10,GNG12,GNG13,GNG2,GNG4,GNG7,PRKACB,PRKACG,PRKAR2A,PRKAR2B	iPSC
GO Biological Process	GO:1903531	negative regulation of secretion by cell	200	0.000729496	1	0.0471145	1.3287	103.108	137	0.0206216	0.0274	404	0.000616383	1	0.0197075	1.41562	48.7419	69	179	0.013495	0.385475	chr1-160671635-160672820,chr1-7398934-7399466,chr10-111369438-111370823,chr10-111505935-111507324,chr10-111876254-111877900,chr10-69329342-69330205,chr11-105389721-105390419,chr11-113562400-113563319,chr11-17862455-17863135,chr11-17898254-17899102,chr11-17917644-17918788,chr12-100414505-100415570,chr12-107013984-107014442,chr12-107134471-107135678,chr12-112023944-112024596,chr12-112590045-1125920…	ACVR1C,ADIPOQ,ADRA2A,ADRA2C,AGTR2,ANGPT1,ANXA1,ANXA4,ARG2,BANK1,CARD18,CNR1,CRH,CRHBP,CRY1,DRD2,EDN1,ENY2,ERP29,EZR,FAM3D,FMR1,FN1,GAS6,GRM7,HADH,HMGCR,HTR1B,IDH2,IL13RA2,IL1B,IL1RAPL1,IL33,IL6,INHBA,INHBB,IRS1,KALRN,LEP,MAOB,MAP4K4,NLRP12,NPVF,NPY5R,NR1H4,OPRK1,OPRM1,P2RY1,P2RY12,PPP3CA,PRKN,PTPN11,PYDC2,RAB11FIP1,RAB33B,RAB7A,RAP1B,SERGEF,SFRP1,SLAMF1,SNCA,SREBF1,SYT4,TACR2,TLR8,TNFRSF21,TRIM27…	iPSC
GO Biological Process	GO:0001702	gastrulation with mouth forming second	212	0.000837321	1	0.0510173	1.72093	23.8244	41	0.00476487	0.0082	289	0.000108048	1	0.00482925	2.31225	7.35213	17	27	0.00332486	0.62963	chr1-185073849-185074888,chr10-70437713-70438021,chr10-70455087-70455673,chr10-92787204-92788236,chr12-7681354-7682845,chr14-56846472-56847838,chr14-56905063-56905786,chr14-56918687-56919617,chr14-57029435-57030302,chr18-51038924-51039686,chr2-146853368-146854365,chr2-147174715-147175603,chr2-148006016-148007189,chr2-157684194-157685574,chr2-157759591-157760351,chr20-21781386-21782031,chr20-22389…	ACVR1,ACVR2A,AMOT,CHRD,CRB2,CTNNB1,ETS2,FOXA2,GDF3,HHEX,NODAL,OTX2,RNF2,SMAD4,T,UGDH,WNT5A	iPSC
GO Biological Process	GO:0043269	regulation of ion transport	213	0.000838291	1	0.0508367	1.16488	357.977	417	0.0715954	0.0834	148	7.56573e-06	0.0977266	0.000660315	1.2895	168.282	217	618	0.0424408	0.351133	chr1-110475376-110475753,chr1-112237770-112238490,chr1-112239204-112240286,chr1-157625819-157626403,chr1-162172013-162173050,chr1-169113557-169114137,chr1-169287826-169289347,chr1-181582854-181584048,chr1-20624871-20625954,chr1-224606627-224608320,chr1-224734548-224734924,chr1-224800342-224801084,chr1-224839394-224840530,chr1-224845921-224846881,chr1-224884232-224884762,chr1-224894809-224895343,c…	ACTN2,ADCYAP1,ADCYAP1R1,ADRA2A,AGTR2,AHNAK,ANK2,ANK3,APLNR,APP,ARG1,ARRB2,ASIC2,ATF4,ATP1B1,ATP8A1,ATP8A2,BCL2,BDKRB1,CA2,CACNA1A,CACNA1B,CACNA1D,CACNA1E,CACNA1F,CACNA2D1,CACNA2D3,CACNB2,CACNB3,CACNG2,CACNG3,CACNG5,CALCR,CAMK2D,CAPN3,CASK,CAV3,CCK,CCL2,CCL4,CHD7,CHRNA6,CLCN4,CLIC5,CNIH3,CNKSR3,CNR1,COMMD1,CRACR2A,CRH,CRHBP,CTNNB1,CXCL12,DAPK1,DLG1,DMD,DMPK,DPP10,DPP6,DRD1,DRD2,DTNBP1,EDN1,EHD3,EN…	iPSC
GO Biological Process	GO:0022037	metencephalon development	214	0.00085326	1	0.0515026	1.38411	75.1385	104	0.0150277	0.0208	367	0.000380641	1	0.0133971	1.58417	27.7747	44	102	0.00860551	0.431372	chr1-164921276-164921843,chr1-213669751-213670930,chr1-214026708-214027418,chr1-214078641-214079461,chr1-231284238-231284887,chr1-27006663-27007871,chr1-57202068-57202563,chr1-57261973-57263086,chr1-57307292-57307904,chr1-57553511-57554081,chr1-58168063-58169974,chr1-8730476-8731525,chr1-8794580-8794965,chr1-95793769-95794736,chr1-96001789-96003892,chr1-96521898-96523212,chr1-96562108-96562662,ch…	AGTPBP1,AGTR2,ASCL1,ATRN,BCL2,CBLN1,DAB1,DLL1,EN1,FOXC1,FOXP2,GBX2,GLI2,GNPAT,GRID2,HAP1,HERC1,HNRNPD,HOXB1,KCNC1,KLHL1,LMX1A,LPAR1,MAP2K1,MECP2,NCOA1,NEUROD1,NLGN4X,OTX1,PAK1,PPARGC1A,PROX1,PTBP2,PTN,PTPN11,RERE,RORA,RPGRIP1L,SCN5A,SEC24B,SEZ6L,SSTR1,TRNP1,WNT7A	iPSC
GO Biological Process	GO:1904950	negative regulation of establishment of protein localization	217	0.000867956	1	0.0516654	1.32693	100.985	134	0.0201969	0.0268	412	0.000646476	1	0.0202683	1.38615	55.5495	77	204	0.0150597	0.377451	chr1-160671635-160672820,chr1-50910165-50910875,chr1-7991388-7992433,chr10-111369438-111370823,chr10-111505935-111507324,chr10-111876254-111877900,chr11-105389721-105390419,chr11-113562400-113563319,chr11-17862455-17863135,chr11-17898254-17899102,chr11-17917644-17918788,chr11-72553584-72554186,chr11-72730280-72730763,chr12-100414505-100415570,chr12-112023944-112024596,chr12-112590045-112592021,ch…	ACVR1C,ADIPOQ,ADRA2A,ANGPT1,ANXA1,ANXA4,APOD,ARG2,AXIN2,BANK1,BARD1,BMP7,CARD18,CD36,CYLD,DAB2IP,DRD2,DYRK2,ENY2,ERP29,EZR,FAF1,FAM3D,FBXW11,FN1,FZD1,G3BP2,GAS6,GOPC,GSK3B,HADH,HMGCR,HSPH1,IDH2,IL1B,IL33,IL6,INHBB,IRS1,KEAP1,MAP4K4,MDFI,MDFIC,NDFIP1,NDFIP2,NLRP12,NR1H4,OPRM1,PARK7,PDE2A,PKD2,PKDCC,PKIA,PKIG,PPM1B,PPP3CA,PRKN,PTPN11,PYDC2,RAB11FIP1,RAB23,SERGEF,SFRP1,SLAMF1,SOX4,SREBF1,SRI,SYT4,TE…	iPSC
GO Biological Process	GO:0034260	negative regulation of GTPase activity	220	0.000925663	1	0.054349	1.60158	32.4679	52	0.00649358	0.0104	318	0.000185448	1	0.00753282	1.95861	12.2536	24	45	0.00469392	0.533333	chr1-160986884-160988273,chr1-17376960-17378453,chr1-17434024-17434407,chr11-110311922-110312609,chr11-110399925-110401325,chr11-75267181-75267743,chr12-129996506-129998215,chr12-130075297-130076222,chr13-79965999-79967369,chr13-80355448-80356110,chr13-97874023-97875564,chr15-90393216-90394047,chr17-4706042-4706385,chr17-60905508-60906144,chr17-61244954-61246628,chr18-1090511-1091126,chr18-137419…	ADCYAP1,AMOT,ARFGEF1,ARRB1,ARRB2,BCAS3,CPEB2,DAB2IP,DGKI,F11R,FZD10,IPO5,IQGAP1,IQGAP2,MKKS,PDE6D,PTPRN2,RCC2,RDX,RHOH,SH3BP4,SPRY1,SPRY2,TNK2	iPSC
GO Biological Process	GO:0015697	quaternary ammonium group transport	226	0.000972863	1	0.0556038	3.15946	3.48161	11	0.000696322	0.0022	606	0.00231685	1	0.049384	2.85631	2.45071	7	9	0.00136906	0.777778	chr12-46669389-46670403,chr5-132354564-132355515,chr5-132443947-132445153,chr6-110510600-110512102,chr6-160221219-160221805,chr6-160222114-160222872,chr6-160225891-160228008,chr6-160233881-160234657,chr6-160239643-160241138,chr6-160262071-160262656,chr6-160297217-160297703	SLC22A1,SLC22A16,SLC22A2,SLC22A3,SLC22A4,SLC22A5,SLC38A2	iPSC
GO Biological Process	GO:0051953	negative regulation of amine transport	231	0.00104176	1	0.0582529	1.74009	21.8379	38	0.00436758	0.0076	310	0.000156303	1	0.0065128	2.39505	6.26293	15	23	0.0029337	0.652174	chr10-111369438-111370823,chr10-111505935-111507324,chr10-111876254-111877900,chr11-113562400-113563319,chr18-43709537-43710919,chr2-168203760-168205001,chr2-168328276-168328940,chr2-168336579-168337340,chr2-168424006-168425099,chr2-19058967-19059608,chr2-19063520-19064242,chr2-19163750-19164412,chr2-19541713-19542423,chr3-151392918-151394272,chr3-152602298-152603548,chr3-152720448-152721504,chr3…	ADRA2A,ADRA2C,AGTR2,CNR1,CRH,DRD2,GRM7,LEP,NPY5R,OSR1,P2RY1,P2RY12,SNCA,STK39,SYT4	iPSC
GO Biological Process	GO:0007369	gastrulation	246	0.00113964	1	0.0598403	1.30577	108.748	142	0.0217496	0.0284	165	1.27509e-05	0.164704	0.000998204	1.58053	43.0236	68	158	0.0132994	0.43038	chr1-103267717-103268250,chr1-185073849-185074888,chr1-193112871-193113800,chr1-226210436-226211047,chr1-47307680-47308393,chr1-68276037-68277061,chr10-121151553-121152377,chr10-33095850-33096636,chr10-33106405-33107225,chr10-51709334-51710136,chr10-52038949-52041136,chr10-52170314-52171503,chr10-52204783-52205538,chr10-70437713-70438021,chr10-70455087-70455673,chr10-86827461-86827940,chr10-86853…	ACVR1,ACVR2A,AMOT,APELA,APLNR,BMP4,BMP7,BMPR1A,BMPR2,CDC73,CHRD,COL11A1,COL4A2,CRB2,CTNNB1,CUL3,DKK1,DUSP4,EOMES,EPB41L5,ETS2,EXOC4,EXT1,EYA1,FGFR2,FN1,FOXA2,FOXC1,GDF3,HAND1,HHEX,HMGA2,HNF1B,HSBP1,INHBA,ITGA4,ITGB1,KDM6A,KIF16B,KLF4,LAMB1,LEF1,LEO1,MIXL1,MKKS,MMP9,NF2,NODAL,NOG,NR4A3,OTX2,POU5F1,RNF2,SETD2,SFRP1,SMAD2,SMAD4,SOX17,SOX2,SUPT20H,T,TAL1,TGFBR2,TXNRD1,UGDH,WLS,WNT11,WNT5A	iPSC
GO Biological Process	GO:0070372	regulation of ERK1 and ERK2 cascade	258	0.00128975	1	0.0645725	1.25396	149.925	188	0.029985	0.0376	180	1.8981e-05	0.245178	0.0013621	1.43519	71.0706	102	261	0.0199491	0.390805	chr1-160671635-160672820,chr1-168427814-168428654,chr1-20089185-20089768,chr1-205137673-205138868,chr1-212549374-212550073,chr1-221292091-221293173,chr1-221692906-221693511,chr1-222008428-222009689,chr1-7991388-7992433,chr1-85596943-85598060,chr10-121151553-121152377,chr10-33095850-33096636,chr10-33106405-33107225,chr10-33519029-33519919,chr10-34008190-34009125,chr10-70437713-70438021,chr10-70455…	ACKR3,ADCYAP1,ADIPOQ,ADRA1A,ALKAL1,ALKAL2,ANGPT1,APP,ARHGAP8,ARRB1,ARRB2,ATF3,BMP2,BMP4,BMPER,CALCR,CAVIN3,CCL2,CCL20,CCL4,CD36,CD44,CFLAR,CNKSR3,CTGF,CYR61,DAB2IP,DLG1,DRD2,DSTYK,DUSP10,DUSP26,DUSP4,EPHA7,EPHB1,ERBB4,ERRFI1,EZR,FBLN1,FBXW7,FGF1,FGF2,FGFR2,FGFR4,FN1,FSHR,GAS6,GPNMB,GPR183,HMGCR,HTR2A,HTR2C,IL1B,IL6,KDR,KLF4,LMO3,LYN,MAP2K1,MARCO,NEK10,NLRP12,NODAL,NOX4,NPTN,NPY5R,NQO2,NRP1,OPRM1,…	iPSC
GO Biological Process	GO:0019827	stem cell population maintenance	266	0.00135225	1	0.0656656	1.31642	98.7523	130	0.0197505	0.026	295	0.000116481	1	0.00510027	1.55057	36.7607	57	135	0.011148	0.422222	chr1-163595949-163597231,chr1-164921276-164921843,chr1-170580610-170581466,chr1-193112871-193113800,chr1-213669751-213670930,chr1-214026708-214027418,chr1-214078641-214079461,chr1-52454244-52455284,chr1-63063094-63063713,chr1-63103478-63104022,chr1-63298740-63299940,chr1-63304217-63306404,chr1-93123802-93125590,chr10-70437713-70438021,chr10-70455087-70455673,chr10-86827461-86827940,chr10-86853478…	ASCL2,BMPR1A,CDC73,CDH2,CTNNB1,DIS3L2,DLL1,DPPA2,DPPA4,EOMES,EPAS1,EPHA1,FANCC,FGF2,FOXD3,FOXO1,FOXP1,FUT10,FZD7,HES1,JAG1,KIT,KLF10,KLF4,LDB2,LEO1,MCPH1,MED10,MED14,MED30,MMP24,MTF2,NKAP,NODAL,NOG,PBX1,POLR2D,POLR2G,POU5F1,PRDM14,PROX1,PRRX1,RAF1,RBPJ,SALL1,SFRP1,SMAD2,SMAD4,SOX2,SOX4,SS18,TBX3,TDGF1,WNT7A,ZCCHC11,ZHX2,ZIC3	iPSC
GO Biological Process	GO:0043065	positive regulation of apoptotic process	267	0.00135998	1	0.0657935	1.1724	302.797	355	0.0605594	0.071	140	6.54128e-06	0.0844937	0.000603526	1.2987	160.93	209	591	0.0408762	0.353638	chr1-107352586-107353766,chr1-15507430-15509851,chr1-156974564-156975410,chr1-157086161-157086700,chr1-161945789-161946649,chr1-167769898-167770652,chr1-20624871-20625954,chr1-206856599-206857127,chr1-212549374-212550073,chr1-22092096-22092727,chr1-223729812-223730238,chr1-223730580-223730789,chr1-223758908-223759661,chr1-226847864-226849030,chr1-226850858-226852072,chr1-27141402-27141955,chr1-36…	ACER2,ACVR1C,ADCY10,ADIPOQ,ADM,AGTR2,AIFM1,AKAP13,ALDH1A2,ALDH1A3,ANKRD1,ANP32B,ANXA1,APAF1,APBB2,ARHGEF11,ARHGEF26,ARHGEF4,ARHGEF5,ARHGEF7,ARHGEF9,ARRB1,ASCL1,ATF3,ATF4,ATF6,BARD1,BCL10,BCL2,BCL2L11,BCL6,BEX3,BID,BIN1,BLID,BMP2,BMP4,BMP7,BMPR1B,BNIP3,BTG1,CAMK1D,CAMK2D,CASP3,CASP7,CASP8,CASP9,CCK,CD274,CDC42,CDK19,CDKN2A,CNR1,COL18A1,CRADD,CTGF,CTNNB1,CTSC,CTSH,CYLD,CYR61,DAB2IP,DAP,DAPK1,DDX3X,…	iPSC
GO Biological Process	GO:0072511	divalent inorganic cation transport	270	0.00141709	1	0.0677948	1.24569	156.539	195	0.0313078	0.039	269	8.62016e-05	1	0.00413928	1.38041	76.7889	106	282	0.0207315	0.375887	chr1-17006944-17007477,chr1-181582854-181584048,chr1-226847864-226849030,chr1-226850858-226852072,chr1-237124543-237125432,chr1-237239122-237240151,chr1-237309386-237310604,chr1-34848252-34848638,chr1-64378496-64379498,chr1-64396623-64397181,chr1-64499970-64500303,chr1-64584079-64584759,chr1-64711814-64712552,chr10-18094584-18095506,chr10-72793589-72794535,chr11-101439351-101439832,chr11-10151428…	ADRA1A,ANK2,ATP13A2,ATP13A3,ATP13A5,ATP2B1,CACHD1,CACNA1A,CACNA1B,CACNA1D,CACNA1E,CACNA1F,CACNA2D1,CACNA2D3,CACNB2,CACNB3,CACNG2,CACNG3,CACNG5,CASK,CHRNA10,CRACR2A,CTGF,CUL5,DENND5B,DRD2,FGF2,GAS6,GIF,GJA4,GPM6A,GRIN2A,GRIN2B,GRIN2C,HTR2A,HTR2C,IBTK,IL1RAPL1,JPH1,JPH2,JPH3,KCNJ2,LOXHD1,MCU,MCUB,MCUR1,NALCN,NIPA1,NIPA2,NIPAL1,NIPAL2,NMUR2,NPY,OPA1,OPRM1,ORAI2,P2RY12,PARL,PDE2A,PKD1L1,PKD2,PLCG2,PL…	iPSC
GO Biological Process	GO:0070838	divalent metal ion transport	271	0.00141894	1	0.0676328	1.24642	155.646	194	0.0311292	0.0388	259	7.44792e-05	0.962048	0.00371447	1.38706	75.6997	105	278	0.0205359	0.377698	chr1-17006944-17007477,chr1-181582854-181584048,chr1-226847864-226849030,chr1-226850858-226852072,chr1-237124543-237125432,chr1-237239122-237240151,chr1-237309386-237310604,chr1-34848252-34848638,chr1-64378496-64379498,chr1-64396623-64397181,chr1-64499970-64500303,chr1-64584079-64584759,chr1-64711814-64712552,chr10-18094584-18095506,chr10-72793589-72794535,chr11-101439351-101439832,chr11-10151428…	ADRA1A,ANK2,ATP13A2,ATP13A3,ATP13A5,ATP2B1,CACHD1,CACNA1A,CACNA1B,CACNA1D,CACNA1E,CACNA1F,CACNA2D1,CACNA2D3,CACNB2,CACNB3,CACNG2,CACNG3,CACNG5,CASK,CHRNA10,CRACR2A,CTGF,CUL5,DENND5B,DRD2,FGF2,GAS6,GJA4,GPM6A,GRIN2A,GRIN2B,GRIN2C,HTR2A,HTR2C,IBTK,IL1RAPL1,JPH1,JPH2,JPH3,KCNJ2,LOXHD1,MCU,MCUB,MCUR1,NALCN,NIPA1,NIPA2,NIPAL1,NIPAL2,NMUR2,NPY,OPA1,OPRM1,ORAI2,P2RY12,PARL,PDE2A,PKD1L1,PKD2,PLCG2,PLN,PP…	iPSC
GO Biological Process	GO:0043068	positive regulation of programmed cell death	272	0.00142655	1	0.0677454	1.17061	305.823	358	0.0611646	0.0716	138	6.18122e-06	0.0798429	0.000578572	1.29795	162.564	211	597	0.0412674	0.353434	chr1-107352586-107353766,chr1-15507430-15509851,chr1-156974564-156975410,chr1-157086161-157086700,chr1-161945789-161946649,chr1-167769898-167770652,chr1-20624871-20625954,chr1-206856599-206857127,chr1-212549374-212550073,chr1-22092096-22092727,chr1-223729812-223730238,chr1-223730580-223730789,chr1-223758908-223759661,chr1-226847864-226849030,chr1-226850858-226852072,chr1-27141402-27141955,chr1-36…	ACER2,ACVR1C,ADCY10,ADIPOQ,ADM,AGTR2,AIFM1,AKAP13,ALDH1A2,ALDH1A3,ANKRD1,ANP32B,ANXA1,APAF1,APBB2,ARHGEF11,ARHGEF26,ARHGEF4,ARHGEF5,ARHGEF7,ARHGEF9,ARRB1,ASCL1,ATF3,ATF4,ATF6,BARD1,BCL10,BCL2,BCL2L11,BCL6,BEX3,BID,BIN1,BLID,BMP2,BMP4,BMP7,BMPR1B,BNIP3,BTG1,CAMK1D,CAMK2D,CASP3,CASP7,CASP8,CASP9,CCK,CD274,CDC42,CDK19,CDKN2A,CNR1,COL18A1,CRADD,CTGF,CTNNB1,CTSC,CTSH,CYLD,CYR61,DAB2IP,DAP,DAPK1,DDX3X,…	iPSC
GO Biological Process	GO:0051223	regulation of protein transport	276	0.00146549	1	0.068586	1.1522	374.069	431	0.0748137	0.0862	403	0.000599885	1	0.0192276	1.19353	206.949	247	760	0.0483082	0.325	chr1-112765840-112766640,chr1-112817549-112818795,chr1-160671635-160672820,chr1-162475053-162476119,chr1-17006944-17007477,chr1-181582854-181584048,chr1-182909537-182910781,chr1-20624871-20625954,chr1-214447957-214448756,chr1-22092096-22092727,chr1-222906003-222906784,chr1-223001597-223002589,chr1-228547959-228549399,chr1-229121602-229122303,chr1-229190632-229191544,chr1-44154582-44155339,chr1-50…	AACS,ACHE,ACVR1C,ADCY5,ADIPOQ,ADRA2A,ADRA2C,AGTR2,ANGPT1,ANK3,ANKRD1,ANP32B,ANXA1,ANXA4,APOD,APP,ARFIP1,ARG2,ARHGEF5,ARRB1,ATP13A2,AXIN2,BAMBI,BANK1,BARD1,BCAS3,BMP4,BMP6,BMP7,BMPR1A,C5,C8orf4,CACNA1A,CACNA1D,CACNA1E,CADM1,CARD18,CCL2,CD274,CD36,CDC42,CDK1,CHP2,CLEC4E,CNR1,CRH,CTDSPL2,CYLD,DAB2IP,DHX36,DHX9,DISP1,DMAP1,DNAJC1,DNM1L,DPH6,DRD2,DTWD2,DYRK2,ECT2,EDA,EDEM1,EFCAB7,EFNA5,ELMOD1,ENY2,EPH…	iPSC
GO Biological Process	GO:0099537	trans-synaptic signaling	290	0.00156003	1	0.0694857	1.18474	259.972	308	0.0519943	0.0616	55	5.58636e-09	7.2159e-05	1.31198e-06	1.47792	111.644	165	410	0.0322707	0.402439	chr1-114472986-114473647,chr1-161299138-161300119,chr1-181582854-181584048,chr1-202379806-202380712,chr1-224606627-224608320,chr1-224734548-224734924,chr1-224800342-224801084,chr1-224839394-224840530,chr1-224845921-224846881,chr1-224884232-224884762,chr1-224894809-224895343,chr1-227586554-227587329,chr1-23264767-23265076,chr1-239061567-239062255,chr1-239803545-239804010,chr1-40058487-40059548,chr…	ACHE,AKAP5,AMPH,APBA1,APBA2,ARID1B,ARRB2,ASIC2,CACNA1B,CACNA1E,CACNB2,CACNB3,CADPS,CASK,CBLN1,CDH8,CHAT,CHRM2,CHRM3,CHRM4,CHRM5,CHRNA1,CHRNA10,CHRNA6,CHRNB3,CHRNB4,CNIH3,CNR1,COLQ,CRH,CRHBP,CTNNB1,DBH,DGKI,DLG1,DLG2,DLGAP1,DLGAP2,DRD1,DRD2,DRD5,DTNA,ETV5,EXOC4,FCHSD1,FGF12,GABRB2,GABRB3,GAD2,GJD2,GLRA1,GLRA2,GLRA4,GLRB,GLS,GPR1,GPR149,GPR176,GRIA2,GRIA3,GRIA4,GRID1,GRID2,GRIK1,GRIK2,GRIK4,GRIN2A,…	iPSC
GO Biological Process	GO:0030902	hindbrain development	293	0.00159118	1	0.0701476	1.29509	108.873	141	0.0217746	0.0282	120	2.72433e-06	0.0351902	0.000293251	1.66691	38.3945	64	141	0.0125171	0.453901	chr1-164921276-164921843,chr1-209130304-209131748,chr1-209227188-209228332,chr1-213669751-213670930,chr1-214026708-214027418,chr1-214078641-214079461,chr1-231284238-231284887,chr1-27006663-27007871,chr1-57202068-57202563,chr1-57261973-57263086,chr1-57307292-57307904,chr1-57553511-57554081,chr1-58168063-58169974,chr1-68276037-68277061,chr1-8730476-8731525,chr1-8794580-8794965,chr1-95793769-9579473…	AGTPBP1,AGTR2,AHI1,ALDH1A2,ASCL1,ATRN,BCL2,BMP7,CBLN1,CTNNA2,CTNNB1,DAB1,DLC1,DLL1,EN1,FOXC1,FOXP2,GBX2,GLI2,GNPAT,GRID2,HAP1,HERC1,HES1,HNF1B,HNRNPD,HOXB1,ITGB1,KCNC1,KDM2B,KLHL1,LEF1,LMX1A,LPAR1,MAFB,MAP2K1,MECP2,NCOA1,NEUROD1,NFIB,NLGN4X,NOG,OTX1,PAK1,PLXNA2,POU4F1,PPARGC1A,PROX1,PSMG1,PTBP2,PTN,PTPN11,RBFOX2,RERE,RORA,RPGRIP1L,SCN5A,SEC24B,SEZ6L,SSTR1,TBR1,TRNP1,WLS,WNT7A	iPSC
GO Biological Process	GO:0046888	negative regulation of hormone secretion	310	0.00172671	1	0.0719482	1.5145	38.2964	58	0.00765929	0.0116	360	0.000334434	1	0.0119997	1.75145	17.6996	31	65	0.00606298	0.476923	chr10-111369438-111370823,chr10-111505935-111507324,chr10-111876254-111877900,chr10-69329342-69330205,chr11-113562400-113563319,chr12-107013984-107014442,chr12-107134471-107135678,chr12-112590045-112592021,chr17-17950793-17951171,chr2-101608468-101609848,chr2-112848685-112849416,chr2-112849738-112850971,chr2-112851770-112852637,chr2-120310053-120310670,chr2-120456652-120457222,chr2-157684194-1576…	ACVR1C,ADIPOQ,ADRA2A,ADRA2C,CRH,CRHBP,CRY1,DRD2,EDN1,ENY2,FAM3D,HADH,HMGCR,IL1B,IL6,INHBA,INHBB,IRS1,KALRN,LEP,MAP4K4,NPVF,OPRK1,PPP3CA,PRKN,PTPN11,RAB11FIP1,SFRP1,SREBF1,TACR2,VSNL1	iPSC
GO Biological Process	GO:0051048	negative regulation of secretion	314	0.00175703	1	0.0722789	1.28533	113.589	146	0.0227179	0.0292	521	0.00150553	1	0.0373261	1.3568	55.2771	75	203	0.0146685	0.369458	chr1-160671635-160672820,chr1-70585869-70586438,chr1-7398934-7399466,chr10-111369438-111370823,chr10-111505935-111507324,chr10-111876254-111877900,chr10-69329342-69330205,chr11-105389721-105390419,chr11-113562400-113563319,chr11-17862455-17863135,chr11-17898254-17899102,chr11-17917644-17918788,chr12-100414505-100415570,chr12-107013984-107014442,chr12-107134471-107135678,chr12-112023944-112024596,…	ACVR1C,ADA,ADIPOQ,ADRA2A,ADRA2C,AGTR2,ANGPT1,ANXA1,ANXA4,ARG2,BANK1,CARD18,CNR1,CRH,CRHBP,CRY1,DRD2,EDN1,ENY2,ERP29,EZR,FAM3D,FMR1,FN1,GAS6,GRM7,HADH,HMGCR,HTR1B,IDH2,IL13RA2,IL1B,IL1RAPL1,IL33,IL6,INHBA,INHBB,IRS1,KALRN,LEP,MAOB,MAP4K4,NLRP12,NPVF,NPY2R,NPY5R,NR1H4,NRG1,OPRK1,OPRM1,P2RY1,P2RY12,PPP3CA,PRKN,PTGER3,PTPN11,PYDC2,RAB11FIP1,RAB33B,RAB7A,RAP1B,SERGEF,SFRP1,SLAMF1,SNCA,SPX,SREBF1,STK39…	iPSC
GO Biological Process	GO:0042327	positive regulation of phosphorylation	315	0.00176548	1	0.0723959	1.12637	502.498	566	0.1005	0.1132	74	1.21545e-07	0.00157	2.12162e-05	1.27224	263.315	335	967	0.0655193	0.346432	chr1-107352586-107353766,chr1-109832235-109834219,chr1-110475376-110475753,chr1-157625819-157626403,chr1-160671635-160672820,chr1-161736177-161736648,chr1-168427814-168428654,chr1-20089185-20089768,chr1-205137673-205138868,chr1-20624871-20625954,chr1-206856599-206857127,chr1-212549374-212550073,chr1-213669751-213670930,chr1-214026708-214027418,chr1-214078641-214079461,chr1-22092096-22092727,chr1-…	ABI1,ACKR3,ACSL1,ACVR1,ACVR2A,ADCY1,ADCY2,ADCY5,ADCY6,ADCY8,ADCY9,ADCYAP1,ADIPOQ,ADRA1A,ADRA2A,ADRA2C,ADRB3,AFAP1L2,AKAP13,AKTIP,ALK,ALKAL1,ALKAL2,AMBRA1,ANGPT1,ANGPT4,APLN,APLNR,APP,AR,ARHGAP8,ARHGEF5,ARRB1,ARRB2,AXIN2,BANK1,BCAR3,BCL10,BCL2,BMP10,BMP2,BMP3,BMP4,BMP6,BMP7,BMP8B,BMPER,BMPR1A,BMPR2,C1QTNF2,C5,C8orf4,CALCR,CAMKK2,CAPRIN2,CAVIN3,CCK,CCL2,CCL20,CCL4,CCND1,CCNH,CCNL1,CCNT1,CD24,CD36,C…	iPSC
GO Biological Process	GO:0098727	maintenance of cell number	319	0.00184006	1	0.0745079	1.30316	100.525	131	0.020105	0.0262	274	9.32785e-05	1	0.00439737	1.55474	37.3053	58	137	0.0113436	0.423358	chr1-163595949-163597231,chr1-164921276-164921843,chr1-170580610-170581466,chr1-193112871-193113800,chr1-213669751-213670930,chr1-214026708-214027418,chr1-214078641-214079461,chr1-52454244-52455284,chr1-63063094-63063713,chr1-63103478-63104022,chr1-63298740-63299940,chr1-63304217-63306404,chr1-93123802-93125590,chr10-70437713-70438021,chr10-70455087-70455673,chr10-86827461-86827940,chr10-86853478…	ASCL2,BMPR1A,CDC73,CDH2,CTNNB1,DIS3L2,DLL1,DPPA2,DPPA4,EOMES,EPAS1,EPHA1,FANCC,FGF2,FOXD3,FOXO1,FOXP1,FUT10,FZD7,HES1,IGF1,JAG1,KIT,KLF10,KLF4,LDB2,LEO1,MCPH1,MED10,MED14,MED30,MMP24,MTF2,NKAP,NODAL,NOG,PBX1,POLR2D,POLR2G,POU5F1,PRDM14,PROX1,PRRX1,RAF1,RBPJ,SALL1,SFRP1,SMAD2,SMAD4,SOX2,SOX4,SS18,TBX3,TDGF1,WNT7A,ZCCHC11,ZHX2,ZIC3	iPSC
GO Biological Process	GO:1900744	regulation of p38MAPK cascade	324	0.00190467	1	0.075934	1.58538	29.6458	47	0.00592917	0.0094	174	1.56448e-05	0.202084	0.0011614	2.36929	8.44134	20	31	0.0039116	0.645161	chr1-221292091-221293173,chr1-221692906-221693511,chr1-222008428-222009689,chr1-67515300-67516337,chr1-67552185-67552751,chr1-67601287-67601914,chr1-67648611-67649155,chr13-31096596-31097452,chr18-62683949-62684331,chr18-62972283-62972927,chr19-2580883-2581745,chr2-112848685-112849416,chr2-112849738-112850971,chr2-112851770-112852637,chr2-31269368-31270344,chr20-6764666-6764914,chr3-197212026-197…	BMP2,CAV3,DAB2IP,DLG1,DUSP10,EZR,GADD45A,GADD45B,HGF,HSPH1,IL1B,LEP,MAP3K4,MAP3K5,NCF1,OPRK1,PHLPP1,SASH1,ULK4,XDH	iPSC
GO Biological Process	GO:0007268	chemical synaptic transmission	329	0.00201365	1	0.0790585	1.18205	253.797	300	0.0507594	0.06	60	1.03195e-08	0.000133298	2.22163e-06	1.4726	110.01	162	404	0.0316839	0.40099	chr1-114472986-114473647,chr1-161299138-161300119,chr1-181582854-181584048,chr1-202379806-202380712,chr1-224606627-224608320,chr1-224734548-224734924,chr1-224800342-224801084,chr1-224839394-224840530,chr1-224845921-224846881,chr1-224884232-224884762,chr1-224894809-224895343,chr1-227586554-227587329,chr1-23264767-23265076,chr1-239061567-239062255,chr1-239803545-239804010,chr1-40058487-40059548,chr…	ACHE,AKAP5,AMPH,APBA1,APBA2,ARID1B,ARRB2,ASIC2,CACNA1B,CACNA1E,CACNB2,CACNB3,CADPS,CASK,CBLN1,CDH8,CHAT,CHRM2,CHRM3,CHRM4,CHRM5,CHRNA1,CHRNA10,CHRNA6,CHRNB3,CHRNB4,CNIH3,COLQ,CRH,CRHBP,CTNNB1,DBH,DGKI,DLG1,DLG2,DLGAP1,DLGAP2,DRD1,DRD2,DRD5,DTNA,ETV5,EXOC4,FCHSD1,FGF12,GABRB2,GABRB3,GAD2,GJD2,GLRA1,GLRA2,GLRA4,GLRB,GLS,GPR1,GPR149,GPR176,GRIA2,GRIA3,GRIA4,GRID1,GRID2,GRIK1,GRIK2,GRIK4,GRIN2A,GRIN2…	iPSC
GO Biological Process	GO:0009101	glycoprotein biosynthetic process	330	0.00203425	1	0.0796254	1.21357	188.7	229	0.03774	0.0458	605	0.00230763	1	0.0492688	1.26557	88.4979	112	325	0.0219049	0.344615	chr1-184673098-184673771,chr1-193275574-193276478,chr1-193727353-193728495,chr1-193740599-193741949,chr1-193754625-193755327,chr1-193928773-193931167,chr1-194117427-194118307,chr1-230170555-230171015,chr1-235586194-235587096,chr1-235628275-235628926,chr1-43840866-43842140,chr1-76230616-76231283,chr1-76980964-76981626,chr10-124362196-124363157,chr10-17472683-17473820,chr10-91782117-91783098,chr11-…	ADAMTS5,ADAMTS7,ADAMTSL1,ALG1,ALG10,ALG1L,ARF4,ART5,B3GALNT1,B3GALNT2,B3GALT1,B3GALT2,B3GALT5,B3GAT1,B3GAT2,B3GNT2,B4GALT4,BMPR1B,BMPR2,C1GALT1,C1GALT1C1,CANT1,CHPF,CHST15,CHST7,CHST8,CHST9,CSGALNACT1,DAD1,DCN,DPY19L1,DSE,EDEM1,EDEM3,EOGT,EXT1,FKTN,FUT10,FUT8,FUT9,GALNT1,GALNT10,GALNT12,GALNT13,GALNT14,GALNT17,GALNT2,GALNT3,GALNT5,GALNT7,GCNT1,GCNT3,GFPT1,GLCE,GNPTAB,GOLPH3,GXYLT1,HS3ST3B1,HS3ST5…	iPSC
GO Biological Process	GO:0072503	cellular divalent inorganic cation homeostasis	334	0.00209507	1	0.0810241	1.21114	191.556	232	0.0383111	0.0464	333	0.00023607	1	0.00915709	1.3073	100.207	131	368	0.025621	0.355978	chr1-101381942-101382551,chr1-169113557-169114137,chr1-169287826-169289347,chr1-17006944-17007477,chr1-207220209-207220708,chr1-207259015-207259930,chr1-207300605-207301564,chr1-207316228-207316932,chr1-231883252-231883835,chr1-232166158-232167492,chr1-237124543-237125432,chr1-237239122-237240151,chr1-237309386-237310604,chr1-84723711-84724882,chr10-132010654-132011334,chr10-18094584-18095506,chr…	ADCY5,ADCYAP1,ADM,ADRA1A,ADRA1D,AGTR1,ANK2,ANXA7,APP,ATP13A2,ATP13A3,ATP13A5,ATP1B1,ATP2B1,BCL2,BDKRB1,BNIP3,C19orf12,CACNA1A,CACNA2D1,CACNB3,CALB1,CAMK2D,CAV3,CCKAR,CCKBR,CCL2,CCR4,CCR6,CD24,CD36,CD55,CHRNA10,CXCL12,CXCL13,DISC1,DMPK,DRD1,DRD2,DRD5,EDN1,EDNRA,EDNRB,ESR1,F2RL2,FGF2,FIS1,GALR1,GJA1,GLP1R,GNA15,GPR12,GPR6,GRIK2,GRIN2A,GRIN2B,GRIN2C,GRM1,GRM5,GTF2I,HCRTR2,HRH4,HTR2A,HTR2C,IBTK,IL2,J…	iPSC
GO Biological Process	GO:0016358	dendrite development	335	0.00210501	1	0.0811655	1.35004	74.8126	101	0.0149625	0.0202	141	6.60766e-06	0.0853512	0.000605328	1.81557	24.2348	44	89	0.00860551	0.494382	chr1-22092096-22092727,chr1-57202068-57202563,chr1-57261973-57263086,chr1-57307292-57307904,chr1-57553511-57554081,chr1-58168063-58169974,chr1-8730476-8731525,chr1-8794580-8794965,chr10-26780780-26781528,chr10-26839635-26840465,chr10-33095850-33096636,chr10-33106405-33107225,chr10-33519029-33519919,chr10-34008190-34009125,chr10-51034838-51035644,chr10-51267560-51269004,chr10-51368846-51369475,chr…	ABI1,ACSL4,APP,ARF4,ARID1B,BMP7,BTBD3,CDC42,CTNNA2,CTNND2,DAB1,DOCK10,DSCAM,DTNBP1,EPHB1,EPHB3,HDAC2,HPRT1,ITGB1,KLF7,KLHL1,MAP2,MAP6D1,MATN2,MECP2,NRP1,PAK4,PREX2,PRKG1,RBFOX2,RERE,SEMA3A,SLC11A2,SLC12A5,SLC9A6,SLITRK5,STRN,TMEM106B,TRAK1,TRAK2,TULP1,VLDLR,WASL,WNT7A	iPSC
GO Biological Process	GO:0045860	positive regulation of protein kinase activity	341	0.00220583	1	0.0835564	1.16949	283.885	332	0.056777	0.0664	101	1.14429e-06	0.0147807	0.000146344	1.35261	137.512	186	505	0.0363779	0.368317	chr1-109832235-109834219,chr1-110475376-110475753,chr1-20624871-20625954,chr1-213669751-213670930,chr1-214026708-214027418,chr1-214078641-214079461,chr1-233366966-233367911,chr1-233491928-233492511,chr1-3675271-3675713,chr1-53434751-53435781,chr1-57202068-57202563,chr1-57261973-57263086,chr1-57307292-57307904,chr1-57553511-57554081,chr1-58168063-58169974,chr1-67515300-67516337,chr1-67552185-67552…	ABI1,ACSL1,ADCY1,ADCY2,ADCY5,ADCY6,ADCY8,ADCY9,ADCYAP1,ADIPOQ,ADRA2A,ADRA2C,AFAP1L2,AKAP13,ALK,ALKAL1,ALKAL2,ANGPT1,ANGPT4,ARHGEF5,ARRB1,BMP2,BMP4,C1QTNF2,C5,C8orf4,CAMKK2,CCND1,CCNH,CCNL1,CCNT1,CD24,CDK1,CDK20,CENPE,COPS8,CSF1,CYR61,DAB1,DAB2IP,DDX3X,DKK1,DLG1,DRD2,DYNAP,ECT2,EDN1,EFNA5,EMP2,EPHA4,ERN2,ERP29,ETAA1,FAM20A,FBXW7,FGF1,FGF13,FGF2,FLT1,FZD10,FZD8,GADD45A,GADD45B,GAS6,GPRC5B,GRM1,GRM4…	iPSC
GO Biological Process	GO:0051347	positive regulation of transferase activity	342	0.00225168	1	0.0850438	1.1478	362.433	416	0.0724866	0.0832	207	3.15897e-05	0.408045	0.00197123	1.25492	184.076	231	676	0.045179	0.341716	chr1-107352586-107353766,chr1-109832235-109834219,chr1-110475376-110475753,chr1-161736177-161736648,chr1-205137673-205138868,chr1-20624871-20625954,chr1-213669751-213670930,chr1-214026708-214027418,chr1-214078641-214079461,chr1-22092096-22092727,chr1-224235257-224236719,chr1-233366966-233367911,chr1-233491928-233492511,chr1-31459807-31460362,chr1-3675271-3675713,chr1-53434751-53435781,chr1-572020…	ABI1,ACSL1,ADCY1,ADCY2,ADCY5,ADCY6,ADCY8,ADCY9,ADCYAP1,ADIPOQ,ADRA2A,ADRA2C,AFAP1L2,AKAP13,ALK,ALKAL1,ALKAL2,AMBRA1,ANAPC1,ANAPC4,ANGPT1,ANGPT4,ARHGEF5,ARRB1,ARRDC3,ARRDC4,BMP2,BMP4,BUB3,C1QTNF2,C5,C8orf4,CAMKK2,CCND1,CCNH,CCNL1,CCNT1,CD24,CDC42,CDK1,CDK20,CENPE,CHTF18,COPS8,CSF1,CTNNB1,CUL1,CYR61,DAB1,DAB2IP,DCUN1D1,DDX3X,DKK1,DLG1,DRD2,DSTYK,DUSP12,DYNAP,ECT2,EDN1,EFNA5,EMP2,EPHA4,EPM2AIP1,ERN2…	iPSC
GO Biological Process	GO:0043408	regulation of MAPK cascade	346	0.00235455	1	0.0879009	1.13877	402.19	458	0.080438	0.0916	29	7.52397e-11	9.71871e-07	3.35128e-08	1.40713	187.615	264	689	0.0516331	0.383164	chr1-110475376-110475753,chr1-113158378-113159389,chr1-113546369-113546926,chr1-157625819-157626403,chr1-160671635-160672820,chr1-162988462-162989241,chr1-168427814-168428654,chr1-192838541-192840384,chr1-20089185-20089768,chr1-205137673-205138868,chr1-20624871-20625954,chr1-212549374-212550073,chr1-22092096-22092727,chr1-221292091-221293173,chr1-221692906-221693511,chr1-222008428-222009689,chr1-…	ACKR3,ADCYAP1,ADIPOQ,ADRA1A,ADRA2A,ADRA2C,ADRB3,AKAP13,ALK,ALKAL1,ALKAL2,ANGPT1,APP,AR,ARHGAP8,ARHGEF5,ARRB1,ARRB2,ATF3,BANK1,BMP10,BMP2,BMP3,BMP4,BMP6,BMP7,BMP8B,BMPER,C1QTNF2,C5,CALCR,CAV3,CAVIN3,CCL2,CCL20,CCL4,CD24,CD36,CD44,CDC42,CDH2,CDK1,CFLAR,CNKSR3,CTGF,CTNNB1,CYR61,DAB2IP,DKK1,DLG1,DRD2,DSTYK,DTNBP1,DUSP10,DUSP16,DUSP18,DUSP21,DUSP26,DUSP4,EDA2R,EDN1,EPHA4,EPHA7,EPHB1,ERBB4,ERN2,ERP29,E…	iPSC
GO Biological Process	GO:0010942	positive regulation of cell death	348	0.00241151	1	0.0895101	1.15492	328.16	379	0.0656321	0.0758	145	6.77084e-06	0.0874589	0.000603165	1.28506	175.09	225	643	0.0440055	0.349922	chr1-107352586-107353766,chr1-15507430-15509851,chr1-156974564-156975410,chr1-157086161-157086700,chr1-161945789-161946649,chr1-167769898-167770652,chr1-20624871-20625954,chr1-206856599-206857127,chr1-212549374-212550073,chr1-215055141-215056175,chr1-22092096-22092727,chr1-223729812-223730238,chr1-223730580-223730789,chr1-223758908-223759661,chr1-226847864-226849030,chr1-226850858-226852072,chr1-…	ACER2,ACVR1C,ADCY10,ADIPOQ,ADM,AGTR2,AIFM1,AKAP13,ALDH1A2,ALDH1A3,ANKRD1,ANP32B,ANXA1,APAF1,APBB2,ARHGEF11,ARHGEF26,ARHGEF4,ARHGEF5,ARHGEF7,ARHGEF9,ARRB1,ASCL1,ATF3,ATF4,ATF6,AXIN2,BARD1,BCL10,BCL2,BCL2L11,BCL6,BEX3,BID,BIN1,BLID,BMP2,BMP4,BMP7,BMPR1B,BNIP3,BTG1,CALCR,CAMK1D,CAMK2D,CASP3,CASP7,CASP8,CASP9,CCK,CD274,CD36,CDC42,CDK19,CDKN2A,CNR1,COL18A1,CRADD,CRH,CTGF,CTNNB1,CTSC,CTSH,CYLD,CYR61,DA…	iPSC
GO Biological Process	GO:0035329	hippo signaling	350	0.00242039	1	0.0893263	1.75892	17.6244	31	0.00352488	0.0062	548	0.00174348	1	0.0410959	2.04022	7.35213	15	27	0.0029337	0.555556	chr11-102208772-102209546,chr11-12687334-12688443,chr11-94649701-94651046,chr11-94656749-94657438,chr11-94661975-94662710,chr11-94764480-94765020,chr12-2921449-2922824,chr13-21135147-21135880,chr2-74187703-74188580,chr20-45041283-45042633,chr3-134260601-134262014,chr3-149574016-149574863,chr4-184616422-184618188,chr4-184625160-184626855,chr4-184651746-184652138,chr5-167987502-167988224,chr5-16834…	AMOT,AMOTL1,AMOTL2,CASP3,LATS1,LATS2,MOB1A,STK3,STK4,TEAD1,TEAD4,TJP2,WWC1,WWTR1,YAP1	iPSC
GO Biological Process	GO:0051051	negative regulation of transport	353	0.00248378	1	0.0908867	1.17949	249.259	294	0.0498519	0.0588	579	0.0019954	1	0.0445156	1.22154	128.526	157	472	0.030706	0.332627	chr1-112237770-112238490,chr1-112239204-112240286,chr1-160671635-160672820,chr1-236659273-236660354,chr1-50910165-50910875,chr1-70585869-70586438,chr1-7398934-7399466,chr1-7991388-7992433,chr10-111369438-111370823,chr10-111505935-111507324,chr10-111876254-111877900,chr10-59945580-59946954,chr10-59970531-59971523,chr10-60337944-60339042,chr10-60419165-60419906,chr10-60735149-60735632,chr10-6076234…	ACAA2,ACTN2,ACVR1C,ADA,ADCYAP1,ADIPOQ,ADRA2A,ADRA2C,AGTR2,ANGPT1,ANK3,ANXA1,ANXA4,APOD,ARG2,ATF4,ATXN2,AXIN2,BANK1,BARD1,BCL2,BMP7,CAMK2D,CARD18,CAV3,CD36,CNR1,COMMD1,CRH,CRHBP,CRY1,CTTNBP2NL,CYLD,DAB2IP,DRD2,DYRK2,EDN1,ENPP1,ENY2,EPHA3,ERP29,EZR,FAF1,FAM3D,FBXW11,FGF12,FMR1,FN1,FZD1,G3BP2,GAS6,GOPC,GPM6B,GRB10,GRM7,GSK3B,HADH,HMGCR,HTR1B,HTR2A,IDH2,IL13RA2,IL1B,IL1RAPL1,IL33,IL6,INHBA,INHBB,IRS1…	iPSC
GO Biological Process	GO:0050880	regulation of blood vessel size	358	0.00254687	1	0.0918936	1.33101	79.6388	106	0.0159278	0.0212	468	0.00103851	1	0.0286634	1.5009	31.3146	47	115	0.00919225	0.408696	chr1-192838541-192840384,chr1-23264767-23265076,chr1-239061567-239062255,chr1-239803545-239804010,chr1-93888743-93889373,chr1-94050718-94051133,chr10-111369438-111370823,chr10-111505935-111507324,chr10-111876254-111877900,chr10-114165721-114166803,chr10-51034838-51035644,chr10-51267560-51269004,chr10-51368846-51369475,chr10-89979785-89980792,chr10-90363457-90364430,chr10-90637884-90639178,chr10-9…	ADCY6,ADM,ADRA1A,ADRA1D,ADRA2A,ADRA2C,ADRB1,ADRB3,AGTR1,AGTR2,APLN,ARHGAP42,ASIC2,BMPR2,CHRM3,CPS1,DBH,DOCK4,DOCK5,DRD1,DRD5,EDN1,EDNRA,EDNRB,FOXC1,GCH1,GCLC,GCLM,GJA1,GUCY1A3,HRH2,HTR1B,HTR1D,HTR2A,HTR7,KCNMB4,KNG1,LEP,MKKS,NOS1,NTS,P2RY1,PRKG1,RAP1GDS1,RGS2,SLC8A1,UTS2B	iPSC
GO Biological Process	GO:0048545	response to steroid hormone	359	0.00254907	1	0.0917167	1.20541	193.295	233	0.0386591	0.0466	563	0.00182091	1	0.0417774	1.26785	91.4932	116	336	0.0226873	0.345238	chr1-15507430-15509851,chr1-161299138-161300119,chr1-216771748-216772868,chr1-245888634-245889172,chr1-246427636-246429107,chr1-29356355-29357046,chr1-29821307-29822014,chr1-29876555-29877499,chr1-7991388-7992433,chr1-99957518-99958567,chr11-101081845-101083669,chr11-101439351-101439832,chr11-101514286-101515102,chr11-101523644-101524482,chr11-102208772-102209546,chr11-10382493-10382904,chr11-176…	ABCA3,ABHD2,ACSBG1,ADCYAP1,ADIPOQ,ADM,AGL,AGTR2,AIFM1,ANXA1,ANXA3,AR,ARG1,ATP2B1,BCL2,BMP4,BMP6,BMP7,BRCA1,CA2,CALCOCO1,CALCR,CASP3,CASP9,CATSPERB,CCL2,CCND1,CCNE1,CFLAR,CLDN1,CNGA3,CPS1,CRH,CST11,CTGF,CTNNB1,CTSV,DNMT3B,EDN1,EIF4EBP1,ERRFI1,ESR1,ESR2,ESRRG,FECH,FIBIN,FOXO1,GNRH1,HMGB2,HNMT,HTR1B,IGFBP7,IL6,LEF1,LOX,MAOB,MED14,MED30,MGARP,MYOD1,NCOA1,NCOA3,NCOA6,NEDD4,NR0B1,NR1D2,NR1H4,NR1I2,NR1I…	iPSC
GO Biological Process	GO:0033604	negative regulation of catecholamine secretion	360	0.00255268	1	0.0915916	1.91254	12.5488	24	0.00250975	0.0048	571	0.00191726	1	0.0433716	2.54243	3.53992	9	13	0.00176022	0.692308	chr10-111369438-111370823,chr10-111505935-111507324,chr10-111876254-111877900,chr11-113562400-113563319,chr18-43709537-43710919,chr3-151392918-151394272,chr3-152602298-152603548,chr3-152720448-152721504,chr3-152744702-152746398,chr4-3972374-3973960,chr6-88532144-88533069,chr6-88730278-88731070,chr8-66185980-66187513,chr8-66251723-66252928,chrX-115649329-115649943,chrX-115681924-115682779,chrX-115…	ADRA2A,ADRA2C,AGTR2,CNR1,CRH,DRD2,P2RY1,P2RY12,SYT4	iPSC
GO Biological Process	GO:1903034	regulation of response to wounding	362	0.0025608	1	0.0913754	1.29306	99.7631	129	0.0199526	0.0258	183	2.05122e-05	0.264956	0.00144784	1.5672	42.7513	67	157	0.0131039	0.426752	chr1-113158378-113159389,chr1-169662299-169663383,chr1-169690302-169691267,chr1-175317218-175317599,chr1-175433857-175434606,chr1-175796880-175797915,chr1-175831399-175833204,chr1-175918064-175919279,chr1-175921910-175922965,chr1-22092096-22092727,chr1-221292091-221293173,chr1-221692906-221693511,chr1-22172040-22172683,chr1-222008428-222009689,chr1-22442181-22444149,chr1-56166735-56168021,chr1-56…	ADAMTS18,ADRA2A,ANXA1,APOH,ARFGEF1,ASIC2,CAPN3,CASK,CCL2,CD109,CD36,CLASP1,CLASP2,DUSP10,EDN1,ENPP4,EPHA4,F11,F3,FGF2,FOXA2,GJA1,HMGCR,KANK1,KLF4,KLKB1,KNG1,LRIG2,LYN,MAP2K1,MYLK,MYOD1,NFE2L2,NTRK3,PDGFRA,PHLDB2,PLAU,PLG,PLPP3,PRKCA,PRKCD,PRKCE,PRKCQ,PRKG1,REG3A,REG3G,RGMA,RREB1,SELP,SPP1,SRSF6,STAB2,STK24,STX2,STXBP5,SYK,TC2N,TEC,TGFBR2,THBS1,TLR4,TNFAIP3,TNR,TXK,UBASH3B,VIL1,WNT4	iPSC
GO Biological Process	GO:0030155	regulation of cell adhesion	367	0.00264004	1	0.0929193	1.1407	383.099	437	0.0766198	0.0874	70	6.45159e-08	0.000833352	1.1905e-05	1.34411	177.813	239	653	0.0467436	0.366003	chr1-101381942-101382551,chr1-107352586-107353766,chr1-109832235-109834219,chr1-157868359-157869596,chr1-158185498-158186159,chr1-158192578-158193852,chr1-160671635-160672820,chr1-167408986-167409486,chr1-17376960-17378453,chr1-17434024-17434407,chr1-175317218-175317599,chr1-175433857-175434606,chr1-175796880-175797915,chr1-175831399-175833204,chr1-175918064-175919279,chr1-175921910-175922965,chr…	ACER2,ADA,ADAM22,ADAMTS18,ADIPOQ,ANGPT1,ANGPT2,ANK3,ANXA1,AP1AR,AP3B1,APBB1IP,APOD,ARG1,ARG2,ARHGEF7,BCAS3,BCL10,BCL2,BCL6,BMP2,BMP4,BMP7,BTLA,CAMK4,CARMIL1,CASK,CASP3,CCDC80,CCL2,CD1D,CD209,CD24,CD247,CD274,CD28,CD36,CD44,CD46,CD47,CD55,CD83,CDC42,CDH13,CDKN2A,CEBPB,CHRD,CLASP1,CLASP2,CR1,CSF1,CTNNB1,CXCL12,CXCL13,CYLD,CYP26B1,CYR61,CYTIP,DAB1,DENND6A,DISC1,DLC1,DLG1,DLL1,DMP1,DOCK5,DSCAM,DUSP10…	iPSC
GO Biological Process	GO:0048638	regulation of developmental growth	368	0.00266453	1	0.0935264	1.19091	219.16	261	0.043832	0.0522	41	4.51604e-10	5.83337e-06	1.42277e-07	1.61943	78.4227	127	288	0.0248387	0.440972	chr1-109832235-109834219,chr1-175317218-175317599,chr1-175433857-175434606,chr1-175796880-175797915,chr1-175831399-175833204,chr1-175918064-175919279,chr1-175921910-175922965,chr1-202379806-202380712,chr1-209130304-209131748,chr1-209227188-209228332,chr1-212851917-212852739,chr1-212879238-212880680,chr1-212907184-212910495,chr1-212933383-212934412,chr1-213669751-213670930,chr1-214026708-214027418…	ADRB1,ADRB3,APP,AR,ARX,ATP8A2,ATRN,BARHL2,BCL11A,BCL2,BCL2L11,BDNF,BMP10,BMP4,BMPR1A,BMPR2,CAPN3,CAV3,CDK1,CHD7,COLQ,CSF1,CTTN,CXCL12,DCC,DIO3,DISC1,DLL1,DRD2,DSCAM,DUSP10,EDN1,EFNA5,EPHA7,ERBB4,EZR,FGF13,FGF2,FGF9,FGFR2,FLVCR1,FN1,FOXC1,FSTL4,FXN,GAL,GJA1,GPAM,GPR21,HLX,HNF1B,IGF1,INSR,ITSN2,JARID2,KCNK2,LATS1,LATS2,LEP,LPAR3,MBD5,MEF2C,MEIS1,MKKS,MUSK,MYOD1,NEDD4L,NKX6-1,NOG,NRCAM,NRG1,NRK,NRP1…	iPSC
GO Biological Process	GO:0030029	actin filament-based process	369	0.00267842	1	0.0937593	1.17227	264.445	310	0.052889	0.062	181	1.90982e-05	0.246691	0.00136294	1.31157	133.428	175	490	0.0342265	0.357143	chr1-101381942-101382551,chr1-112237770-112238490,chr1-112239204-112240286,chr1-154180203-154180467,chr1-154187128-154187554,chr1-156974564-156975410,chr1-157086161-157086700,chr1-160986884-160988273,chr1-169780618-169781759,chr1-179447502-179447888,chr1-213669751-213670930,chr1-214026708-214027418,chr1-214078641-214079461,chr1-22092096-22092727,chr1-227184875-227185680,chr1-228547959-228549399,c…	ABI1,ABI2,ACTN1,ACTN2,ACTR3B,ACTR3C,ADD2,ADRA2A,AMOT,ANK2,ANKRD1,ANTXR1,ANXA1,ARAP1,ARHGAP12,ARHGAP25,ARHGAP26,ARHGEF11,ARHGEF5,ARRB1,BAIAP2L1,BCL2,BCL6,BMP10,CACNA1D,CACNA2D1,CACNB2,CAMK2D,CAP1,CAP2,CAPN3,CARMIL1,CAV3,CAVIN3,CD2AP,CDC42,CDC42BPA,CFLAR,CGNL1,CLRN1,CNN3,COBL,CTTN,CUL3,CXADR,DAAM2,DIAPH2,DIAPH3,DLC1,DLG1,DMD,DNAJB6,DPYSL3,DTNBP1,EHD2,EMP2,EPB41L1,EPB41L3,EPB41L5,ERMN,EVL,EZR,F11R,F…	iPSC
GO Biological Process	GO:0035150	regulation of tube size	371	0.00270118	1	0.0940463	1.32833	79.7994	106	0.0159599	0.0212	506	0.00129089	1	0.0329535	1.48796	31.5869	47	116	0.00919225	0.405172	chr1-192838541-192840384,chr1-23264767-23265076,chr1-239061567-239062255,chr1-239803545-239804010,chr1-93888743-93889373,chr1-94050718-94051133,chr10-111369438-111370823,chr10-111505935-111507324,chr10-111876254-111877900,chr10-114165721-114166803,chr10-51034838-51035644,chr10-51267560-51269004,chr10-51368846-51369475,chr10-89979785-89980792,chr10-90363457-90364430,chr10-90637884-90639178,chr10-9…	ADCY6,ADM,ADRA1A,ADRA1D,ADRA2A,ADRA2C,ADRB1,ADRB3,AGTR1,AGTR2,APLN,ARHGAP42,ASIC2,BMPR2,CHRM3,CPS1,DBH,DOCK4,DOCK5,DRD1,DRD5,EDN1,EDNRA,EDNRB,FOXC1,GCH1,GCLC,GCLM,GJA1,GUCY1A3,HRH2,HTR1B,HTR1D,HTR2A,HTR7,KCNMB4,KNG1,LEP,MKKS,NOS1,NTS,P2RY1,PRKG1,RAP1GDS1,RGS2,SLC8A1,UTS2B	iPSC
GO Biological Process	GO:2001257	regulation of cation channel activity	374	0.00271335	1	0.0937121	1.31713	85.0332	112	0.0170066	0.0224	270	8.67483e-05	1	0.0041501	1.57799	34.8546	55	128	0.0107569	0.429688	chr1-162172013-162173050,chr1-236659273-236660354,chr1-65425633-65426266,chr1-65443602-65444651,chr1-65448934-65449702,chr1-66423815-66424846,chr1-66436289-66437039,chr10-18094584-18095506,chr10-32232145-32232879,chr10-59945580-59946954,chr10-59970531-59971523,chr10-60337944-60339042,chr10-60419165-60419906,chr10-60735149-60735632,chr10-60762348-60763240,chr11-113562400-113563319,chr11-17862455-1…	ACTN2,AHNAK,ANK2,ANK3,APP,CACNA2D1,CACNB2,CACNB3,CAMK2D,CRACR2A,CRH,CRHBP,DAPK1,DLG1,DMD,DRD2,EHD3,FGF12,FGF14,FMR1,GAL,HAP1,HOMER1,HTT,JPH1,JPH2,JPH3,KCNAB1,KCNC1,KCNE2,KCNG1,KCNRG,KCNS1,KCNS2,KIF5B,KLHL24,MEF2C,MMP9,MYO5A,NLGN1,NOS1,NOS1AP,OPRM1,PDE4B,PDE4D,PKD2,PLCG2,PLN,PPARGC1A,RASGRF1,SRI,STIM1,STIM2,STOM,TRDN	iPSC
GO Biological Process	GO:0015872	dopamine transport	392	0.00299591	1	0.0987198	2.23218	7.16786	16	0.00143357	0.0032	344	0.000257164	1	0.00965634	3.00469	2.99531	9	11	0.00176022	0.818182	chr1-7991388-7992433,chr10-117323599-117324231,chr10-117344888-117345449,chr10-117346101-117347280,chr15-33844005-33845180,chr4-89511557-89512199,chr5-174895015-174895683,chr5-175118587-175119215,chr6-160221219-160221805,chr6-160222114-160222872,chr6-160225891-160228008,chr6-160233881-160234657,chr6-160239643-160241138,chr6-160262071-160262656,chr6-160297217-160297703,chr6-163122394-163123872	CHRM5,DRD1,PARK7,PRKN,SLC18A2,SLC22A1,SLC22A2,SLC22A3,SNCA	iPSC
GO Biological Process	GO:0001780	neutrophil homeostasis	393	0.00303015	1	0.0995941	2.22951	7.17645	16	0.00143529	0.0032	435	0.000779875	1	0.0231578	2.93792	2.72301	8	10	0.00156464	0.8	chr1-65425633-65426266,chr1-65443602-65444651,chr1-65448934-65449702,chr1-66423815-66424846,chr1-66436289-66437039,chr11-134065993-134066370,chr11-134098013-134099035,chr12-122659723-122660522,chr12-67876104-67877273,chr14-64391191-64392201,chr2-112042370-112043384,chr7-22660563-22661069,chr7-22667189-22668589,chr7-22807156-22808412,chr9-74085068-74086444,chr9-74090963-74092560	ANXA1,HCAR2,IFNG,IL6,JAM3,MERTK,MTHFD1,PDE4B	iPSC
GO Biological Process	GO:1904062	regulation of cation transmembrane transport	395	0.00305139	1	0.0997843	1.221	162.162	198	0.0324325	0.0396	198	2.74419e-05	0.354467	0.00179024	1.42428	71.6152	102	263	0.0199491	0.387833	chr1-162172013-162173050,chr1-169113557-169114137,chr1-169287826-169289347,chr1-236659273-236660354,chr1-237124543-237125432,chr1-237239122-237240151,chr1-237309386-237310604,chr1-27141402-27141955,chr1-65425633-65426266,chr1-65443602-65444651,chr1-65448934-65449702,chr1-66423815-66424846,chr1-66436289-66437039,chr10-111369438-111370823,chr10-111505935-111507324,chr10-111876254-111877900,chr10-18…	ACTN2,ADRA2A,AHNAK,ANK2,ANK3,APLNR,APP,ATP1B1,BDKRB1,CACNA1D,CACNA2D1,CACNB2,CACNB3,CALCR,CAMK2D,CAPN3,CAV3,CHD7,CNKSR3,COMMD1,CRACR2A,CRH,CRHBP,DAPK1,DLG1,DMD,DPP10,DPP6,DRD1,DRD2,EHD3,ENSG00000240045,FGF12,FGF14,FHL1,FMR1,GAL,HAP1,HOMER1,HTT,JPH1,JPH2,JPH3,KCNAB1,KCNC1,KCNE2,KCNG1,KCNIP1,KCNIP4,KCNJ2,KCNN2,KCNRG,KCNS1,KCNS2,KIF5B,KLHL24,LYN,MEF2C,MMP9,MYO5A,NEDD4,NEDD4L,NLGN1,NOS1,NOS1AP,NPSR1,…	iPSC
GO Biological Process	GO:0023061	signal release	401	0.00320528	1	0.103248	1.28962	96.9274	125	0.0193855	0.025	480	0.00112971	1	0.030401	1.40739	45.4743	64	167	0.0125171	0.383234	chr1-114472986-114473647,chr1-202379806-202380712,chr1-227586554-227587329,chr1-68276037-68277061,chr1-7991388-7992433,chr10-117323599-117324231,chr10-117344888-117345449,chr10-117346101-117347280,chr10-118522501-118523386,chr10-26025332-26025922,chr10-49686601-49686948,chr10-69329342-69330205,chr10-8428015-8429034,chr10-8513476-8514148,chr10-8803693-8804594,chr10-8840066-8841165,chr11-10382493-1…	ADCYAP1,ADM,AGTR2,ANXA1,APBA1,CACNA1B,CADPS,CASK,CHAT,CYB5R4,DGKI,EDN1,EIF2AK3,FOXD1,GAD2,GAL,GATA3,GRM4,HNF1B,IL6,INHBA,LEP,LIN7A,LIN7C,LYN,MC4R,MYO5A,NAAA,NEUROD1,NLGN1,NRXN1,PARK7,PCLO,PTPRN2,RAB11FIP2,RAB1A,RAF1,RIMS1,RIMS2,RPH3A,SLC18A2,SLC22A2,SMAD2,SNAP25,SNAP47,SNX19,STX11,STX2,SYN3,SYNJ1,SYT1,SYT10,SYT2,SYT3,SYT4,SYT6,SYT9,TACR2,TBX3,TRPV4,UNC13B,VIP,WLS,WNT7A	iPSC
GO Biological Process	GO:0048640	negative regulation of developmental growth	403	0.0033002	1	0.105778	1.35091	67.362	91	0.0134724	0.0182	202	2.89491e-05	0.373936	0.00185117	1.81235	20.9672	38	77	0.00743204	0.493507	chr1-175317218-175317599,chr1-175433857-175434606,chr1-175796880-175797915,chr1-175831399-175833204,chr1-175918064-175919279,chr1-175921910-175922965,chr1-215055141-215056175,chr1-221292091-221293173,chr1-221692906-221693511,chr1-222008428-222009689,chr1-3675271-3675713,chr10-114165721-114166803,chr10-33095850-33096636,chr10-33106405-33107225,chr10-33519029-33519919,chr10-34008190-34009125,chr10-…	ADRB1,ADRB3,BCL11A,BMP4,CAV3,DCC,DUSP10,EPHA7,FGF13,FSTL4,FXN,GAL,GJA1,JARID2,KCNK2,MEIS1,NOG,NRP1,OSTN,PAK1,PTCH1,PTK2,RTN4,SEMA3A,SFRP1,SOCS2,SPP1,STC2,STK3,STK4,TBX5,TGFBR2,TLL2,TNR,TP73,WNT5A,WWC1,WWC2	iPSC
GO Biological Process	GO:0010594	regulation of endothelial cell migration	406	0.00334647	1	0.106469	1.28508	98.8264	127	0.0197653	0.0254	235	5.15754e-05	0.6662	0.00283489	1.60303	34.31	55	126	0.0107569	0.436508	chr1-213669751-213670930,chr1-214026708-214027418,chr1-214078641-214079461,chr1-56166735-56168021,chr1-56408813-56409601,chr1-56543676-56544917,chr10-29666744-29667754,chr10-29783535-29784786,chr10-33095850-33096636,chr10-33106405-33107225,chr10-33519029-33519919,chr10-34008190-34009125,chr10-8428015-8429034,chr10-8513476-8514148,chr10-86827461-86827940,chr10-86853478-86854160,chr10-8803693-88045…	ADAMTS9,AGTR2,AMOTL1,ANGPT1,ANGPT2,ANGPT4,ANXA3,APOH,BCAS3,BMP10,BMP4,BMPER,BMPR2,CCBE1,CXCL13,DAB2IP,DCN,EDN1,EMP2,ETS1,FGF1,FGF16,FGF2,FOXP1,GATA3,HDAC9,HIF1A,HSPB1,JCAD,KDR,KLF4,MEOX2,MET,MMRN2,NFE2L2,NRP1,NRP2,P2RX4,PDCD10,PLPP3,PRKCA,PRKD1,PROX1,PTK2,RHOA,SASH1,SPARC,STARD13,STC1,SYNJ2BP,TDGF1,THBS1,VEGFC,WNT5A,WNT7A	iPSC
GO Biological Process	GO:1990778	protein localization to cell periphery	418	0.00349922	1	0.108133	1.29781	90.1518	117	0.0180304	0.0234	427	0.00075778	1	0.0229233	1.41409	47.3804	67	174	0.0131039	0.385057	chr1-160986884-160988273,chr1-169113557-169114137,chr1-169287826-169289347,chr1-22092096-22092727,chr1-22172040-22172683,chr1-22442181-22444149,chr1-227586554-227587329,chr1-236659273-236660354,chr1-7398934-7399466,chr10-18094584-18095506,chr10-25299852-25300434,chr10-59945580-59946954,chr10-59970531-59971523,chr10-60337944-60339042,chr10-60419165-60419906,chr10-60735149-60735632,chr10-60762348-6…	ABCA12,ACTN2,ADIPOQ,AMN,ANK2,ANK3,ARHGAP44,ARL6,ATP1B1,CACNB2,CACNB3,CALCR,CAV3,CDH2,CLASP2,DLG1,DPP10,DPP6,EFR3A,EHD2,EHD3,EMP2,EPB41L3,EZR,F11R,FAM126A,FGF13,GAS6,GOLGA7,GOLPH3,GPR158,HGNC:18790,JUP,KCNB2,KCNIP4,KIF13A,KRT18,LIN7A,LIN7C,MAP7,MYADM,MYO5A,P2RY1,PACS2,PKP2,PRKG2,PTCH1,RAB11A,RAB31,RAB40A,RAMP3,RAP2A,RAPGEF2,RDX,SKAP1,SNAP25,SNAP47,TNIK,TSPAN14,TSPAN5,TTC7A,TULP1,TULP3,VAMP3,VAMP7,…	iPSC
GO Biological Process	GO:0010817	regulation of hormone levels	424	0.00363625	1	0.110777	1.16174	277.171	322	0.0554342	0.0644	214	3.39882e-05	0.439026	0.00205152	1.3019	132.883	173	488	0.0338353	0.354508	chr1-112765840-112766640,chr1-112817549-112818795,chr1-119516482-119517021,chr1-12241050-12242866,chr1-12636147-12636947,chr1-162988462-162989241,chr1-181582854-181584048,chr1-22092096-22092727,chr1-22172040-22172683,chr1-22442181-22444149,chr1-236168876-236169455,chr1-236365412-236366893,chr1-68276037-68277061,chr1-7991388-7992433,chr10-102802821-102803832,chr10-111369438-111370823,chr10-1115059…	AACS,ACVR1C,ADCY5,ADCYAP1,ADIPOQ,ADM,ADRA2A,ADRA2C,AGTR1,AGTR2,AKR1C1,AKR1D1,ALDH1A1,ALDH1A2,ALDH1A3,ANXA1,APLN,ARHGEF7,ARRB1,ASMT,AWAT2,BACE2,BMP2,BMP6,C9orf3,CACNA1A,CACNA1D,CACNA1E,CCKAR,CGA,CHD7,CHST8,CHST9,CNR1,CPA3,CPQ,CRH,CRHBP,CRY1,CYB5R4,CYP17A1,CYP26B1,CYP27C1,DHRS3,DIO2,DIO3,DRD2,EDN1,EFNA5,EIF2AK3,ENY2,EPHA5,ERO1B,ESR1,FAM3D,FDX1,FFAR2,FOXA1,FOXA2,FOXD1,FOXL2,GAL,GALR1,GATA3,GJA1,GLP1…	iPSC
GO Biological Process	GO:0021549	cerebellum development	425	0.00363823	1	0.110577	1.33896	70.2039	94	0.0140408	0.0188	522	0.00151803	1	0.0375639	1.54004	25.324	39	93	0.00762762	0.419355	chr1-164921276-164921843,chr1-213669751-213670930,chr1-214026708-214027418,chr1-214078641-214079461,chr1-231284238-231284887,chr1-27006663-27007871,chr1-57202068-57202563,chr1-57261973-57263086,chr1-57307292-57307904,chr1-57553511-57554081,chr1-58168063-58169974,chr1-8730476-8731525,chr1-8794580-8794965,chr1-95793769-95794736,chr1-96001789-96003892,chr1-96521898-96523212,chr1-96562108-96562662,ch…	AGTPBP1,AGTR2,ATRN,CBLN1,DAB1,DLL1,EN1,FOXC1,FOXP2,GBX2,GLI2,GNPAT,GRID2,HAP1,HERC1,HNRNPD,KCNC1,KLHL1,LMX1A,LPAR1,MAP2K1,MECP2,NCOA1,NEUROD1,NLGN4X,PAK1,PPARGC1A,PROX1,PTBP2,PTN,PTPN11,RERE,RORA,RPGRIP1L,SCN5A,SEZ6L,SSTR1,TRNP1,WNT7A	iPSC
GO Biological Process	GO:0051224	negative regulation of protein transport	431	0.00374647	1	0.112281	1.28048	99.1819	127	0.0198364	0.0254	459	0.000934013	1	0.0262846	1.37715	54.4602	75	200	0.0146685	0.375	chr1-160671635-160672820,chr1-50910165-50910875,chr1-7991388-7992433,chr10-111369438-111370823,chr10-111505935-111507324,chr10-111876254-111877900,chr11-105389721-105390419,chr11-113562400-113563319,chr11-17862455-17863135,chr11-17898254-17899102,chr11-17917644-17918788,chr11-72553584-72554186,chr11-72730280-72730763,chr12-100414505-100415570,chr12-112023944-112024596,chr12-112590045-112592021,ch…	ACVR1C,ADIPOQ,ADRA2A,ANGPT1,ANXA1,ANXA4,APOD,ARG2,AXIN2,BANK1,BARD1,BMP7,CARD18,CD36,CYLD,DAB2IP,DRD2,DYRK2,ENY2,ERP29,EZR,FAF1,FAM3D,FBXW11,FN1,FZD1,G3BP2,GAS6,GOPC,GSK3B,HADH,HMGCR,IDH2,IL1B,IL33,IL6,INHBB,IRS1,KEAP1,MAP4K4,MDFI,MDFIC,NDFIP1,NDFIP2,NLRP12,NR1H4,OPRM1,PARK7,PDE2A,PKD2,PKDCC,PKIA,PKIG,PPM1B,PPP3CA,PRKN,PTPN11,PYDC2,RAB11FIP1,RAB23,SERGEF,SFRP1,SLAMF1,SOX4,SREBF1,SRI,SYT4,TLR8,TNF…	iPSC
GO Biological Process	GO:0051090	regulation of sequence-specific DNA binding transcription factor activity	432	0.00375766	1	0.112356	1.19156	201.417	240	0.0402833	0.048	448	0.000865419	1	0.0249523	1.26865	104.836	133	385	0.0260121	0.345454	chr1-182909537-182910781,chr1-185073849-185074888,chr1-20624871-20625954,chr1-213669751-213670930,chr1-214026708-214027418,chr1-214078641-214079461,chr1-53434751-53435781,chr1-56166735-56168021,chr1-56408813-56409601,chr1-56543676-56544917,chr1-63739332-63739981,chr1-63917674-63918201,chr1-63972693-63973394,chr1-64060293-64061812,chr1-70373382-70374604,chr1-70585869-70586438,chr1-7991388-7992433,…	ADGRF1,ALK,ANXA3,ANXA4,APP,AR,ARHGEF5,ARRB1,ARRB2,BCL10,BMP7,CAMK1D,CAPN3,CD36,CDKN2A,CFLAR,COMMD1,COMMD7,CRTC3,CTH,CTNNB1,CYLD,DAB2IP,DAP,DHX9,EDA,EDA2R,EDN1,EPHA5,ERBIN,ERC1,ESR1,ESR2,FER,FOXA1,FOXA2,FZD1,FZD6,GAS6,HAND1,HDAC2,HDAC4,ID2,IL1B,IL1RAP,IL6,IRAK1,IRAK2,IRAK4,JMY,JUP,KEAP1,KIT,KLF4,LRP8,MALT1,MAP3K10,MAP3K7,MAPK10,MAPK8,MID2,MSX2,MTDH,MYOCD,NDP,NEUROD1,NKX6-1,NLRP12,NLRP2B,NODAL,NR0B…	iPSC
GO Biological Process	GO:0055074	calcium ion homeostasis	433	0.00378044	1	0.112776	1.1973	190.428	228	0.0380857	0.0456	242	5.74772e-05	0.742433	0.00306791	1.34282	98.3007	132	361	0.0258166	0.365651	chr1-101381942-101382551,chr1-169113557-169114137,chr1-169287826-169289347,chr1-17006944-17007477,chr1-207220209-207220708,chr1-207259015-207259930,chr1-207300605-207301564,chr1-207316228-207316932,chr1-231883252-231883835,chr1-232166158-232167492,chr1-237124543-237125432,chr1-237239122-237240151,chr1-237309386-237310604,chr1-84723711-84724882,chr10-132010654-132011334,chr10-43753093-43755181,chr…	ADCY5,ADCYAP1,ADM,ADRA1A,ADRA1D,AGTR1,ANK2,ANXA7,APP,ATP13A2,ATP13A3,ATP13A5,ATP1B1,ATP2B1,BCL2,BDKRB1,BNIP3,C19orf12,CACNA1A,CACNA2D1,CACNB3,CALB1,CAMK2D,CAV3,CCKAR,CCKBR,CCL2,CCR4,CCR6,CD24,CD36,CD55,CHRNA10,CXCL12,CXCL13,DISC1,DMPK,DRD1,DRD2,DRD5,EDN1,EDNRA,EDNRB,ESR1,F2RL2,FAM20A,FGF2,FIS1,GALR1,GJA1,GLP1R,GNA15,GPR12,GPR6,GRIK2,GRIN2A,GRIN2B,GRIN2C,GRM1,GRM5,GTF2I,HCRTR2,HRH4,HTR2A,HTR2C,IBT…	iPSC
GO Biological Process	GO:0022604	regulation of cell morphogenesis	453	0.00401828	1	0.114579	1.15583	289.835	335	0.057967	0.067	71	8.24647e-08	0.0010652	1.50028e-05	1.42626	117.09	167	430	0.0326618	0.388372	chr1-17376960-17378453,chr1-17434024-17434407,chr1-175317218-175317599,chr1-175433857-175434606,chr1-175796880-175797915,chr1-175831399-175833204,chr1-175918064-175919279,chr1-175921910-175922965,chr1-202379806-202380712,chr1-209130304-209131748,chr1-209227188-209228332,chr1-22092096-22092727,chr1-228547959-228549399,chr1-229121602-229122303,chr1-229190632-229191544,chr1-231883252-231883835,chr1-…	ADGRB3,ANXA1,ANXA7,AP1AR,ARAP1,ARAP3,ARHGAP15,ARHGAP18,ARHGAP44,ARHGEF7,ARPIN,ATP10A,BAMBI,BARHL2,BCL11A,BDNF,BMPR2,BVES,CAPRIN2,CARMIL1,CCL2,CD44,CDC42,CDC7,CHN1,COCH,CSNK1A1L,CSNK1E,CTTN,CUX1,CXCL12,DAB1,DCC,DISC1,DLC1,DLG1,DNM1L,DOCK5,DSCAM,EEF2K,EFNA5,EPB41L3,EPHA4,EPHA7,EPHB3,ERMN,EZR,FBLN1,FERMT2,FGD3,FGD6,FGF13,FMNL3,FN1,FSTL4,HAS2,IL1RAPL1,IL6,ITSN2,KALRN,KANK1,KDR,KIT,LPAR1,LPAR3,LRP8,LR…	iPSC
GO Biological Process	GO:0010595	positive regulation of endothelial cell migration	460	0.00415328	1	0.116626	1.35641	61.928	84	0.0123856	0.0168	279	9.72403e-05	1	0.00450198	1.76275	20.4226	36	75	0.00704088	0.48	chr1-213669751-213670930,chr1-214026708-214027418,chr1-214078641-214079461,chr1-56166735-56168021,chr1-56408813-56409601,chr1-56543676-56544917,chr10-29666744-29667754,chr10-29783535-29784786,chr10-33095850-33096636,chr10-33106405-33107225,chr10-33519029-33519919,chr10-34008190-34009125,chr10-8428015-8429034,chr10-8513476-8514148,chr10-8803693-8804594,chr10-8840066-8841165,chr11-127768355-1277697…	AMOTL1,ANGPT1,ANGPT4,ANXA3,BCAS3,BMP4,BMPR2,CCBE1,EDN1,ETS1,FGF1,FGF16,FGF2,FOXP1,GATA3,HDAC9,HIF1A,HSPB1,JCAD,KDR,MET,NFE2L2,NRP1,NRP2,P2RX4,PLPP3,PRKCA,PRKD1,PROX1,SASH1,SPARC,TDGF1,THBS1,VEGFC,WNT5A,WNT7A	iPSC
GO Biological Process	GO:0033684	regulation of luteinizing hormone secretion	469	0.00431676	1	0.11889	2.7479	3.63915	10	0.00072783	0.002	591	0.00218348	1	0.0477225	3.14778	1.90611	6	7	0.00117348	0.857143	chr10-69329342-69330205,chr18-51038924-51039686,chr3-138879499-138880341,chr7-128192030-128193084,chr7-128272932-128273841,chr8-53548746-53550176,chr8-53734156-53735168,chr8-53765639-53767034,chr8-66185980-66187513,chr8-66251723-66252928	CRH,FOXL2,LEP,OPRK1,SMAD4,TACR2	iPSC
GO Biological Process	GO:0001890	placenta development	474	0.00453691	1	0.123636	1.31545	76.0195	100	0.0152039	0.02	232	4.88876e-05	0.631481	0.0027219	1.55951	39.756	62	146	0.0121259	0.424658	chr1-180433431-180434268,chr1-212879238-212880680,chr1-212907184-212910495,chr1-212933383-212934412,chr1-34762596-34763895,chr1-85596943-85598060,chr10-121151553-121152377,chr10-70437713-70438021,chr10-70455087-70455673,chr11-10382493-10382904,chr11-130294940-130296068,chr11-2223165-2223825,chr12-76964397-76965328,chr12-76966984-76967792,chr12-77615218-77615686,chr12-91523719-91524334,chr14-61713…	ADA,ADM,ASCL2,BIRC6,BMP7,BMPR2,BPTF,CASP8,CCNF,CEBPB,CTSV,CYR61,DCN,DNAJB6,E2F7,EOMES,EPAS1,FGFR2,GCM1,GJA1,GJB3,GRB2,GRHL2,HAND1,HES1,HIF1A,HS6ST1,HSD17B2,LEF1,LEP,LHX4,MAP2K1,MAP3K4,MC2R,MDFI,NCOA1,NDP,NODAL,OVOL2,PKD2,PLAC1,PLG,PLK4,PRDM1,PTK2,RBPJ,RSPO3,SETD2,SP3,SPP1,ST14,STC1,STC2,STK3,STK4,STOX2,TFEB,TTPA,VASH2,WNT2,ZFAT,ZFP36L1	iPSC
GO Biological Process	GO:0051270	regulation of cellular component movement	486	0.00479614	1	0.127473	1.10935	524.633	582	0.104927	0.1164	18	1.53142e-12	1.97814e-08	1.09897e-09	1.39839	229.55	321	843	0.0627811	0.380783	chr1-101381942-101382551,chr1-109832235-109834219,chr1-113158378-113159389,chr1-160671635-160672820,chr1-162172013-162173050,chr1-169662299-169663383,chr1-169690302-169691267,chr1-17376960-17378453,chr1-17434024-17434407,chr1-183320652-183321502,chr1-209130304-209131748,chr1-209227188-209228332,chr1-213669751-213670930,chr1-214026708-214027418,chr1-214078641-214079461,chr1-22092096-22092727,chr1-…	ABHD2,ACKR3,ACTN1,ACVR1,ACVR1C,ADA,ADAMTS9,ADIPOQ,ADRA2A,AGTR2,AMOT,AMOTL1,ANGPT1,ANGPT2,ANGPT4,ANGPTL3,ANK2,ANXA1,ANXA3,AP1AR,APOD,APOH,APP,ARAP1,ARAP3,ARHGAP18,ARHGEF7,ARPIN,ATP8A1,BCAS3,BCL2,BCL6,BDKRB1,BMP10,BMP2,BMP4,BMP7,BMPER,BMPR1A,BMPR2,C16orf45,C5,CAMK1D,CAMK2D,CAPN7,CARMIL1,CAV3,CCBE1,CCL2,CCL20,CCL4,CCR6,CD274,CDH13,CGA,CHRD,CLASP1,CLASP2,COL18A1,COL3A1,CSF1,CTNNA3,CTSH,CX3CR1,CXCL12,…	iPSC
GO Biological Process	GO:0048665	neuron fate specification	496	0.00496376	1	0.129268	1.45967	36.9947	54	0.00739894	0.0108	167	1.31012e-05	0.169228	0.00101334	2.33698	8.98594	21	33	0.00410718	0.636364	chr1-50163323-50164913,chr1-50393372-50394108,chr1-50910165-50910875,chr10-101182408-101183482,chr11-19760770-19761188,chr11-19816828-19818273,chr11-31681794-31682537,chr11-31887169-31887531,chr11-31888017-31888858,chr12-103468322-103469234,chr13-78427500-78428307,chr14-37994698-37995391,chr14-38112703-38113873,chr14-38143071-38144878,chr14-38189027-38191520,chr14-60618801-60619545,chr15-76439038…	ASCL1,ATOH1,DBX1,DLL1,DMRT3,DMRTA2,EVX1,EYA1,FOXA1,GLI2,GLI3,ISL2,LBX1,MYT1L,NKX6-1,NTRK3,OLIG3,PAX6,POU3F2,POU4F1,SIX1	iPSC
GO Biological Process	GO:0009887	animal organ morphogenesis	1	3.10584e-27	4.01182e-23	4.01182e-23	1.43666	596.524	857	0.119305	0.1714	3	8.80012e-29	1.13671e-24	3.78904e-25	1.65428	224.267	371	858	0.0755909	0.432401	chr1-101250197-101251311,chr1-101282670-101284282,chr1-102106848-102107989,chr1-102132078-102133387,chr1-103460132-103460907,chr1-109844930-109846839,chr1-112515008-112516475,chr1-12401151-12402970,chr1-12460699-12462040,chr1-12549087-12550370,chr1-1356896-1357318,chr1-147896817-147898052,chr1-163746971-163748175,chr1-163836069-163837476,chr1-164515240-164516899,chr1-164747548-164748821,chr1-1652…	ABR,ADAMTS16,ADAMTS5,ADARB1,ADM,AGTPBP1,AKT3,ALDH1A2,ALDH1A3,ALX4,ANKRD11,AQP6,AREG,ARID2,ASXL1,ATP8A2,AXIN2,BARX2,BBS7,BCAR3,BCL11B,BCL2L11,BCOR,BCR,BMP2,BMP4,BMP7,BMPR1B,BRAF,BSG,BSX,BTRC,CA2,CARM1,CAV1,CCL2,CCM2L,CDH2,CDON,CELSR1,CHD7,CHRNA9,CHST11,CITED1,CITED2,CLIC5,COL11A1,COL18A1,COL1A2,COL27A1,COL2A1,COL3A1,COL5A1,COL8A1,COL9A1,COMP,CPE,CRB1,CRB2,CSF1,CSF1R,CSF3R,CSRNP1,CTNNA1,CTNNA2,CTNN…	nect
GO Biological Process	GO:0009790	embryo development	2	8.09441e-25	1.04556e-20	5.22777e-21	1.42193	578.79	823	0.115758	0.1646	16	1.43913e-23	1.85893e-19	1.16183e-20	1.56836	236.552	371	905	0.0755909	0.409945	chr1-102132078-102133387,chr1-103460132-103460907,chr1-1356896-1357318,chr1-147896817-147898052,chr1-163746971-163748175,chr1-163836069-163837476,chr1-164515240-164516899,chr1-164747548-164748821,chr1-165275070-165276380,chr1-170874201-170875264,chr1-18541883-18543086,chr1-18618671-18619869,chr1-18737990-18738780,chr1-199511273-199512509,chr1-200330324-200331523,chr1-207917145-207918770,chr1-2080…	AATF,ABL1,ABR,ACVR2A,ADA,ADAM10,ADM,AFF3,ALDH1A2,ALDH1A3,ALX4,AMBRA1,AMOT,ANGPT1,ANKRD11,APAF1,APBA1,APBA2,APLNR,APOB,ARID2,ARNT2,ATP6AP2,ATP8A2,AXIN2,B9D1,BASP1,BBS7,BCL2L1,BCL2L11,BCR,BMP2,BMP4,BMP7,BRCA2,C6,CACNA1C,CDON,CEBPA,CECR2,CELF1,CELF4,CELSR1,CHD7,CHRD,CHRNA9,CHST11,CITED1,CITED2,CLIC5,CNOT2,COBL,COL11A1,COL12A1,COL2A1,COL4A2,COL6A1,COL8A1,CRB2,CREBBP,CTNNB1,CTR9,CXXC4,CYP26B1,DACT1,DA…	nect
GO Biological Process	GO:0051093	negative regulation of developmental process	3	6.92121e-24	8.94012e-20	2.98004e-20	1.43062	539.627	772	0.107925	0.1544	21	9.05403e-23	1.16951e-18	5.56909e-20	1.57506	223.483	352	855	0.0717196	0.411696	chr1-113058699-113059928,chr1-113253159-113256572,chr1-11342381-11343075,chr1-12040102-12041022,chr1-150505625-150507079,chr1-156008277-156009831,chr1-159562319-159563670,chr1-163746971-163748175,chr1-163836069-163837476,chr1-164515240-164516899,chr1-164747548-164748821,chr1-165275070-165276380,chr1-165441151-165441984,chr1-172084992-172085823,chr1-172238276-172240402,chr1-172682430-172683207,chr…	ABCA1,ABL1,ABR,ADAMTS12,ADAMTS7,ADAMTS9,ADCYAP1,ADGRB1,ADGRB3,ADGRV1,ADRB1,ADRB2,AMOT,ANKRD17,ANXA1,APCS,APOH,AREG,ARHGDIB,ARHGEF2,ARNTL,ASAP1,ASCL1,ASXL1,AXIN2,BCOR,BCR,BDNF,BHLHA15,BMP2,BMP4,BMP7,BRCA2,BRINP1,C16orf45,CARM1,CAV1,CBFA2T2,CCL2,CCND1,CCR2,CDK5RAP2,CHRD,CITED1,CLASP1,CLDN18,CNTN2,CNTN4,COL3A1,COL4A2,COL4A3,COL5A1,CORO1C,CRMP1,CTDP1,CTLA4,CTNNA1,CTNNB1,CTR9,CYLD,DAB1,DAB2IP,DCC,DCN,…	nect
GO Biological Process	GO:0045596	negative regulation of cell differentiation	4	2.90547e-23	3.753e-19	9.3825e-20	1.4896	423.605	631	0.084721	0.1262	33	8.40284e-20	1.08539e-15	3.28907e-17	1.61929	168.592	273	645	0.0556235	0.423256	chr1-113058699-113059928,chr1-113253159-113256572,chr1-11342381-11343075,chr1-12040102-12041022,chr1-156008277-156009831,chr1-159562319-159563670,chr1-163746971-163748175,chr1-163836069-163837476,chr1-164515240-164516899,chr1-164747548-164748821,chr1-165275070-165276380,chr1-165441151-165441984,chr1-172084992-172085823,chr1-172238276-172240402,chr1-172682430-172683207,chr1-175672895-175675582,chr…	ABCA1,ADAMTS12,ADAMTS7,ADCYAP1,ADGRV1,ANKRD17,ANXA1,APCS,AREG,ARHGEF2,ARNTL,ASAP1,ASCL1,ASXL1,AXIN2,BDNF,BHLHA15,BMP2,BMP4,BMP7,BRINP1,C16orf45,CARM1,CAV1,CBFA2T2,CCND1,CDK5RAP2,CHRD,CITED1,CLDN18,CNTN2,CNTN4,COL3A1,COL5A1,CORO1C,CRMP1,CTDP1,CTLA4,CTNNA1,CTNNB1,CTR9,CYLD,DAB1,DAB2IP,DCC,DENND5A,DICER1,DISP3,DLX2,DNM3,DPYSL3,DUSP10,EDNRB,EFEMP1,EFNA5,EFNB2,EGFR,EIF4E,ELF5,EPHA4,EPHA7,EPHB1,EPHB2,E…	nect
GO Biological Process	GO:0048646	anatomical structure formation involved in morphogenesis	5	4.20232e-23	5.42813e-19	1.08563e-19	1.4318	520.325	745	0.104065	0.149	23	1.59302e-22	2.0577e-18	8.94652e-20	1.58437	214.596	340	821	0.0692746	0.414129	chr1-101250197-101251311,chr1-101282670-101284282,chr1-102132078-102133387,chr1-103460132-103460907,chr1-109306000-109308011,chr1-115796826-115797824,chr1-1356896-1357318,chr1-13593255-13594171,chr1-147896817-147898052,chr1-150505625-150507079,chr1-156803873-156805104,chr1-203177115-203178639,chr1-204721223-204722550,chr1-205025264-205027057,chr1-205030220-205031922,chr1-207917145-207918770,chr1-…	ABL1,ACKR3,ADA,ADAM12,ADGRB3,ADM,AGFG1,AGTPBP1,ALDH1A3,ANGPT1,ANK2,APAF1,ARHGAP22,ARHGAP24,ATP8A2,AXIN2,BCAS3,BCL2L11,BMP4,BMP7,BMPER,C16orf45,CASQ2,CAV1,CBLN1,CCBE1,CCL2,CD34,CD9,CDH13,CDON,CELSR1,CHRD,CITED2,CNOT2,CNTNAP1,COBL,COL11A1,COL12A1,COL15A1,COL18A1,COL2A1,COL4A1,COL4A2,COL6A1,COL8A1,CRB2,CSF3R,CSPG4,CTNNB1,CTR9,CXCL13,CYP1B1,DAB2IP,DCSTAMP,DICER1,DLC1,DLX6,DSCAM,DUSP4,DVL1,E2F7,E2F8,E…	nect
GO Biological Process	GO:0035295	tube development	6	6.50774e-22	8.40605e-18	1.40101e-18	1.48953	399.456	595	0.0798911	0.119	18	5.32374e-23	6.87667e-19	3.82037e-20	1.73772	142.715	248	546	0.0505297	0.454213	chr1-109844930-109846839,chr1-1356896-1357318,chr1-13593255-13594171,chr1-147896817-147898052,chr1-163746971-163748175,chr1-163836069-163837476,chr1-164515240-164516899,chr1-164747548-164748821,chr1-165275070-165276380,chr1-18541883-18543086,chr1-18618671-18619869,chr1-18737990-18738780,chr1-207917145-207918770,chr1-208068086-208070358,chr1-208154746-208155955,chr1-208181054-208182075,chr1-208197…	ABCA12,ABL1,ADA,ADAMTS16,ADAMTS2,ADM,ALDH1A2,ALX4,AMBRA1,APAF1,AQP11,AREG,ASCL1,ASXL1,ATP6AP2,BBS7,BCAS3,BCL2L11,BMP2,BMP4,BMP7,BMPER,BTRC,CBFA2T2,CCBE1,CCKBR,CEBPA,CECR2,CELSR1,CHD7,CHRD,CITED1,CITED2,CLDN18,CLMP,COBL,COL3A1,COL4A1,CPS1,CREB1,CRISPLD2,CSF1,CSF1R,CTNNB1,CTNNBIP1,CYP1A2,DAB1,DAB2IP,DACT1,DACT2,DHCR7,DLC1,DLG1,DPPA4,DVL1,EDAR,EDN1,EDNRA,EDNRB,EFNB2,EGFR,EIF4E,EN1,EPAS1,EPCAM,EPHA4,…	nect
GO Biological Process	GO:0007423	sensory organ development	7	7.31984e-22	9.45503e-18	1.35072e-18	1.5146	365.774	554	0.0731548	0.1108	9	1.04687e-25	1.35224e-21	1.50249e-22	1.81222	134.09	243	513	0.049511	0.473684	chr1-101250197-101251311,chr1-101282670-101284282,chr1-102106848-102107989,chr1-102132078-102133387,chr1-103460132-103460907,chr1-112515008-112516475,chr1-1356896-1357318,chr1-147896817-147898052,chr1-170874201-170875264,chr1-172682430-172683207,chr1-1833360-1834734,chr1-197732506-197733922,chr1-206671634-206672680,chr1-21237392-21238880,chr1-21277120-21279695,chr1-21326620-21327401,chr1-21339922…	ABR,ADAMTS18,AGTPBP1,ALDH1A2,ALDH1A3,ASCL1,ATP2B1,ATP8A2,B9D1,BBS7,BCAR3,BCL11B,BCL2L11,BCR,BFSP1,BFSP2,BMP2,BMP4,BMP7,BMPER,BMPR1B,BNC2,C1QB,CACNA1C,CDON,CEBPA,CELSR1,CHD7,CHRDL1,CHRNA9,CLIC5,COL11A1,COL2A1,COL4A1,COL5A1,COL8A1,CPAMD8,CRB1,CRYBA1,CRYBA4,CRYBB2,CRYGS,CTNNB1,CYP1B1,CYP26B1,DFNA5,DIO3,DLG1,DLX6,DSCAM,DVL1,ECE1,EDN1,EFEMP1,EGFR,EPHB1,EPHB2,ESRRB,EYA1,FASLG,FAT4,FBN1,FGF10,FGF8,FGF9,…	nect
GO Biological Process	GO:0001568	blood vessel development	8	1.71187e-21	2.21122e-17	2.76403e-18	1.55309	317.431	493	0.0634862	0.0986	29	3.05434e-20	3.9453e-16	1.36045e-17	1.75419	119.714	210	458	0.0427873	0.458515	chr1-101250197-101251311,chr1-101282670-101284282,chr1-119226873-119228113,chr1-147896817-147898052,chr1-150505625-150507079,chr1-156803873-156805104,chr1-170874201-170875264,chr1-207917145-207918770,chr1-208068086-208070358,chr1-208154746-208155955,chr1-208181054-208182075,chr1-208197517-208198881,chr1-208240052-208240726,chr1-213399224-213400140,chr1-213967930-213969176,chr1-214017028-214018053…	ACKR3,ADAMTS9,ADM,AHR,ALDH1A2,AMOT,ANGPT1,ANKRD17,APOB,ARHGAP22,ARHGAP24,ARID2,BCAS3,BMP4,BMPER,CAV1,CCBE1,CCL2,CD34,CDH13,CDH2,CDH5,CHD7,CITED1,COL15A1,COL18A1,COL1A2,COL3A1,COL4A1,COL4A2,COL5A1,COL8A1,CSPG4,CTNNB1,CYP1B1,DAB2IP,DHCR7,E2F7,E2F8,ECM1,EDN1,EDNRA,EFNB2,ENPEP,ENSG00000259753,EPAS1,EPHB1,EPHB2,EPHB3,ESM1,ETS1,EYA1,FGF1,FGF10,FGF18,FGF8,FGF9,FGFR1,FGFR2,FN1,FOXC1,FOXF1,FOXO1,FOXS1,FZD…	nect
GO Biological Process	GO:0045165	cell fate commitment	9	1.80116e-21	2.32656e-17	2.58507e-18	1.71735	201.473	346	0.0402947	0.0692	40	2.06059e-18	2.66167e-14	6.65417e-16	2.0393	59.3341	121	227	0.0246536	0.53304	chr1-112515008-112516475,chr1-13593255-13594171,chr1-156008277-156009831,chr1-160836712-160838868,chr1-170874201-170875264,chr1-18541883-18543086,chr1-18618671-18619869,chr1-18737990-18738780,chr1-213399224-213400140,chr1-213967930-213969176,chr1-214017028-214018053,chr1-214192718-214193939,chr1-214247338-214248030,chr1-227922324-227923450,chr1-50305460-50306605,chr1-50565383-50565949,chr1-609943…	ARHGEF2,ARX,ASCL1,BARHL2,BCL11B,BMP2,BMP4,BRAF,C8orf22,CDON,CHD5,CTNNB1,CTR9,CYLD,CYP26B1,DBX1,DLX2,DMRTA2,DSCAML1,EBF2,ELF5,EOMES,EPAS1,ERBB4,ETS2,EVX1,EYA1,EYA2,FGF10,FGF8,FGFR2,FOXA1,FOXG1,GAP43,GAS1,GATA3,GATA6,GLI2,GLI3,GSC,HES1,HEY2,HNF1B,ID2,ISL1,ISL2,ITGB1,JAG1,KLF4,LBX1,LEO1,LHX3,LY9,MEF2C,MYF5,MYL2,MYOD1,MYT1L,NEUROD4,NKX2-5,NKX6-1,NOTCH4,NR2E1,NR2F2,NRG1,NRP1,NTRK3,OLIG1,OLIG2,OLIG3,ON…	nect
GO Biological Process	GO:0072359	circulatory system development	10	1.89675e-21	2.45003e-17	2.45003e-18	1.40495	539.521	758	0.107904	0.1516	15	1.04005e-23	1.34343e-19	8.9562e-21	1.6134	207.016	334	792	0.0680522	0.421717	chr1-101250197-101251311,chr1-101282670-101284282,chr1-102132078-102133387,chr1-103460132-103460907,chr1-119226873-119228113,chr1-12401151-12402970,chr1-12460699-12462040,chr1-12549087-12550370,chr1-1356896-1357318,chr1-13593255-13594171,chr1-147896817-147898052,chr1-150505625-150507079,chr1-156098466-156099256,chr1-156803873-156805104,chr1-170874201-170875264,chr1-174812103-174813299,chr1-174953…	ABL1,ACKR3,ADAM19,ADAMTS9,ADM,AHR,AKAP13,ALDH1A2,AMOT,ANGPT1,ANK2,ANKRD17,AP1B1,APLNR,APOB,ARHGAP22,ARHGAP24,ARID2,ASXL1,AXIN2,B9D1,BBS7,BCAS3,BCOR,BMP2,BMP4,BMP7,BMPER,BVES,C3orf58,CACNA1C,CACYBP,CAV1,CCBE1,CCL2,CCM2L,CD34,CDH13,CDH2,CDH5,CDK1,CDKL1,CHD7,CITED1,CITED2,COL11A1,COL15A1,COL18A1,COL1A2,COL2A1,COL3A1,COL4A1,COL4A2,COL5A1,COL8A1,CPE,CRB2,CSPG4,CTNNB1,CXADR,CYP1B1,DAB2IP,DHCR7,DHRS3,DL…	nect
GO Biological Process	GO:0003002	regionalization	11	1.91038e-21	2.46764e-17	2.24331e-18	1.68304	219.245	369	0.0438491	0.0738	66	8.45854e-14	1.09259e-09	1.65544e-11	1.74123	81.5517	142	312	0.0289324	0.455128	chr1-112515008-112516475,chr1-163746971-163748175,chr1-163836069-163837476,chr1-164515240-164516899,chr1-164747548-164748821,chr1-165275070-165276380,chr1-18541883-18543086,chr1-18618671-18619869,chr1-18737990-18738780,chr1-207917145-207918770,chr1-208068086-208070358,chr1-208154746-208155955,chr1-208181054-208182075,chr1-208197517-208198881,chr1-208240052-208240726,chr1-208349115-208350394,chr1-…	ACVR2A,ALDH1A2,ALX4,ARC,ASCL1,ATP6AP2,AXIN2,BARX1,BASP1,BMP2,BMP4,BMPR1B,CDON,CELSR1,CHRD,CITED2,COBL,CRB2,CTNNB1,CTNNBIP1,CXXC4,CYP26B1,DBX1,DISP1,DLX2,DMRTA2,DPCD,DSCAML1,DUSP6,EDN1,EMX1,EMX2,EN1,EOMES,ETS2,EVX1,FGF10,FGF8,FGFR2,FOXA1,FOXB1,FOXC1,FOXF1,FOXG1,FRS2,FZD5,GATA4,GBX2,GDF11,GLI2,GLI3,GPC3,GREM1,GSC,HES1,HES3,HEY2,HHEX,HHIP,HIPK2,HNF1B,IFT57,IRX1,IRX2,IRX3,ISL1,LEF1,LHX1,LHX2,LHX3,LMX…	nect
GO Biological Process	GO:0022603	regulation of anatomical structure morphogenesis	12	2.58923e-21	3.34451e-17	2.78709e-18	1.38059	594.673	821	0.118935	0.1642	17	1.84042e-23	2.37727e-19	1.3984e-20	1.54949	250.405	388	958	0.0790546	0.40501	chr1-109529642-109531017,chr1-109844930-109846839,chr1-111724487-111725879,chr1-112515008-112516475,chr1-115341813-115342526,chr1-1356896-1357318,chr1-13593255-13594171,chr1-150505625-150507079,chr1-152023307-152025237,chr1-172084992-172085823,chr1-172238276-172240402,chr1-172682430-172683207,chr1-175672895-175675582,chr1-175717455-175718869,chr1-176058430-176059239,chr1-19394609-19396161,chr1-19…	ABL1,ABR,ACTR2,ADA,ADAMTS12,ADAMTS9,ADGRB1,ADGRB3,ADM,AJAP1,AKAP13,AMIGO1,AMOT,ANXA1,ANXA3,AP2A2,APLNR,APOH,ARAP1,ARC,ARHGAP15,ATP10A,BAIAP2,BAMBI,BARHL2,BASP1,BCOR,BCR,BDNF,BMP2,BMP4,BMP7,BRAF,BTG1,BVES,C6,CAPRIN1,CAPZB,CARM1,CARMIL1,CCBE1,CCL2,CCR2,CD34,CD40,CD44,CDC42EP1,CDC42EP2,CDC42EP4,CDC42SE2,CDC7,CDH4,CDKL5,CELSR1,CFDP1,CHN1,CITED1,CITED2,CLASP1,CNTN2,COL4A2,COL4A3,COL5A1,CORO1C,CRB2,CSF…	nect
GO Biological Process	GO:0001944	vasculature development	13	5.88633e-21	7.60337e-17	5.84874e-18	1.53588	326.849	502	0.0653698	0.1004	32	7.91108e-20	1.02187e-15	3.19336e-17	1.72598	125.725	217	481	0.0442135	0.451143	chr1-101250197-101251311,chr1-101282670-101284282,chr1-119226873-119228113,chr1-13593255-13594171,chr1-147896817-147898052,chr1-150505625-150507079,chr1-156803873-156805104,chr1-170874201-170875264,chr1-207917145-207918770,chr1-208068086-208070358,chr1-208154746-208155955,chr1-208181054-208182075,chr1-208197517-208198881,chr1-208240052-208240726,chr1-213399224-213400140,chr1-213967930-213969176,c…	ACKR3,ADAMTS9,ADM,AHR,ALDH1A2,AMOT,ANGPT1,ANKRD17,APOB,ARHGAP22,ARHGAP24,ARID2,B9D1,BCAS3,BMP4,BMPER,CAV1,CCBE1,CCL2,CD34,CDH13,CDH2,CDH5,CHD7,CITED1,COL15A1,COL18A1,COL1A2,COL3A1,COL4A1,COL4A2,COL5A1,COL8A1,CSPG4,CTNNB1,CYP1B1,DAB2IP,DHCR7,E2F7,E2F8,ECM1,EDN1,EDNRA,EFNB2,ENPEP,ENSG00000259753,EPAS1,EPHB1,EPHB2,EPHB3,ERRFI1,ESM1,ETS1,EYA1,FGF1,FGF10,FGF18,FGF8,FGF9,FGFR1,FGFR2,FN1,FOXC1,FOXF1,FOX…	nect
GO Biological Process	GO:0072358	cardiovascular system development	14	7.8951e-21	1.01981e-16	7.28436e-18	1.52669	334.71	511	0.066942	0.1022	34	8.91764e-20	1.15189e-15	3.38792e-17	1.7177	128.078	220	490	0.0448248	0.44898	chr1-101250197-101251311,chr1-101282670-101284282,chr1-119226873-119228113,chr1-13593255-13594171,chr1-147896817-147898052,chr1-150505625-150507079,chr1-156803873-156805104,chr1-170874201-170875264,chr1-207917145-207918770,chr1-208068086-208070358,chr1-208154746-208155955,chr1-208181054-208182075,chr1-208197517-208198881,chr1-208240052-208240726,chr1-213399224-213400140,chr1-213967930-213969176,c…	ABL1,ACKR3,ADAMTS9,ADM,AHR,ALDH1A2,AMOT,ANGPT1,ANKRD17,APOB,ARHGAP22,ARHGAP24,ARID2,B9D1,BCAS3,BMP4,BMPER,CAV1,CCBE1,CCL2,CD34,CDH13,CDH2,CDH5,CHD7,CITED1,COL15A1,COL18A1,COL1A2,COL3A1,COL4A1,COL4A2,COL5A1,COL8A1,CRB2,CSPG4,CTNNB1,CYP1B1,DAB2IP,DHCR7,E2F7,E2F8,ECM1,EDN1,EDNRA,EFNB2,ENPEP,ENSG00000259753,EPAS1,EPHB1,EPHB2,EPHB3,ERRFI1,ESM1,ETS1,EYA1,FGF1,FGF10,FGF18,FGF8,FGF9,FGFR1,FGFR2,FN1,FOXC1…	nect
GO Biological Process	GO:0007389	pattern specification process	15	2.6245e-20	3.39007e-16	2.26005e-17	1.57886	276.781	437	0.0553563	0.0874	67	9.2798e-14	1.19867e-09	1.78906e-11	1.64367	105.86	174	405	0.0354523	0.42963	chr1-112515008-112516475,chr1-163746971-163748175,chr1-163836069-163837476,chr1-164515240-164516899,chr1-164747548-164748821,chr1-165275070-165276380,chr1-18541883-18543086,chr1-18618671-18619869,chr1-18737990-18738780,chr1-207917145-207918770,chr1-208068086-208070358,chr1-208154746-208155955,chr1-208181054-208182075,chr1-208197517-208198881,chr1-208240052-208240726,chr1-208349115-208350394,chr1-…	ACVR2A,ALDH1A2,ALG5,ALX4,AP1B1,ARC,ASCL1,ASPH,ATP6AP2,AXIN2,BARX1,BASP1,BBS7,BCOR,BMP2,BMP4,BMP7,BMPR1B,CDON,CELSR1,CHRD,CITED1,CITED2,COBL,CRB2,CTNNB1,CTNNBIP1,CXXC4,CYP26B1,DBX1,DISP1,DLX2,DMRTA2,DNAH11,DNAH5,DNAI2,DPCD,DRC1,DSCAML1,DUSP6,EDN1,EFNB1,EMX1,EMX2,EN1,EOMES,ERBB4,ETS2,EVX1,EYA1,FGF10,FGF8,FGFR2,FOXA1,FOXB1,FOXC1,FOXF1,FOXG1,FRS2,FZD5,GATA4,GBX2,GDF11,GLI2,GLI3,GPC3,GREM1,GRHL3,GSC,H…	nect
GO Biological Process	GO:0048729	tissue morphogenesis	16	9.35738e-20	1.20869e-15	7.55433e-17	1.48654	363.932	541	0.0727863	0.1082	30	3.60991e-20	4.66292e-16	1.55431e-17	1.71036	133.306	228	510	0.0464548	0.447059	chr1-101250197-101251311,chr1-101282670-101284282,chr1-102132078-102133387,chr1-103460132-103460907,chr1-109844930-109846839,chr1-1356896-1357318,chr1-13593255-13594171,chr1-163746971-163748175,chr1-163836069-163837476,chr1-164515240-164516899,chr1-164747548-164748821,chr1-165275070-165276380,chr1-18541883-18543086,chr1-18618671-18619869,chr1-18737990-18738780,chr1-201294733-201295686,chr1-213399…	ABL1,ADAMTS16,ADARB1,ADM,ALDH1A2,ALDH1A3,APAF1,AREG,ARHGAP12,BBS7,BMP2,BMP4,BMP7,BTRC,CA2,CCM2L,CD44,CELSR1,CHD7,CHRD,CITED1,COBL,COL11A1,COL3A1,COL4A1,COL5A1,CRB2,CRYGS,CSF1,CSF1R,CTNNB1,CTNNBIP1,CYP7B1,DLC1,DLG1,DLG3,DSP,DVL1,EDN1,EDNRA,EFNB2,EGFR,EOMES,EPHA4,EPHA7,ESR1,EXT2,EYA1,EYA2,FAT4,FEM1B,FGF1,FGF10,FGF7,FGF8,FGFR1,FGFR2,FLRT3,FMN1,FOXA1,FOXC1,FOXE1,FOXF1,FOXL1,FRAS1,FREM2,FRS2,FRZB,FZD1…	nect
GO Biological Process	GO:0048598	embryonic morphogenesis	17	5.48811e-19	7.08899e-15	4.17e-16	1.46199	382.356	559	0.0764711	0.1118	36	3.62031e-19	4.67636e-15	1.29899e-16	1.66248	143.761	239	550	0.048696	0.434545	chr1-102132078-102133387,chr1-103460132-103460907,chr1-1356896-1357318,chr1-147896817-147898052,chr1-163746971-163748175,chr1-163836069-163837476,chr1-164515240-164516899,chr1-164747548-164748821,chr1-165275070-165276380,chr1-170874201-170875264,chr1-200330324-200331523,chr1-21237392-21238880,chr1-21277120-21279695,chr1-21326620-21327401,chr1-213399224-213400140,chr1-21342498-21343046,chr1-213967…	ABL1,ABR,ACVR2A,ADM,AFF3,ALDH1A2,ALDH1A3,ALX4,AMOT,APAF1,APLNR,ATP8A2,B9D1,BBS7,BCL2L11,BCR,BMP4,BMP7,CACNA1C,CDON,CELSR1,CHD7,CHRD,CHRNA9,CHST11,CLIC5,COBL,COL11A1,COL12A1,COL2A1,COL4A2,COL6A1,COL8A1,CRB2,CREBBP,CTNNB1,CTR9,CYP26B1,DACT1,DLC1,DLD,DLG1,DLX2,DLX6,DNAJB6,DSCAML1,DUSP4,DVL1,ECE1,EDN1,EFEMP1,ELF5,EN1,EOMES,EPHB2,ETS2,EXT1,EXT2,EYA1,EYA2,FBN1,FBXW4,FGF10,FGF8,FGF9,FGFR1,FGFR2,FLRT3,FN…	nect
GO Biological Process	GO:0048732	gland development	18	7.15752e-19	9.24537e-15	5.13632e-16	1.55273	278.219	432	0.0556439	0.0864	46	2.6717e-16	3.45103e-12	7.50224e-14	1.71968	103.508	178	396	0.0362673	0.449495	chr1-109844930-109846839,chr1-111724487-111725879,chr1-163746971-163748175,chr1-163836069-163837476,chr1-164515240-164516899,chr1-164747548-164748821,chr1-165275070-165276380,chr1-213399224-213400140,chr1-213967930-213969176,chr1-214017028-214018053,chr1-214192718-214193939,chr1-214247338-214248030,chr1-218692410-218693883,chr1-218925324-218927415,chr1-221273583-221275011,chr1-221285576-221287219…	AACS,ABCB4,ABL1,ADA,ADCYAP1,ALDH1A2,ALDH1A3,ANXA1,AREG,ARHGAP5,ASCL1,ASXL1,BAAT,BCL11B,BCL2L11,BMP2,BMP4,BMP7,BRAF,BSX,BTRC,C8orf22,CAV1,CCKBR,CCND1,CEBPA,CITED2,COBL,CPS1,CREB1,CSF1,CSF1R,CSN3,CTNNB1,CYP19A1,CYP7B1,E2F7,E2F8,EDAR,EGFR,ELF5,EPHB3,ERBB4,ESR1,ETS1,FADD,FEM1B,FGF10,FGF7,FGF8,FGFR1,FGFR2,FKBP4,FOXA1,FOXB1,FOXC1,FOXE1,FOXF1,FRS2,GATA3,GATA6,GHRH,GHRHR,GLI2,GLI3,HAND2,HES1,HESX1,HGF,HH…	nect
GO Biological Process	GO:0045597	positive regulation of cell differentiation	19	8.79638e-19	1.13623e-14	5.98015e-16	1.35055	604.201	816	0.12084	0.1632	25	7.32136e-22	9.45701e-18	3.7828e-19	1.5567	227.404	354	870	0.0721271	0.406897	chr1-109529642-109531017,chr1-109844930-109846839,chr1-111724487-111725879,chr1-115341813-115342526,chr1-1356896-1357318,chr1-13593255-13594171,chr1-152023307-152025237,chr1-154423347-154424311,chr1-156008277-156009831,chr1-162663185-162664043,chr1-172451926-172453100,chr1-172460216-172461399,chr1-172486878-172488121,chr1-172496384-172497643,chr1-177233334-177234194,chr1-177793733-177794996,chr1-…	ABL1,ACTR2,ACVR2A,ADA,ADAMTS20,ADAMTS9,ADCYAP1,ADGRB1,ADIRF,ADM,AKAP6,ALKAL2,AMIGO1,ANXA1,AP3B1,APOB,ARHGEF2,ARNTL,ARSB,ASCL1,ASPA,ASXL2,ATP8A2,AVIL,AXIN2,BAIAP2,BAMBI,BDNF,BMP2,BMP4,BMP7,BMPR1B,BNIP2,BOC,BRAF,BRINP1,BRINP2,BTC,BTG1,CA2,CAPRIN1,CARM1,CARMIL1,CBFA2T2,CCDC71L,CCR2,CD34,CD46,CD83,CDH15,CDH2,CDH4,CDH5,CDKL5,CDON,CEBPA,CMKLR1,COBL,CRB2,CREB1,CRTC1,CSF1,CSNK1D,CTNNA1,CTNNA2,CTNNB1,CTNN…	nect
GO Biological Process	GO:0008283	cell proliferation	20	2.53627e-18	3.2761e-14	1.63805e-15	1.44311	396.366	572	0.0792731	0.1144	48	5.44189e-16	7.02929e-12	1.46444e-13	1.53257	177.48	272	679	0.0554197	0.400589	chr1-100300381-100301380,chr1-100421467-100422598,chr1-100423607-100424332,chr1-109844930-109846839,chr1-112515008-112516475,chr1-13593255-13594171,chr1-145715793-145716938,chr1-156008277-156009831,chr1-156803873-156805104,chr1-160701282-160702552,chr1-162663185-162664043,chr1-172682430-172683207,chr1-182279220-182280892,chr1-182356916-182358209,chr1-182359488-182360148,chr1-1833360-1834734,chr1-…	ABL1,ACVR2A,ADRA1B,ADRA1D,ALK,APPL2,AREG,ARHGEF2,ARID2,ARX,ASCC3,ASCL1,AXIN2,BCAR1,BCAT1,BCL2L1,BMP2,BMP4,BMP7,BMPER,BOP1,BRCA2,BTRC,BUB1,C3orf58,CBFA2T3,CCKBR,CCND1,CD160,CD180,CD276,CD34,CD40,CD40LG,CDC14A,CDH13,CDK1,CDV3,CENPF,CEP120,CHRM3,CHRM4,CHRM5,CITED1,CITED2,COL4A3,COL8A1,CSE1L,CSF1,CSF1R,CSPG4,CTF1,CTNNB1,CUL1,DACH1,DAGLA,DAZAP1,DCHS2,DCT,DDR2,DDX41,DISC1,DKC1,DLG1,DOCK2,E2F8,EDNRA,EGF…	nect
GO Biological Process	GO:0060284	regulation of cell development	21	3.70155e-18	4.78129e-14	2.27681e-15	1.34374	604.285	812	0.120857	0.1624	4	1.5192e-28	1.96235e-24	4.90588e-25	1.67349	210.937	353	807	0.0719234	0.437423	chr1-10489494-10490927,chr1-10701017-10701762,chr1-10706955-10707654,chr1-10714184-10715308,chr1-10782098-10783410,chr1-109529642-109531017,chr1-109844930-109846839,chr1-111724487-111725879,chr1-113058699-113059928,chr1-113253159-113256572,chr1-11342381-11343075,chr1-115341813-115342526,chr1-12040102-12041022,chr1-1356896-1357318,chr1-13593255-13594171,chr1-152023307-152025237,chr1-156008277-1560…	ABL1,ACTR2,ADCYAP1,ADGRB3,AKAP13,AKAP6,ALKAL2,AMIGO1,ARC,ARHGEF2,ARNTL,ARSB,ASAP1,ASCL1,ASPA,ATP8A2,AVIL,AXIN2,BAIAP2,BARHL2,BCL11B,BDNF,BMP2,BMP4,BMP7,BRAF,BRINP1,BRINP2,C16orf45,CAPRIN1,CARM1,CARMIL1,CASZ1,CBFA2T2,CCR2,CDH2,CDH4,CDH5,CDK1,CDK5RAP2,CDKL5,CDON,CHD7,CHN1,CLDN18,CNTN2,CNTN4,COBL,COL3A1,CORO1C,CREB1,CRMP1,CRTC1,CSF1,CSMD3,CSNK1D,CTDP1,CTNNA1,CTNNB1,CTTN,CUX1,CXCL12,CXCR4,DAB1,DAB2IP…	nect
GO Biological Process	GO:0048514	blood vessel morphogenesis	22	3.93176e-18	5.07866e-14	2.30848e-15	1.55317	266.552	414	0.0533105	0.0828	31	5.93248e-20	7.66298e-16	2.47193e-17	1.8315	98.2802	180	376	0.0366748	0.478723	chr1-101250197-101251311,chr1-101282670-101284282,chr1-119226873-119228113,chr1-147896817-147898052,chr1-150505625-150507079,chr1-156803873-156805104,chr1-170874201-170875264,chr1-207917145-207918770,chr1-208068086-208070358,chr1-208154746-208155955,chr1-208181054-208182075,chr1-208197517-208198881,chr1-208240052-208240726,chr1-213399224-213400140,chr1-213967930-213969176,chr1-214017028-214018053…	ACKR3,ADAMTS9,ADM,AMOT,ANGPT1,APOB,ARHGAP22,ARHGAP24,ARID2,BCAS3,BMP4,BMPER,CAV1,CCBE1,CCL2,CD34,CDH13,CDH2,CHD7,CITED1,COL15A1,COL18A1,COL3A1,COL4A1,COL4A2,COL8A1,CSPG4,CTNNB1,CYP1B1,DAB2IP,E2F7,E2F8,ECM1,EDN1,EDNRA,EFNB2,ENPEP,ENSG00000259753,EPAS1,EPHB1,EPHB2,EPHB3,ESM1,ETS1,EYA1,FGF1,FGF10,FGF18,FGF8,FGF9,FGFR1,FGFR2,FN1,FOXC1,FOXF1,FZD4,FZD5,FZD8,GBX2,GJA5,GLMN,GREM1,HAND2,HAS2,HDAC7,HEG1,HE…	nect
GO Biological Process	GO:0007417	central nervous system development	23	3.74831e-17	4.84169e-13	2.10508e-14	1.32277	635.033	840	0.127007	0.168	5	1.60967e-28	2.07922e-24	4.15843e-25	1.644	228.711	376	875	0.0766096	0.429714	chr1-101250197-101251311,chr1-101282670-101284282,chr1-112515008-112516475,chr1-115796826-115797824,chr1-164747548-164748821,chr1-165275070-165276380,chr1-165441151-165441984,chr1-175672895-175675582,chr1-175717455-175718869,chr1-176058430-176059239,chr1-18541883-18543086,chr1-18618671-18619869,chr1-18737990-18738780,chr1-19730406-19732112,chr1-205025264-205027057,chr1-205030220-205031922,chr1-20…	ABAT,ABCB4,ABL1,ABR,ACSL3,ADAM23,ADARB1,ADCYAP1,ADORA2A,AFF2,AGTPBP1,AKT3,ALDH1A2,ALDH1A3,ALK,ANXA3,APAF1,ARNT2,ARSB,ARX,ASCL1,ASIC2,ASPA,ATP2B1,ATRN,ATXN1,B3GNT5,BAIAP2,BARHL1,BASP1,BBS7,BCL11B,BCL2L11,BCR,BID,BMP2,BMP4,BMP7,BRCA2,BTBD3,C16orf45,CA10,CBLN1,CCKAR,CD9,CDH11,CDH2,CDH22,CDK5RAP2,CDON,CELSR1,CENPF,CEP120,CHD5,CHD7,CHRD,CHST8,CITED1,CNTN2,CNTN4,CNTNAP1,CNTNAP2,COL2A1,COL3A1,COL4A1,CRE…	nect
GO Biological Process	GO:0001655	urogenital system development	24	5.09866e-17	6.58594e-13	2.74414e-14	1.5496	252.323	391	0.0504646	0.0782	39	1.1048e-18	1.42708e-14	3.65917e-16	1.90023	78.9378	150	302	0.0305623	0.496689	chr1-163746971-163748175,chr1-163836069-163837476,chr1-164515240-164516899,chr1-164747548-164748821,chr1-165275070-165276380,chr1-207917145-207918770,chr1-208068086-208070358,chr1-208154746-208155955,chr1-208181054-208182075,chr1-208197517-208198881,chr1-208240052-208240726,chr1-213399224-213400140,chr1-213967930-213969176,chr1-214017028-214018053,chr1-214192718-214193939,chr1-214247338-214248030…	ADAMTS16,ALDH1A2,ANGPT1,ANXA1,AQP11,BASP1,BCL2L11,BMP2,BMP4,BMP7,BMPER,CA2,CD34,CENPF,CITED1,COL4A1,COL4A3,CTNNB1,CTNNBIP1,CYP19A1,CYP7B1,DACT2,DCHS2,DCN,DLG1,EFNB2,EMX2,ENPEP,EPCAM,EPHA4,EPHA7,EPHB2,EPHB3,ESR1,EYA1,FAT4,FBN1,FEM1B,FGF1,FGF10,FGF8,FGFR1,FGFR2,FKBP4,FMN1,FOXA1,FOXB1,FOXC1,FOXF1,FRAS1,FRS2,GATA3,GCNT1,GDF11,GDNF,GLI2,GLI3,GLIS2,GPC3,GREM1,HAS2,HES1,HNF1B,HPGD,ID3,ID4,IRX1,IRX2,IRX3…	nect
GO Biological Process	GO:0050767	regulation of neurogenesis	25	5.78226e-17	7.46895e-13	2.98758e-14	1.35063	547.151	739	0.10943	0.1478	7	5.20913e-28	6.72863e-24	9.61233e-25	1.72298	181.662	313	695	0.0637734	0.45036	chr1-10489494-10490927,chr1-10701017-10701762,chr1-10706955-10707654,chr1-10714184-10715308,chr1-10782098-10783410,chr1-109529642-109531017,chr1-109844930-109846839,chr1-111724487-111725879,chr1-113058699-113059928,chr1-113253159-113256572,chr1-11342381-11343075,chr1-115341813-115342526,chr1-12040102-12041022,chr1-1356896-1357318,chr1-156008277-156009831,chr1-163746971-163748175,chr1-163836069-16…	ABL1,ACTR2,ADCYAP1,ADGRB3,ALKAL2,AMIGO1,ARC,ARHGEF2,ARNTL,ARSB,ASAP1,ASCL1,ASPA,ATP8A2,AVIL,BAIAP2,BARHL2,BCL11B,BDNF,BMP2,BMP4,BMP7,BRAF,BRINP1,BRINP2,C16orf45,CAPRIN1,CARM1,CASZ1,CBFA2T2,CCR2,CDH2,CDH4,CDK1,CDK5RAP2,CDKL5,CDON,CHD7,CHN1,CNTN2,CNTN4,COBL,COL3A1,CREB1,CRMP1,CRTC1,CSF1,CSMD3,CSNK1D,CTNNA1,CTNNB1,CTTN,CUX1,CXCL12,CXCR4,DAB1,DAB2IP,DCC,DCT,DENND5A,DICER1,DISC1,DISP3,DLX2,DMRTA2,DNM3…	nect
GO Biological Process	GO:0010721	negative regulation of cell development	26	1.29672e-16	1.67497e-12	6.44219e-14	1.5736	228.139	359	0.0456279	0.0718	55	4.95855e-15	6.40495e-11	1.16454e-12	1.8244	73.4488	134	281	0.0273024	0.476868	chr1-113058699-113059928,chr1-113253159-113256572,chr1-11342381-11343075,chr1-12040102-12041022,chr1-156008277-156009831,chr1-163746971-163748175,chr1-163836069-163837476,chr1-164515240-164516899,chr1-164747548-164748821,chr1-165275070-165276380,chr1-165441151-165441984,chr1-172084992-172085823,chr1-172238276-172240402,chr1-175672895-175675582,chr1-175717455-175718869,chr1-176058430-176059239,chr…	ADCYAP1,ARHGEF2,ASAP1,ASCL1,BMP7,BRINP1,C16orf45,CARM1,CBFA2T2,CDK5RAP2,CLDN18,CNTN2,CNTN4,COL3A1,CORO1C,CRMP1,CTDP1,CTNNA1,CTNNB1,DAB1,DCC,DENND5A,DICER1,DISP3,DLX2,DNM3,DPYSL3,DUSP10,EDNRB,EFNA5,EFNB2,EIF4E,EPHA4,EPHA7,EPHB2,ERBB4,FBN1,FKBP4,FOXG1,FRZB,FSTL4,GAL,GFI1,GLI3,GNRH1,HES1,HMG20A,ID2,ID4,IDH2,IGF1,IRX3,ISL1,ISL2,ITGB1BP1,JAG1,KDM4A,LBX1,LIN28A,LINGO1,LMX1A,LPAR1,LRIG2,LRP4,MAP4K4,MEIS…	nect
GO Biological Process	GO:0051960	regulation of nervous system development	28	4.05957e-16	5.24374e-12	1.87277e-13	1.31467	623.73	820	0.124746	0.164	2	3.17826e-30	4.10536e-26	2.05268e-26	1.70577	205.186	350	785	0.0713121	0.44586	chr1-10489494-10490927,chr1-10701017-10701762,chr1-10706955-10707654,chr1-10714184-10715308,chr1-10782098-10783410,chr1-109529642-109531017,chr1-109844930-109846839,chr1-111724487-111725879,chr1-113058699-113059928,chr1-113253159-113256572,chr1-11342381-11343075,chr1-115341813-115342526,chr1-12040102-12041022,chr1-1356896-1357318,chr1-156008277-156009831,chr1-163746971-163748175,chr1-163836069-16…	ABL1,ACTR2,ADCYAP1,ADGRB1,ADGRB3,ADGRL3,ALKAL2,AMIGO1,AMIGO2,ARC,ARHGEF2,ARNTL,ARSB,ASAP1,ASCL1,ASIC2,ASPA,ATP8A2,AVIL,BAIAP2,BARHL2,BCL11B,BDNF,BMP2,BMP4,BMP7,BRAF,BRINP1,BRINP2,C16orf45,CAPRIN1,CARM1,CASZ1,CBFA2T2,CBLN1,CBLN2,CCR2,CDH2,CDH4,CDK1,CDK5RAP2,CDKL5,CDON,CELSR1,CHD7,CHN1,CHRD,CLSTN1,CLSTN2,CNTN2,CNTN4,COBL,COL3A1,CREB1,CRMP1,CRTC1,CSF1,CSMD3,CSNK1D,CTNNA1,CTNNB1,CTTN,CUX1,CXCL12,CXCR…	nect
GO Biological Process	GO:0072001	renal system development	29	4.47974e-16	5.78647e-12	1.99534e-13	1.56172	228.594	357	0.0457187	0.0714	41	1.96764e-17	2.5416e-13	6.19903e-15	1.92001	70.3122	135	269	0.0275061	0.501859	chr1-163746971-163748175,chr1-163836069-163837476,chr1-164515240-164516899,chr1-164747548-164748821,chr1-165275070-165276380,chr1-207917145-207918770,chr1-208068086-208070358,chr1-208154746-208155955,chr1-208181054-208182075,chr1-208197517-208198881,chr1-208240052-208240726,chr1-213399224-213400140,chr1-213967930-213969176,chr1-214017028-214018053,chr1-214192718-214193939,chr1-214247338-214248030…	ADAMTS16,ALDH1A2,ANGPT1,AQP11,BASP1,BCL2L11,BMP2,BMP4,BMP7,BMPER,CA2,CD34,CENPF,CITED1,COL4A1,COL4A3,CTNNB1,CTNNBIP1,DACT2,DCHS2,DCN,DLG1,EFNB2,EMX2,ENPEP,EPCAM,EPHA4,EPHA7,EYA1,FAT4,FBN1,FGF1,FGF10,FGF8,FGFR1,FGFR2,FMN1,FOXC1,FOXF1,FRAS1,GATA3,GCNT1,GDF11,GDNF,GLI2,GLI3,GLIS2,GPC3,GREM1,HAS2,HES1,HNF1B,HPGD,ID3,IRX1,IRX2,IRX3,ITGA6,ITGB4,JAG1,KIF26B,KIRREL3,LGR4,LHX1,LRP4,MAGI2,MEF2C,MTSS1,MYC,M…	nect
GO Biological Process	GO:0050768	negative regulation of neurogenesis	30	6.13361e-16	7.92279e-12	2.64093e-13	1.58521	210.697	334	0.0421394	0.0668	50	7.53537e-16	9.73344e-12	1.94669e-13	1.9129	64.3004	123	246	0.0250611	0.5	chr1-113058699-113059928,chr1-113253159-113256572,chr1-11342381-11343075,chr1-12040102-12041022,chr1-156008277-156009831,chr1-163746971-163748175,chr1-163836069-163837476,chr1-164515240-164516899,chr1-164747548-164748821,chr1-165275070-165276380,chr1-165441151-165441984,chr1-172084992-172085823,chr1-172238276-172240402,chr1-175672895-175675582,chr1-175717455-175718869,chr1-176058430-176059239,chr…	ADCYAP1,ARHGEF2,ASAP1,ASCL1,BMP7,BRINP1,C16orf45,CARM1,CBFA2T2,CDK5RAP2,CNTN2,CNTN4,COL3A1,CRMP1,CTNNA1,CTNNB1,DAB1,DCC,DENND5A,DICER1,DISP3,DLX2,DNM3,DPYSL3,DUSP10,EDNRB,EFNB2,EIF4E,EPHA4,EPHA7,EPHB2,ERBB4,FKBP4,FOXG1,FSTL4,GFI1,GLI3,GNRH1,HES1,HMG20A,ID2,ID4,IDH2,IRX3,ISL1,ISL2,JAG1,KDM4A,LBX1,LIN28A,LINGO1,LMX1A,LPAR1,LRIG2,LRP4,MAP4K4,MEIS1,MIB1,MYCN,NEPRO,NF1,NKX6-1,NLGN1,NOG,NR2E1,NR2F1,NRG…	nect
GO Biological Process	GO:0048568	embryonic organ development	31	1.83394e-15	2.3689e-11	7.64161e-13	1.48428	284.987	423	0.0569973	0.0846	74	2.72346e-13	3.51789e-09	4.75391e-11	1.62001	109.258	177	418	0.0360636	0.423445	chr1-102132078-102133387,chr1-103460132-103460907,chr1-1356896-1357318,chr1-147896817-147898052,chr1-163746971-163748175,chr1-163836069-163837476,chr1-164515240-164516899,chr1-164747548-164748821,chr1-165275070-165276380,chr1-170874201-170875264,chr1-213399224-213400140,chr1-213967930-213969176,chr1-214017028-214018053,chr1-214192718-214193939,chr1-214247338-214248030,chr1-218692410-218693883,chr…	ABR,ADA,ADM,ALDH1A2,ALDH1A3,ALX4,ARID2,ATP8A2,BBS7,BCR,BMP4,BMP7,CEBPA,CELSR1,CHD7,CHRNA9,CHST11,CITED1,CITED2,CLIC5,COBL,COL11A1,COL2A1,CRB2,CTNNB1,DLG1,DLX2,DLX6,DNAJB6,DSCAML1,DVL1,E2F7,E2F8,EDN1,EFEMP1,EGFR,EN1,EN2,EOMES,EPAS1,EPHB2,EYA1,FBN1,FGF10,FGF8,FGF9,FGFR1,FGFR2,FOXC1,FOXE1,FOXF1,FOXG1,FOXI1,FRS2,FRZB,FZD3,FZD5,GATA3,GATA4,GBX2,GJA5,GLI2,GLI3,GRHL2,GRHL3,GSC,HAND2,HES1,HESX1,HEY1,HEY2…	nect
GO Biological Process	GO:0043009	chordate embryonic development	32	2.20669e-15	2.85039e-11	8.90746e-13	1.43191	346.39	496	0.069278	0.0992	113	9.79816e-11	1.26563e-06	1.12002e-08	1.46828	145.068	213	555	0.0433985	0.383784	chr1-102132078-102133387,chr1-103460132-103460907,chr1-1356896-1357318,chr1-163746971-163748175,chr1-163836069-163837476,chr1-164515240-164516899,chr1-164747548-164748821,chr1-165275070-165276380,chr1-170874201-170875264,chr1-18541883-18543086,chr1-18618671-18619869,chr1-18737990-18738780,chr1-207917145-207918770,chr1-208068086-208070358,chr1-208154746-208155955,chr1-208181054-208182075,chr1-2081…	ABL1,ACVR2A,ADA,ADAM10,ADM,ALDH1A2,ALX4,AMBRA1,AMOT,ANGPT1,ANKRD11,APAF1,APBA1,APBA2,APOB,ARNT2,ATP6AP2,AXIN2,B9D1,BCL2L1,BCL2L11,BMP2,BMP4,BMP7,BRCA2,C6,CEBPA,CECR2,CELSR1,CHD7,CHRD,CHST11,CITED1,CNOT2,COBL,COL11A1,COL2A1,CRB2,CTNNB1,CTR9,DACT1,DAD1,DLC1,DLG1,DLX2,DNAJB6,DSCAML1,DVL1,E2F7,E2F8,ECE1,EDN1,EDNRA,EGFR,ELL,EMX1,EN1,EOMES,EPAS1,EXT1,EYA1,FGF8,FGF9,FGFR1,FGFR2,FOXA1,FOXB1,FOXC1,FOXD3,F…	nect
GO Biological Process	GO:0035239	tube morphogenesis	33	3.2698e-15	4.2236e-11	1.27988e-12	1.51099	254.8	385	0.0509601	0.077	43	9.33707e-17	1.20607e-12	2.80481e-14	1.81284	84.9497	154	325	0.0313773	0.473846	chr1-109844930-109846839,chr1-1356896-1357318,chr1-163746971-163748175,chr1-163836069-163837476,chr1-164515240-164516899,chr1-164747548-164748821,chr1-165275070-165276380,chr1-218692410-218693883,chr1-218925324-218927415,chr1-221273583-221275011,chr1-221285576-221287219,chr1-2348820-2350170,chr1-237866991-237868275,chr1-243345290-243347060,chr1-24363938-24365582,chr1-24374729-24376070,chr1-245074…	ABL1,ADAMTS16,ADM,APAF1,AREG,BBS7,BCAS3,BCL2L11,BMP2,BMP4,BMP7,BTRC,CELSR1,CHD7,CITED1,COBL,COL4A1,CSF1,CSF1R,CTNNB1,CTNNBIP1,DAB2IP,DACT1,DLC1,DLG1,DVL1,EDAR,EDN1,EDNRA,EFNB2,EGFR,EPHA4,EPHA7,EPHB3,ESR1,EYA1,FAT4,FGF1,FGF10,FGF8,FGFR2,FMN1,FOXA1,FOXF1,FZD1,FZD3,GATA3,GATA4,GATA6,GBX2,GDNF,GLI2,GLI3,GLMN,GPC3,GREM1,GRHL2,GRHL3,HAND2,HES1,HHEX,HHIP,HLX,HNF1B,ID2,IFT57,IRX1,IRX2,IRX3,ITGB1BP1,KIF20…	nect
GO Biological Process	GO:0009792	embryo development ending in birth or egg hatching	34	3.69793e-15	4.77662e-11	1.40489e-12	1.42677	348.339	497	0.0696678	0.0994	119	1.38796e-10	1.79283e-06	1.50658e-08	1.462	146.375	214	560	0.0436023	0.382143	chr1-102132078-102133387,chr1-103460132-103460907,chr1-1356896-1357318,chr1-163746971-163748175,chr1-163836069-163837476,chr1-164515240-164516899,chr1-164747548-164748821,chr1-165275070-165276380,chr1-170874201-170875264,chr1-18541883-18543086,chr1-18618671-18619869,chr1-18737990-18738780,chr1-207917145-207918770,chr1-208068086-208070358,chr1-208154746-208155955,chr1-208181054-208182075,chr1-2081…	ABL1,ACVR2A,ADA,ADAM10,ADM,ALDH1A2,ALX4,AMBRA1,AMOT,ANGPT1,ANKRD11,APAF1,APBA1,APBA2,APOB,ARNT2,ATP6AP2,AXIN2,B9D1,BCL2L1,BCL2L11,BMP2,BMP4,BMP7,BRCA2,C6,CEBPA,CECR2,CELSR1,CHD7,CHRD,CHST11,CITED1,CNOT2,COBL,COL11A1,COL2A1,CRB2,CTNNB1,CTR9,DACT1,DAD1,DLC1,DLG1,DLX2,DNAJB6,DSCAML1,DVL1,E2F7,E2F8,ECE1,EDN1,EDNRA,EGFR,ELL,EMX1,EN1,EOMES,EPAS1,EVX1,EXT1,EYA1,FGF8,FGF9,FGFR1,FGFR2,FOXA1,FOXB1,FOXC1,FO…	nect
GO Biological Process	GO:0045664	regulation of neuron differentiation	35	4.55576e-15	5.88467e-11	1.68133e-12	1.36082	462.958	630	0.0925915	0.126	12	3.49659e-25	4.51655e-21	3.76379e-22	1.75852	148.989	262	570	0.0533822	0.459649	chr1-10489494-10490927,chr1-10701017-10701762,chr1-10706955-10707654,chr1-10714184-10715308,chr1-10782098-10783410,chr1-109529642-109531017,chr1-111724487-111725879,chr1-113058699-113059928,chr1-113253159-113256572,chr1-11342381-11343075,chr1-115341813-115342526,chr1-12040102-12041022,chr1-1356896-1357318,chr1-156008277-156009831,chr1-163746971-163748175,chr1-163836069-163837476,chr1-164515240-16…	ABL1,ACTR2,ADCYAP1,ADGRB3,ALKAL2,AMIGO1,ARC,ARHGEF2,ARSB,ASAP1,ASCL1,ATP8A2,AVIL,BAIAP2,BARHL2,BCL11B,BDNF,BMP2,BMP4,BMP7,BRAF,BRINP1,BRINP2,CAPRIN1,CARM1,CASZ1,CBFA2T2,CDH4,CDK5RAP2,CDKL5,CDON,CHN1,CNTN2,CNTN4,COBL,CRMP1,CRTC1,CSMD3,CSNK1D,CTTN,CUX1,CXCL12,DAB1,DAB2IP,DCC,DENND5A,DISC1,DISP3,DLX2,DNM3,DPYSL3,DSCAM,DVL1,ECT2,EDNRB,EFNA5,EFNB2,EIF4E,ENC1,EOMES,EPHA3,EPHA4,EPHA7,EPHB2,EPHB3,ETV5,EY…	nect
GO Biological Process	GO:0009952	anterior/posterior pattern specification	36	5.91706e-15	7.64307e-11	2.12307e-12	1.75408	125.422	220	0.0250844	0.044	230	1.15617e-07	0.00149343	6.49318e-06	1.65915	51.2312	85	196	0.0173187	0.433673	chr1-163746971-163748175,chr1-163836069-163837476,chr1-164515240-164516899,chr1-164747548-164748821,chr1-165275070-165276380,chr1-207917145-207918770,chr1-208068086-208070358,chr1-208154746-208155955,chr1-208181054-208182075,chr1-208197517-208198881,chr1-208240052-208240726,chr1-208349115-208350394,chr1-208630791-208632042,chr1-208841231-208842848,chr1-2348820-2350170,chr1-41305438-41306399,chr1-…	ACVR2A,ALDH1A2,ALX4,ARC,ATP6AP2,AXIN2,BARX1,BASP1,BMP2,BMP4,CDON,CELSR1,COBL,CRB2,CTNNB1,CTNNBIP1,EMX2,EN1,ETS2,FGF8,FOXB1,FOXC1,FOXF1,FRS2,FZD5,GATA4,GBX2,GDF11,GLI2,GLI3,GPC3,HES1,HES3,HEY2,HHEX,HIPK2,HNF1B,LEF1,LHX1,MEOX1,MIB1,MLLT3,MSGN1,MSX1,MSX2,MYF5,NKX3-1,NOG,NR2F2,NRARP,OSR1,OTX1,OTX2,PAX6,PBX1,PCDH8,PCSK5,PCSK6,PGAP1,PLD6,PLXNA2,PSEN1,RBPJ,RIPPLY1,ROR2,SCMH1,SFRP1,SFRP2,SHH,SIX2,SIX3,SK…	nect
GO Biological Process	GO:0001654	eye development	37	1.02984e-14	1.33025e-10	3.59526e-12	1.51839	239.728	364	0.0479456	0.0728	45	2.29138e-16	2.95978e-12	6.57728e-14	1.78765	87.8249	157	336	0.0319886	0.467262	chr1-101250197-101251311,chr1-101282670-101284282,chr1-102106848-102107989,chr1-102132078-102133387,chr1-112515008-112516475,chr1-147896817-147898052,chr1-172682430-172683207,chr1-1833360-1834734,chr1-197732506-197733922,chr1-213399224-213400140,chr1-213967930-213969176,chr1-214017028-214018053,chr1-214192718-214193939,chr1-214247338-214248030,chr1-218692410-218693883,chr1-218925324-218927415,chr…	ADAMTS18,AGTPBP1,ALDH1A2,ALDH1A3,ATP2B1,ATP8A2,B9D1,BBS7,BCAR3,BCL11B,BFSP1,BFSP2,BMP4,BMP7,BMPR1B,CACNA1C,CDON,CHD7,CHRDL1,COL4A1,COL5A1,COL8A1,CPAMD8,CRB1,CRYBA1,CRYBA4,CRYBB2,CRYGS,CTNNB1,CYP1B1,DIO3,DLG1,DSCAM,EFEMP1,EGFR,EPHB1,EPHB2,FASLG,FBN1,FGF10,FGF9,FJX1,FOXC1,FOXE3,FOXP2,FRS2,FZD4,FZD5,FZR1,GATA3,GDF11,GJA8,GLI3,GNAT1,GNB1,GPD2,GRHL2,GRHL3,HCN1,HIPK2,INHBA,IRX5,JAG1,KLF4,LAMC3,LHX1,LHX…	nect
GO Biological Process	GO:0051961	negative regulation of nervous system development	38	1.63893e-14	2.11701e-10	5.57108e-12	1.53926	220.236	339	0.0440471	0.0678	61	2.28043e-14	2.94564e-10	4.82891e-12	1.8266	69.528	127	266	0.0258761	0.477444	chr1-113058699-113059928,chr1-113253159-113256572,chr1-11342381-11343075,chr1-12040102-12041022,chr1-156008277-156009831,chr1-163746971-163748175,chr1-163836069-163837476,chr1-164515240-164516899,chr1-164747548-164748821,chr1-165275070-165276380,chr1-165441151-165441984,chr1-172084992-172085823,chr1-172238276-172240402,chr1-175672895-175675582,chr1-175717455-175718869,chr1-176058430-176059239,chr…	ADCYAP1,ARHGEF2,ASAP1,ASCL1,BMP7,BRINP1,C16orf45,CARM1,CBFA2T2,CDK5RAP2,CHRD,CNTN2,CNTN4,COL3A1,CRMP1,CTNNA1,CTNNB1,DAB1,DCC,DENND5A,DICER1,DISP3,DLX2,DNM3,DPYSL3,DUSP10,EDNRB,EFNB2,EIF4E,EPHA4,EPHA7,EPHB2,ERBB4,FKBP4,FOXG1,FSTL4,GFI1,GLI3,GNRH1,HES1,HMG20A,ID2,ID4,IDH2,IFNG,IRX3,ISL1,ISL2,JAG1,KDM4A,LBX1,LIN28A,LINGO1,LMX1A,LPAR1,LRIG2,LRP4,MAP4K4,MEIS1,MIB1,MYCN,NEPRO,NF1,NKX6-1,NLGN1,NOG,NR2E1…	nect
GO Biological Process	GO:0072006	nephron development	39	2.7128e-14	3.50413e-10	8.98494e-12	1.77722	113.098	201	0.0226196	0.0402	93	1.31889e-11	1.70361e-07	1.83184e-09	2.10105	31.8888	67	122	0.0136512	0.54918	chr1-163746971-163748175,chr1-163836069-163837476,chr1-164515240-164516899,chr1-164747548-164748821,chr1-165275070-165276380,chr1-207917145-207918770,chr1-208068086-208070358,chr1-208154746-208155955,chr1-208181054-208182075,chr1-208197517-208198881,chr1-208240052-208240726,chr1-236020371-236021973,chr1-236057785-236059262,chr1-245074048-245074735,chr1-245310327-245311515,chr1-245316691-245317911…	ADAMTS16,ANGPT1,AQP11,BASP1,BMP2,BMP4,BMP7,CD34,CITED1,COL4A3,CTNNB1,CTNNBIP1,DCHS2,DLG1,ENPEP,EYA1,FAT4,FGF1,FGF8,FMN1,FOXC1,GATA3,GDNF,GLI3,GPC3,GREM1,HES1,HNF1B,IRX1,IRX2,IRX3,JAG1,KIF26B,KIRREL3,LGR4,LHX1,MAGI2,MEF2C,MTSS1,MYC,NID1,NOG,NUP93,OSR1,PAX2,PAX8,PBX1,PDGFRA,PDGFRB,PECAM1,PGF,PKD1,PODXL,PTCH1,SALL1,SEC61A1,SHH,SIX2,SOX9,SULF1,SULF2,TCF21,TFAP2B,WNT11,WNT7B,WNT9B,WT1	nect
GO Biological Process	GO:0001822	kidney development	40	3.26902e-14	4.22259e-10	1.05565e-11	1.54439	211.734	327	0.0423468	0.0654	54	3.97873e-15	5.13932e-11	9.51727e-13	1.87509	66.13	124	253	0.0252649	0.490119	chr1-163746971-163748175,chr1-163836069-163837476,chr1-164515240-164516899,chr1-164747548-164748821,chr1-165275070-165276380,chr1-207917145-207918770,chr1-208068086-208070358,chr1-208154746-208155955,chr1-208181054-208182075,chr1-208197517-208198881,chr1-208240052-208240726,chr1-213399224-213400140,chr1-213967930-213969176,chr1-214017028-214018053,chr1-214192718-214193939,chr1-214247338-214248030…	ADAMTS16,ALDH1A2,ANGPT1,AQP11,BASP1,BCL2L11,BMP2,BMP4,BMP7,BMPER,CA2,CD34,CENPF,CITED1,COL4A3,CTNNB1,CTNNBIP1,DACT2,DCHS2,DCN,DLG1,EFNB2,ENPEP,EPCAM,EPHA4,EPHA7,EYA1,FAT4,FBN1,FGF1,FGF10,FGF8,FGFR1,FGFR2,FMN1,FOXC1,FRAS1,GATA3,GCNT1,GDF11,GDNF,GLI2,GLI3,GLIS2,GPC3,GREM1,HAS2,HES1,HNF1B,HPGD,ID3,IRX1,IRX2,IRX3,JAG1,KIF26B,KIRREL3,LGR4,LHX1,LRP4,MAGI2,MEF2C,MTSS1,MYC,NF1,NID1,NKX3-1,NOG,NRP1,NUP93,…	nect
GO Biological Process	GO:0002009	morphogenesis of an epithelium	41	7.05028e-14	9.10684e-10	2.22118e-11	1.44657	293.106	424	0.0586213	0.0848	69	1.20989e-13	1.56282e-09	2.26496e-11	1.63963	106.122	174	406	0.0354523	0.428571	chr1-109844930-109846839,chr1-1356896-1357318,chr1-13593255-13594171,chr1-163746971-163748175,chr1-163836069-163837476,chr1-164515240-164516899,chr1-164747548-164748821,chr1-165275070-165276380,chr1-213399224-213400140,chr1-213967930-213969176,chr1-214017028-214018053,chr1-214192718-214193939,chr1-214247338-214248030,chr1-218692410-218693883,chr1-218925324-218927415,chr1-2348820-2350170,chr1-2378…	ABL1,ADAMTS16,ADM,ALDH1A2,ALDH1A3,APAF1,AREG,ARHGAP12,BBS7,BMP2,BMP4,BMP7,BTRC,CA2,CD44,CELSR1,CITED1,COBL,COL4A1,COL5A1,CRYGS,CSF1,CSF1R,CTNNB1,CTNNBIP1,CYP7B1,DLC1,DLG1,DLG3,DVL1,EDN1,EDNRA,EFNB2,EGFR,EPHA4,EPHA7,ESR1,EYA1,FAT4,FEM1B,FGF1,FGF10,FGF7,FGF8,FGFR1,FGFR2,FLRT3,FMN1,FOXA1,FOXE1,FOXF1,FRAS1,FREM2,FRS2,FRZB,FZD1,FZD3,FZD5,GATA3,GATA4,GBX2,GDNF,GLI2,GLI3,GLMN,GPC3,GREM1,GRHL2,GRHL3,HAND…	nect
GO Biological Process	GO:0030334	regulation of cell migration	42	7.09473e-14	9.16427e-10	2.18197e-11	1.3443	461.206	620	0.0922412	0.124	49	6.72459e-16	8.68615e-12	1.77268e-13	1.51538	187.412	284	717	0.0578647	0.396095	chr1-101250197-101251311,chr1-101282670-101284282,chr1-109844930-109846839,chr1-113058699-113059928,chr1-113253159-113256572,chr1-12040102-12041022,chr1-13593255-13594171,chr1-150505625-150507079,chr1-154423347-154424311,chr1-156008277-156009831,chr1-156098466-156099256,chr1-160701282-160702552,chr1-162663185-162664043,chr1-172682430-172683207,chr1-183333535-183334317,chr1-206453822-206456343,chr…	ABHD6,ABL1,ABR,ACKR3,ADA,ADAM10,ADAMTS9,ADARB1,ADGRB1,ADRA2A,AMOT,ANGPT1,ANO6,ANXA1,ANXA3,APOH,ARHGDIB,ARHGEF2,ARID2,ARSB,ATP8A1,BCAR1,BCAS3,BCR,BDKRB1,BMP2,BMP4,BMP7,BMPER,BRAF,C16orf45,CAPN7,CARMIL1,CCBE1,CCL1,CCL2,CCL25,CCR2,CD40,CDH13,CEMIP,CHRD,CITED2,CLASP1,CMKLR1,COL18A1,COL3A1,CORO1C,CPNE3,CSF1,CSF1R,CXCL12,CXCL13,CYP19A1,CYP1B1,DAB2IP,DACH1,DAPK2,DCN,DDR2,DDX58,DIAPH1,DLC1,DOCK1,DOCK4,DO…	nect
GO Biological Process	GO:0060562	epithelial tube morphogenesis	43	9.08183e-14	1.1731e-09	2.72814e-11	1.51717	224.102	340	0.0448204	0.068	78	8.13169e-13	1.05037e-08	1.34663e-10	1.74021	75.2785	131	288	0.0266911	0.454861	chr1-109844930-109846839,chr1-1356896-1357318,chr1-163746971-163748175,chr1-163836069-163837476,chr1-164515240-164516899,chr1-164747548-164748821,chr1-165275070-165276380,chr1-218692410-218693883,chr1-218925324-218927415,chr1-2348820-2350170,chr1-237866991-237868275,chr1-24363938-24365582,chr1-24374729-24376070,chr1-245074048-245074735,chr1-245310327-245311515,chr1-245316691-245317911,chr1-245571…	ABL1,ADAMTS16,ADM,APAF1,AREG,BBS7,BMP2,BMP4,BMP7,BTRC,CELSR1,CITED1,COBL,COL4A1,CSF1,CSF1R,CTNNB1,CTNNBIP1,DLC1,DLG1,DVL1,EDN1,EDNRA,EFNB2,EPHA4,EPHA7,ESR1,EYA1,FAT4,FGF1,FGF10,FGF8,FGFR2,FMN1,FOXA1,FOXF1,FZD1,FZD3,GATA3,GATA4,GBX2,GDNF,GLI2,GLI3,GLMN,GPC3,GREM1,GRHL2,GRHL3,HAND2,HES1,HHEX,HHIP,HNF1B,IFT57,IRX1,IRX2,IRX3,KIF20B,KIF26B,KRAS,LBX1,LEF1,LGR4,LHX1,LHX2,LMO4,MEF2C,MET,MIB1,MSX2,MTHFD1L…	nect
GO Biological Process	GO:0051270	regulation of cellular component movement	44	1.02365e-13	1.32225e-09	3.00511e-11	1.31711	524.633	691	0.104927	0.1382	51	8.32911e-16	1.07587e-11	2.10955e-13	1.47041	220.346	324	843	0.0660147	0.384342	chr1-101250197-101251311,chr1-101282670-101284282,chr1-109844930-109846839,chr1-113058699-113059928,chr1-113253159-113256572,chr1-116272914-116274021,chr1-116494032-116494926,chr1-12040102-12041022,chr1-13593255-13594171,chr1-147896817-147898052,chr1-150505625-150507079,chr1-154423347-154424311,chr1-156008277-156009831,chr1-156098466-156099256,chr1-160701282-160702552,chr1-162168049-162169909,chr…	ABHD6,ABL1,ABR,ACKR3,ADA,ADAM10,ADAMTS9,ADARB1,ADGRB1,ADRA2A,AKAP9,AMOT,ANGPT1,ANK2,ANO6,ANXA1,ANXA3,APOH,ARAP1,ARHGDIB,ARHGEF2,ARID2,ARSB,ATP1A1,ATP8A1,BCAR1,BCAS3,BCR,BDKRB1,BMP2,BMP4,BMP7,BMPER,BRAF,BTC,C16orf45,C21orf59,CACNA1C,CAMK2D,CAPN7,CARMIL1,CAV1,CCBE1,CCL1,CCL2,CCL25,CCR2,CD40,CDH13,CEMIP,CHRD,CITED2,CLASP1,CMKLR1,COL18A1,COL3A1,CORO1C,CPNE3,CSF1,CSF1R,CTNNA1,CXCL12,CXCL13,CYP19A1,CYP…	nect
GO Biological Process	GO:0090596	sensory organ morphogenesis	45	2.45023e-13	3.16497e-09	7.03326e-11	1.53481	203.934	313	0.0407869	0.0626	44	1.31081e-16	1.69317e-12	3.84812e-14	1.93613	64.5618	125	247	0.0254686	0.506073	chr1-101250197-101251311,chr1-101282670-101284282,chr1-102106848-102107989,chr1-102132078-102133387,chr1-103460132-103460907,chr1-112515008-112516475,chr1-1356896-1357318,chr1-170874201-170875264,chr1-172682430-172683207,chr1-197732506-197733922,chr1-213399224-213400140,chr1-213967930-213969176,chr1-214017028-214018053,chr1-214192718-214193939,chr1-214247338-214248030,chr1-22684559-22686095,chr1-…	ABR,AGTPBP1,ALDH1A3,ATP8A2,BCAR3,BCR,BMP4,BMP7,CDON,CELSR1,CHD7,CHRNA9,CLIC5,COL11A1,COL2A1,COL5A1,COL8A1,CRB1,CTNNB1,CYP26B1,DIO3,DLX6,DSCAM,DVL1,EDN1,EFEMP1,EPHB1,EPHB2,EYA1,FASLG,FBN1,FGF10,FGF8,FGF9,FGFR1,FGFR2,FJX1,FOXE3,FOXG1,FOXI1,FRS2,FRZB,FZD3,FZD5,GATA3,GBX2,GDF11,GLI2,GLI3,GNAT1,GRHL3,GSC,HCN1,HESX1,HIPK2,INSIG2,IRX5,JAG1,KCNQ4,LHX1,LRIG1,LRIG3,MAFB,MAN2A1,MEGF11,MEIS1,MSX1,MYO3A,MYO3B…	nect
GO Biological Process	GO:0000122	negative regulation of transcription from RNA polymerase II promoter	46	3.68529e-13	4.76029e-09	1.03485e-10	1.32123	491.964	650	0.0983928	0.13	140	8.15464e-10	1.05333e-05	7.52382e-08	1.36498	208.061	284	796	0.0578647	0.356784	chr1-111888073-111889356,chr1-111903159-111905292,chr1-114165326-114166337,chr1-157450771-157451973,chr1-170874201-170875264,chr1-172682430-172683207,chr1-200330324-200331523,chr1-205649823-205650874,chr1-212506281-212507742,chr1-213399224-213400140,chr1-213967930-213969176,chr1-214017028-214018053,chr1-214192718-214193939,chr1-214247338-214248030,chr1-214463401-214464150,chr1-226349721-226350810…	AEBP2,ANKRD33,ARID5A,ARX,ASCL1,ATF3,BACH1,BACH2,BARX2,BCOR,BMP2,BMP4,BRMS1L,CAV1,CBFA2T2,CBX6,CBX7,CCND1,CEBPA,CHCHD3,CITED2,CNOT2,CREBBP,CREM,CTNNB1,CTNNBIP1,CTR9,CUX1,DAB2IP,DACH1,DACT1,DDX20,DICER1,DLG1,DLX2,DLX4,DMAP1,DNMT3A,E2F6,E2F7,E2F8,EDN1,EDNRB,EHMT1,ELANE,ELK4,EN1,EOMES,ESR1,ESX1,ETS2,ETV3,ETV6,FASLG,FBP1,FGF9,FGFR1,FGFR2,FNIP2,FOXA1,FOXC1,FOXD3,FOXE1,FOXF1,FOXG1,FOXO1,FOXP2,FOXS1,FST,…	nect
GO Biological Process	GO:0040012	regulation of locomotion	47	3.71876e-13	4.80352e-09	1.02203e-10	1.31207	516.741	678	0.103348	0.1356	63	4.3615e-14	5.63375e-10	8.94247e-12	1.44094	219.301	316	839	0.0643847	0.376639	chr1-101250197-101251311,chr1-101282670-101284282,chr1-109844930-109846839,chr1-113058699-113059928,chr1-113253159-113256572,chr1-12040102-12041022,chr1-13593255-13594171,chr1-150505625-150507079,chr1-154423347-154424311,chr1-156008277-156009831,chr1-156098466-156099256,chr1-160701282-160702552,chr1-162663185-162664043,chr1-172682430-172683207,chr1-183333535-183334317,chr1-206453822-206456343,chr…	ABHD6,ABL1,ABR,ACKR3,ADA,ADAM10,ADAMTS9,ADARB1,ADGRB1,ADORA2A,ADRA2A,AMOT,ANGPT1,ANO6,ANXA1,ANXA3,APOH,ARHGDIB,ARHGEF2,ARID2,ARRDC3,ARSB,ATP8A1,BCAR1,BCAS3,BCR,BDKRB1,BMP2,BMP4,BMP7,BMPER,BRAF,BTC,BVES,C16orf45,CAPN7,CARMIL1,CCBE1,CCL1,CCL2,CCL25,CCR2,CD40,CDH13,CEMIP,CHMP4B,CHRD,CHRM4,CITED2,CLASP1,CMKLR1,COL18A1,COL3A1,CORO1C,CPNE3,CSF1,CSF1R,CTNNA1,CXCL12,CXCL13,CXCR4,CYP19A1,CYP1B1,DAB2IP,DAC…	nect
GO Biological Process	GO:0045665	negative regulation of neuron differentiation	48	3.82843e-13	4.94518e-09	1.03025e-10	1.59763	164.619	263	0.0329239	0.0526	92	1.28666e-11	1.66197e-07	1.80649e-09	1.86334	50.447	94	193	0.0191524	0.487047	chr1-113058699-113059928,chr1-113253159-113256572,chr1-11342381-11343075,chr1-12040102-12041022,chr1-163746971-163748175,chr1-163836069-163837476,chr1-164515240-164516899,chr1-164747548-164748821,chr1-165275070-165276380,chr1-165441151-165441984,chr1-172084992-172085823,chr1-172238276-172240402,chr1-175672895-175675582,chr1-175717455-175718869,chr1-176058430-176059239,chr1-205025264-205027057,chr…	ASAP1,ASCL1,BMP7,CARM1,CBFA2T2,CDK5RAP2,CNTN2,CNTN4,CRMP1,DAB1,DCC,DENND5A,DISP3,DLX2,DNM3,DPYSL3,EDNRB,EFNB2,EIF4E,EPHA4,EPHA7,EPHB2,FKBP4,FOXG1,FSTL4,GFI1,GLI3,HES1,HMG20A,ID2,ID4,IRX3,ISL1,ISL2,JAG1,LBX1,LINGO1,LMX1A,LPAR1,LRIG2,LRP4,MAP4K4,MEIS1,MIB1,NEPRO,NLGN1,NR2E1,NR2F1,NRP1,NTN1,OLIG2,OMG,PAFAH1B1,PAQR3,PAX6,PBX1,PHOX2B,PMP22,POU4F2,PPP3CA,PSEN1,PTK2,PTPRG,PTPRS,RAP1GAP2,RAPGEF2,RTN4,RTN…	nect
GO Biological Process	GO:0048844	artery morphogenesis	49	4.03383e-13	5.21049e-09	1.06337e-10	2.11452	54.3858	115	0.0108772	0.023	152	1.84049e-09	2.37736e-05	1.56405e-07	2.44059	15.1602	37	58	0.00753871	0.637931	chr1-147896817-147898052,chr1-170874201-170875264,chr1-213399224-213400140,chr1-213967930-213969176,chr1-214017028-214018053,chr1-214192718-214193939,chr1-214247338-214248030,chr1-218692410-218693883,chr1-218925324-218927415,chr10-101732472-101733264,chr10-101767732-101768844,chr10-33331009-33331618,chr10-33820233-33821154,chr10-33875736-33877112,chr10-34003413-34004410,chr10-34125279-34126590,ch…	ADAMTS9,APOB,ARID2,BMP4,CHD7,COL3A1,EYA1,FGF8,FOXC1,FOXF1,GJA5,HAND2,HES1,HEY1,HEY2,HPGD,JAG1,MYLK,MYOCD,NF1,NOG,NRP1,PDGFRB,PRDM1,PROX1,PRRX1,RBPJ,SMAD7,SOX4,TBX1,TBX2,TFAP2B,TGFB2,TGFBR1,VEGFA,WNT11,ZMIZ1	nect
GO Biological Process	GO:0001763	morphogenesis of a branching structure	50	4.6489e-13	6.00499e-09	1.201e-10	1.63654	146.04	239	0.029208	0.0478	87	6.34869e-12	8.2006e-08	9.42598e-10	1.94726	43.6511	85	167	0.0173187	0.508982	chr1-109844930-109846839,chr1-163746971-163748175,chr1-163836069-163837476,chr1-164515240-164516899,chr1-164747548-164748821,chr1-165275070-165276380,chr1-213399224-213400140,chr1-213967930-213969176,chr1-214017028-214018053,chr1-214192718-214193939,chr1-214247338-214248030,chr1-8381679-8382764,chr1-8418892-8420585,chr1-8551570-8553264,chr1-9883845-9885099,chr1-9891131-9891671,chr1-9892351-989443…	ADAMTS16,ADM,AREG,BMP2,BMP4,BMP7,BTRC,CELSR1,CITED1,COL4A1,CSF1,CTNNB1,CTNNBIP1,DLG1,DLX2,EDN1,EDNRA,EPHA7,ESR1,EYA1,FAT4,FEM1B,FGF1,FGF10,FGF7,FGF8,FGFR1,FGFR2,FOXA1,FOXF1,FRS2,FZD5,GBX2,GDNF,GLI2,GLI3,GPC3,GREM1,GRHL2,HHEX,HHIP,HNF1B,KRAS,LEF1,LHX1,MET,MSX2,MYC,MYCN,NKX3-1,NOG,NOTCH4,NRARP,NRP1,PAK1,PAX2,PAX8,PBX1,PGF,PITX2,PKD1,PLXNA1,PRDM1,PROX1,PTCH1,RDH10,RERE,RSPO3,SALL1,SEMA3A,SFRP1,SFRP2…	nect
GO Biological Process	GO:0060173	limb development	51	4.80267e-13	6.20361e-09	1.21639e-10	1.62121	152.356	247	0.0304712	0.0494	80	1.86606e-12	2.41039e-08	3.01299e-10	1.95738	44.958	88	172	0.0179299	0.511628	chr1-147896817-147898052,chr1-163746971-163748175,chr1-163836069-163837476,chr1-164515240-164516899,chr1-164747548-164748821,chr1-165275070-165276380,chr1-170874201-170875264,chr1-207917145-207918770,chr1-208068086-208070358,chr1-208154746-208155955,chr1-208181054-208182075,chr1-208197517-208198881,chr1-208240052-208240726,chr1-208349115-208350394,chr1-208630791-208632042,chr1-208841231-208842848…	AFF3,ALDH1A2,ALX4,ASPH,B9D1,BBS7,BCL2L11,BMP4,BMP7,BMPR1B,CACNA1C,CHD7,CHST11,COL2A1,COMP,CREBBP,CTNNB1,CYP26B1,DLX6,ECE1,EN1,FBXW4,FGF10,FGF8,FGF9,FGFR1,FGFR2,FMN1,FRAS1,GJA5,GLI2,GLI3,GNA12,GPC3,GREM1,GRHL2,HAND2,IMPAD1,ITGA6,ITGB4,KREMEN1,LEF1,LMBR1,LRP4,MAP3K20,MBNL1,MSX1,MSX2,MYCN,NOG,NR2F2,OSR1,PAM,PBX1,PCSK5,PITX1,PITX2,PKDCC,PLXNA2,PRRX1,PSEN1,PTCH1,RARB,RDH10,RNF165,ROR2,RSPO4,SALL1,SALL…	nect
GO Biological Process	GO:0022604	regulation of cell morphogenesis	52	5.37751e-13	6.94612e-09	1.33579e-10	1.43185	289.835	415	0.057967	0.083	81	2.52652e-12	3.26351e-08	4.02902e-10	1.5837	112.395	178	430	0.0362673	0.413953	chr1-109529642-109531017,chr1-115341813-115342526,chr1-13593255-13594171,chr1-152023307-152025237,chr1-172084992-172085823,chr1-172238276-172240402,chr1-175672895-175675582,chr1-175717455-175718869,chr1-176058430-176059239,chr1-19394609-19396161,chr1-19429358-19430865,chr1-19445678-19446340,chr1-19456377-19457887,chr1-202575653-202576568,chr1-202586020-202586833,chr1-202639298-202639862,chr1-2050…	ABL1,ACTR2,ADGRB3,AMIGO1,ANXA1,ARAP1,ARC,ARHGAP15,ATP10A,BAIAP2,BAMBI,BARHL2,BDNF,BRAF,BVES,CAPRIN1,CAPZB,CARMIL1,CCL2,CD44,CDC42EP1,CDC42EP2,CDC42EP4,CDC42SE2,CDC7,CDH4,CDKL5,CFDP1,CHN1,CNTN2,CORO1C,CSF1R,CSNK1D,CSNK1G1,CTTN,CUX1,CXCL12,DAB1,DCC,DIAPH1,DISC1,DLC1,DLG1,DNM3,DOCK1,DOCK5,DSCAM,EFNA5,ENPP2,EPB41,EPB41L3,EPHA4,EPHA7,EPHB2,EPHB3,FBXO31,FGD2,FGD4,FGD5,FGD6,FMNL2,FN1,FSTL4,FYN,GNA12,GOL…	nect
GO Biological Process	GO:0048562	embryonic organ morphogenesis	53	5.41193e-13	6.99059e-09	1.31898e-10	1.52777	202.91	310	0.0405821	0.062	88	7.47891e-12	9.6605e-08	1.09779e-09	1.71548	73.4488	126	281	0.0256724	0.448399	chr1-102132078-102133387,chr1-103460132-103460907,chr1-1356896-1357318,chr1-170874201-170875264,chr1-213399224-213400140,chr1-213967930-213969176,chr1-214017028-214018053,chr1-214192718-214193939,chr1-214247338-214248030,chr1-221273583-221275011,chr1-221285576-221287219,chr1-22684559-22686095,chr1-22689202-22689974,chr1-227922324-227923450,chr1-22835450-22837228,chr1-22875022-22877177,chr1-237866…	ABR,ALDH1A3,ALX4,ATP8A2,BBS7,BCR,BMP4,BMP7,CELSR1,CHD7,CHRNA9,CHST11,CLIC5,COL11A1,COL2A1,CRB2,CTNNB1,DLG1,DLX2,DLX6,DSCAML1,DVL1,EDN1,EFEMP1,EPHB2,EYA1,FBN1,FGF10,FGF8,FGF9,FGFR1,FGFR2,FOXE1,FOXF1,FOXG1,FOXI1,FRS2,FRZB,FZD3,FZD5,GATA3,GATA4,GBX2,GLI2,GLI3,GRHL2,GRHL3,GSC,HAND2,HES1,HESX1,HIPK2,HLX,HNF1B,ID2,IFT57,INSIG2,IRX5,KCNQ4,LBX1,LHX1,LRIG1,LRIG3,MAFB,MDFI,MEF2C,MIB1,MMP16,MSX1,MTHFD1L,MYC…	nect
GO Biological Process	GO:0043010	camera-type eye development	54	6.0714e-13	7.84242e-09	1.4523e-10	1.51363	212.072	321	0.0424145	0.0642	52	1.29489e-15	1.67261e-11	3.21655e-13	1.82744	76.0626	139	291	0.0283211	0.477663	chr1-112515008-112516475,chr1-147896817-147898052,chr1-1833360-1834734,chr1-213399224-213400140,chr1-213967930-213969176,chr1-214017028-214018053,chr1-214192718-214193939,chr1-214247338-214248030,chr1-218692410-218693883,chr1-218925324-218927415,chr1-22684559-22686095,chr1-22689202-22689974,chr1-227922324-227923450,chr1-22835450-22837228,chr1-22875022-22877177,chr1-2348820-2350170,chr1-24363938-2…	ALDH1A2,ALDH1A3,ATP2B1,ATP8A2,B9D1,BCAR3,BCL11B,BFSP1,BFSP2,BMP4,BMP7,BMPR1B,CACNA1C,CDON,CHD7,COL4A1,COL8A1,CRYBA1,CRYBA4,CRYBB2,CRYGS,CTNNB1,CYP1B1,DIO3,DLG1,DSCAM,EFEMP1,EGFR,EPHB1,EPHB2,FBN1,FGF10,FJX1,FOXC1,FOXE3,FOXP2,FRS2,FZD4,FZD5,FZR1,GATA3,GDF11,GJA8,GLI3,GNAT1,GNB1,GPD2,GRHL2,GRHL3,HCN1,HIPK2,INHBA,IRX5,JAG1,KLF4,LAMC3,LHX1,LHX2,LIM2,MAB21L1,MAB21L2,MAF,MAN2A1,MDM1,MEGF11,MEIS1,MIP,MYF…	nect
GO Biological Process	GO:0030182	neuron differentiation	55	6.09694e-13	7.87542e-09	1.43189e-10	1.25333	720.482	903	0.144096	0.1806	1	2.7872e-38	3.60023e-34	3.60023e-34	1.73635	240.734	418	921	0.0851671	0.453854	chr1-101250197-101251311,chr1-101282670-101284282,chr1-102106848-102107989,chr1-102132078-102133387,chr1-109529642-109531017,chr1-112515008-112516475,chr1-115341813-115342526,chr1-12040102-12041022,chr1-1356896-1357318,chr1-158002116-158003658,chr1-158042898-158043849,chr1-164747548-164748821,chr1-165275070-165276380,chr1-165441151-165441984,chr1-170874201-170875264,chr1-175672895-175675582,chr1-…	ABL1,ADARB1,ADCYAP1,ADGRB1,ADGRB3,ADM,ADORA2A,AGTPBP1,ALCAM,ALDH1A2,ALK,AMIGO1,ANK3,ANKS1A,APBB2,ARC,AREG,ARFGEF1,ARID1B,ARX,ASCL1,ATP2B2,ATP8A2,ATXN10,AUTS2,B3GNT2,BAIAP2,BARHL2,BCL11B,BDNF,BMP4,BMP7,BMPR1B,BOC,BTBD3,C2orf71,C9orf72,CBLN1,CCKAR,CDH11,CDH4,CHD5,CHN1,CLIC5,CNTN2,CNTN4,CNTNAP1,CNTNAP2,COBL,COL25A1,CRB1,CREB1,CRMP1,CSF1R,CTF1,CTNNA1,CTNNA2,CTNNB1,CTNND2,CTTN,CXCL12,CXCR4,DAB1,DAB2IP…	nect
GO Biological Process	GO:0060840	artery development	56	6.32007e-13	8.16363e-09	1.45779e-10	1.99028	65.8198	131	0.013164	0.0262	188	1.80273e-08	0.000232858	1.23861e-06	2.16459	19.8651	43	76	0.00876121	0.565789	chr1-147896817-147898052,chr1-170874201-170875264,chr1-213399224-213400140,chr1-213967930-213969176,chr1-214017028-214018053,chr1-214192718-214193939,chr1-214247338-214248030,chr1-218692410-218693883,chr1-218925324-218927415,chr10-101732472-101733264,chr10-101767732-101768844,chr10-33331009-33331618,chr10-33820233-33821154,chr10-33875736-33877112,chr10-34003413-34004410,chr10-34125279-34126590,ch…	ADAMTS9,APOB,ARID2,BMP4,CHD7,COL3A1,EYA1,FGF8,FOXC1,FOXF1,GJA5,GLI3,HAND2,HES1,HEY1,HEY2,HPGD,JAG1,LOXL1,MYLK,MYOCD,NF1,NKX3-1,NOG,NRP1,PDGFRB,PRDM1,PRICKLE1,PROX1,PRRX1,RBPJ,SHH,SMAD6,SMAD7,SOX4,TBX1,TBX2,TFAP2B,TGFB2,TGFBR1,VEGFA,WNT11,ZMIZ1	nect
GO Biological Process	GO:0061138	morphogenesis of a branching epithelium	57	6.3812e-13	8.24259e-09	1.44607e-10	1.65495	137.164	227	0.0274328	0.0454	90	1.22675e-11	1.58459e-07	1.76066e-09	1.96132	41.2986	81	158	0.0165037	0.512658	chr1-109844930-109846839,chr1-163746971-163748175,chr1-163836069-163837476,chr1-164515240-164516899,chr1-164747548-164748821,chr1-165275070-165276380,chr1-213399224-213400140,chr1-213967930-213969176,chr1-214017028-214018053,chr1-214192718-214193939,chr1-214247338-214248030,chr1-9883845-9885099,chr1-9891131-9891671,chr1-9892351-9894435,chr10-100868243-100868775,chr10-100873121-100874493,chr10-100…	ADAMTS16,ADM,AREG,BMP2,BMP4,BMP7,BTRC,CELSR1,CITED1,COL4A1,CSF1,CTNNB1,CTNNBIP1,DLG1,EDN1,EDNRA,ESR1,EYA1,FAT4,FEM1B,FGF1,FGF10,FGF7,FGF8,FGFR1,FGFR2,FOXA1,FOXF1,FRS2,FZD5,GBX2,GDNF,GLI2,GLI3,GPC3,GREM1,GRHL2,HHEX,HHIP,HNF1B,KRAS,LEF1,LHX1,MET,MSX2,MYC,MYCN,NKX3-1,NOG,NOTCH4,NRARP,NRP1,PAK1,PAX2,PAX8,PBX1,PGF,PITX2,PKD1,PLXNA1,PROX1,PTCH1,RDH10,RSPO3,SALL1,SEMA3A,SFRP1,SFRP2,SHH,SLIT2,SOX10,SOX9,…	nect
GO Biological Process	GO:0008284	positive regulation of cell proliferation	58	6.62576e-13	8.55849e-09	1.4756e-10	1.32057	483.883	639	0.0967766	0.1278	118	1.18569e-10	1.53156e-06	1.29793e-08	1.36923	223.483	306	855	0.0623472	0.357895	chr1-101250197-101251311,chr1-101282670-101284282,chr1-109844930-109846839,chr1-11342381-11343075,chr1-117180147-117181015,chr1-150505625-150507079,chr1-154423347-154424311,chr1-156577540-156578369,chr1-158002116-158003658,chr1-158042898-158043849,chr1-160701282-160702552,chr1-160836712-160838868,chr1-162663185-162664043,chr1-163746971-163748175,chr1-163836069-163837476,chr1-164515240-164516899,c…	ABCC4,ABL1,ADA,ADAM10,ADCYAP1,ADM,ADRA1D,ADRA2A,ALDH1A2,ANXA1,AREG,ARNT2,ASCL1,ATF3,BAMBI,BCL2L1,BMP2,BMP4,BTC,CACUL1,CARM1,CCKBR,CCL2,CCND1,CCND2,CCR2,CD1D,CD244,CD276,CD28,CD40,CD40LG,CD46,CD47,CDC7,CDCA7L,CDH13,CDK1,CDON,CHRD,COL18A1,CSF1,CSF1R,CSNK2A3,CTF1,CTNNB1,CXCL12,CYP7B1,DCT,DDR2,DISC1,DISP3,DLG1,DLX6,DMRTA2,DNAJA2,DOT1L,DYNAP,E2F3,ECM1,EDN1,EDN3,EDNRB,EFNB1,EFNB2,EGFR,ELANE,EMP2,EPCAM,…	nect
GO Biological Process	GO:0072073	kidney epithelium development	59	7.31513e-13	9.44896e-09	1.60152e-10	1.67862	128.082	215	0.0256163	0.043	70	1.24135e-13	1.60345e-09	2.29064e-11	2.1819	33.4571	73	128	0.0148737	0.570312	chr1-163746971-163748175,chr1-163836069-163837476,chr1-164515240-164516899,chr1-164747548-164748821,chr1-165275070-165276380,chr1-207917145-207918770,chr1-208068086-208070358,chr1-208154746-208155955,chr1-208181054-208182075,chr1-208197517-208198881,chr1-208240052-208240726,chr1-245074048-245074735,chr1-245310327-245311515,chr1-245316691-245317911,chr1-245571084-245572360,chr1-245747984-245748891…	ADAMTS16,AQP11,BASP1,BMP2,BMP4,BMP7,BMPER,CD34,CITED1,CTNNB1,CTNNBIP1,DLG1,EFNB2,EPCAM,EPHA4,EPHA7,EYA1,FAT4,FGF1,FGF8,FGFR1,FGFR2,FMN1,FOXC1,GATA3,GDF11,GDNF,GLI3,GPC3,GREM1,HES1,HNF1B,IRX1,IRX2,IRX3,JAG1,KIF26B,LGR4,LHX1,MAGI2,MEF2C,MTSS1,MYC,NOG,NUP93,OSR1,PAX2,PAX8,PBX1,PECAM1,PGF,PKD1,PODXL,PTCH1,RARB,SALL1,SFRP1,SHH,SIM1,SIX2,SLIT2,SMAD2,SMAD3,SMAD6,SMAD7,SMAD9,SOX9,TCF21,TFAP2B,WNT11,WNT7B…	nect
GO Biological Process	GO:0001501	skeletal system development	60	8.76772e-13	1.13253e-08	1.88754e-10	1.40939	312.901	441	0.0625803	0.0882	86	4.77226e-12	6.16433e-08	7.16782e-10	1.55345	121.021	188	463	0.0383048	0.406048	chr1-102132078-102133387,chr1-103460132-103460907,chr1-112515008-112516475,chr1-117180147-117181015,chr1-12401151-12402970,chr1-12460699-12462040,chr1-12549087-12550370,chr1-147896817-147898052,chr1-163746971-163748175,chr1-163836069-163837476,chr1-164515240-164516899,chr1-164747548-164748821,chr1-165275070-165276380,chr1-170874201-170875264,chr1-18541883-18543086,chr1-18618671-18619869,chr1-1873…	ACVR2A,AKAP13,ALX4,ANKRD11,ANO6,ASXL1,AXIN2,BARX2,BBX,BMP2,BMP3,BMP4,BMP7,BMP8A,BMPR1B,CARM1,CD44,CDH11,CHD7,CHRD,CHST11,CLEC3A,CMKLR1,COL11A1,COL12A1,COL19A1,COL1A2,COL27A1,COL2A1,COL3A1,COL9A2,COMP,CSRNP1,CTNNB1,CYP26B1,DHRS3,DLG1,DLX2,DLX6,DSCAML1,DYM,EDN1,EN1,ENSG00000243696,ETS2,EVC,EXT1,EYA1,FAT4,FBN1,FBXW4,FGF18,FGF8,FGF9,FGFR1,FGFR2,FGFRL1,FMN1,FOXC1,FOXN3,FOXP1,FREM1,FRZB,GDF10,GDF11,GJA…	nect
GO Biological Process	GO:2000145	regulation of cell motility	61	8.84533e-13	1.14255e-08	1.87304e-10	1.31906	482.921	637	0.0965841	0.1274	60	2.23499e-14	2.88694e-10	4.81157e-12	1.46688	201.788	296	772	0.0603097	0.38342	chr1-101250197-101251311,chr1-101282670-101284282,chr1-109844930-109846839,chr1-113058699-113059928,chr1-113253159-113256572,chr1-12040102-12041022,chr1-13593255-13594171,chr1-150505625-150507079,chr1-154423347-154424311,chr1-156008277-156009831,chr1-156098466-156099256,chr1-160701282-160702552,chr1-162663185-162664043,chr1-172682430-172683207,chr1-183333535-183334317,chr1-206453822-206456343,chr…	ABHD6,ABL1,ABR,ACKR3,ADA,ADAM10,ADAMTS9,ADARB1,ADGRB1,ADRA2A,AMOT,ANGPT1,ANO6,ANXA1,ANXA3,APOH,ARHGDIB,ARHGEF2,ARID2,ARSB,ATP8A1,BCAR1,BCAS3,BCR,BDKRB1,BMP2,BMP4,BMP7,BMPER,BRAF,BTC,C16orf45,CAPN7,CARMIL1,CCBE1,CCL1,CCL2,CCL25,CCR2,CD40,CDH13,CEMIP,CHRD,CITED2,CLASP1,CMKLR1,COL18A1,COL3A1,CORO1C,CPNE3,CSF1,CSF1R,CTNNA1,CXCL12,CXCL13,CYP19A1,CYP1B1,DAB2IP,DACH1,DAPK2,DCN,DDR2,DDX58,DIAPH1,DLC1,DOC…	nect
GO Biological Process	GO:0050678	regulation of epithelial cell proliferation	62	1.07588e-12	1.38971e-08	2.24148e-10	1.51165	209.043	316	0.0418086	0.0632	100	3.40317e-11	4.39588e-07	4.39588e-09	1.67706	76.324	128	292	0.0260799	0.438356	chr1-150505625-150507079,chr1-156577540-156578369,chr1-182279220-182280892,chr1-182356916-182358209,chr1-182359488-182360148,chr1-182972726-182973753,chr1-213399224-213400140,chr1-213967930-213969176,chr1-214017028-214018053,chr1-214192718-214193939,chr1-214247338-214248030,chr1-218692410-218693883,chr1-218925324-218927415,chr1-221273583-221275011,chr1-221285576-221287219,chr1-221787952-221789233…	ALDH1A2,APOH,BCL11B,BMP2,BMP4,BRCA2,CASK,CAV1,CCL2,CCND1,CDH13,CDKN2B,CTNNB1,CXCL12,CYP7B1,DAB2IP,DLG1,DLX6,DUSP10,ECM1,EDNRB,EFNB2,EGFR,EPPK1,ERRFI1,EYA1,FGF1,FGF10,FGF7,FGF9,FGFR2,FOXE3,FOXP2,FRS2,FZD7,GATA3,GHSR,GJA1,GLUL,GPC3,HAS2,HES1,IFNG,IFT57,IGF1,IL26,IQGAP3,ISL1,JCAD,KDR,KLF9,KRT4,LAMB1,LAMC1,LEP,LIMS2,MAP2K5,MEF2C,MTSS1,MYC,NF1,NFIB,NKX3-1,NOG,NR2F2,NR4A1,NR4A3,NRARP,NRP1,NRP2,OSR1,OVO…	nect
GO Biological Process	GO:1905114	cell surface receptor signaling pathway involved in cell-cell signaling	63	1.90658e-12	2.46273e-08	3.90909e-10	1.454	253.095	368	0.0506191	0.0736	111	8.47708e-11	1.09498e-06	9.86472e-09	1.54486	110.043	170	421	0.0346373	0.403801	chr1-112515008-112516475,chr1-1356896-1357318,chr1-1833360-1834734,chr1-220293169-220293930,chr1-227922324-227923450,chr1-232105189-232106248,chr1-237866991-237868275,chr1-24363938-24365582,chr1-24374729-24376070,chr1-29526377-29527831,chr1-29703376-29704555,chr1-29983546-29984965,chr1-36601783-36602614,chr1-36669044-36670335,chr1-36672773-36673926,chr1-36850754-36851621,chr1-37069503-37071019,ch…	ADORA2A,AGO2,AMER3,AMOTL2,AP2A2,APCDD1,AXIN2,BMP2,BMP4,BTRC,CALM1,CAV1,CCAR2,CCND1,CCNY,CDK14,CELSR1,CHRNA1,CHRNA2,CHRNA4,CHRNA9,CHRNB4,CPE,CPZ,CSNK1D,CSNK1G1,CTNNB1,CTNNBIP1,CTNND2,CTR9,CUL1,CXXC4,CYLD,DAAM1,DACT1,DGKI,DISC1,DKK2,DVL1,FAM53B,FBXW11,FBXW4,FGF8,FRZB,FZD1,FZD10,FZD3,FZD4,FZD5,FZD7,FZD8,GABRB3,GATA3,GLI2,GLRA1,GLRA2,GNAO1,GNB1,GNG2,GPC4,GPC6,GRHL3,GRIA1,GRIA2,GRIA3,GRID1,GRID2,GRIK1…	nect
GO Biological Process	GO:0032535	regulation of cellular component size	64	2.3255e-12	3.00385e-08	4.69352e-10	1.55632	174.772	272	0.0349543	0.0544	584	0.00024321	1	0.00537936	1.33844	84.4269	113	323	0.0230236	0.349845	chr1-112515008-112516475,chr1-156577540-156578369,chr1-158002116-158003658,chr1-158042898-158043849,chr1-17022553-17024676,chr1-175672895-175675582,chr1-175717455-175718869,chr1-176058430-176059239,chr1-19394609-19396161,chr1-19429358-19430865,chr1-19445678-19446340,chr1-19456377-19457887,chr1-205025264-205027057,chr1-205030220-205031922,chr1-205055905-205056831,chr1-207917145-207918770,chr1-2080…	ABL1,ACTR2,ADD2,AKT3,ANO6,ARFGEF1,ARFIP1,ARPC1B,ATP13A2,AVIL,BAIAP2,BAIAP2L1,BARHL2,BDNF,CAPZA1,CAPZB,CARMIL1,CDC42EP1,CDC42EP2,CDC42EP4,CDH4,CDKL5,CNTN2,CREB1,CTTN,CXCL12,DCC,DEPTOR,DISC1,DLG1,DSCAM,EDN1,EFNA5,EPHA7,FCHSD2,FER,FHOD3,FMN1,FN1,FSTL4,GOLGA4,GSN,HCK,IQGAP3,IST1,KCNMA1,KDM1A,KIRREL1,L1CAM,LPAR3,MACF1,MAGEL2,MAP1B,MTPN,NCKAP1,NEB,NKX6-1,NRCAM,NRG1,NRP1,NTN1,NTRK3,OLFM1,PAFAH1B1,PAK1,P…	nect
GO Biological Process	GO:0072009	nephron epithelium development	65	2.70998e-12	3.50048e-08	5.38535e-10	1.78354	94.1948	168	0.018839	0.0336	121	1.71859e-10	2.2199e-06	1.83463e-08	2.16927	25.3542	55	97	0.0112062	0.56701	chr1-163746971-163748175,chr1-163836069-163837476,chr1-164515240-164516899,chr1-164747548-164748821,chr1-165275070-165276380,chr1-207917145-207918770,chr1-208068086-208070358,chr1-208154746-208155955,chr1-208181054-208182075,chr1-208197517-208198881,chr1-208240052-208240726,chr1-245074048-245074735,chr1-245310327-245311515,chr1-245316691-245317911,chr1-245571084-245572360,chr1-245747984-245748891…	ADAMTS16,AQP11,BASP1,BMP2,BMP4,CD34,CITED1,CTNNB1,CTNNBIP1,DLG1,EYA1,FAT4,FGF1,FGF8,FMN1,FOXC1,GATA3,GDNF,GLI3,GPC3,GREM1,HES1,HNF1B,IRX1,IRX2,IRX3,JAG1,KIF26B,LGR4,LHX1,MAGI2,MEF2C,MTSS1,MYC,NOG,NUP93,OSR1,PAX2,PAX8,PBX1,PECAM1,PGF,PKD1,PODXL,PTCH1,SALL1,SHH,SIX2,SOX9,TCF21,TFAP2B,WNT11,WNT7B,WNT9B,WT1	nect
GO Biological Process	GO:0008361	regulation of cell size	66	2.76627e-12	3.57319e-08	5.41392e-10	1.73505	105.472	183	0.0210945	0.0366	422	2.11436e-05	0.273112	0.000647186	1.6027	38.6848	62	148	0.0126324	0.418919	chr1-156577540-156578369,chr1-175672895-175675582,chr1-175717455-175718869,chr1-176058430-176059239,chr1-207917145-207918770,chr1-208068086-208070358,chr1-208154746-208155955,chr1-208181054-208182075,chr1-208197517-208198881,chr1-208240052-208240726,chr1-208349115-208350394,chr1-208630791-208632042,chr1-208841231-208842848,chr1-22835450-22837228,chr1-22875022-22877177,chr1-232105189-232106248,chr…	ABL1,AKT3,ANO6,BARHL2,BDNF,CDH4,CDKL5,CREB1,CTTN,CXCL12,DCC,DEPTOR,DISC1,DSCAM,EDN1,EFNA5,EPHA7,FN1,FSTL4,GOLGA4,IQGAP3,IST1,KCNMA1,KDM1A,L1CAM,LPAR3,MACF1,MAP1B,MTPN,NKX6-1,NRCAM,NRG1,NRP1,NTN1,NTRK3,OLFM1,PAFAH1B1,PAK1,PLXNA1,PLXNA2,PLXNA4,POU4F2,PTPRS,RAB11A,RAP1GAP2,RDX,RPTOR,RTN4,SEMA3A,SEMA3F,SEMA3G,SEMA4F,SEMA5A,SEMA7A,SHTN1,SLC12A2,TNR,TRPC5,TRPV4,VAV2,VEGFA,WNT5A	nect
GO Biological Process	GO:0048870	cell motility	67	3.66265e-12	4.73104e-08	7.06125e-10	1.29166	534.969	691	0.106994	0.1382	64	6.22289e-14	8.03811e-10	1.25595e-11	1.42041	236.552	336	905	0.0684597	0.371271	chr1-101250197-101251311,chr1-101282670-101284282,chr1-113058699-113059928,chr1-116494032-116494926,chr1-13593255-13594171,chr1-154423347-154424311,chr1-160701282-160702552,chr1-160836712-160838868,chr1-168755574-168756797,chr1-168803639-168804949,chr1-175672895-175675582,chr1-175717455-175718869,chr1-176058430-176059239,chr1-182972726-182973753,chr1-19730406-19732112,chr1-201551810-201553539,chr…	ABCC1,ABL1,ADAMTS12,ADD2,ADGRL3,AMOT,ANGPT1,ANKS1A,ANLN,ANO6,ANXA1,APBB2,APCDD1,APOB,ARC,ARSB,ARX,ASCL1,ATP1B1,AUTS2,BAMBI,BARHL1,BARHL2,BCAR1,BCL11B,BDKRB1,BIN3,BLK,BSG,BTG1,C16orf45,CACNA1I,CARMIL1,CAV1,CCKAR,CCL1,CCL2,CCL25,CCR2,CCR5,CD244,CD34,CD44,CD47,CD48,CD58,CDC42BPB,CDH13,CDH2,CDK1,CDKL5,CELSR1,CFAP46,CFAP54,CLRN1,CNTN2,COL1A2,COL5A1,CORO1C,CRB2,CSF3R,CSPG4,CTNNA2,CTNNB1,CTTN,CXADR,CXCL…	nect
GO Biological Process	GO:0007498	mesoderm development	68	3.90712e-12	5.04682e-08	7.4218e-10	1.79629	90.1861	162	0.0180372	0.0324	222	7.55348e-08	0.000975682	4.39497e-06	1.86547	31.6274	59	121	0.0120212	0.487603	chr1-43295000-43296023,chr1-68211485-68212327,chr10-100868243-100868775,chr10-100873121-100874493,chr10-100874667-100875333,chr10-101732472-101733264,chr10-101767732-101768844,chr10-121309780-121312821,chr10-121339592-121340955,chr10-121449163-121450817,chr10-121680608-121682950,chr10-121683507-121685490,chr10-33331009-33331618,chr11-44190691-44192294,chr11-75902641-75903890,chr12-114799363-11480…	ACVR2A,BMP4,BMP7,BMX,CHRD,CITED2,CRB2,EOMES,ETS2,EXT1,EXT2,EYA1,EYA2,FGF8,FGFR1,FGFR2,FOXC1,FOXF1,GDF11,HCK,HMGA2,IKZF3,INHBA,IRX3,ITGB1,ITGB4,JAK2,KLF4,LEF1,LHX2,MATK,MESD,MEST,MSGN1,NF2,NOG,NR4A3,OSR1,PAX2,POFUT2,POU4F1,RPL38,SCX,SHH,SIX2,SMAD2,SMAD3,TBX1,TBX20,TBX3,TIE1,TP63,TWSG1,VEGFA,WLS,WNT11,WNT5A,ZFP36L1,ZFPM2	nect
GO Biological Process	GO:0060548	negative regulation of cell death	69	4.11422e-12	5.31433e-08	7.70193e-10	1.31429	468.693	616	0.0937386	0.1232	172	6.75052e-09	8.71965e-05	5.06956e-07	1.31667	241.518	318	924	0.0647922	0.344156	chr1-115341813-115342526,chr1-117180147-117181015,chr1-13593255-13594171,chr1-156008277-156009831,chr1-156098466-156099256,chr1-160220191-160220830,chr1-17022553-17024676,chr1-172682430-172683207,chr1-174812103-174813299,chr1-174953274-174955239,chr1-18541883-18543086,chr1-185479146-185480312,chr1-185483549-185484375,chr1-18618671-18619869,chr1-18737990-18738780,chr1-205298232-205298796,chr1-2066…	AATF,ABCB4,ABL1,ACAA2,ACKR3,ADA,ADAMTS20,ADCYAP1,ADCYAP1R1,ADORA2A,AGR3,AIPL1,AMBRA1,AMIGO2,ANGPT1,ANXA1,APBB2,API5,APOH,ARAF,ARHGAP10,ARHGEF2,ARNT2,ASCL1,ASIC2,ATG7,ATP13A2,BARD1,BARHL1,BCL11B,BCL2L1,BDKRB2,BDNF,BEX3,BID,BMP4,BMP7,BNIP2,BRAF,BTC,C8orf4,CACYBP,CARD14,CAV1,CCAR2,CCL2,CCND2,CD34,CD40LG,CD44,CDK1,CFDP1,CHMP4B,CHST11,CITED1,CITED2,COL2A1,COMP,CPEB4,CREB1,CREB3L1,CSF1R,CTNNA1,CTNNB1,C…	nect
GO Biological Process	GO:0060411	cardiac septum morphogenesis	70	6.56807e-12	8.48398e-08	1.212e-09	1.88459	73.2255	138	0.0146451	0.0276	109	8.09632e-11	1.0458e-06	9.59451e-09	2.47205	16.9899	42	65	0.00855746	0.646154	chr1-12401151-12402970,chr1-12460699-12462040,chr1-12549087-12550370,chr1-147896817-147898052,chr1-213399224-213400140,chr1-213967930-213969176,chr1-214017028-214018053,chr1-214192718-214193939,chr1-214247338-214248030,chr1-218692410-218693883,chr1-218925324-218927415,chr1-91564608-91566111,chr1-91611383-91612450,chr1-91669776-91671100,chr1-91736697-91737542,chr1-91761167-91761926,chr10-101732472…	BMP4,BMP7,CHD7,CITED2,DHRS3,FGF8,FGFR2,FGFRL1,FZD1,GATA4,GATA6,GJA5,HES1,HEY1,HEY2,ISL1,JAG1,MSX2,NKX2-5,NOG,NRP1,NRP2,NSD2,PITX2,PROX1,RARB,SAV1,SMAD6,SMAD7,SOX11,SOX4,TBX1,TBX2,TBX20,TBX3,TBX5,TGFB2,TGFBR1,TGFBR3,WNT11,WNT5A,ZFPM2	nect
GO Biological Process	GO:0035270	endocrine system development	71	6.91063e-12	8.92646e-08	1.25725e-09	1.7422	99.8736	174	0.0199747	0.0348	251	2.05101e-07	0.0026493	1.0555e-05	1.83385	31.6274	58	121	0.0118174	0.479339	chr1-154423347-154424311,chr1-163746971-163748175,chr1-163836069-163837476,chr1-164515240-164516899,chr1-164747548-164748821,chr1-165275070-165276380,chr10-101732472-101733264,chr10-101767732-101768844,chr10-8288474-8290055,chr10-92809745-92811363,chr10-92811576-92812465,chr11-127844356-127845408,chr11-128133086-128133894,chr11-128363815-128365405,chr11-128473570-128475202,chr11-31650472-31651891…	ADCYAP1,ALDH1A2,ANXA1,ASCL1,BMP2,BMP4,BRAF,CITED2,CREB1,ETS1,FGF10,FGF8,FOXE1,FOXO1,GATA3,GATA6,GHRH,GHRHR,GLI2,HES1,HESX1,HHEX,IL6R,INSM1,ISL1,LHX3,MSX1,NF1,NKX2-5,NKX6-1,NOG,NR5A1,ONECUT1,PAX4,PAX6,PAX8,PBX1,PDGFRA,PITX1,PITX2,POU3F2,RBPJ,RFX3,RFX6,SALL1,SHH,SIX3,SMAD3,SOX2,SOX3,SOX4,SOX9,TBX1,TG,TGFBR1,WNT11,WNT5A,WT1	nect
GO Biological Process	GO:0072080	nephron tubule development	72	7.62103e-12	9.84408e-08	1.36723e-09	1.83908	79.9312	147	0.0159862	0.0294	117	1.13321e-10	1.46376e-06	1.25108e-08	2.33522	20.1265	47	77	0.0095762	0.61039	chr1-163746971-163748175,chr1-163836069-163837476,chr1-164515240-164516899,chr1-164747548-164748821,chr1-165275070-165276380,chr1-245074048-245074735,chr1-245310327-245311515,chr1-245316691-245317911,chr1-245571084-245572360,chr1-245747984-245748891,chr1-9883845-9885099,chr1-9891131-9891671,chr1-9892351-9894435,chr10-100868243-100868775,chr10-100873121-100874493,chr10-100874667-100875333,chr10-10…	ADAMTS16,AQP11,BMP2,BMP4,CITED1,CTNNB1,CTNNBIP1,DLG1,EYA1,FAT4,FGF1,FGF8,FMN1,GATA3,GDNF,GLI3,GPC3,GREM1,HES1,HNF1B,IRX1,IRX2,IRX3,JAG1,KIF26B,LGR4,LHX1,MEF2C,MTSS1,MYC,NOG,OSR1,PAX2,PAX8,PBX1,PGF,PKD1,PTCH1,SALL1,SHH,SOX9,TCF21,TFAP2B,WNT11,WNT7B,WNT9B,WT1	nect
GO Biological Process	GO:0016055	Wnt signaling pathway	73	8.50551e-12	1.09866e-07	1.50501e-09	1.50845	194.901	294	0.0389803	0.0588	190	1.94916e-08	0.000251773	1.32512e-06	1.51923	90.1773	137	345	0.0279136	0.397101	chr1-112515008-112516475,chr1-1356896-1357318,chr1-1833360-1834734,chr1-220293169-220293930,chr1-227922324-227923450,chr1-232105189-232106248,chr1-237866991-237868275,chr1-24363938-24365582,chr1-24374729-24376070,chr1-29526377-29527831,chr1-29703376-29704555,chr1-29983546-29984965,chr1-37630136-37631254,chr1-39046465-39048149,chr1-39089501-39090534,chr1-39152909-39154094,chr1-39213336-39215570,ch…	AGO2,AMER3,AMOTL2,AP2A2,APCDD1,AXIN2,BTRC,CALM1,CAV1,CCAR2,CCND1,CCNY,CDK14,CELSR1,CPE,CPZ,CSNK1D,CSNK1G1,CTNNB1,CTNNBIP1,CTNND2,CTR9,CUL1,CXXC4,CYLD,DAAM1,DACT1,DISC1,DKK2,DVL1,FAM53B,FBXW11,FBXW4,FGF8,FRZB,FZD1,FZD10,FZD3,FZD4,FZD5,FZD7,FZD8,GATA3,GNAO1,GNB1,GNG2,GPC4,GPC6,GRHL3,GRK5,HHEX,KLF4,KREMEN1,LEF1,LEO1,LGR4,LRP4,LRRFIP2,MACF1,MAGI2,MAP3K7,MARK1,MESD,MYC,NDP,NDRG2,NFATC1,NKD2,NKX2-5,NR4…	nect
GO Biological Process	GO:0048762	mesenchymal cell differentiation	74	9.0379e-12	1.16743e-07	1.5776e-09	1.65134	124.747	206	0.0249494	0.0412	56	6.25997e-15	8.08601e-11	1.44393e-12	2.23662	33.9799	76	130	0.0154849	0.584615	chr1-218692410-218693883,chr1-218925324-218927415,chr1-91564608-91566111,chr1-91611383-91612450,chr1-91669776-91671100,chr1-91736697-91737542,chr1-91761167-91761926,chr10-100868243-100868775,chr10-100873121-100874493,chr10-100874667-100875333,chr10-101732472-101733264,chr10-101767732-101768844,chr10-110649544-110651261,chr10-121309780-121312821,chr10-121339592-121340955,chr10-121449163-121450817,…	ALDH1A2,BMP2,BMP4,BMP7,CORO1C,CTNNB1,EDN1,EDN3,EDNRA,EDNRB,EFNB1,EOMES,ERBB4,ERG,FAM83D,FGF10,FGF8,FGFR1,FGFR2,FOXC1,FRZB,GBX2,GDNF,GSC,HAND2,HAS2,HES1,HEY1,HEY2,HGF,HMGA2,ISL1,JAG1,KBTBD8,KITLG,LEF1,LOXL2,MEF2C,MSX1,MSX2,NOG,NRG1,NRP1,OLFM1,OSR1,OVOL2,PAX2,PDCD4,PHOX2B,PITX2,RANBP3L,RBPJ,RDH10,RTN4,SEMA3A,SEMA3F,SFRP1,SHH,SIX2,SNAI2,SOX10,SOX11,SOX9,STAT1,TAPT1,TBX1,TCF21,TCOF1,TGFB2,TGFBR1,TGFB…	nect
GO Biological Process	GO:0061387	regulation of extent of cell growth	75	1.12769e-11	1.45663e-07	1.94218e-09	1.85522	76.0017	141	0.0152003	0.0282	229	1.15159e-07	0.00148751	6.49568e-06	1.99792	23.5245	47	90	0.0095762	0.522222	chr1-175672895-175675582,chr1-175717455-175718869,chr1-176058430-176059239,chr1-207917145-207918770,chr1-208068086-208070358,chr1-208154746-208155955,chr1-208181054-208182075,chr1-208197517-208198881,chr1-208240052-208240726,chr1-208349115-208350394,chr1-208630791-208632042,chr1-208841231-208842848,chr1-232105189-232106248,chr1-39046465-39048149,chr1-39089501-39090534,chr1-39152909-39154094,chr1-…	ABL1,BARHL2,BDNF,CDH4,CDKL5,CTTN,CXCL12,DCC,DISC1,DSCAM,EFNA5,EPHA7,FN1,FSTL4,GOLGA4,IST1,L1CAM,LPAR3,MACF1,MAP1B,NKX6-1,NRCAM,NRG1,NRP1,NTN1,NTRK3,OLFM1,PAFAH1B1,PAK1,PLXNA1,PLXNA2,PLXNA4,POU4F2,PTPRS,RAB11A,RTN4,SEMA3A,SEMA3F,SEMA3G,SEMA4F,SEMA5A,SEMA7A,SHTN1,TNR,TRPC5,VEGFA,WNT5A	nect
GO Biological Process	GO:0010769	regulation of cell morphogenesis involved in differentiation	76	1.42248e-11	1.83742e-07	2.41766e-09	1.50105	195.863	294	0.0391726	0.0588	141	8.5945e-10	1.11015e-05	7.87341e-08	1.66727	67.1756	112	257	0.0228199	0.435798	chr1-109529642-109531017,chr1-115341813-115342526,chr1-13593255-13594171,chr1-152023307-152025237,chr1-172084992-172085823,chr1-172238276-172240402,chr1-175672895-175675582,chr1-175717455-175718869,chr1-176058430-176059239,chr1-205025264-205027057,chr1-205030220-205031922,chr1-205055905-205056831,chr1-207917145-207918770,chr1-208068086-208070358,chr1-208154746-208155955,chr1-208181054-208182075,c…	ABL1,ACTR2,ADGRB3,AMIGO1,ARC,BAIAP2,BARHL2,BDNF,BRAF,CAPRIN1,CARMIL1,CDH4,CDKL5,CHN1,CNTN2,CORO1C,CTTN,CUX1,CXCL12,DAB1,DCC,DISC1,DNM3,DOCK1,DOCK5,DSCAM,EFNA5,EPHA4,EPHA7,EPHB2,EPHB3,FBXO31,FN1,FSTL4,GOLGA4,HAS2,IL1RAPL1,IST1,ITGB1BP1,KALRN,L1CAM,LINGO1,LPAR3,LRP4,LRRC4C,LZTS1,MACF1,MAP1B,MAP2,NEDD4,NET1,NGF,NKX6-1,NLGN1,NR2E1,NRCAM,NRG1,NRP1,NTN1,NTRK2,NTRK3,OLFM1,OLFM4,OMG,OPA1,PAFAH1B1,PAK1,PA…	nect
GO Biological Process	GO:0072028	nephron morphogenesis	77	1.43346e-11	1.8516e-07	2.40467e-09	1.90829	67.5999	129	0.01352	0.0258	99	3.21517e-11	4.15304e-07	4.19499e-09	2.49256	17.2513	43	66	0.00876121	0.651515	chr1-163746971-163748175,chr1-163836069-163837476,chr1-164515240-164516899,chr1-164747548-164748821,chr1-165275070-165276380,chr1-245074048-245074735,chr1-245310327-245311515,chr1-245316691-245317911,chr1-245571084-245572360,chr1-245747984-245748891,chr1-9883845-9885099,chr1-9891131-9891671,chr1-9892351-9894435,chr10-100868243-100868775,chr10-100873121-100874493,chr10-100874667-100875333,chr10-10…	ADAMTS16,BMP2,BMP4,CITED1,CTNNB1,CTNNBIP1,DLG1,EYA1,FAT4,FGF1,FGF8,FMN1,GATA3,GDNF,GLI3,GPC3,GREM1,HES1,HNF1B,IRX1,IRX2,IRX3,KIF26B,LGR4,LHX1,MYC,NOG,OSR1,PAX2,PAX8,PBX1,PDGFRB,PGF,PKD1,PTCH1,SALL1,SHH,SIX2,SOX9,TCF21,WNT11,WNT9B,WT1	nect
GO Biological Process	GO:0061326	renal tubule development	78	1.4475e-11	1.86974e-07	2.3971e-09	1.81374	82.1508	149	0.0164302	0.0298	101	3.82303e-11	4.93821e-07	4.88932e-09	2.3433	20.9107	49	80	0.0099837	0.6125	chr1-163746971-163748175,chr1-163836069-163837476,chr1-164515240-164516899,chr1-164747548-164748821,chr1-165275070-165276380,chr1-245074048-245074735,chr1-245310327-245311515,chr1-245316691-245317911,chr1-245571084-245572360,chr1-245747984-245748891,chr1-9883845-9885099,chr1-9891131-9891671,chr1-9892351-9894435,chr10-100868243-100868775,chr10-100873121-100874493,chr10-100874667-100875333,chr10-10…	ADAMTS16,AQP11,BMP2,BMP4,CITED1,COL4A1,CTNNB1,CTNNBIP1,DLG1,EYA1,FAT4,FGF1,FGF8,FMN1,GATA3,GDNF,GLI3,GPC3,GREM1,HES1,HNF1B,IRX1,IRX2,IRX3,JAG1,KIF26B,LGR4,LHX1,MEF2C,MTSS1,MYC,NOG,OSR1,PAX2,PAX8,PBX1,PGF,PKD1,PTCH1,SALL1,SHH,SOX9,STAT1,TCF21,TFAP2B,WNT11,WNT7B,WNT9B,WT1	nect
GO Biological Process	GO:0090066	regulation of anatomical structure size	79	1.68271e-11	2.17356e-07	2.75134e-09	1.43361	251.812	361	0.0503625	0.0722	287	8.53804e-07	0.0110286	3.84271e-05	1.39839	113.702	159	435	0.0323961	0.365517	chr1-112515008-112516475,chr1-147896817-147898052,chr1-156577540-156578369,chr1-158002116-158003658,chr1-158042898-158043849,chr1-17022553-17024676,chr1-175672895-175675582,chr1-175717455-175718869,chr1-176058430-176059239,chr1-19394609-19396161,chr1-19429358-19430865,chr1-19445678-19446340,chr1-19456377-19457887,chr1-205025264-205027057,chr1-205030220-205031922,chr1-205055905-205056831,chr1-2079…	ABL1,ACTR2,ADD2,ADM,ADORA2A,ADRA1B,ADRA1D,ADRA2A,ADRB1,ADRB2,AKT3,ANO6,ARFGEF1,ARFIP1,ARHGAP42,ARPC1B,ASIC2,ATP13A2,AVIL,BAIAP2,BAIAP2L1,BARHL2,BDKRB2,BDNF,CAPZA1,CAPZB,CARMIL1,CAV1,CDC42EP1,CDC42EP2,CDC42EP4,CDH4,CDKL5,CHRM3,CNTN2,CPS1,CREB1,CTTN,CXCL12,DBH,DCC,DEPTOR,DISC1,DLG1,DOCK4,DOCK5,DRD1,DSCAM,ECE1,EDN1,EDN3,EDNRA,EDNRB,EFNA5,EGFR,EPHA7,FCHSD2,FER,FHOD3,FMN1,FN1,FOXC1,FSTL4,GCH1,GCLM,GJA…	nect
GO Biological Process	GO:0072088	nephron epithelium morphogenesis	80	2.60794e-11	3.36868e-07	4.21084e-09	1.89557	67.526	128	0.0135052	0.0256	109	8.09632e-11	1.0458e-06	9.59451e-09	2.47205	16.9899	42	65	0.00855746	0.646154	chr1-163746971-163748175,chr1-163836069-163837476,chr1-164515240-164516899,chr1-164747548-164748821,chr1-165275070-165276380,chr1-245074048-245074735,chr1-245310327-245311515,chr1-245316691-245317911,chr1-245571084-245572360,chr1-245747984-245748891,chr1-9883845-9885099,chr1-9891131-9891671,chr1-9892351-9894435,chr10-100868243-100868775,chr10-100873121-100874493,chr10-100874667-100875333,chr10-10…	ADAMTS16,BMP2,BMP4,CITED1,CTNNB1,CTNNBIP1,DLG1,EYA1,FAT4,FGF1,FGF8,FMN1,GATA3,GDNF,GLI3,GPC3,GREM1,HES1,HNF1B,IRX1,IRX2,IRX3,KIF26B,LGR4,LHX1,MYC,NOG,OSR1,PAX2,PAX8,PBX1,PGF,PKD1,PTCH1,SALL1,SHH,SIX2,SOX9,TCF21,WNT11,WNT9B,WT1	nect
GO Biological Process	GO:0040008	regulation of growth	81	2.78947e-11	3.60315e-07	4.44834e-09	1.3418	375.616	504	0.0751232	0.1008	125	2.53437e-10	3.27364e-06	2.61891e-08	1.42708	164.672	235	630	0.047881	0.373016	chr1-109844930-109846839,chr1-164747548-164748821,chr1-165275070-165276380,chr1-165441151-165441984,chr1-175672895-175675582,chr1-175717455-175718869,chr1-176058430-176059239,chr1-202575653-202576568,chr1-202586020-202586833,chr1-202639298-202639862,chr1-207917145-207918770,chr1-208068086-208070358,chr1-208154746-208155955,chr1-208181054-208182075,chr1-208197517-208198881,chr1-208240052-208240726…	ABL1,ACACB,ADAM10,ADRB1,ADRB2,AKAP6,APBB2,ARX,ATP8A2,ATRN,BARHL2,BASP1,BCAR1,BCL2L11,BDKRB1,BDNF,BMP4,BRMS1L,BTG1,CACNA2D2,CAMK2D,CARM1,CCAR2,CDH4,CDK1,CDKL5,CHD7,CISH,CLSTN1,CREB1,CRIM1,CSF1,CSNK2A3,CTDP1,CTTN,CXCL12,DAB2IP,DCBLD2,DCC,DCSTAMP,DIO3,DISC1,DMAP1,DNAJB2,DSCAM,DUSP10,DUSP6,EDN1,EFNA5,EGFR,EIF4G2,ELANE,ENOX2,EPB41L3,EPHA7,EPPK1,ERBB4,ESM1,EXTL3,FBLN5,FBP1,FGF8,FGF9,FGFR1,FGFR2,FHL1,FN…	nect
GO Biological Process	GO:0003279	cardiac septum development	82	3.05382e-11	3.94462e-07	4.81051e-09	1.72998	96.5327	167	0.0193065	0.0334	128	3.77401e-10	4.87488e-06	3.8085e-08	2.15201	25.0928	54	96	0.0110024	0.5625	chr1-12401151-12402970,chr1-12460699-12462040,chr1-12549087-12550370,chr1-147896817-147898052,chr1-213399224-213400140,chr1-213967930-213969176,chr1-214017028-214018053,chr1-214192718-214193939,chr1-214247338-214248030,chr1-218692410-218693883,chr1-218925324-218927415,chr1-87369584-87371742,chr1-91564608-91566111,chr1-91611383-91612450,chr1-91669776-91671100,chr1-91736697-91737542,chr1-91761167-9…	ANK2,BMP4,BMP7,CHD7,CITED2,DHRS3,FGF8,FGFR2,FGFRL1,FRS2,FZD1,GATA3,GATA4,GATA6,GJA5,HEG1,HES1,HEY1,HEY2,ISL1,JAG1,LMO4,MSX2,NKX2-5,NOG,NRP1,NRP2,NSD2,PAX8,PCSK5,PITX2,PRDM1,PROX1,RARB,SALL1,SALL4,SAV1,SMAD6,SMAD7,SOX11,SOX4,TBX1,TBX2,TBX20,TBX3,TBX5,TGFB2,TGFBR1,TGFBR3,WNT11,WNT5A,XIRP2,ZBTB14,ZFPM2	nect
GO Biological Process	GO:0050770	regulation of axonogenesis	83	3.2139e-11	4.15139e-07	5.00168e-09	1.62016	129	209	0.0258	0.0418	106	6.31503e-11	8.15713e-07	7.69541e-09	1.93774	40.2531	78	154	0.0158924	0.506494	chr1-109529642-109531017,chr1-115341813-115342526,chr1-175672895-175675582,chr1-175717455-175718869,chr1-176058430-176059239,chr1-205025264-205027057,chr1-205030220-205031922,chr1-205055905-205056831,chr1-207917145-207918770,chr1-208068086-208070358,chr1-208154746-208155955,chr1-208181054-208182075,chr1-208197517-208198881,chr1-208240052-208240726,chr1-208349115-208350394,chr1-208630791-208632042…	ABL1,AMIGO1,BARHL2,BDNF,BRAF,CDH4,CDKL5,CHN1,CNTN2,CTTN,CXCL12,DAB1,DCC,DISC1,DSCAM,EFNA5,EPHA4,EPHA7,EPHB2,EPHB3,FN1,FSTL4,GOLGA4,IST1,L1CAM,LINGO1,LPAR3,LRP4,LRRC4C,MACF1,MAP1B,MAP2,NGF,NKX6-1,NRCAM,NRG1,NRP1,NTN1,NTRK2,NTRK3,OLFM1,OMG,PAFAH1B1,PAK1,PAK3,PLXNA1,PLXNA2,PLXNA4,PLXNC1,POU3F2,POU4F2,PSEN1,PTK2,PTPRS,RAB11A,ROBO1,RTN4,SEMA3A,SEMA3F,SEMA3G,SEMA4F,SEMA5A,SEMA7A,SHTN1,SIPA1L1,SLIT2,SLI…	nect
GO Biological Process	GO:0016477	cell migration	84	4.69838e-11	6.06889e-07	7.22487e-09	1.28752	496.301	639	0.0992603	0.1278	58	1.07671e-14	1.39078e-10	2.3979e-12	1.46197	210.675	308	806	0.0627547	0.382134	chr1-101250197-101251311,chr1-101282670-101284282,chr1-113058699-113059928,chr1-116494032-116494926,chr1-13593255-13594171,chr1-154423347-154424311,chr1-160701282-160702552,chr1-160836712-160838868,chr1-168755574-168756797,chr1-168803639-168804949,chr1-175672895-175675582,chr1-175717455-175718869,chr1-176058430-176059239,chr1-182972726-182973753,chr1-19730406-19732112,chr1-201551810-201553539,chr…	ABCC1,ABL1,ADAMTS12,ADD2,ADGRL3,AMOT,ANGPT1,ANKS1A,ANLN,ANO6,ANXA1,APBB2,APCDD1,APOB,ARC,ARSB,ARX,ASCL1,ATP1B1,AUTS2,BAMBI,BARHL1,BARHL2,BCAR1,BCL11B,BDKRB1,BIN3,BLK,BSG,BTG1,C16orf45,CARMIL1,CAV1,CCKAR,CCL1,CCL2,CCL25,CCR2,CCR5,CD244,CD34,CD44,CD47,CD48,CD58,CDC42BPB,CDH13,CDH2,CDK1,CDKL5,CELSR1,CNTN2,COL1A2,COL5A1,CORO1C,CRB2,CSF3R,CSPG4,CTNNA2,CTNNB1,CTTN,CXADR,CXCL12,CXCL13,CXCR4,CYP1B1,CYP7B…	nect
GO Biological Process	GO:0048638	regulation of developmental growth	85	5.4636e-11	7.05733e-07	8.30274e-09	1.45556	219.16	319	0.043832	0.0638	59	2.12038e-14	2.73889e-10	4.64219e-12	1.79334	75.2785	135	288	0.0275061	0.46875	chr1-109844930-109846839,chr1-175672895-175675582,chr1-175717455-175718869,chr1-176058430-176059239,chr1-202575653-202576568,chr1-202586020-202586833,chr1-202639298-202639862,chr1-207917145-207918770,chr1-208068086-208070358,chr1-208154746-208155955,chr1-208181054-208182075,chr1-208197517-208198881,chr1-208240052-208240726,chr1-208349115-208350394,chr1-208630791-208632042,chr1-208841231-208842848…	ABL1,ACACB,ADRB1,ADRB2,AKAP6,ARX,ATP8A2,ATRN,BARHL2,BASP1,BCL2L11,BDNF,BMP4,CACNA2D2,CARM1,CDH4,CDK1,CDKL5,CHD7,CREB1,CSF1,CTDP1,CTTN,CXCL12,DCC,DIO3,DISC1,DSCAM,DUSP10,DUSP6,EDN1,EFNA5,EPHA7,EPPK1,ERBB4,FGF8,FGF9,FGFR1,FGFR2,FN1,FOXC1,FOXS1,FSTL4,FTO,GAL,GATA6,GHR,GHRH,GHRHR,GHSR,GJA1,GOLGA4,GPAM,HEY2,HLX,HNF1B,IGF1,IST1,ITSN2,JARID2,KCNK2,L1CAM,LEP,LPAR3,MACF1,MAP1B,MBD5,MEF2C,MEIS1,MYOD1,NEDD4…	nect
GO Biological Process	GO:0043069	negative regulation of programmed cell death	86	5.84133e-11	7.54524e-07	8.77354e-09	1.31172	427.684	561	0.0855368	0.1122	191	2.08602e-08	0.000269451	1.41074e-06	1.32049	221.131	292	846	0.0594947	0.345154	chr1-115341813-115342526,chr1-117180147-117181015,chr1-13593255-13594171,chr1-156008277-156009831,chr1-156098466-156099256,chr1-160220191-160220830,chr1-172682430-172683207,chr1-18541883-18543086,chr1-185479146-185480312,chr1-185483549-185484375,chr1-18618671-18619869,chr1-18737990-18738780,chr1-205298232-205298796,chr1-206671634-206672680,chr1-206832798-206834074,chr1-226783684-226784967,chr1-22…	AATF,ABL1,ACAA2,ACKR3,ADA,ADAMTS20,ADCYAP1,ADORA2A,AIPL1,AMBRA1,AMIGO2,ANGPT1,ANXA1,APBB2,API5,APOH,ARAF,ARHGAP10,ARHGEF2,ARNT2,ASCL1,ASIC2,BARD1,BARHL1,BCL11B,BCL2L1,BDKRB2,BDNF,BEX3,BID,BMP4,BMP7,BNIP2,BRAF,BTC,C8orf4,CARD14,CAV1,CCAR2,CCL2,CCND2,CD40LG,CD44,CDK1,CFDP1,CHST11,CITED1,CITED2,COL2A1,COMP,CPEB4,CREB3L1,CSF1R,CTNNA1,CTNNB1,CTTN,CXCL12,DAD1,DAPK1,DCPS,DDIAS,DNAJB6,DYRK3,EDN1,EDNRB,EG…	nect
GO Biological Process	GO:0072078	nephron tubule morphogenesis	87	5.94863e-11	7.68384e-07	8.832e-09	1.8864	66.2639	125	0.0132528	0.025	112	9.7235e-11	1.25598e-06	1.12141e-08	2.4898	16.4672	41	63	0.00835371	0.650794	chr1-163746971-163748175,chr1-163836069-163837476,chr1-164515240-164516899,chr1-164747548-164748821,chr1-165275070-165276380,chr1-245074048-245074735,chr1-245310327-245311515,chr1-245316691-245317911,chr1-245571084-245572360,chr1-245747984-245748891,chr1-9883845-9885099,chr1-9891131-9891671,chr1-9892351-9894435,chr10-100868243-100868775,chr10-100873121-100874493,chr10-100874667-100875333,chr10-10…	ADAMTS16,BMP2,BMP4,CITED1,CTNNB1,CTNNBIP1,DLG1,EYA1,FAT4,FGF1,FGF8,FMN1,GATA3,GDNF,GLI3,GPC3,GREM1,HES1,HNF1B,IRX1,IRX2,IRX3,KIF26B,LGR4,LHX1,MYC,NOG,OSR1,PAX2,PAX8,PBX1,PGF,PKD1,PTCH1,SALL1,SHH,SOX9,TCF21,WNT11,WNT9B,WT1	nect
GO Biological Process	GO:0030516	regulation of axon extension	88	6.68787e-11	8.63873e-07	9.81674e-09	1.94776	58.5286	114	0.0117057	0.0228	286	7.60201e-07	0.00981952	3.4334e-05	2.01358	19.8651	40	76	0.00814996	0.526316	chr1-175672895-175675582,chr1-175717455-175718869,chr1-176058430-176059239,chr1-207917145-207918770,chr1-208068086-208070358,chr1-208154746-208155955,chr1-208181054-208182075,chr1-208197517-208198881,chr1-208240052-208240726,chr1-208349115-208350394,chr1-208630791-208632042,chr1-208841231-208842848,chr1-232105189-232106248,chr1-39046465-39048149,chr1-39089501-39090534,chr1-39152909-39154094,chr1-…	ABL1,BARHL2,CDH4,CDKL5,CTTN,CXCL12,DISC1,DSCAM,FN1,GOLGA4,L1CAM,MACF1,MAP1B,NKX6-1,NRCAM,NRG1,NRP1,NTN1,NTRK3,OLFM1,PAFAH1B1,PAK1,PLXNA1,PLXNA2,PLXNA4,POU4F2,PTPRS,RAB11A,RTN4,SEMA3A,SEMA3F,SEMA3G,SEMA4F,SEMA5A,SEMA7A,SHTN1,TNR,TRPC5,VEGFA,WNT5A	nect
GO Biological Process	GO:0003007	heart morphogenesis	89	6.82032e-11	8.80981e-07	9.89867e-09	1.50949	177.543	268	0.0355087	0.0536	114	1.02201e-10	1.32013e-06	1.15801e-08	1.75918	58.5499	103	224	0.0209861	0.459821	chr1-101250197-101251311,chr1-101282670-101284282,chr1-102132078-102133387,chr1-103460132-103460907,chr1-12401151-12402970,chr1-12460699-12462040,chr1-12549087-12550370,chr1-147896817-147898052,chr1-201294733-201295686,chr1-213399224-213400140,chr1-213967930-213969176,chr1-214017028-214018053,chr1-214192718-214193939,chr1-214247338-214248030,chr1-218692410-218693883,chr1-218925324-218927415,chr1-…	ALDH1A2,ARID2,ASXL1,AXIN2,BBS7,BMP2,BMP4,BMP7,CCM2L,CHD7,CITED2,COL11A1,COL2A1,COL5A1,CPE,DHRS3,DLC1,DSP,ERG,EYA1,FAT4,FGF8,FGFR2,FGFRL1,FLRT2,FOXC1,FOXF1,FZD1,GATA3,GATA4,GATA6,GJA5,GRHL2,HAND2,HAS2,HEG1,HES1,HEY1,HEY2,IFT57,ISL1,JAG1,LBX1,LEMD2,MEF2C,MIB1,MSX1,MSX2,MYBPC3,MYH7,MYL2,NEDD4,NKX2-5,NOG,NRG1,NRP1,NRP2,NSD2,OLFM1,OVOL2,PDCD4,PITX2,POU4F1,PROX1,PSEN1,PTCH1,PTK2,RARB,RBPJ,RTN4,RXRA,RYR…	nect
GO Biological Process	GO:0031344	regulation of cell projection organization	90	8.06824e-11	1.04218e-06	1.15797e-08	1.31837	406.564	536	0.0813127	0.1072	57	8.32722e-15	1.07563e-10	1.88706e-12	1.55693	150.296	234	575	0.0476773	0.406956	chr1-109529642-109531017,chr1-111724487-111725879,chr1-113058699-113059928,chr1-113253159-113256572,chr1-115341813-115342526,chr1-12040102-12041022,chr1-1356896-1357318,chr1-13593255-13594171,chr1-170874201-170875264,chr1-172084992-172085823,chr1-172238276-172240402,chr1-175672895-175675582,chr1-175717455-175718869,chr1-176058430-176059239,chr1-19394609-19396161,chr1-19429358-19430865,chr1-194456…	ABL1,ACTR2,ADAMTS16,ADCYAP1,ADGRB3,ALKAL2,AMIGO1,ANLN,ARAP1,ARC,ARSB,ASAP1,ATMIN,ATP8A2,AUTS2,AVIL,BAIAP2,BARHL2,BCAS3,BDNF,BIN3,BMP7,BRAF,CAPRIN1,CAPZB,CARM1,CARMIL1,CAV1,CBFA2T2,CD44,CDC42EP1,CDC42EP2,CDC42EP4,CDH4,CDKL5,CEP120,CEP135,CHN1,CLRN1,CNTN2,COBL,CORO1C,CRMP1,CRTC1,CSMD3,CTTN,CUX1,CXCL12,CYLD,DAB1,DAB2IP,DCC,DENND5A,DISC1,DNM3,DOCK11,DPYSL3,DSCAM,DVL1,EFNA5,EFNB2,ENC1,ENPP2,EPHA3,EPHA…	nect
GO Biological Process	GO:0060322	head development	91	8.2555e-11	1.06636e-06	1.17183e-08	1.27697	516.85	660	0.10337	0.132	20	7.08118e-23	9.14676e-19	4.57338e-20	1.63656	186.367	305	713	0.0621434	0.42777	chr1-101250197-101251311,chr1-101282670-101284282,chr1-112515008-112516475,chr1-164747548-164748821,chr1-165275070-165276380,chr1-165441151-165441984,chr1-175672895-175675582,chr1-175717455-175718869,chr1-176058430-176059239,chr1-19730406-19732112,chr1-205025264-205027057,chr1-205030220-205031922,chr1-205055905-205056831,chr1-206453822-206456343,chr1-207917145-207918770,chr1-208068086-208070358,c…	ABAT,ABCB4,ABL1,ABR,ACSL3,ADCYAP1,AFF2,AGTPBP1,AKT3,ALDH1A2,ALDH1A3,ALK,ANKRD11,ANXA3,APAF1,ARNT2,ARX,ASCL1,ASPH,ATP2B1,ATP6AP2,ATRN,ATXN1,B3GNT5,BAIAP2,BARHL1,BASP1,BBS7,BCL11B,BCL2L11,BCR,BID,BMP2,BMP4,BMP7,BRAF,BRCA2,BTBD3,C16orf45,CA10,CBLN1,CCKAR,CD9,CDH2,CDH22,CDK5RAP2,CDON,CENPF,CEP120,CHD5,CHD7,CHRD,CITED1,CNTN2,CNTN4,CNTNAP2,COL3A1,COL4A1,CREB1,CRISPLD2,CSF1R,CSK,CSRNP1,CTNNA2,CTNNB1,CXC…	nect
GO Biological Process	GO:0060537	muscle tissue development	92	9.00799e-11	1.16356e-06	1.26474e-08	1.47094	201.912	297	0.0403824	0.0594	120	1.59897e-10	2.06539e-06	1.72116e-08	1.6628	73.9716	123	283	0.0250611	0.434629	chr1-101250197-101251311,chr1-101282670-101284282,chr1-102132078-102133387,chr1-103460132-103460907,chr1-147896817-147898052,chr1-156098466-156099256,chr1-174812103-174813299,chr1-174953274-174955239,chr1-18541883-18543086,chr1-18618671-18619869,chr1-18737990-18738780,chr1-201294733-201295686,chr1-212506281-212507742,chr1-213399224-213400140,chr1-213967930-213969176,chr1-214017028-214018053,chr1-…	ADAMTS9,AKAP13,ALDH1A2,ANKRD33,ARID2,ATF3,BIN3,BMP2,BMP4,BMP7,BVES,C3orf58,CACYBP,CAV1,CCM2L,CDK1,CDON,CHD7,CHRNA1,COL11A1,COL19A1,COL3A1,CXADR,DCN,DLG1,DMRTA2,DNER,DSP,ENSG00000282804,EOMES,EYA1,EYA2,FGFR2,FHOD3,FLNB,FOXC1,FOXN2,FOXP2,GATA4,GATA6,GJA5,GPCPD1,HEG1,HEY2,HLF,HLX,HOMER1,ISL1,ITGB1,LEMD2,LMNA,MAP2K4,MEF2C,MYBPC3,MYF5,MYH14,MYH15,MYH7,MYL2,MYL6,MYLK,MYOCD,MYOD1,NDUFV2,NEBL,NEURL1,NF1,…	nect
GO Biological Process	GO:0007507	heart development	93	9.31537e-11	1.20327e-06	1.29384e-08	1.35145	339.636	459	0.0679273	0.0918	75	2.83451e-13	3.66134e-09	4.88179e-11	1.5845	121.805	193	466	0.0393235	0.414163	chr1-101250197-101251311,chr1-101282670-101284282,chr1-102132078-102133387,chr1-103460132-103460907,chr1-12401151-12402970,chr1-12460699-12462040,chr1-12549087-12550370,chr1-1356896-1357318,chr1-147896817-147898052,chr1-156098466-156099256,chr1-174812103-174813299,chr1-174953274-174955239,chr1-201294733-201295686,chr1-21237392-21238880,chr1-21277120-21279695,chr1-21326620-21327401,chr1-213399224-…	ADAM19,ADAMTS9,ADM,AKAP13,ALDH1A2,ANK2,AP1B1,APLNR,ARID2,ASXL1,AXIN2,BBS7,BCOR,BMP2,BMP4,BMP7,BVES,C3orf58,CACNA1C,CACYBP,CCM2L,CDK1,CDKL1,CHD7,CITED2,COL11A1,COL2A1,COL3A1,COL5A1,CPE,CTNNB1,CXADR,DHRS3,DLC1,DNAH11,DNAH5,DRC1,DSP,DVL1,ECE1,EDN1,EDNRA,EOMES,ERBB4,ERG,EYA1,FAT4,FBN1,FGF12,FGF8,FGFR2,FGFRL1,FHOD3,FLRT2,FLRT3,FOXC1,FOXF1,FOXL1,FREM2,FRS2,FZD1,GATA3,GATA4,GATA6,GJA1,GJA5,GLI2,GLI3,GPC…	nect
GO Biological Process	GO:0030111	regulation of Wnt signaling pathway	94	1.13716e-10	1.46887e-06	1.56263e-08	1.47077	199.895	294	0.0399791	0.0588	203	3.47347e-08	0.000448669	2.21019e-06	1.53273	82.8586	127	317	0.0258761	0.400631	chr1-112515008-112516475,chr1-1356896-1357318,chr1-232105189-232106248,chr1-2348820-2350170,chr1-37630136-37631254,chr1-39046465-39048149,chr1-39089501-39090534,chr1-39152909-39154094,chr1-39213336-39215570,chr1-44640128-44640896,chr1-44649822-44650865,chr1-47684830-47685627,chr1-47911375-47912188,chr1-5311066-5312482,chr1-55785940-55786972,chr1-56331068-56332574,chr1-56424192-56425729,chr1-57708…	ABL1,AMER3,ANKRD10,APCDD1,ARNTL,ATP6AP2,AXIN2,BAMBI,BARX1,BMP2,BTRC,CAV1,CCAR2,CCND1,CCNY,CDH2,CDK14,CITED1,CSNK1D,CTNNBIP1,CTNND2,CXXC4,CYLD,DAB2IP,DACT1,DACT2,DEPDC1B,DISC1,DKK2,DVL1,ESR1,FAM53B,FERMT1,FGF10,FGF9,FGFR2,FOXL1,FOXO1,FRZB,FZD5,GLI3,GPC3,GPRC5B,GRB10,GREM1,GSC,GSKIP,HECW1,HHEX,HNF1B,ISL1,JADE1,KREMEN1,LEF1,LGR4,LIMD1,LRP4,MACF1,MDFI,MDFIC,MLLT3,NFATC1,NKD2,NKX2-5,NOG,NPHP4,NRARP,NX…	nect
GO Biological Process	GO:0043066	negative regulation of apoptotic process	95	1.16846e-10	1.5093e-06	1.58874e-08	1.30887	421.737	552	0.0843473	0.1104	225	8.79257e-08	0.00113574	5.04772e-06	1.30738	217.994	285	834	0.0580685	0.341727	chr1-115341813-115342526,chr1-117180147-117181015,chr1-13593255-13594171,chr1-156008277-156009831,chr1-156098466-156099256,chr1-160220191-160220830,chr1-172682430-172683207,chr1-18541883-18543086,chr1-185479146-185480312,chr1-185483549-185484375,chr1-18618671-18619869,chr1-18737990-18738780,chr1-205298232-205298796,chr1-206671634-206672680,chr1-206832798-206834074,chr1-226783684-226784967,chr1-22…	AATF,ABL1,ACAA2,ACKR3,ADA,ADAMTS20,ADCYAP1,ADORA2A,AIPL1,AMBRA1,AMIGO2,ANGPT1,ANXA1,APBB2,API5,APOH,ARAF,ARHGAP10,ARHGEF2,ARNT2,ASCL1,ASIC2,BARD1,BARHL1,BCL11B,BCL2L1,BDKRB2,BDNF,BEX3,BID,BMP4,BMP7,BNIP2,BRAF,BTC,C8orf4,CARD14,CAV1,CCAR2,CCL2,CCND2,CD40LG,CD44,CDK1,CFDP1,CHST11,CITED1,CITED2,COL2A1,COMP,CPEB4,CREB3L1,CSF1R,CTNNA1,CTNNB1,CTTN,CXCL12,DAD1,DAPK1,DDIAS,DNAJB6,DYRK3,EDN1,EDNRB,EGFR,EN…	nect
GO Biological Process	GO:0061333	renal tubule morphogenesis	96	1.31946e-10	1.70435e-06	1.77536e-08	1.83157	71.5233	131	0.0143047	0.0262	91	1.2668e-11	1.63632e-07	1.79816e-09	2.51246	17.5127	44	67	0.00896496	0.656716	chr1-163746971-163748175,chr1-163836069-163837476,chr1-164515240-164516899,chr1-164747548-164748821,chr1-165275070-165276380,chr1-245074048-245074735,chr1-245310327-245311515,chr1-245316691-245317911,chr1-245571084-245572360,chr1-245747984-245748891,chr1-9883845-9885099,chr1-9891131-9891671,chr1-9892351-9894435,chr10-100868243-100868775,chr10-100873121-100874493,chr10-100874667-100875333,chr10-10…	ADAMTS16,BMP2,BMP4,CITED1,COL4A1,CTNNB1,CTNNBIP1,DLG1,EYA1,FAT4,FGF1,FGF8,FMN1,GATA3,GDNF,GLI3,GPC3,GREM1,HES1,HNF1B,IRX1,IRX2,IRX3,KIF26B,LGR4,LHX1,MEF2C,MTSS1,MYC,NOG,OSR1,PAX2,PAX8,PBX1,PGF,PKD1,PTCH1,SALL1,SHH,SOX9,TCF21,WNT11,WNT9B,WT1	nect
GO Biological Process	GO:0035108	limb morphogenesis	97	1.42711e-10	1.8434e-06	1.90042e-08	1.56675	141.695	222	0.028339	0.0444	84	3.04115e-12	3.92825e-08	4.67649e-10	2.03001	38.4234	78	147	0.0158924	0.530612	chr1-147896817-147898052,chr1-163746971-163748175,chr1-163836069-163837476,chr1-164515240-164516899,chr1-164747548-164748821,chr1-165275070-165276380,chr1-170874201-170875264,chr1-207917145-207918770,chr1-208068086-208070358,chr1-208154746-208155955,chr1-208181054-208182075,chr1-208197517-208198881,chr1-208240052-208240726,chr1-208349115-208350394,chr1-208630791-208632042,chr1-208841231-208842848…	AFF3,ALDH1A2,ALX4,ASPH,B9D1,BCL2L11,BMP4,BMP7,BMPR1B,CACNA1C,CHD7,CHST11,COL2A1,CREBBP,CTNNB1,CYP26B1,DLX6,ECE1,EN1,FBXW4,FGF10,FGF8,FGF9,FGFR1,FGFR2,FMN1,FRAS1,GJA5,GLI2,GLI3,GNA12,GPC3,GREM1,GRHL2,HAND2,IMPAD1,LEF1,LMBR1,LRP4,MAP3K20,MBNL1,MSX1,MSX2,MYCN,NOG,OSR1,PBX1,PCSK5,PITX1,PITX2,PKDCC,PLXNA2,PRRX1,PSEN1,PTCH1,RARB,RDH10,RNF165,ROR2,SALL1,SALL4,SFRP2,SHH,SKI,SOX11,SOX4,SOX9,TBX2,TBX3,TBX5…	nect
GO Biological Process	GO:0035904	aorta development	98	1.6574e-10	2.14086e-06	2.18455e-08	2.23093	35.4113	79	0.00708225	0.0158	596	0.000297039	1	0.00643767	1.95541	11.7623	23	45	0.00468623	0.511111	chr1-213399224-213400140,chr1-213967930-213969176,chr1-214017028-214018053,chr1-214192718-214193939,chr1-214247338-214248030,chr1-218692410-218693883,chr1-218925324-218927415,chr10-101732472-101733264,chr10-101767732-101768844,chr12-42469830-42470975,chr12-42569221-42570328,chr12-42666593-42667421,chr12-43071656-43072897,chr12-43286766-43287611,chr12-43288515-43289684,chr15-66706283-66706748,chr1…	ADAMTS9,CHD7,COL3A1,EYA1,FGF8,HES1,HEY1,HEY2,JAG1,LOXL1,MYLK,NKX3-1,PDGFRB,PRDM1,PRICKLE1,PROX1,RBPJ,SMAD6,SOX4,TBX1,TBX2,TFAP2B,TGFB2	nect
GO Biological Process	GO:0035909	aorta morphogenesis	99	1.95204e-10	2.52144e-06	2.54691e-08	2.46581	25.955	64	0.005191	0.0128	432	2.4731e-05	0.31945	0.000739468	2.45944	7.31874	18	28	0.00366748	0.642857	chr1-213399224-213400140,chr1-213967930-213969176,chr1-214017028-214018053,chr1-214192718-214193939,chr1-214247338-214248030,chr1-218692410-218693883,chr1-218925324-218927415,chr10-101732472-101733264,chr10-101767732-101768844,chr17-61178887-61180064,chr17-61208255-61209940,chr17-61210549-61211806,chr2-188629073-188630663,chr20-10629021-10630735,chr20-10639138-10640739,chr20-10655406-10656889,chr…	ADAMTS9,CHD7,COL3A1,EYA1,FGF8,HES1,HEY1,HEY2,JAG1,MYLK,PDGFRB,PROX1,RBPJ,SOX4,TBX1,TBX2,TFAP2B,TGFB2	nect
GO Biological Process	GO:0007369	gastrulation	100	2.62334e-10	3.38857e-06	3.38857e-08	1.646	108.748	179	0.0217496	0.0358	208	4.03656e-08	0.000521402	2.50674e-06	1.76761	41.2986	73	158	0.0148737	0.462025	chr1-102132078-102133387,chr1-103460132-103460907,chr1-1356896-1357318,chr1-68211485-68212327,chr10-100461946-100463354,chr10-100868243-100868775,chr10-100873121-100874493,chr10-100874667-100875333,chr10-101732472-101733264,chr10-101767732-101768844,chr10-121309780-121312821,chr10-121339592-121340955,chr10-121449163-121450817,chr10-121680608-121682950,chr10-121683507-121685490,chr10-33331009-3333…	ACVR2A,AMOT,APLNR,BMP4,BMP7,CHRD,COL11A1,COL12A1,COL4A2,COL6A1,COL8A1,CRB2,CTNNB1,CTR9,DLD,DUSP4,DVL1,ELF5,EOMES,ETS2,EXT1,EXT2,EYA1,EYA2,FGF8,FGFR2,FN1,FOXC1,FOXF1,FRS2,GATA6,GSC,HHEX,HMGA2,HNF1B,HSBP1,INHBA,ITGAV,ITGB1,ITGB4,ITGB5,KIF16B,KLF4,LAMB1,LEF1,LEO1,LHX1,MMP15,MMP2,MSGN1,NF2,NOG,NR4A3,OTX2,PAX2,POFUT2,POU5F1,SCX,SFRP1,SIX2,SMAD2,SMAD3,SOX17,SOX2,SOX7,TBX20,TENM4,TWSG1,UGDH,WLS,WNT11,WN…	nect
GO Biological Process	GO:0001525	angiogenesis	101	2.65061e-10	3.4238e-06	3.3899e-08	1.47364	190.006	280	0.0380012	0.056	82	2.75562e-12	3.55944e-08	4.34078e-10	1.71637	76.324	131	292	0.0266911	0.44863	chr1-101250197-101251311,chr1-101282670-101284282,chr1-147896817-147898052,chr1-150505625-150507079,chr1-156803873-156805104,chr1-207917145-207918770,chr1-208068086-208070358,chr1-208154746-208155955,chr1-208181054-208182075,chr1-208197517-208198881,chr1-208240052-208240726,chr1-218692410-218693883,chr1-218925324-218927415,chr1-22684559-22686095,chr1-22689202-22689974,chr1-22835450-22837228,chr1-…	ACKR3,ANGPT1,ARHGAP22,ARHGAP24,BCAS3,BMP4,BMPER,CAV1,CCBE1,CCL2,CD34,CDH13,COL15A1,COL18A1,COL4A1,COL4A2,COL8A1,CSPG4,CTNNB1,CYP1B1,DAB2IP,E2F7,E2F8,ECM1,EDN1,EDNRA,EFNB2,ENPEP,ENSG00000259753,EPAS1,EPHB1,EPHB2,EPHB3,ESM1,ETS1,FGF1,FGF10,FGF18,FGF8,FGF9,FGFR1,FGFR2,FN1,FZD5,FZD8,GBX2,GJA5,GREM1,HAND2,HEY1,HMOX1,HS6ST1,HTATIP2,ITGAV,ITGB1,ITGB1BP1,JAG1,KDR,LEF1,LEP,LOXL2,MEIS1,MMP19,MMP2,MYH9,NDNF…	nect
GO Biological Process	GO:0043583	ear development	102	3.07262e-10	3.96891e-06	3.89109e-08	1.50094	170.56	256	0.0341119	0.0512	62	2.51154e-14	3.24415e-10	5.23251e-12	1.9504	53.3223	104	204	0.0211899	0.509804	chr1-102132078-102133387,chr1-103460132-103460907,chr1-1356896-1357318,chr1-170874201-170875264,chr1-206671634-206672680,chr1-21237392-21238880,chr1-21277120-21279695,chr1-21326620-21327401,chr1-213399224-213400140,chr1-21342498-21343046,chr1-213967930-213969176,chr1-214017028-214018053,chr1-214192718-214193939,chr1-214247338-214248030,chr1-214976479-214977655,chr1-216581447-216582741,chr1-216598…	ABR,ALDH1A3,ATP8A2,BCL2L11,BCR,BMP2,BMP4,BMPER,C1QB,CEBPA,CELSR1,CHD7,CHRNA9,CLIC5,COL11A1,COL2A1,DFNA5,DLX6,DVL1,ECE1,EDN1,EPHB2,ESRRB,EYA1,FAT4,FGF10,FGF8,FGF9,FGFR1,FGFR2,FOXG1,FOXI1,FREM2,FRZB,FZD3,GABRB2,GABRB3,GATA3,GBX2,GLI2,GLI3,GRHL3,GRXCR1,GSC,HES1,HESX1,HEY2,IFT27,INSIG2,JAG1,KCNK2,KCNK3,KCNQ4,LHX3,LIN7A,LRIG1,LRIG3,MAF,MAFB,MAPKAPK2,MSX1,MYO3A,MYO3B,NOG,NOX3,NR4A3,NTN1,NTRK3,OPA1,OSR1…	nect
GO Biological Process	GO:0001558	regulation of cell growth	103	3.6876e-10	4.76328e-06	4.62454e-08	1.43192	220.683	316	0.0441367	0.0632	326	2.62717e-06	0.0339352	0.000104096	1.40478	100.371	141	384	0.0287286	0.367188	chr1-164747548-164748821,chr1-165275070-165276380,chr1-165441151-165441984,chr1-175672895-175675582,chr1-175717455-175718869,chr1-176058430-176059239,chr1-202575653-202576568,chr1-202586020-202586833,chr1-202639298-202639862,chr1-207917145-207918770,chr1-208068086-208070358,chr1-208154746-208155955,chr1-208181054-208182075,chr1-208197517-208198881,chr1-208240052-208240726,chr1-208349115-208350394…	ABL1,ADAM10,AKAP6,APBB2,BARHL2,BCAR1,BDKRB1,BDNF,BTG1,CAMK2D,CCAR2,CDH4,CDKL5,CISH,CLSTN1,CRIM1,CSNK2A3,CTDP1,CTTN,CXCL12,DCBLD2,DCC,DCSTAMP,DISC1,DNAJB2,DSCAM,EDN1,EFNA5,EGFR,EIF4G2,EPB41L3,EPHA7,ESM1,EXTL3,FBLN5,FBP1,FHL1,FN1,FRZB,FSTL4,GAL,GJA1,GNG4,GOLGA4,GREM1,H3F3C,HDGFL2,HNF4A,HTRA3,IGF1,IGFBP3,IGFBP5,IGFBP7,IL2,ING1,INHBA,IP6K2,IST1,ITCH,ITSN2,JADE1,KIF26A,L1CAM,LEF1,LGI1,LMX1A,LPAR3,LTBP…	nect
GO Biological Process	GO:0021915	neural tube development	104	3.86551e-10	4.99308e-06	4.80104e-08	1.66113	102.34	170	0.020468	0.034	362	6.09337e-06	0.0787081	0.000217426	1.62905	40.5145	66	155	0.0134474	0.425806	chr1-1356896-1357318,chr1-18541883-18543086,chr1-18618671-18619869,chr1-18737990-18738780,chr1-207917145-207918770,chr1-208068086-208070358,chr1-208154746-208155955,chr1-208181054-208182075,chr1-208197517-208198881,chr1-208240052-208240726,chr1-208349115-208350394,chr1-208630791-208632042,chr1-208841231-208842848,chr1-213399224-213400140,chr1-213967930-213969176,chr1-214017028-214018053,chr1-2141…	ABL1,ADM,ALDH1A2,AMBRA1,APAF1,ATP6AP2,BMP4,BMP7,CECR2,CELSR1,CHRD,COBL,DACT1,DLC1,DVL1,EN1,FGF8,FOXA1,FOXB1,FZD1,FZD3,GBX2,GLI2,GLI3,GLMN,GRHL2,GRHL3,GSC,HES1,HES3,IFT57,KIF20B,LHX2,LMO4,MIB1,MTHFD1L,NF1,NOG,OVOL2,PAX2,PAX6,PAX7,PKD1,PLXNA2,PRICKLE1,PROX1,PSEN1,PTCH1,SALL2,SALL4,SFRP1,SFRP2,SHH,SHROOM3,SKI,SOX11,SOX17,SOX4,SSBP3,TCTN1,TGFB2,TRAF6,TWIST1,WNT5A,ZEB2,ZFP36L1	nect
GO Biological Process	GO:0045685	regulation of glial cell differentiation	105	3.99726e-10	5.16326e-06	4.91739e-08	2.00536	48.3704	97	0.00967407	0.0194	442	2.7932e-05	0.360797	0.000816284	1.97886	15.1602	30	58	0.00611247	0.517241	chr1-205025264-205027057,chr1-205030220-205031922,chr1-205055905-205056831,chr1-205649823-205650874,chr1-205688786-205690032,chr1-221273583-221275011,chr1-221285576-221287219,chr1-221787952-221789233,chr1-26403317-26404298,chr1-3702529-3704218,chr1-43546743-43547919,chr1-43572216-43573556,chr1-57908012-57908955,chr1-58344931-58346365,chr1-58363311-58364309,chr1-58395032-58397708,chr1-58409315-584…	ASPA,BMP2,CDK1,CNTN2,CTNNB1,CXCR4,DAB1,DICER1,DLX2,DUSP10,EPHA4,HES1,ID4,IL6ST,KDM4A,LIN28A,MYCN,NF1,NKX6-1,NOG,NR2E1,NTRK3,OLIG2,RHEB,RNF112,SHH,SLC45A3,TENM4,TP73,WDR1	nect
GO Biological Process	GO:0014013	regulation of gliogenesis	106	4.11197e-10	5.31143e-06	5.01078e-08	1.80222	72.1331	130	0.0144266	0.026	265	3.57446e-07	0.00461713	1.74231e-05	1.9129	25.6156	49	98	0.0099837	0.5	chr1-109844930-109846839,chr1-205025264-205027057,chr1-205030220-205031922,chr1-205055905-205056831,chr1-205649823-205650874,chr1-205688786-205690032,chr1-221273583-221275011,chr1-221285576-221287219,chr1-221787952-221789233,chr1-2348820-2350170,chr1-26403317-26404298,chr1-3702529-3704218,chr1-43546743-43547919,chr1-43572216-43573556,chr1-57908012-57908955,chr1-58344931-58346365,chr1-58363311-583…	ADCYAP1,ASPA,BMP2,C16orf45,CCR2,CDH2,CDK1,CNTN2,CREB1,CSF1,CTNNB1,CXCR4,DAB1,DICER1,DLX2,DUSP10,EMX1,EPHA4,ETV5,GPR183,HES1,ID4,IDH2,IFNG,IL6ST,KDM4A,LIN28A,LYN,MYCN,NF1,NF2,NKX6-1,NOG,NR2E1,NTRK3,OLIG2,PTN,PTPRZ1,RHEB,RNF112,SHH,SKI,SLC45A3,SOX10,SOX11,TENM4,TIAM1,TP73,WDR1	nect
GO Biological Process	GO:0060485	mesenchyme development	107	4.26911e-10	5.51441e-06	5.15365e-08	1.50081	167.909	252	0.0335819	0.0504	68	1.08737e-13	1.40456e-09	2.06553e-11	1.9635	49.4015	97	189	0.0197637	0.513227	chr1-218692410-218693883,chr1-218925324-218927415,chr1-91564608-91566111,chr1-91611383-91612450,chr1-91669776-91671100,chr1-91736697-91737542,chr1-91761167-91761926,chr10-100868243-100868775,chr10-100873121-100874493,chr10-100874667-100875333,chr10-101732472-101733264,chr10-101767732-101768844,chr10-110649544-110651261,chr10-121309780-121312821,chr10-121339592-121340955,chr10-121449163-121450817,…	ALDH1A2,BASP1,BMP2,BMP4,BMP7,BNC2,CITED2,CORO1C,CTNNB1,DPPA4,EDN1,EDN3,EDNRA,EDNRB,EFNB1,EOMES,ERBB4,ERG,FAM83D,FGF10,FGF8,FGF9,FGFR1,FGFR2,FOXC1,FOXF1,FRZB,GATA4,GBX2,GDNF,GSC,HAND2,HAS2,HES1,HEY1,HEY2,HGF,HMGA2,ISL1,JAG1,KBTBD8,KITLG,LEF1,LOXL2,MEF2C,MEOX1,MSX1,MSX2,NEDD4,NKX2-5,NOG,NRG1,NRP1,OLFM1,OSR1,OVOL2,PAX2,PDCD4,PDGFRB,PHOX2B,PITX2,RANBP3L,RBPJ,RDH10,RTN4,SCX,SEMA3A,SEMA3F,SFRP1,SFRP2,S…	nect
GO Biological Process	GO:0060037	pharyngeal system development	108	5.46258e-10	7.05602e-06	6.53335e-08	2.50526	23.5505	59	0.00471009	0.0118	397	1.38316e-05	0.178662	0.000450031	2.60154	6.53459	17	25	0.00346373	0.68	chr1-207917145-207918770,chr1-208068086-208070358,chr1-208154746-208155955,chr1-208181054-208182075,chr1-208197517-208198881,chr1-208240052-208240726,chr1-208349115-208350394,chr1-208630791-208632042,chr1-208841231-208842848,chr1-21237392-21238880,chr1-21277120-21279695,chr1-21326620-21327401,chr1-21342498-21343046,chr1-218692410-218693883,chr1-218925324-218927415,chr10-101732472-101733264,chr10-…	BMP4,BMP7,ECE1,EYA1,FGF8,GATA3,HES1,ISL1,NKX2-5,NKX3-1,NOG,PLXNA2,PTCH1,RIPPLY3,TBX1,TGFB2,TGFBR1	nect
GO Biological Process	GO:0000902	cell morphogenesis	109	5.49445e-10	7.09718e-06	6.51117e-08	1.27775	472.704	604	0.0945408	0.1208	11	2.19307e-25	2.83278e-21	2.57526e-22	1.72998	161.274	279	617	0.056846	0.452188	chr1-109529642-109531017,chr1-115341813-115342526,chr1-12040102-12041022,chr1-1356896-1357318,chr1-13593255-13594171,chr1-156008277-156009831,chr1-158002116-158003658,chr1-158042898-158043849,chr1-164747548-164748821,chr1-165275070-165276380,chr1-165441151-165441984,chr1-175672895-175675582,chr1-175717455-175718869,chr1-176058430-176059239,chr1-182972726-182973753,chr1-204721223-204722550,chr1-20…	ABL1,ADARB1,ADGRB1,ADORA2A,ALCAM,AMIGO1,ANK3,APBB2,ARC,ARHGEF2,ARHGEF26,ARX,ASXL1,ATP8A2,AUTS2,B3GNT2,BAIAP2,BCL11B,BDNF,BIN3,BMP7,BMPR1B,BOC,BTBD3,BVES,C21orf59,C9orf72,CCKAR,CDH11,CDH4,CHN1,CLIC5,CNTN2,CNTN4,CNTNAP1,CNTNAP2,COBL,COL18A1,COL25A1,CREB1,CRMP1,CSF1R,CTNNA2,CTNNB1,CTNND2,CTTN,CXCL12,CXCR4,DAB1,DAB2IP,DACT2,DCC,DCLK1,DICER1,DRGX,DSCAM,DSCAML1,DTNBP1,DVL1,ECT2,EFNA5,EFNB1,EFNB2,EGFR,E…	nect
GO Biological Process	GO:0048754	branching morphogenesis of an epithelial tube	110	5.52954e-10	7.1425e-06	6.49318e-08	1.61241	115.355	186	0.0230711	0.0372	148	1.6037e-09	2.07149e-05	1.39966e-07	1.94233	33.9799	66	130	0.0134474	0.507692	chr1-109844930-109846839,chr1-163746971-163748175,chr1-163836069-163837476,chr1-164515240-164516899,chr1-164747548-164748821,chr1-165275070-165276380,chr1-9883845-9885099,chr1-9891131-9891671,chr1-9892351-9894435,chr10-100868243-100868775,chr10-100873121-100874493,chr10-100874667-100875333,chr10-101262881-101263856,chr10-101304187-101306319,chr10-101445437-101446426,chr10-101528941-101530471,chr1…	ADAMTS16,AREG,BMP2,BMP4,BMP7,BTRC,CELSR1,CITED1,COL4A1,CSF1,CTNNB1,CTNNBIP1,DLG1,EDN1,EDNRA,ESR1,EYA1,FAT4,FGF1,FGF10,FGF8,FGFR2,FOXA1,FOXF1,GBX2,GDNF,GLI2,GLI3,GPC3,GREM1,HHEX,HHIP,HNF1B,KRAS,LEF1,LHX1,MET,MSX2,MYC,MYCN,NKX3-1,NOTCH4,NRARP,NRP1,PAK1,PAX2,PAX8,PBX1,PGF,PITX2,PKD1,PTCH1,RDH10,SALL1,SFRP2,SHH,SLIT2,SOX9,SPRY2,TBX20,TBX3,TCF21,VEGFA,WNT5A,WNT9B,WT1	nect
GO Biological Process	GO:0040017	positive regulation of locomotion	111	5.65437e-10	7.30375e-06	6.57995e-08	1.37286	281.165	386	0.056233	0.0772	189	1.89122e-08	0.000244289	1.29254e-06	1.44078	122.85	177	470	0.0360636	0.376596	chr1-101250197-101251311,chr1-101282670-101284282,chr1-109844930-109846839,chr1-13593255-13594171,chr1-154423347-154424311,chr1-156008277-156009831,chr1-160701282-160702552,chr1-162663185-162664043,chr1-172682430-172683207,chr1-183333535-183334317,chr1-213399224-213400140,chr1-213967930-213969176,chr1-214017028-214018053,chr1-214192718-214193939,chr1-214247338-214248030,chr1-218692410-218693883,c…	ABL1,ACKR3,ADAM10,ADRA2A,ANGPT1,ANO6,ANXA3,ARHGEF2,ATP8A1,BCAR1,BCAS3,BDKRB1,BMP2,BMP4,BMP7,BVES,CAPN7,CARMIL1,CCBE1,CCL1,CCL2,CCR2,CD40,CDH13,CEMIP,CHMP4B,CLASP1,CMKLR1,COL18A1,CPNE3,CSF1,CSF1R,CXCL12,CXCL13,DAB2IP,DAPK2,DDR2,DIAPH1,DOCK1,DOCK4,DOCK5,DRD1,DSCAM,EDN1,EDN3,EGFR,ELANE,ENPP2,EPB41L4B,EPCAM,ETS1,FADD,FBXO31,FER,FERMT3,FGF1,FGF10,FGF16,FGF18,FGF7,FGFR1,FN1,FOXF1,FOXP1,GATA3,GCNT2,GPSM…	nect
GO Biological Process	GO:0007420	brain development	112	5.67613e-10	7.33185e-06	6.5463e-08	1.26956	497.024	631	0.0994047	0.1262	27	1.88681e-21	2.43719e-17	9.02664e-19	1.63234	176.434	288	675	0.0586797	0.426667	chr1-101250197-101251311,chr1-101282670-101284282,chr1-112515008-112516475,chr1-164747548-164748821,chr1-165275070-165276380,chr1-165441151-165441984,chr1-175672895-175675582,chr1-175717455-175718869,chr1-176058430-176059239,chr1-19730406-19732112,chr1-205025264-205027057,chr1-205030220-205031922,chr1-205055905-205056831,chr1-206453822-206456343,chr1-207917145-207918770,chr1-208068086-208070358,c…	ABAT,ABCB4,ABL1,ABR,ACSL3,ADCYAP1,AFF2,AGTPBP1,AKT3,ALDH1A2,ALDH1A3,ALK,ANXA3,APAF1,ARNT2,ARX,ASCL1,ATP2B1,ATRN,ATXN1,B3GNT5,BAIAP2,BARHL1,BASP1,BBS7,BCL11B,BCL2L11,BCR,BID,BMP2,BMP4,BMP7,BRCA2,BTBD3,C16orf45,CA10,CBLN1,CCKAR,CD9,CDH2,CDH22,CDK5RAP2,CDON,CENPF,CEP120,CHD5,CHD7,CHRD,CITED1,CNTN2,CNTN4,CNTNAP2,COL3A1,COL4A1,CREB1,CSF1R,CSK,CTNNA2,CTNNB1,CXCL12,DAB1,DAB2IP,DCLK1,DCLK2,DCT,DISC1,DLC1…	nect
GO Biological Process	GO:0014706	striated muscle tissue development	113	6.31313e-10	8.15466e-06	7.21652e-08	1.46467	188.438	276	0.0376876	0.0552	142	9.32524e-10	1.20454e-05	8.48269e-08	1.64979	70.3122	116	269	0.0236349	0.431227	chr1-101250197-101251311,chr1-101282670-101284282,chr1-102132078-102133387,chr1-103460132-103460907,chr1-147896817-147898052,chr1-156098466-156099256,chr1-174812103-174813299,chr1-174953274-174955239,chr1-18541883-18543086,chr1-18618671-18619869,chr1-18737990-18738780,chr1-201294733-201295686,chr1-212506281-212507742,chr1-213399224-213400140,chr1-213967930-213969176,chr1-214017028-214018053,chr1-…	ADAMTS9,AKAP13,ALDH1A2,ANKRD33,ARID2,ATF3,BIN3,BMP2,BMP4,BMP7,BVES,C3orf58,CACYBP,CAV1,CCM2L,CDK1,CDON,CHD7,CHRNA1,COL11A1,COL19A1,CXADR,DCN,DMRTA2,DNER,DSP,ENSG00000282804,EOMES,EYA1,EYA2,FGFR2,FHOD3,FLNB,FOXC1,FOXN2,FOXP2,GATA4,GATA6,GJA5,GPCPD1,HEG1,HEY2,HLF,HLX,HOMER1,ISL1,ITGB1,LEMD2,LMNA,MAP2K4,MEF2C,MYBPC3,MYF5,MYH14,MYH15,MYH7,MYL2,MYL6,MYOCD,MYOD1,NDUFV2,NEBL,NEURL1,NF1,NKX2-5,NOG,NR2F2,…	nect
GO Biological Process	GO:0001708	cell fate specification	114	7.29763e-10	9.42635e-06	8.26873e-08	1.77612	74.3193	132	0.0148639	0.0264	129	4.19697e-10	5.42123e-06	4.20251e-08	2.33799	18.8196	44	72	0.00896496	0.611111	chr1-50305460-50306605,chr1-50565383-50565949,chr10-100868243-100868775,chr10-100873121-100874493,chr10-100874667-100875333,chr10-101262881-101263856,chr10-101304187-101306319,chr10-33331009-33331618,chr10-33820233-33821154,chr10-33875736-33877112,chr10-34003413-34004410,chr10-34125279-34126590,chr11-126033282-126035218,chr11-126049610-126051546,chr11-126076258-126077044,chr11-15621873-15623994,c…	ASCL1,C8orf22,CDON,CTNNB1,DBX1,DMRTA2,EOMES,EVX1,EYA1,EYA2,FOXA1,GLI2,GLI3,GSC,HNF1B,ISL1,ISL2,ITGB1,LBX1,LHX3,MYL2,MYT1L,NKX6-1,NRP1,NTRK3,OLIG2,OLIG3,PAX2,PAX6,POU3F2,POU4F1,POU5F1,PSEN1,PTCH1,RBPJ,SHH,SIX2,SOX17,SOX2,SOX6,SOX9,TBX1,TENM4,TLX3	nect
GO Biological Process	GO:0032989	cellular component morphogenesis	115	8.20762e-10	1.06018e-05	9.21894e-08	1.26371	507.235	641	0.101447	0.1282	14	8.41292e-24	1.0867e-19	7.76212e-21	1.65193	185.844	307	711	0.0625509	0.431786	chr1-109306000-109308011,chr1-109529642-109531017,chr1-115341813-115342526,chr1-115796826-115797824,chr1-12040102-12041022,chr1-1356896-1357318,chr1-13593255-13594171,chr1-156008277-156009831,chr1-158002116-158003658,chr1-158042898-158043849,chr1-164747548-164748821,chr1-165275070-165276380,chr1-165441151-165441984,chr1-175672895-175675582,chr1-175717455-175718869,chr1-176058430-176059239,chr1-18…	ABL1,ADARB1,ADGRB1,ADORA2A,AGFG1,ALCAM,AMIGO1,ANK2,ANK3,APBB2,ARC,ARHGEF2,ARHGEF26,ARX,ASXL1,ATP8A2,AUTS2,B3GNT2,BAIAP2,BCL11B,BCL2L1,BDNF,BIN3,BMP7,BMPR1B,BOC,BTBD3,BVES,C21orf59,C9orf72,CASQ2,CCKAR,CD9,CDH11,CDH4,CHN1,CLIC5,CNTN2,CNTN4,CNTNAP1,CNTNAP2,COBL,COL18A1,COL25A1,CREB1,CRMP1,CSF1R,CTNNA2,CTNNB1,CTNND2,CTTN,CXCL12,CXCR4,DAB1,DAB2IP,DACT2,DCC,DCLK1,DICER1,DRGX,DSCAM,DSCAML1,DTNBP1,DVL1,E…	nect
GO Biological Process	GO:0021983	pituitary gland development	116	8.46271e-10	1.09313e-05	9.42352e-08	2.01685	45.6156	92	0.00912313	0.0184	272	4.63423e-07	0.00598603	2.20075e-05	2.40224	11.2395	27	43	0.00550122	0.627907	chr10-101732472-101733264,chr10-101767732-101768844,chr11-127844356-127845408,chr11-128133086-128133894,chr11-128363815-128365405,chr11-128473570-128475202,chr11-31650472-31651891,chr14-53174551-53175342,chr14-53613384-53614442,chr14-53646543-53647341,chr14-54257064-54258277,chr14-54290960-54292232,chr15-57775726-57777145,chr15-57969418-57970553,chr15-58053337-58054171,chr16-50881184-50882189,chr…	ADCYAP1,ALDH1A2,BMP2,BMP4,CREB1,ETS1,FGF10,FGF8,GHRH,GHRHR,GLI2,HES1,HESX1,ISL1,LHX3,MSX1,NOG,PAX6,PITX1,PITX2,POU3F2,RBPJ,SALL1,SIX3,SOX2,SOX3,WNT5A	nect
GO Biological Process	GO:0003206	cardiac chamber morphogenesis	117	8.97789e-10	1.15967e-05	9.91174e-08	1.6207	109.829	178	0.0219658	0.0356	105	5.93339e-11	7.66416e-07	7.2992e-09	2.07231	31.366	65	120	0.0132437	0.541667	chr1-102132078-102133387,chr1-103460132-103460907,chr1-12401151-12402970,chr1-12460699-12462040,chr1-12549087-12550370,chr1-147896817-147898052,chr1-201294733-201295686,chr1-213399224-213400140,chr1-213967930-213969176,chr1-214017028-214018053,chr1-214192718-214193939,chr1-214247338-214248030,chr1-218692410-218693883,chr1-218925324-218927415,chr1-237866991-237868275,chr1-91564608-91566111,chr1-91…	BMP4,BMP7,CCM2L,CHD7,CITED2,COL11A1,CPE,DHRS3,DSP,FGF8,FGFR2,FGFRL1,FOXC1,FOXF1,FZD1,GATA3,GATA4,GATA6,GJA5,GRHL2,HAND2,HEG1,HES1,HEY1,HEY2,ISL1,JAG1,MEF2C,MSX2,MYBPC3,MYH7,MYL2,NKX2-5,NOG,NRG1,NRP1,NRP2,NSD2,OVOL2,PITX2,POU4F1,PROX1,RARB,RBPJ,RXRA,RYR2,SAV1,SFRP2,SMAD6,SMAD7,SOX11,SOX4,TBX1,TBX2,TBX20,TBX3,TBX5,TGFB2,TGFBR1,TGFBR3,TNNT2,TPM1,WNT11,WNT5A,ZFPM2	nect
GO Biological Process	GO:0042063	gliogenesis	118	9.4773e-10	1.22418e-05	1.03744e-07	1.54139	140.134	216	0.0280267	0.0432	124	2.25444e-10	2.91206e-06	2.34844e-08	1.81222	49.6629	90	190	0.0183374	0.473684	chr1-1356896-1357318,chr1-1359476-1360826,chr1-205025264-205027057,chr1-205030220-205031922,chr1-205055905-205056831,chr1-206453822-206456343,chr1-218692410-218693883,chr1-218925324-218927415,chr1-221273583-221275011,chr1-221285576-221287219,chr1-221787952-221789233,chr1-232105189-232106248,chr1-2348820-2350170,chr1-38041358-38042683,chr1-38050467-38051425,chr1-38417963-38419266,chr1-38444121-384…	ABL1,ADORA2A,ANXA1,APCDD1,AREG,ASCL1,ASPA,C16orf45,CCL2,CD9,CDH2,CNTN2,CNTNAP1,CSK,CSPG4,CTNNB1,DAB1,DAB2IP,DICER1,DISC1,DNER,DRD1,DUSP10,EGFR,EIF2B2,EMX1,EPHA4,FGF10,FGF5,FOXG1,GAP43,GLI3,GSN,HES1,ID4,KRAS,LAMB1,LAMC3,LEF1,LPAR1,LYN,METTL3,MXRA8,MYRF,NEUROD4,NF1,NF2,NFIB,NKX6-1,NR2E1,NRG1,NTRK2,OLIG1,OLIG2,PAFAH1B1,PARD3,PAX2,PAX6,PHOX2B,PICK1,PLP1,POU3F1,POU3F2,PSEN1,PTK2B,PTPRZ1,ROR1,ROR2,RTN4…	nect
GO Biological Process	GO:0061448	connective tissue development	119	9.6725e-10	1.2494e-05	1.04991e-07	1.52604	147.441	225	0.0294882	0.045	257	2.54443e-07	0.00328664	1.27885e-05	1.63963	51.2312	84	196	0.0171149	0.428571	chr1-102132078-102133387,chr1-103460132-103460907,chr1-109844930-109846839,chr1-112515008-112516475,chr1-170874201-170875264,chr1-18541883-18543086,chr1-18618671-18619869,chr1-18737990-18738780,chr1-207917145-207918770,chr1-208068086-208070358,chr1-208154746-208155955,chr1-208181054-208182075,chr1-208197517-208198881,chr1-208240052-208240726,chr1-29983546-29984965,chr1-30250153-30251794,chr1-3051…	AACS,ARRDC3,AXIN2,BARX2,BMP2,BMP3,BMP4,BMP7,BMP8A,BMPR1B,CD34,CD44,CHST11,COL11A1,COL27A1,COL2A1,COL5A1,COMP,CSF1,DGAT2,DLX2,EBF2,EDN1,ENSG00000243696,EVC,FBXW4,FGF18,FGF9,FGFR1,FOXA1,FTO,GLI2,HAND2,HMGA2,ID4,IMPAD1,LEP,MATN1,MEF2C,MEX3C,MSX1,MSX2,MUSTN1,MYCN,MYF5,NFIB,NOG,NOV,OSR1,PAX7,PDGFRB,PITX1,PKD1,PPARGC1A,PRRX1,RARB,ROR2,RUNX1,SCX,SERPINH1,SFRP2,SH3PXD2B,SIX2,SLC25A25,SMAD9,SNAI2,SNX19,SO…	nect
GO Biological Process	GO:0002520	immune system development	120	1.01687e-09	1.3135e-05	1.09458e-07	1.34704	310.309	418	0.0620619	0.0836	457	3.92995e-05	0.507632	0.00111079	1.27962	153.171	196	586	0.0399348	0.334471	chr1-109844930-109846839,chr1-112515008-112516475,chr1-13593255-13594171,chr1-158002116-158003658,chr1-158042898-158043849,chr1-160701282-160702552,chr1-160836712-160838868,chr1-163746971-163748175,chr1-163836069-163837476,chr1-164515240-164516899,chr1-164747548-164748821,chr1-165275070-165276380,chr1-206671634-206672680,chr1-207917145-207918770,chr1-208068086-208070358,chr1-208154746-208155955,c…	ABL1,ADA,ADD2,ANGPT1,ANLN,ANXA1,ASXL1,BARX1,BCL11B,BCL2L11,BCR,BMP4,BMX,BRAF,BRCA2,CACNA1C,CBFA2T3,CD1D,CD28,CD34,CD40LG,CD79B,CD8A,CDKN2B,CEBPA,CEBPE,CHD2,CHD7,CITED2,CSF1,CSF1R,CTNNB1,CTNNBL1,CXCL13,CYLD,DACT2,DCSTAMP,DOCK11,DOCK2,DYRK3,EML1,EOMES,EPAS1,EPHB3,ETV6,FADD,FGF10,FGFR2,FOXE1,FOXL1,FOXP1,FST,FUT10,FZD5,FZD7,FZD8,GAB2,GATA3,GFI1,GLI3,GLRX5,GPC3,GPR183,HAND2,HDAC4,HDAC9,HES1,HHEX,HIPK2…	nect
GO Biological Process	GO:0030155	regulation of cell adhesion	121	1.05164e-09	1.3584e-05	1.12265e-07	1.30776	383.099	501	0.0766198	0.1002	153	2.30184e-09	2.97329e-05	1.94333e-07	1.39439	170.684	238	653	0.0484923	0.364472	chr1-101250197-101251311,chr1-101282670-101284282,chr1-109844930-109846839,chr1-117180147-117181015,chr1-13593255-13594171,chr1-152023307-152025237,chr1-155018625-155019383,chr1-158002116-158003658,chr1-158042898-158043849,chr1-160701282-160702552,chr1-160836712-160838868,chr1-167416347-167417827,chr1-167462790-167463462,chr1-172682430-172683207,chr1-175672895-175675582,chr1-175717455-175718869,c…	ABAT,ABL1,ADA,ADAM10,ADAMDEC1,ADAMTS18,ADORA2A,AJAP1,ANGPT1,ANK3,ANXA1,AP3B1,APBB1IP,ARHGDIB,ASS1,ATXN3L,BCAS3,BMP2,BMP4,BMP7,BRAF,CARMIL1,CASK,CAV1,CCL2,CCL25,CCM2L,CCR2,CD1D,CD244,CD247,CD276,CD28,CD40LG,CD44,CD46,CD47,CD83,CD9,CDH13,CHRD,CITED2,CLASP1,COL26A1,COL8A1,CORO1C,CSF1,CSK,CTLA4,CTNNB1,CXCL12,CXCL13,CYLD,CYP1B1,CYP26B1,CYTH1,DAB1,DACT2,DISC1,DLC1,DLG1,DOCK1,DOCK5,DROSHA,DSCAM,DUSP10,E…	nect
GO Biological Process	GO:2000147	positive regulation of cell motility	122	1.13242e-09	1.46275e-05	1.19897e-07	1.37677	266.567	367	0.0533134	0.0734	196	2.5512e-08	0.000329539	1.68132e-06	1.45206	115.009	167	440	0.0340261	0.379545	chr1-101250197-101251311,chr1-101282670-101284282,chr1-109844930-109846839,chr1-13593255-13594171,chr1-154423347-154424311,chr1-156008277-156009831,chr1-160701282-160702552,chr1-162663185-162664043,chr1-172682430-172683207,chr1-183333535-183334317,chr1-213399224-213400140,chr1-213967930-213969176,chr1-214017028-214018053,chr1-214192718-214193939,chr1-214247338-214248030,chr1-218692410-218693883,c…	ABL1,ACKR3,ADAM10,ADRA2A,ANGPT1,ANO6,ANXA3,ARHGEF2,ATP8A1,BCAR1,BCAS3,BDKRB1,BMP2,BMP4,BMP7,CAPN7,CARMIL1,CCBE1,CCL1,CCL2,CCR2,CD40,CDH13,CEMIP,CLASP1,CMKLR1,COL18A1,CPNE3,CSF1,CSF1R,CXCL12,CXCL13,DAB2IP,DAPK2,DDR2,DIAPH1,DOCK1,DOCK4,DOCK5,DRD1,EDN1,EDN3,EGFR,ELANE,ENPP2,EPB41L4B,EPCAM,ETS1,FADD,FBXO31,FER,FERMT3,FGF1,FGF10,FGF16,FGF18,FGF7,FGFR1,FN1,FOXF1,FOXP1,GATA3,GCNT2,GPSM3,GRB7,HAS2,HDAC4,…	nect
GO Biological Process	GO:0051098	regulation of binding	123	1.28855e-09	1.66442e-05	1.35318e-07	1.45339	189.901	276	0.0379801	0.0552	421	2.1114e-05	0.272729	0.000647812	1.38812	88.609	123	339	0.0250611	0.362832	chr1-10489494-10490927,chr1-10701017-10701762,chr1-10706955-10707654,chr1-10714184-10715308,chr1-10782098-10783410,chr1-1356896-1357318,chr1-152023307-152025237,chr1-172682430-172683207,chr1-18541883-18543086,chr1-18618671-18619869,chr1-18737990-18738780,chr1-205688786-205690032,chr1-226349721-226350810,chr1-226497745-226499050,chr1-22835450-22837228,chr1-22875022-22877177,chr1-232105189-23210624…	ABL1,ADD2,ADRB2,AMFR,ANGPT1,ANKRD33,ARHGAP28,BAMBI,BDNF,BMP2,BMP4,CALM2,CARM1,CAV1,CCM2L,CDON,CRMP1,CTBP2,CTNNB1,CTNNBIP1,CYLD,DAB2IP,DACT1,DDX11,DISC1,DNAJB2,DOT1L,DTNBP1,DVL1,EBF2,EIF3D,EIF3E,EPB41,EPHA4,ERCC4,FOXC1,FRMD7,GATA3,GZMA,HAND2,HDAC4,HDAC8,HES1,HEY1,HEY2,HIPK2,HMGA2,HMOX1,IFNG,IGF1,ISL1,ITGB1BP1,JAK2,KDM1A,KLF4,LEF1,LHX2,LRPAP1,MAPK8,MDFI,MEF2C,MET,MSX1,MSX2,MYOCD,NKX3-1,NOG,NRG1,NRP…	nect
GO Biological Process	GO:0051272	positive regulation of cellular component movement	124	1.32393e-09	1.71012e-05	1.37913e-07	1.37145	271.246	372	0.0542491	0.0744	213	4.91285e-08	0.000634593	2.97931e-06	1.4368	117.623	169	450	0.0344336	0.375556	chr1-101250197-101251311,chr1-101282670-101284282,chr1-109844930-109846839,chr1-13593255-13594171,chr1-154423347-154424311,chr1-156008277-156009831,chr1-160701282-160702552,chr1-162168049-162169909,chr1-162192910-162194490,chr1-162663185-162664043,chr1-172682430-172683207,chr1-183333535-183334317,chr1-213399224-213400140,chr1-213967930-213969176,chr1-214017028-214018053,chr1-214192718-214193939,c…	ABL1,ACKR3,ADAM10,ADRA2A,ANGPT1,ANO6,ANXA3,ARHGEF2,ATP8A1,BCAR1,BCAS3,BDKRB1,BMP2,BMP4,BMP7,CAPN7,CARMIL1,CCBE1,CCL1,CCL2,CCR2,CD40,CDH13,CEMIP,CLASP1,CMKLR1,COL18A1,CPNE3,CSF1,CSF1R,CXCL12,CXCL13,DAB2IP,DAPK2,DDR2,DIAPH1,DOCK1,DOCK4,DOCK5,DRD1,DSCAM,EDN1,EDN3,EGFR,ELANE,ENPP2,EPB41L4B,EPCAM,ETS1,FADD,FBXO31,FER,FERMT3,FGF1,FGF10,FGF16,FGF18,FGF7,FGFR1,FN1,FOXF1,FOXP1,GATA3,GCNT2,GPSM3,GRB7,HAS2,…	nect
GO Biological Process	GO:0048483	autonomic nervous system development	125	1.33478e-09	1.72414e-05	1.37931e-07	1.9976	46.0552	92	0.00921103	0.0184	155	2.6239e-09	3.38929e-05	2.18664e-07	2.66916	11.2395	30	43	0.00611247	0.697674	chr1-221273583-221275011,chr1-221285576-221287219,chr1-6240001-6240776,chr10-33331009-33331618,chr10-33820233-33821154,chr10-33875736-33877112,chr10-34003413-34004410,chr10-34125279-34126590,chr10-8288474-8290055,chr11-19295954-19297583,chr11-19358995-19360461,chr11-19365274-19366605,chr11-19421804-19422817,chr11-19519311-19520629,chr11-19539527-19540814,chr11-19778927-19780595,chr11-19781128-197…	ADARB1,ASCL1,CTNNB1,EDNRA,EDNRB,FZD3,GATA3,GBX2,GDNF,GFRA3,HAND2,HES1,HES3,HLX,INSM1,KIF26A,NAV2,NF1,NRP1,NRP2,PHOX2B,PLXNA4,SEMA3A,SEMA3F,SOX10,SOX11,SOX4,TBX1,TFAP2B,TP63	nect
GO Biological Process	GO:0003205	cardiac chamber development	126	1.46943e-09	1.89806e-05	1.5064e-07	1.5451	135.267	209	0.0270533	0.0418	106	6.31503e-11	8.15713e-07	7.69541e-09	1.93774	40.2531	78	154	0.0158924	0.506494	chr1-102132078-102133387,chr1-103460132-103460907,chr1-12401151-12402970,chr1-12460699-12462040,chr1-12549087-12550370,chr1-147896817-147898052,chr1-201294733-201295686,chr1-213399224-213400140,chr1-213967930-213969176,chr1-214017028-214018053,chr1-214192718-214193939,chr1-214247338-214248030,chr1-214976479-214977655,chr1-218692410-218693883,chr1-218925324-218927415,chr1-237866991-237868275,chr1-…	ANK2,BMP4,BMP7,CCM2L,CHD7,CITED2,COL11A1,CPE,DHRS3,DSP,FGF8,FGFR2,FGFRL1,FOXC1,FOXF1,FRS2,FZD1,GATA3,GATA4,GATA6,GJA5,GRHL2,HAND2,HEG1,HES1,HEY1,HEY2,ISL1,JAG1,KCNK2,LMO4,MEF2C,MSX2,MYBPC3,MYH7,MYL2,MYOCD,NKX2-5,NOG,NRG1,NRP1,NRP2,NSD2,OVOL2,PAX8,PCSK5,PITX2,POU4F1,PRDM1,PROX1,RARB,RBPJ,RXRA,RYR2,SALL1,SALL4,SAV1,SFRP2,SMAD6,SMAD7,SOX11,SOX4,TBX1,TBX2,TBX20,TBX3,TBX5,TGFB2,TGFBR1,TGFBR3,TMEM65,TN…	nect
GO Biological Process	GO:0021536	diencephalon development	127	1.51748e-09	1.96013e-05	1.54341e-07	1.72637	80.5158	139	0.0161032	0.0278	135	4.96536e-10	6.41376e-06	4.75093e-08	2.28554	20.1265	46	77	0.00937245	0.597403	chr10-101732472-101733264,chr10-101767732-101768844,chr10-33331009-33331618,chr10-33820233-33821154,chr10-33875736-33877112,chr10-34003413-34004410,chr10-34125279-34126590,chr11-127844356-127845408,chr11-128133086-128133894,chr11-128363815-128365405,chr11-128473570-128475202,chr11-17773959-17774923,chr11-31650472-31651891,chr13-78020354-78021281,chr14-53174551-53175342,chr14-53613384-53614442,chr…	ADCYAP1,ALDH1A2,ARX,BMP2,BMP4,CNTNAP2,CREB1,ETS1,FGF10,FGF8,FOXB1,GBX2,GHRH,GHRHR,GLI2,HES1,HESX1,ISL1,KCNC1,LEF1,LHX3,MSX1,NCOA1,NOG,NR4A2,NRP1,OLIG2,OTX1,PAX6,PITX1,PITX2,POU3F2,POU4F1,PTN,RBPJ,SALL1,SEMA3A,SEMA5A,SHH,SIX3,SLC6A4,SOX2,SOX3,TAL2,WNT5A,ZEB2	nect
GO Biological Process	GO:0061061	muscle structure development	128	1.51851e-09	1.96147e-05	1.53239e-07	1.35248	295.753	400	0.0591506	0.08	79	1.2085e-12	1.56102e-08	1.97598e-10	1.57782	117.884	186	451	0.0378973	0.412417	chr1-101250197-101251311,chr1-101282670-101284282,chr1-102132078-102133387,chr1-103460132-103460907,chr1-109306000-109308011,chr1-115796826-115797824,chr1-156098466-156099256,chr1-174812103-174813299,chr1-174953274-174955239,chr1-18541883-18543086,chr1-18618671-18619869,chr1-18737990-18738780,chr1-201294733-201295686,chr1-203177115-203178639,chr1-212506281-212507742,chr1-213399224-213400140,chr1-…	ADAM12,ADARB1,ADGRB1,ADGRB3,ADM,AKAP13,ALX4,ANK2,ANKRD33,ATF3,BARX2,BASP1,BIN3,BMP2,BMP4,BVES,CACNA2D2,CACYBP,CASQ2,CAV1,CCM2L,CDH2,CDK1,CDON,CENPF,CHD2,CHD7,CHRNA1,COL11A1,COL19A1,COL3A1,COL6A3,COPRS,CTF1,CTNNB1,CXADR,DCN,DISP1,DMD,DMRTA2,DNER,DSP,EDNRB,ENSG00000282804,EOMES,EPAS1,ETV1,EVC,FGF10,FGFR2,FGFRL1,FHL1,FHOD3,FLNB,FOXC1,FOXF1,FOXK1,FOXN2,FOXP2,FRG1,FZD1,GATA4,GATA6,GLMN,GPCPD1,GREM1,GS…	nect
GO Biological Process	GO:0060675	ureteric bud morphogenesis	129	1.53267e-09	1.97975e-05	1.53469e-07	1.89508	55.4067	105	0.0110813	0.021	137	5.75943e-10	7.43945e-06	5.43026e-08	2.57505	13.592	35	52	0.00713121	0.673077	chr1-163746971-163748175,chr1-163836069-163837476,chr1-164515240-164516899,chr1-164747548-164748821,chr1-165275070-165276380,chr1-245074048-245074735,chr1-245310327-245311515,chr1-245316691-245317911,chr1-245571084-245572360,chr1-245747984-245748891,chr1-9883845-9885099,chr1-9891131-9891671,chr1-9892351-9894435,chr10-100868243-100868775,chr10-100873121-100874493,chr10-100874667-100875333,chr10-10…	ADAMTS16,BMP2,BMP4,CITED1,CTNNB1,CTNNBIP1,DLG1,EYA1,FAT4,FGF1,FGF8,FMN1,GATA3,GDNF,GLI3,GPC3,GREM1,HES1,HNF1B,KIF26B,LHX1,MYC,NOG,PAX2,PAX8,PBX1,PGF,PTCH1,SALL1,SHH,SOX9,TCF21,WNT11,WNT9B,WT1	nect
GO Biological Process	GO:0010001	glial cell differentiation	130	1.88319e-09	2.43252e-05	1.87117e-07	1.61599	107.055	173	0.021411	0.0346	194	2.35405e-08	0.000304073	1.56739e-06	1.8095	38.6848	70	148	0.0142624	0.472973	chr1-1356896-1357318,chr1-1359476-1360826,chr1-205025264-205027057,chr1-205030220-205031922,chr1-205055905-205056831,chr1-221273583-221275011,chr1-221285576-221287219,chr1-221787952-221789233,chr1-2348820-2350170,chr1-38041358-38042683,chr1-38050467-38051425,chr1-38417963-38419266,chr1-38444121-38445633,chr1-63787550-63788269,chr1-63836459-63837431,chr1-64161737-64162665,chr10-100868243-100868775…	ABL1,ADORA2A,ASCL1,ASPA,CD9,CDH2,CNTN2,CNTNAP1,CSK,CTNNB1,DICER1,DNER,DRD1,DUSP10,EGFR,EIF2B2,EMX1,FGF10,FGF5,GAP43,GLI3,GSN,HES1,ID4,KRAS,LAMC3,LEF1,LPAR1,LYN,METTL3,MXRA8,MYRF,NEUROD4,NF1,NFIB,NKX6-1,NRG1,NTRK2,OLIG1,OLIG2,PARD3,PAX2,PAX6,PHOX2B,PICK1,PLP1,POU3F1,POU3F2,PSEN1,PTPRZ1,ROR1,ROR2,SH3TC2,SHH,SKI,SLC8A3,SOD1,SOX10,SOX11,SOX2,SOX4,SOX6,SOX9,SRSF1,STAT3,TENM4,TLR4,TRPC4,VIM,WASF3	nect
GO Biological Process	GO:0060993	kidney morphogenesis	131	1.92582e-09	2.48759e-05	1.89892e-07	1.70495	83.8735	143	0.0167747	0.0286	108	7.22546e-11	9.33312e-07	8.64178e-09	2.31437	21.1721	49	81	0.0099837	0.604938	chr1-163746971-163748175,chr1-163836069-163837476,chr1-164515240-164516899,chr1-164747548-164748821,chr1-165275070-165276380,chr1-245074048-245074735,chr1-245310327-245311515,chr1-245316691-245317911,chr1-245571084-245572360,chr1-245747984-245748891,chr1-9883845-9885099,chr1-9891131-9891671,chr1-9892351-9894435,chr10-100868243-100868775,chr10-100873121-100874493,chr10-100874667-100875333,chr10-10…	ADAMTS16,BMP2,BMP4,CITED1,CTNNB1,CTNNBIP1,DLG1,EYA1,FAT4,FGF1,FGF10,FGF8,FMN1,FRAS1,GATA3,GCNT1,GDNF,GLI3,GPC3,GREM1,HES1,HNF1B,IRX1,IRX2,IRX3,KIF26B,LGR4,LHX1,MYC,NOG,OSR1,PAX2,PAX8,PBX1,PDGFRB,PGF,PKD1,PRKX,PTCH1,SALL1,SHH,SIX2,SOX4,SOX9,TCF21,WNT11,WNT7B,WNT9B,WT1	nect
GO Biological Process	GO:0048593	camera-type eye morphogenesis	132	2.05445e-09	2.65373e-05	2.0104e-07	1.64592	97.8174	161	0.0195635	0.0322	132	4.66058e-10	6.02007e-06	4.56066e-08	2.07084	28.4908	59	109	0.0120212	0.541284	chr1-112515008-112516475,chr1-213399224-213400140,chr1-213967930-213969176,chr1-214017028-214018053,chr1-214192718-214193939,chr1-214247338-214248030,chr1-22684559-22686095,chr1-22689202-22689974,chr1-227922324-227923450,chr1-22835450-22837228,chr1-22875022-22877177,chr1-2348820-2350170,chr1-47412074-47412920,chr1-93574735-93576717,chr1-93687388-93688222,chr1-93739830-93741157,chr1-93766270-93767…	ALDH1A3,ATP8A2,BCAR3,BMP4,BMP7,CDON,COL8A1,CTNNB1,DIO3,DSCAM,EPHB1,EPHB2,FJX1,FOXE3,FRS2,FZD5,GDF11,GLI3,HCN1,HIPK2,IRX5,JAG1,LHX1,MAN2A1,MEGF11,MEIS1,NECTIN1,NECTIN3,NF1,PAX2,PAX6,PITX2,PROX1,PTF1A,PTN,PTPRM,RORB,RP1,RS1,SDK1,SDK2,SIX3,SKI,SOX11,SOX9,SP3,TBX2,TDRD7,TENM3,TFAP2B,THY1,TSPAN12,TWIST1,VEGFA,VSX1,WNT2B,WNT5A,WNT9A,ZEB1	nect
GO Biological Process	GO:0048710	regulation of astrocyte differentiation	133	2.5159e-09	3.24978e-05	2.44345e-07	2.44352	23.327	57	0.0046654	0.0114	926	0.00320072	1	0.0446476	2.07231	6.27321	13	24	0.00264874	0.541667	chr1-205025264-205027057,chr1-205030220-205031922,chr1-205055905-205056831,chr1-43546743-43547919,chr1-43572216-43573556,chr1-57908012-57908955,chr1-58344931-58346365,chr1-58363311-58364309,chr1-58395032-58397708,chr1-58409315-58410456,chr15-87306923-87307782,chr15-87563605-87565214,chr15-87941286-87942550,chr17-31071948-31072637,chr17-31100624-31101992,chr17-55774191-55775465,chr17-56009674-5601…	BMP2,CNTN2,DAB1,EPHA4,HES1,ID4,IL6ST,KDM4A,MYCN,NF1,NOG,NR2E1,NTRK3	nect
GO Biological Process	GO:0001823	mesonephros development	134	2.94713e-09	3.8068e-05	2.8409e-07	1.67298	89.0625	149	0.0178125	0.0298	83	2.80032e-12	3.61717e-08	4.35804e-10	2.33799	23.5245	55	90	0.0112062	0.611111	chr1-163746971-163748175,chr1-163836069-163837476,chr1-164515240-164516899,chr1-164747548-164748821,chr1-165275070-165276380,chr1-245074048-245074735,chr1-245310327-245311515,chr1-245316691-245317911,chr1-245571084-245572360,chr1-245747984-245748891,chr1-9883845-9885099,chr1-9891131-9891671,chr1-9892351-9894435,chr10-100868243-100868775,chr10-100873121-100874493,chr10-100874667-100875333,chr10-10…	ADAMTS16,BMP2,BMP4,BMP7,BMPER,CITED1,CTNNB1,CTNNBIP1,DLG1,EPCAM,EYA1,FAT4,FGF1,FGF10,FGF8,FGFR1,FGFR2,FMN1,FOXC1,GATA3,GDF11,GDNF,GLI3,GPC3,GREM1,HES1,HNF1B,KIF26B,LHX1,MYC,NOG,OSR1,PAX2,PAX8,PBX1,PGF,PKD1,PTCH1,RARB,SALL1,SFRP1,SHH,SIM1,SLIT2,SMAD2,SMAD3,SMAD6,SMAD7,SMAD9,SOX9,TCF21,WNT11,WNT9B,WT1,ZBTB16	nect
GO Biological Process	GO:0030335	positive regulation of cell migration	135	3.12811e-09	4.04058e-05	2.99302e-07	1.37113	259.639	356	0.0519278	0.0712	198	3.0251e-08	0.000390753	1.9735e-06	1.4596	110.304	161	422	0.0328036	0.381517	chr1-101250197-101251311,chr1-101282670-101284282,chr1-109844930-109846839,chr1-13593255-13594171,chr1-154423347-154424311,chr1-156008277-156009831,chr1-160701282-160702552,chr1-162663185-162664043,chr1-172682430-172683207,chr1-183333535-183334317,chr1-213399224-213400140,chr1-213967930-213969176,chr1-214017028-214018053,chr1-214192718-214193939,chr1-214247338-214248030,chr1-218692410-218693883,c…	ABL1,ACKR3,ADAM10,ADRA2A,ANGPT1,ANO6,ANXA3,ARHGEF2,ATP8A1,BCAR1,BCAS3,BDKRB1,BMP2,BMP4,BMP7,CAPN7,CARMIL1,CCBE1,CCL1,CCL2,CCR2,CD40,CDH13,CEMIP,CLASP1,CMKLR1,COL18A1,CPNE3,CSF1,CSF1R,CXCL12,CXCL13,DAB2IP,DAPK2,DDR2,DIAPH1,DOCK1,DOCK4,DOCK5,DRD1,EDN1,EDN3,EGFR,ELANE,ENPP2,EPB41L4B,ETS1,FADD,FBXO31,FER,FERMT3,FGF1,FGF10,FGF16,FGF18,FGF7,FGFR1,FN1,FOXF1,FOXP1,GATA3,GCNT2,GPSM3,GRB7,HAS2,HDAC4,HDAC7,…	nect
GO Biological Process	GO:0008285	negative regulation of cell proliferation	136	3.36339e-09	4.34449e-05	3.19448e-07	1.28927	402.555	519	0.080511	0.1038	104	5.21812e-11	6.74024e-07	6.481e-09	1.43467	171.468	246	656	0.0501223	0.375	chr1-111888073-111889356,chr1-111903159-111905292,chr1-117180147-117181015,chr1-12040102-12041022,chr1-13593255-13594171,chr1-152023307-152025237,chr1-156098466-156099256,chr1-157450771-157451973,chr1-168755574-168756797,chr1-168803639-168804949,chr1-213399224-213400140,chr1-213967930-213969176,chr1-214017028-214018053,chr1-214192718-214193939,chr1-214247338-214248030,chr1-214463401-214464150,chr…	ADARB1,ADCYAP1,ADGRB1,ADM,ADORA2A,ALDH1A2,AMBRA1,APOH,ARID2,ASPH,ATP8A2,AXIN2,BCHE,BCL11B,BMP2,BMP4,BMP7,BMPR1B,BRCA2,BTG1,CASK,CAV1,CBFA2T3,CD9,CDH13,CDH5,CDKN2B,CDKN3,CEBPA,CHD5,COL18A1,COL4A3,COPS8,CSF1R,CSK,CTBP2,CTLA4,CTNNA1,CTNNB1,CTNNBIP1,CUL1,CYP1B1,DAB2IP,DACH1,DDX20,DEC1,DFNA5,DICER1,DIS3L2,DLC1,DLG1,DLG3,DNAJB2,DPT,DUSP10,E2F3,E2F7,EFNB2,ENPP7,EPHB1,EPPK1,ERBB4,ETS1,ETV3,FAM129B,FERMT1…	nect
GO Biological Process	GO:0010770	positive regulation of cell morphogenesis involved in differentiation	137	4.13988e-09	5.34749e-05	3.90328e-07	1.61761	102.002	165	0.0204004	0.033	438	2.65763e-05	0.343286	0.000783758	1.61968	35.8096	58	137	0.0118174	0.423358	chr1-109529642-109531017,chr1-115341813-115342526,chr1-152023307-152025237,chr1-232105189-232106248,chr1-39046465-39048149,chr1-39089501-39090534,chr1-39152909-39154094,chr1-39213336-39215570,chr1-84715413-84716243,chr10-116879316-116881043,chr10-116892829-116893776,chr10-127415771-127417041,chr10-33331009-33331618,chr10-33820233-33821154,chr10-33875736-33877112,chr10-34003413-34004410,chr10-3412…	ABL1,ACTR2,AMIGO1,BAIAP2,BDNF,BRAF,CAPRIN1,CARMIL1,CDH4,CDKL5,CUX1,CXCL12,DISC1,DOCK1,DOCK5,DSCAM,EFNA5,EPHA4,FBXO31,FN1,GOLGA4,HAS2,IL1RAPL1,IST1,KALRN,L1CAM,LPAR3,MACF1,MAP1B,NET1,NGF,NRG1,NRP1,NTN1,NTRK2,NTRK3,OLFM4,OPA1,PAFAH1B1,PAK1,PAK3,PLXNC1,POU4F2,PREX1,PTPRD,RAB11A,ROBO1,RREB1,S100A10,SEMA5A,SEMA7A,SHTN1,SLIT2,SLITRK1,TIAM1,TRPC5,VEGFA,ZEB2	nect
GO Biological Process	GO:0030900	forebrain development	138	4.42494e-09	5.71569e-05	4.1418e-07	1.33155	311.666	415	0.0623332	0.083	35	1.60635e-19	2.07492e-15	5.92835e-17	1.83428	95.405	175	365	0.0356561	0.479452	chr1-112515008-112516475,chr1-164747548-164748821,chr1-165275070-165276380,chr1-165441151-165441984,chr1-175672895-175675582,chr1-175717455-175718869,chr1-176058430-176059239,chr1-19730406-19732112,chr1-205025264-205027057,chr1-205030220-205031922,chr1-205055905-205056831,chr1-206453822-206456343,chr1-213399224-213400140,chr1-213967930-213969176,chr1-214017028-214018053,chr1-214192718-214193939,c…	ADCYAP1,AGTPBP1,ALDH1A2,ALDH1A3,ALK,ANXA3,APAF1,ARX,ASCL1,BCL11B,BMP2,BMP4,BTBD3,C16orf45,CCKAR,CDH2,CDON,CEP120,CHD5,CHD7,CHRD,CNTN2,CNTNAP2,COL3A1,CREB1,CSF1R,CTNNB1,CXCL12,DAB1,DAB2IP,DCLK1,DCLK2,DCT,DISC1,DLC1,DLX2,DMRTA2,DNAH5,DPCD,DRD1,EFHC1,EGFR,EMX1,EMX2,EOMES,EPHA5,EPHB2,EPHB3,ERBB4,ETS1,EXT1,EZH1,FAT4,FEZ1,FGF10,FGF8,FGFR1,FGFR2,FOXB1,FOXG1,FOXP2,FRS2,FUT10,FYN,GBX2,GDPD5,GHRH,GHRHR,GLI…	nect
GO Biological Process	GO:0097485	neuron projection guidance	139	4.58686e-09	5.92484e-05	4.26247e-07	1.4027	219.577	308	0.0439154	0.0616	37	8.05546e-19	1.04052e-14	2.81223e-16	2.05743	58.8113	121	225	0.0246536	0.537778	chr1-12040102-12041022,chr1-1356896-1357318,chr1-158002116-158003658,chr1-158042898-158043849,chr1-164747548-164748821,chr1-165275070-165276380,chr1-165441151-165441984,chr1-175672895-175675582,chr1-175717455-175718869,chr1-176058430-176059239,chr1-204721223-204722550,chr1-205025264-205027057,chr1-205030220-205031922,chr1-205055905-205056831,chr1-207917145-207918770,chr1-208068086-208070358,chr1-…	ALCAM,APBB2,ARX,B3GNT2,BCL11B,BDNF,BMP7,BMPR1B,BOC,CDH4,CHN1,CNTN2,CNTN4,CREB1,CRMP1,CSF1R,CXCL12,CXCR4,DAB1,DCC,DRGX,DVL1,EFNA5,EFNB1,EFNB2,ENAH,EPHA4,EPHA5,EPHA7,EPHB1,EPHB2,EPHB3,ETV1,EXT1,FAM129B,FEZ1,FGF8,FLRT2,FLRT3,FOXG1,FRS2,FYN,FZD3,GAB2,GAP43,GATA3,GBX2,GDNF,GFRA1,GFRA2,GFRA3,GLI2,GLI3,GRB10,GRB7,IRS2,ISL1,ISL2,KIF5C,KIRREL1,KLF7,KRAS,L1CAM,LGI1,LHX1,LHX2,LHX3,LMX1A,NCAM1,NECTIN1,NFASC,…	nect
GO Biological Process	GO:0007411	axon guidance	140	4.70209e-09	6.07368e-05	4.33834e-07	1.40319	218.786	307	0.0437573	0.0614	38	1.04984e-18	1.35608e-14	3.56864e-16	2.05872	58.2885	120	223	0.0244499	0.538117	chr1-12040102-12041022,chr1-1356896-1357318,chr1-158002116-158003658,chr1-158042898-158043849,chr1-164747548-164748821,chr1-165275070-165276380,chr1-165441151-165441984,chr1-175672895-175675582,chr1-175717455-175718869,chr1-176058430-176059239,chr1-204721223-204722550,chr1-205025264-205027057,chr1-205030220-205031922,chr1-205055905-205056831,chr1-207917145-207918770,chr1-208068086-208070358,chr1-…	ALCAM,APBB2,ARX,B3GNT2,BCL11B,BDNF,BMP7,BMPR1B,BOC,CDH4,CHN1,CNTN2,CNTN4,CREB1,CRMP1,CSF1R,CXCL12,CXCR4,DAB1,DCC,DRGX,DVL1,EFNA5,EFNB1,EFNB2,ENAH,EPHA4,EPHA5,EPHA7,EPHB1,EPHB2,EPHB3,ETV1,EXT1,FAM129B,FEZ1,FGF8,FLRT2,FLRT3,FOXG1,FRS2,FYN,FZD3,GAB2,GAP43,GATA3,GBX2,GDNF,GFRA1,GFRA2,GFRA3,GLI2,GLI3,GRB10,GRB7,IRS2,ISL1,ISL2,KIF5C,KIRREL1,KLF7,KRAS,L1CAM,LGI1,LHX1,LHX2,LHX3,LMX1A,NCAM1,NECTIN1,NFASC,…	nect
GO Biological Process	GO:0072210	metanephric nephron development	141	5.344e-09	6.90284e-05	4.89563e-07	2.15463	32.9522	71	0.00659045	0.0142	250	2.01252e-07	0.00259957	1.03983e-05	2.66646	8.62566	23	33	0.00468623	0.69697	chr1-207917145-207918770,chr1-208068086-208070358,chr1-208154746-208155955,chr1-208181054-208182075,chr1-208197517-208198881,chr1-208240052-208240726,chr1-245074048-245074735,chr1-245310327-245311515,chr1-245316691-245317911,chr1-245571084-245572360,chr1-245747984-245748891,chr10-100868243-100868775,chr10-100873121-100874493,chr10-100874667-100875333,chr11-27390778-27393278,chr11-27422821-2742361…	BMP4,CD34,FMN1,GDNF,GREM1,HES1,IRX1,IRX2,KIF26B,LGR4,LHX1,OSR1,PAX2,PAX8,PDGFRA,PDGFRB,PKD1,SALL1,SIX2,SOX9,TCF21,TFAP2B,WT1	nect
GO Biological Process	GO:0010720	positive regulation of cell development	142	5.35878e-09	6.92194e-05	4.87461e-07	1.30363	360.532	470	0.0721063	0.094	65	8.42645e-14	1.08844e-09	1.67453e-11	1.59341	123.634	197	473	0.0401386	0.41649	chr1-109529642-109531017,chr1-109844930-109846839,chr1-111724487-111725879,chr1-115341813-115342526,chr1-1356896-1357318,chr1-152023307-152025237,chr1-156008277-156009831,chr1-177233334-177234194,chr1-177793733-177794996,chr1-202575653-202576568,chr1-202586020-202586833,chr1-202639298-202639862,chr1-213399224-213400140,chr1-213967930-213969176,chr1-214017028-214018053,chr1-214192718-214193939,chr…	ABL1,ACTR2,ADCYAP1,AKAP6,ALKAL2,AMIGO1,ARHGEF2,ARSB,ASCL1,ASPA,ATP8A2,AVIL,BAIAP2,BDNF,BMP2,BMP4,BMP7,BRAF,BRINP1,BRINP2,CAPRIN1,CARMIL1,CBFA2T2,CCR2,CDH4,CDH5,CDKL5,CDON,COBL,CRTC1,CSF1,CSNK1D,CTNNB1,CUX1,CXCL12,CXCR4,DAB1,DAB2IP,DCT,DICER1,DISC1,DLX2,DMRTA2,DOCK1,DOCK5,DPYSL3,DSCAM,DVL1,ECT2,EDN1,EFNA5,ENC1,EPHA3,EPHA4,EPHB2,ETV5,FAM129B,FBXO31,FEZ1,FGFR1,FN1,FOXA1,FOXG1,FOXO6,FYN,FZD3,GDF6,GDP…	nect
GO Biological Process	GO:0001704	formation of primary germ layer	143	5.82505e-09	7.52421e-05	5.26169e-07	1.688	82.3461	139	0.0164692	0.0278	192	2.09201e-08	0.000270225	1.40742e-06	1.92953	30.0591	58	115	0.0118174	0.504348	chr1-102132078-102133387,chr1-103460132-103460907,chr1-68211485-68212327,chr10-100868243-100868775,chr10-100873121-100874493,chr10-100874667-100875333,chr10-121309780-121312821,chr10-121339592-121340955,chr10-121449163-121450817,chr10-121680608-121682950,chr10-121683507-121685490,chr10-33331009-33331618,chr11-10784138-10785413,chr11-34546098-34547181,chr11-44190691-44192294,chr11-75902641-7590389…	BMP4,BMP7,CHRD,COL11A1,COL12A1,COL4A2,COL6A1,COL8A1,CRB2,CTNNB1,CTR9,DUSP4,ELF5,EOMES,ETS2,EXT2,EYA1,EYA2,FGFR2,FN1,FOXC1,FOXF1,GATA6,HMGA2,HNF1B,HSBP1,INHBA,ITGAV,ITGB1,ITGB4,ITGB5,KIF16B,KLF4,LAMB1,LEF1,LEO1,LHX1,MMP15,MMP2,MSGN1,NF2,NOG,NR4A3,PAX2,POFUT2,POU5F1,SCX,SIX2,SMAD2,SMAD3,SOX17,SOX2,SOX7,TBX20,TWSG1,WLS,WNT11,WNT5A	nect
GO Biological Process	GO:0072171	mesonephric tubule morphogenesis	144	5.87028e-09	7.58264e-05	5.26572e-07	1.83931	57.6303	106	0.011526	0.0212	123	2.1952e-10	2.83554e-06	2.30532e-08	2.59865	13.8533	36	53	0.00733496	0.679245	chr1-163746971-163748175,chr1-163836069-163837476,chr1-164515240-164516899,chr1-164747548-164748821,chr1-165275070-165276380,chr1-245074048-245074735,chr1-245310327-245311515,chr1-245316691-245317911,chr1-245571084-245572360,chr1-245747984-245748891,chr1-9883845-9885099,chr1-9891131-9891671,chr1-9892351-9894435,chr10-100868243-100868775,chr10-100873121-100874493,chr10-100874667-100875333,chr10-10…	ADAMTS16,BMP2,BMP4,CITED1,CTNNB1,CTNNBIP1,DLG1,EYA1,FAT4,FGF1,FGF8,FMN1,GATA3,GDNF,GLI3,GPC3,GREM1,HES1,HNF1B,KIF26B,LHX1,MYC,NOG,OSR1,PAX2,PAX8,PBX1,PGF,PTCH1,SALL1,SHH,SOX9,TCF21,WNT11,WNT9B,WT1	nect
GO Biological Process	GO:0048592	eye morphogenesis	145	5.91891e-09	7.64546e-05	5.27273e-07	1.55401	121.621	189	0.0243241	0.0378	134	4.77818e-10	6.17197e-06	4.60595e-08	1.92627	37.3779	72	143	0.0146699	0.503497	chr1-101250197-101251311,chr1-101282670-101284282,chr1-102106848-102107989,chr1-102132078-102133387,chr1-112515008-112516475,chr1-172682430-172683207,chr1-197732506-197733922,chr1-213399224-213400140,chr1-213967930-213969176,chr1-214017028-214018053,chr1-214192718-214193939,chr1-214247338-214248030,chr1-22684559-22686095,chr1-22689202-22689974,chr1-227922324-227923450,chr1-22835450-22837228,chr1-…	AGTPBP1,ALDH1A3,ATP8A2,BCAR3,BMP4,BMP7,CDON,COL5A1,COL8A1,CRB1,CTNNB1,DIO3,DSCAM,EFEMP1,EPHB1,EPHB2,FASLG,FBN1,FJX1,FOXE3,FRS2,FZD5,GDF11,GLI3,GNAT1,HCN1,HIPK2,IRX5,JAG1,LHX1,MAN2A1,MEGF11,MEIS1,NECTIN1,NECTIN3,NF1,NR2E3,NTRK2,OLFM3,PAX2,PAX6,PITX2,PRDM1,PROX1,PTF1A,PTN,PTPRM,RARB,RORB,RP1,RS1,SDK1,SDK2,SIX3,SKI,SOX11,SOX9,SP3,STAT3,TBX2,TDRD7,TENM3,TFAP2B,THY1,TSPAN12,TWIST1,VEGFA,VSX1,WNT2B,WNT…	nect
GO Biological Process	GO:0000904	cell morphogenesis involved in differentiation	146	6.4959e-09	8.39076e-05	5.7471e-07	1.28927	388.593	501	0.0777185	0.1002	22	9.25113e-23	1.19497e-18	5.43168e-20	1.77654	128.339	228	491	0.0464548	0.464359	chr1-109529642-109531017,chr1-12040102-12041022,chr1-1356896-1357318,chr1-158002116-158003658,chr1-158042898-158043849,chr1-164747548-164748821,chr1-165275070-165276380,chr1-165441151-165441984,chr1-175672895-175675582,chr1-175717455-175718869,chr1-176058430-176059239,chr1-182972726-182973753,chr1-204721223-204722550,chr1-205025264-205027057,chr1-205030220-205031922,chr1-205055905-205056831,chr1-…	ABL1,ADARB1,ADGRB1,ALCAM,AMIGO1,ANK3,APBB2,ARC,ARHGEF26,ARX,ATP8A2,AUTS2,B3GNT2,BAIAP2,BCL11B,BDNF,BMP7,BMPR1B,BOC,BTBD3,BVES,C9orf72,CCKAR,CDH11,CDH4,CHN1,CLIC5,CNTN2,CNTN4,COBL,COL18A1,COL25A1,CREB1,CRMP1,CSF1R,CTNNA2,CTNNB1,CTNND2,CXCL12,CXCR4,DAB1,DACT2,DCC,DCLK1,DRGX,DSCAM,DSCAML1,DTNBP1,DVL1,EFNA5,EFNB1,EFNB2,ENAH,EPHA4,EPHA5,EPHA7,EPHB1,EPHB2,EPHB3,ETV1,EXT1,FAM129B,FARP1,FER,FERMT3,FEZ1,F…	nect
GO Biological Process	GO:0072164	mesonephric tubule development	147	6.60097e-09	8.52647e-05	5.80032e-07	1.66733	86.3658	144	0.0172732	0.0288	85	4.33841e-12	5.60392e-08	6.59285e-10	2.35776	22.479	53	86	0.0107987	0.616279	chr1-163746971-163748175,chr1-163836069-163837476,chr1-164515240-164516899,chr1-164747548-164748821,chr1-165275070-165276380,chr1-245074048-245074735,chr1-245310327-245311515,chr1-245316691-245317911,chr1-245571084-245572360,chr1-245747984-245748891,chr1-9883845-9885099,chr1-9891131-9891671,chr1-9892351-9894435,chr10-100868243-100868775,chr10-100873121-100874493,chr10-100874667-100875333,chr10-10…	ADAMTS16,BMP2,BMP4,BMP7,BMPER,CITED1,CTNNB1,CTNNBIP1,DLG1,EPCAM,EYA1,FAT4,FGF1,FGF8,FGFR1,FGFR2,FMN1,FOXC1,GATA3,GDF11,GDNF,GLI3,GPC3,GREM1,HES1,HNF1B,KIF26B,LHX1,MYC,NOG,OSR1,PAX2,PAX8,PBX1,PGF,PKD1,PTCH1,RARB,SALL1,SFRP1,SHH,SIM1,SLIT2,SMAD2,SMAD3,SMAD6,SMAD7,SMAD9,SOX9,TCF21,WNT11,WNT9B,WT1	nect
GO Biological Process	GO:0003231	cardiac ventricle development	148	6.86281e-09	8.86469e-05	5.98966e-07	1.59512	105.948	169	0.0211896	0.0338	103	4.73516e-11	6.11641e-07	5.93826e-09	2.09274	30.5819	64	117	0.0130399	0.547009	chr1-102132078-102133387,chr1-103460132-103460907,chr1-147896817-147898052,chr1-201294733-201295686,chr1-213399224-213400140,chr1-213967930-213969176,chr1-214017028-214018053,chr1-214192718-214193939,chr1-214247338-214248030,chr1-214976479-214977655,chr1-218692410-218693883,chr1-218925324-218927415,chr1-237866991-237868275,chr1-87369584-87371742,chr1-91564608-91566111,chr1-91611383-91612450,chr1-…	BMP4,CCM2L,CHD7,CITED2,COL11A1,CPE,DSP,FGFR2,FGFRL1,FOXC1,FOXF1,FRS2,FZD1,GATA3,GATA4,GJA5,GRHL2,HAND2,HEG1,HES1,HEY1,HEY2,ISL1,JAG1,KCNK2,LMO4,MEF2C,MYBPC3,MYH7,MYL2,MYOCD,NKX2-5,NOG,NRG1,NSD2,PAX8,PITX2,POU4F1,PRDM1,PROX1,RBPJ,RXRA,RYR2,SALL1,SALL4,SAV1,SFRP2,SMAD6,SMAD7,SOX11,SOX4,TBX20,TBX3,TBX5,TGFB2,TGFBR1,TGFBR3,TMEM65,TNNT2,TPM1,WNT11,WNT5A,XIRP2,ZFPM2	nect
GO Biological Process	GO:0048534	hematopoietic or lymphoid organ development	149	9.07846e-09	0.000117267	7.87023e-07	1.33249	297.937	397	0.0595875	0.0794	485	5.79564e-05	0.748622	0.00154355	1.27983	146.113	187	559	0.0381011	0.334526	chr1-109844930-109846839,chr1-112515008-112516475,chr1-13593255-13594171,chr1-158002116-158003658,chr1-158042898-158043849,chr1-160701282-160702552,chr1-160836712-160838868,chr1-163746971-163748175,chr1-163836069-163837476,chr1-164515240-164516899,chr1-164747548-164748821,chr1-165275070-165276380,chr1-206671634-206672680,chr1-207917145-207918770,chr1-208068086-208070358,chr1-208154746-208155955,c…	ABL1,ADA,ADD2,ANGPT1,ANLN,ANXA1,ASXL1,BARX1,BCL11B,BCL2L11,BCR,BMP4,BMX,BRAF,BRCA2,CBFA2T3,CD1D,CD28,CD34,CD40LG,CD79B,CD8A,CDKN2B,CEBPA,CEBPE,CHD2,CHD7,CITED2,CSF1,CSF1R,CTNNB1,CXCL13,CYLD,DACT2,DCSTAMP,DOCK11,DOCK2,DYRK3,EML1,EOMES,EPAS1,EPHB3,ETV6,FADD,FGF10,FGFR2,FOXE1,FOXL1,FOXP1,FST,FUT10,FZD5,FZD7,FZD8,GAB2,GATA3,GFI1,GLI3,GLRX5,GPC3,GPR183,HAND2,HDAC4,HDAC9,HES1,HHEX,HIPK2,HSPA9,IFNE,IFNG…	nect
GO Biological Process	GO:0002065	columnar/cuboidal epithelial cell differentiation	150	9.51898e-09	0.000122957	8.19711e-07	1.71917	73.8731	127	0.0147746	0.0254	535	0.00013254	1	0.00320003	1.68664	24.3087	41	93	0.00835371	0.44086	chr1-213399224-213400140,chr1-213967930-213969176,chr1-214017028-214018053,chr1-214192718-214193939,chr1-214247338-214248030,chr10-101732472-101733264,chr10-101767732-101768844,chr10-121309780-121312821,chr10-121339592-121340955,chr10-121449163-121450817,chr10-121680608-121682950,chr10-121683507-121685490,chr11-31650472-31651891,chr11-75902641-75903890,chr12-103099795-103100846,chr12-103207579-10…	ABL1,ASCL1,B9D1,BMP2,BMP4,CBFA2T2,CDH2,CLIC5,EMX1,FGF8,FGFR1,FGFR2,FOXA1,GATA4,GATA5,GATA6,HES1,INSM1,JAG1,LEF1,NKX6-1,PAFAH1B1,PAX6,PRDM1,PROX1,RARB,RBPJ,RFX3,RFX6,RXRA,SAV1,SLC4A7,SLITRK6,SOD1,SOX11,SOX4,TIGAR,TMC1,TP63,WNT11,WNT5A	nect
GO Biological Process	GO:0001657	ureteric bud development	151	1.01142e-08	0.000130645	8.65201e-07	1.65871	86.2113	143	0.0172423	0.0286	89	1.03436e-11	1.33608e-07	1.50121e-09	2.34049	22.2176	52	85	0.010595	0.611765	chr1-163746971-163748175,chr1-163836069-163837476,chr1-164515240-164516899,chr1-164747548-164748821,chr1-165275070-165276380,chr1-245074048-245074735,chr1-245310327-245311515,chr1-245316691-245317911,chr1-245571084-245572360,chr1-245747984-245748891,chr1-9883845-9885099,chr1-9891131-9891671,chr1-9892351-9894435,chr10-100868243-100868775,chr10-100873121-100874493,chr10-100874667-100875333,chr10-10…	ADAMTS16,BMP2,BMP4,BMP7,BMPER,CITED1,CTNNB1,CTNNBIP1,DLG1,EPCAM,EYA1,FAT4,FGF1,FGF8,FGFR1,FGFR2,FMN1,FOXC1,GATA3,GDF11,GDNF,GLI3,GPC3,GREM1,HES1,HNF1B,KIF26B,LHX1,MYC,NOG,OSR1,PAX2,PAX8,PBX1,PGF,PTCH1,RARB,SALL1,SFRP1,SHH,SIM1,SLIT2,SMAD2,SMAD3,SMAD6,SMAD7,SMAD9,SOX9,TCF21,WNT11,WNT9B,WT1	nect
GO Biological Process	GO:0061035	regulation of cartilage development	152	1.12093e-08	0.00014479	9.52566e-07	1.77267	64.3099	114	0.012862	0.0228	195	2.54406e-08	0.000328616	1.68521e-06	2.28314	16.2058	37	62	0.00753871	0.596774	chr1-227922324-227923450,chr11-114114900-114115956,chr11-114170128-114171581,chr11-114208956-114210531,chr11-114218965-114220575,chr11-15621873-15623994,chr11-15662913-15664409,chr11-15773093-15775525,chr11-15875331-15876520,chr11-15889619-15890910,chr11-75902641-75903890,chr12-124216840-124218220,chr12-124231933-124232987,chr12-124334660-124335757,chr12-23001959-23002978,chr12-23307057-23308346,…	ADAMTS12,ADAMTS7,AXIN2,BMP2,BMP4,BMPR1B,CARM1,CTNNB1,EFEMP1,FGF18,FRZB,GDF6,GLI2,GLI3,GREM1,LEP,LOXL2,MAF,NOG,PKDCC,PTHLH,RARB,RFLNA,SCX,SIX2,SMAD3,SNAI2,SOX5,SOX6,SOX9,TAPT1,TGFBR1,TRPS1,WNT11,WNT5A,WNT9A,ZBTB16	nect
GO Biological Process	GO:0048863	stem cell differentiation	153	1.13175e-08	0.000146188	9.5548e-07	1.54368	121.139	187	0.0242279	0.0374	77	4.71879e-13	6.09526e-09	7.91592e-11	2.12864	34.764	74	133	0.0150774	0.556391	chr1-200330324-200331523,chr1-218692410-218693883,chr1-218925324-218927415,chr1-26403317-26404298,chr10-100868243-100868775,chr10-100873121-100874493,chr10-100874667-100875333,chr10-121309780-121312821,chr10-121339592-121340955,chr10-121449163-121450817,chr10-121680608-121682950,chr10-121683507-121685490,chr10-33331009-33331618,chr10-33820233-33821154,chr10-33875736-33877112,chr10-34003413-340044…	ALDH1A2,ASCL1,BCHE,CHD2,CORO1C,EDN1,EDN3,EDNRA,EDNRB,EFNB1,EOMES,EPCAM,ERBB4,ESR1,FGFR2,FOXA1,FOXC1,FRZB,FZD1,GBX2,GDNF,GREM1,GSC,HAND2,HES1,HHEX,HMGA2,HNF1B,ISL1,JAG1,JARID2,KBTBD8,KIT,KITLG,LEF1,LIN28A,MEF2C,MEOX1,MSI2,MSX1,MSX2,MYOCD,NRG1,NRP1,OSR1,OVOL2,PAX2,PHOX2B,PITX2,POU6F2,RBPJ,RDH10,SEMA3A,SEMA3F,SFRP1,SHH,SIX3,SNAI2,SOX10,SOX11,SOX17,SOX21,SOX9,TAPT1,TBX1,TBX2,TCOF1,TGFB2,TP63,TWIST1,W…	nect
GO Biological Process	GO:0048589	developmental growth	154	1.13568e-08	0.000146696	9.52573e-07	1.35794	257.743	350	0.0515486	0.07	94	2.09516e-11	2.70631e-07	2.87906e-09	1.62847	89.6546	146	343	0.0297473	0.425656	chr1-101250197-101251311,chr1-101282670-101284282,chr1-109844930-109846839,chr1-1356896-1357318,chr1-162663185-162664043,chr1-18541883-18543086,chr1-18618671-18619869,chr1-18737990-18738780,chr1-218692410-218693883,chr1-218925324-218927415,chr1-245074048-245074735,chr1-245310327-245311515,chr1-245316691-245317911,chr1-245571084-245572360,chr1-245747984-245748891,chr1-29983546-29984965,chr1-302501…	ABL1,ADARB1,ADM,ALCAM,ANKRD11,ANXA1,APBA1,APBA2,AREG,ARID2,AUTS2,BDNF,BIN3,BMP4,BMPR1B,BNC2,BRCA2,C3orf58,C9orf72,CCM2L,CHRNA1,CHST11,COBL,COL27A1,COMP,CPQ,CSF1,CTNNB1,CTR9,CYP19A1,DCLK1,DDR2,DHCR7,DVL1,EFNA5,EMX1,EN1,ENSG00000243696,ERBB4,ESR1,EVC,FGF1,FGF10,FGF7,FGFR2,FLRT1,FLRT3,FMN1,FOXC1,FZD7,GAP43,GAS1,GATA3,GATA4,GLI2,GLI3,GPD2,GRHL2,GSN,HEG1,HELT,HHEX,HNF1B,IGF1,ITGB1,KIF26B,LARGE1,LEP,LH…	nect
GO Biological Process	GO:0035567	non-canonical Wnt signaling pathway	155	1.13968e-08	0.000147213	9.49762e-07	1.74358	68.8239	120	0.0137648	0.024	789	0.00153878	1	0.025192	1.45213	35.8096	52	137	0.010595	0.379562	chr1-1356896-1357318,chr1-1833360-1834734,chr1-24363938-24365582,chr1-24374729-24376070,chr1-63787550-63788269,chr1-63836459-63837431,chr1-64161737-64162665,chr10-112738651-112739456,chr10-112753847-112754834,chr10-112834547-112835591,chr10-113018201-113021130,chr10-113027274-113028822,chr10-113049764-113050378,chr10-113099314-113100393,chr10-113183153-113184509,chr10-35751067-35753227,chr10-3642…	AGO2,AP2A2,CALM1,CELSR1,CTNNB1,DAAM1,DVL1,FRZB,FZD1,FZD10,FZD3,FZD4,FZD5,FZD7,FZD8,GNAO1,GNB1,GNG2,GPC4,GPC6,GRHL3,LEF1,MAGI2,MAP3K7,NFATC1,PDE6A,PLCB1,PPP3CA,PPP3CB,PRICKLE1,PRICKLE2,PSMA2,PSMA6,PSMB3,PSMB7,PSMD6,PSMD7,PSMF1,ROR1,ROR2,RYK,SFRP1,SFRP2,TCF7L2,TIAM1,TNRC6B,TNRC6C,WNT11,WNT5A,WNT7A,WNT9B,ZNRF3	nect
GO Biological Process	GO:0006935	chemotaxis	156	1.14417e-08	0.000147793	9.47388e-07	1.30833	336.306	440	0.0672613	0.088	122	1.97117e-10	2.54616e-06	2.08702e-08	1.48867	129.646	193	496	0.0393235	0.389113	chr1-101250197-101251311,chr1-101282670-101284282,chr1-12040102-12041022,chr1-1356896-1357318,chr1-154423347-154424311,chr1-158002116-158003658,chr1-158042898-158043849,chr1-160701282-160702552,chr1-164747548-164748821,chr1-165275070-165276380,chr1-165441151-165441984,chr1-175672895-175675582,chr1-175717455-175718869,chr1-176058430-176059239,chr1-204721223-204722550,chr1-205025264-205027057,chr1-…	ABCC1,ACKR3,ACKR4,ALCAM,AMOT,ANGPT1,ANO6,ANXA1,APBB2,ARX,B3GNT2,BCAR1,BCL11B,BDNF,BMP4,BMP7,BMPR1B,BOC,CCL1,CCL2,CCL25,CCR2,CCR5,CDH4,CHN1,CMKLR1,CNTN2,CNTN4,COLEC10,CREB1,CRMP1,CSF1R,CSF3R,CXADR,CXCL12,CXCL13,CXCR4,CYP7B1,DAB1,DCC,DOCK2,DOCK4,DRGX,DVL1,EDN3,EDNRB,EFNA5,EFNB1,EFNB2,ENAH,ENPP2,EPHA4,EPHA5,EPHA7,EPHB1,EPHB2,EPHB3,ETV1,EXT1,FAM129B,FER,FEZ1,FGF10,FGF7,FGF8,FLRT2,FLRT3,FOXG1,FRS2,FYN…	nect
GO Biological Process	GO:0010975	regulation of neuron projection development	157	1.32599e-08	0.000171278	1.09094e-06	1.31031	329.693	432	0.0659385	0.0864	47	4.73401e-16	6.11492e-12	1.30105e-13	1.69026	110.043	186	421	0.0378973	0.441805	chr1-109529642-109531017,chr1-111724487-111725879,chr1-113058699-113059928,chr1-113253159-113256572,chr1-115341813-115342526,chr1-12040102-12041022,chr1-1356896-1357318,chr1-170874201-170875264,chr1-172084992-172085823,chr1-172238276-172240402,chr1-175672895-175675582,chr1-175717455-175718869,chr1-176058430-176059239,chr1-202575653-202576568,chr1-202586020-202586833,chr1-202639298-202639862,chr1-…	ABL1,ACTR2,ADCYAP1,ADGRB3,ALKAL2,AMIGO1,ARC,ARSB,ASAP1,ATP8A2,AVIL,BAIAP2,BARHL2,BDNF,BMP7,BRAF,CAPRIN1,CARM1,CBFA2T2,CDH4,CDKL5,CHN1,CNTN2,COBL,CRMP1,CRTC1,CSMD3,CTTN,CUX1,CXCL12,DAB1,DAB2IP,DCC,DENND5A,DISC1,DNM3,DPYSL3,DSCAM,DVL1,EFNA5,EFNB2,ENC1,EPHA3,EPHA4,EPHA7,EPHB2,EPHB3,FBXO31,FBXO7,FEZ1,FGFR1,FKBP4,FN1,FOXO6,FRMD7,FSTL4,FYN,GATA3,GFI1,GOLGA4,GRID2,HGF,IL1RAPL1,IL2,IST1,ITSN2,KALRN,KDM1A…	nect
GO Biological Process	GO:0048663	neuron fate commitment	158	1.35994e-08	0.000175663	1.11179e-06	1.74689	67.5486	118	0.0135097	0.0236	294	1.07522e-06	0.0138887	4.72404e-05	2.05151	18.0355	37	69	0.00753871	0.536232	chr1-170874201-170875264,chr1-18541883-18543086,chr1-18618671-18619869,chr1-18737990-18738780,chr1-50305460-50306605,chr1-50565383-50565949,chr10-101262881-101263856,chr10-101304187-101306319,chr10-23112434-23113631,chr11-19778927-19780595,chr11-19781128-19781733,chr11-19931081-19931979,chr11-19934816-19935987,chr11-20273396-20274808,chr11-20275940-20277513,chr11-20278436-20278984,chr11-20289263-…	ASCL1,BCL11B,BMP4,DBX1,DLX2,DMRTA2,EVX1,EYA1,FOXA1,FOXG1,GLI2,GLI3,HES1,ID2,ISL1,ISL2,LBX1,LHX3,MYT1L,NKX6-1,NRG1,NTRK3,OLIG1,OLIG2,OLIG3,PAX6,PAX7,POU3F2,POU4F1,PRRX1,PTF1A,RBPJ,SHH,TGFBR1,TLX3,TUNAR,ZNF521	nect
GO Biological Process	GO:0060412	ventricular septum morphogenesis	159	1.57415e-08	0.000203333	1.27882e-06	1.95846	42.8909	84	0.00857819	0.0168	220	6.57816e-08	0.000849701	3.86228e-06	2.6568	9.40981	25	36	0.00509373	0.694444	chr1-147896817-147898052,chr1-213399224-213400140,chr1-213967930-213969176,chr1-214017028-214018053,chr1-214192718-214193939,chr1-214247338-214248030,chr1-218692410-218693883,chr1-218925324-218927415,chr1-91564608-91566111,chr1-91611383-91612450,chr1-91669776-91671100,chr1-91736697-91737542,chr1-91761167-91761926,chr10-121309780-121312821,chr10-121339592-121340955,chr10-121449163-121450817,chr10-…	BMP4,CITED2,FGFR2,FGFRL1,FZD1,GJA5,HES1,HEY1,HEY2,NKX2-5,NOG,NSD2,PITX2,PROX1,SAV1,SMAD7,SOX11,SOX4,TBX3,TGFB2,TGFBR1,TGFBR3,WNT11,WNT5A,ZFPM2	nect
GO Biological Process	GO:2000027	regulation of organ morphogenesis	160	1.86137e-08	0.000240434	1.50271e-06	1.44157	171.341	247	0.0342683	0.0494	180	1.12889e-08	0.000145819	8.10106e-07	1.62865	65.0845	106	249	0.0215974	0.425703	chr1-109844930-109846839,chr1-112515008-112516475,chr1-1356896-1357318,chr1-207917145-207918770,chr1-208068086-208070358,chr1-208154746-208155955,chr1-208181054-208182075,chr1-208197517-208198881,chr1-208240052-208240726,chr1-218692410-218693883,chr1-218925324-218927415,chr1-24363938-24365582,chr1-24374729-24376070,chr1-5311066-5312482,chr1-63787550-63788269,chr1-63836459-63837431,chr1-64161737-6…	ABL1,AJAP1,AP2A2,BASP1,BCOR,BMP2,BMP4,BMP7,CARM1,CD34,CELSR1,CITED1,CITED2,CSF1,CTNNB1,DAAM1,DACT1,DVL1,EDN1,ESR1,ETV5,EYA1,FGF1,FGF10,FGF7,FGF8,FGFR1,FGFR2,FOXC1,FOXP2,FRS2,FZD1,FZD3,FZD4,FZD5,FZD7,GATA3,GDNF,GPC3,GPC4,GPC6,GREM1,GRHL3,HAND2,HES1,HGF,HNF1B,IFNG,ISL1,LGR4,LHX1,LIMS2,MAGI2,MLLT3,MMP20,MSX1,MYC,NFIB,NOG,NTN4,PAX2,PAX8,PAX9,PRICKLE1,PRICKLE2,PSMA2,PSMA6,PSMB3,PSMB7,PSMD6,PSMD7,PSMF1…	nect
GO Biological Process	GO:0072273	metanephric nephron morphogenesis	161	1.87178e-08	0.000241778	1.50172e-06	2.48617	19.709	49	0.0039418	0.0098	320	2.32948e-06	0.0300899	9.4031e-05	2.91489	5.48906	16	21	0.00325998	0.761905	chr1-245074048-245074735,chr1-245310327-245311515,chr1-245316691-245317911,chr1-245571084-245572360,chr1-245747984-245748891,chr10-100868243-100868775,chr10-100873121-100874493,chr10-100874667-100875333,chr11-27390778-27393278,chr11-27422821-27423612,chr11-32313969-32314785,chr14-53174551-53175342,chr14-53613384-53614442,chr14-53646543-53647341,chr14-54257064-54258277,chr14-54290960-54292232,chr1…	BMP4,FMN1,GDNF,GREM1,HES1,KIF26B,LGR4,LHX1,PAX2,PAX8,PDGFRB,PKD1,SALL1,SIX2,SOX9,WT1	nect
GO Biological Process	GO:0030326	embryonic limb morphogenesis	162	1.91982e-08	0.000247983	1.53076e-06	1.56326	110.027	172	0.0220054	0.0344	163	4.13698e-09	5.34374e-05	3.27837e-07	1.92796	33.1957	64	127	0.0130399	0.503937	chr1-147896817-147898052,chr1-163746971-163748175,chr1-163836069-163837476,chr1-164515240-164516899,chr1-164747548-164748821,chr1-165275070-165276380,chr1-170874201-170875264,chr1-21237392-21238880,chr1-21277120-21279695,chr1-21326620-21327401,chr1-21342498-21343046,chr1-218692410-218693883,chr1-218925324-218927415,chr1-227922324-227923450,chr1-2348820-2350170,chr10-101606664-101607872,chr10-1016…	AFF3,ALDH1A2,ALX4,B9D1,BCL2L11,BMP4,BMP7,CACNA1C,CHD7,CHST11,CREBBP,CTNNB1,CYP26B1,DLX6,ECE1,EN1,FBXW4,FGF8,FGF9,FGFR1,FRAS1,GJA5,GLI2,GLI3,GNA12,GPC3,GREM1,GRHL2,HAND2,IMPAD1,LEF1,LMBR1,LRP4,MAP3K20,MBNL1,MSX1,MSX2,MYCN,NOG,OSR1,PBX1,PITX1,PITX2,PRRX1,PSEN1,PTCH1,RARB,RDH10,ROR2,SALL1,SALL4,SFRP2,SHH,SKI,TBX2,TBX3,TBX5,TGFB2,TP63,TWIST1,WNT5A,WNT7A,WNT9A,ZBTB16	nect
GO Biological Process	GO:0040007	growth	163	2.20418e-08	0.000284713	1.74671e-06	1.33301	282.068	376	0.0564137	0.0752	95	2.24536e-11	2.90033e-07	3.05298e-09	1.58751	101.417	161	388	0.0328036	0.414948	chr1-101250197-101251311,chr1-101282670-101284282,chr1-109844930-109846839,chr1-1356896-1357318,chr1-162663185-162664043,chr1-18541883-18543086,chr1-18618671-18619869,chr1-18737990-18738780,chr1-218692410-218693883,chr1-218925324-218927415,chr1-245074048-245074735,chr1-245310327-245311515,chr1-245316691-245317911,chr1-245571084-245572360,chr1-245747984-245748891,chr1-29983546-29984965,chr1-302501…	ABL1,ADARB1,ADM,ALCAM,ANKRD11,ANXA1,APBA1,APBA2,AREG,ARID2,AUTS2,BCL2L1,BDNF,BIN3,BMP4,BMPR1B,BNC2,BRCA2,C3orf58,C9orf72,CCM2L,CHRNA1,CHST11,COBL,COL27A1,COMP,CPQ,CSF1,CTNNB1,CTR9,CYP19A1,DCLK1,DDR2,DHCR7,DVL1,EFNA5,EMP1,EMX1,EN1,ENOX2,ENSG00000243696,ERBB4,ESR1,EVC,FGF1,FGF10,FGF7,FGFR2,FLRT1,FLRT3,FMN1,FOXC1,FOXP2,FSHR,FZD7,GAP43,GAS1,GATA3,GATA4,GLI2,GLI3,GPD2,GRHL2,GSN,HEG1,HELT,HHEX,HNF1B,IG…	nect
GO Biological Process	GO:0002088	lens development in camera-type eye	164	2.25213e-08	0.000290908	1.77383e-06	1.81271	56.2694	102	0.0112539	0.0204	186	1.5802e-08	0.000204114	1.09739e-06	2.2607	17.2513	39	66	0.00794621	0.590909	chr1-112515008-112516475,chr1-147896817-147898052,chr1-213399224-213400140,chr1-213967930-213969176,chr1-214017028-214018053,chr1-214192718-214193939,chr1-214247338-214248030,chr1-2348820-2350170,chr1-47412074-47412920,chr1-93574735-93576717,chr1-93687388-93688222,chr1-93739830-93741157,chr1-93766270-93767175,chr10-17416993-17418213,chr10-8288474-8290055,chr11-119716651-119718470,chr11-119873796-…	BCAR3,BFSP1,BFSP2,BMP4,CDON,CRYBA1,CRYGS,CTNNB1,DLG1,FOXE3,FRS2,FZR1,GATA3,GJA8,HIPK2,LIM2,MAF,MEIS1,MIP,NECTIN1,NECTIN3,NF2,NHS,NTRK3,PAX6,PROX1,SIX3,SKI,SLC7A11,SLITRK6,SMAD3,SOX11,TDRD7,TGFBR1,VIM,WNT2B,WNT5A,WNT7A,WNT7B	nect
GO Biological Process	GO:0003281	ventricular septum development	165	2.65971e-08	0.000343555	2.08215e-06	1.75753	63.157	111	0.0126314	0.0222	211	4.61369e-08	0.00059595	2.82441e-06	2.24689	16.4672	37	63	0.00753871	0.587302	chr1-147896817-147898052,chr1-213399224-213400140,chr1-213967930-213969176,chr1-214017028-214018053,chr1-214192718-214193939,chr1-214247338-214248030,chr1-218692410-218693883,chr1-218925324-218927415,chr1-87369584-87371742,chr1-91564608-91566111,chr1-91611383-91612450,chr1-91669776-91671100,chr1-91736697-91737542,chr1-91761167-91761926,chr10-121309780-121312821,chr10-121339592-121340955,chr10-121…	BMP4,CITED2,FGFR2,FGFRL1,FRS2,FZD1,GATA3,GATA4,GJA5,HEG1,HES1,HEY1,HEY2,LMO4,NKX2-5,NOG,NSD2,PAX8,PITX2,PRDM1,PROX1,SALL1,SALL4,SAV1,SMAD6,SMAD7,SOX11,SOX4,TBX3,TBX5,TGFB2,TGFBR1,TGFBR3,WNT11,WNT5A,XIRP2,ZFPM2	nect
GO Biological Process	GO:0048706	embryonic skeletal system development	166	2.74112e-08	0.00035407	2.13295e-06	1.58056	101.863	161	0.0203726	0.0322	312	1.89653e-06	0.0244975	7.85176e-05	1.7561	31.8888	56	122	0.0114099	0.459016	chr1-102132078-102133387,chr1-103460132-103460907,chr1-163746971-163748175,chr1-163836069-163837476,chr1-164515240-164516899,chr1-164747548-164748821,chr1-165275070-165276380,chr1-170874201-170875264,chr1-18541883-18543086,chr1-18618671-18619869,chr1-18737990-18738780,chr1-227922324-227923450,chr10-121309780-121312821,chr10-121339592-121340955,chr10-121449163-121450817,chr10-121680608-121682950,c…	ACVR2A,ALX4,BMP4,BMP7,CHST11,COL11A1,COL2A1,CTNNB1,DLG1,DLX2,DSCAML1,EXT1,EYA1,FGF9,FGFR2,GLI3,GRHL2,GSC,IRX5,KIAA1217,LHX1,MDFI,MEF2C,MMP16,MTHFD1L,MYCN,MYF5,NOG,OSR1,PAX5,PAX7,PBX1,PCSK5,PDGFRA,PRRX1,RDH10,SCX,SHH,SIX2,SMAD2,SMAD3,SOX11,SP3,SULF1,SULF2,TAPT1,TBX1,TGFB3,TGFBR1,TWIST1,WDR60,WNT11,WNT5A,WNT9A,WNT9B,ZEB1	nect
GO Biological Process	GO:0021675	nerve development	167	3.09054e-08	0.000399205	2.39045e-06	1.77276	60.358	107	0.0120716	0.0214	364	6.25868e-06	0.0808434	0.000222097	1.9391	19.081	37	73	0.00753871	0.506849	chr1-113058699-113059928,chr1-113253159-113256572,chr1-22684559-22686095,chr1-22689202-22689974,chr1-22835450-22837228,chr1-22875022-22877177,chr1-6240001-6240776,chr10-100868243-100868775,chr10-100873121-100874493,chr10-100874667-100875333,chr10-33331009-33331618,chr10-33820233-33821154,chr10-33875736-33877112,chr10-34003413-34004410,chr10-34125279-34126590,chr10-49278054-49279139,chr11-19295954…	ADARB1,CHD7,COL25A1,CTNNB1,DICER1,DRGX,EPHB1,EPHB2,GABRB2,GABRB3,GLI3,HES1,HES3,ISL1,LPAR1,LRIG1,LRIG2,MAFB,NAV2,NPTX1,NRP1,NRP2,PAX2,PHOX2B,PLXNA4,POU4F1,RNF165,SALL1,SEMA3A,SEMA3F,SLC1A3,SLITRK6,SULF1,SULF2,TBX1,UNC13A,UNC13B	nect
GO Biological Process	GO:0060541	respiratory system development	168	3.30136e-08	0.000426437	2.53832e-06	1.46862	148.439	218	0.0296878	0.0436	130	4.45804e-10	5.75845e-06	4.42958e-08	1.79334	50.1857	90	192	0.0183374	0.46875	chr1-13593255-13594171,chr1-213399224-213400140,chr1-213967930-213969176,chr1-214017028-214018053,chr1-214192718-214193939,chr1-214247338-214248030,chr1-223126562-223127196,chr1-2348820-2350170,chr1-7984018-7985300,chr10-101732472-101733264,chr10-101767732-101768844,chr10-121309780-121312821,chr10-121339592-121340955,chr10-121449163-121450817,chr10-121680608-121682950,chr10-121683507-121685490,ch…	ABCA12,ADA,ADAMTS2,ALDH1A2,ALDH1A3,ASCL1,ASXL1,BASP1,BMP4,CCBE1,CEBPA,CELSR1,CHD7,CREB1,CRISPLD2,CTNNB1,CYP1A2,DHCR7,DISP1,DPPA4,EGFR,EIF4E,EPAS1,ERRFI1,EYA1,FGF1,FGF10,FGF18,FGF7,FGF8,FGF9,FGFR1,FGFR2,FGFRL1,FOXA1,FOXF1,FOXP2,GATA6,GLI2,GLI3,GPC3,GRHL2,HEG1,HES1,HESX1,HHEX,HHIP,HS6ST1,IGFBP5,KRAS,LEF1,LHX3,MAN2A1,MYCN,MYOCD,NFIB,NOG,PDGFRA,PDGFRB,PDPN,PHEX,PHOX2B,PITX2,PKD1,PKDCC,PROX1,PTN,RBPJ,…	nect
GO Biological Process	GO:0010942	positive regulation of cell death	169	3.49091e-08	0.000450921	2.66817e-06	1.30119	328.16	427	0.0656321	0.0854	290	1.02304e-06	0.0132146	4.55677e-05	1.32088	168.07	222	643	0.0452323	0.345257	chr1-111888073-111889356,chr1-111903159-111905292,chr1-115341813-115342526,chr1-12040102-12041022,chr1-156008277-156009831,chr1-160220191-160220830,chr1-167798540-167799531,chr1-172682430-172683207,chr1-206832798-206834074,chr1-212506281-212507742,chr1-214976479-214977655,chr1-218692410-218693883,chr1-218925324-218927415,chr1-226349721-226350810,chr1-226497745-226499050,chr1-226783684-226784967,c…	ABL1,ABR,ADCY10,ADM,ADORA2A,AKAP13,ALDH1A2,ALDH1A3,ANO6,ANXA1,APAF1,APBB2,ARHGEF2,ARHGEF26,ARHGEF3,ARHGEF4,ARHGEF6,ASCL1,ATF3,ATG7,AXIN2,BARD1,BCL2L1,BCL2L11,BCLAF1,BEX3,BID,BIK,BMF,BMP2,BMP4,BMP7,BMPR1B,BTG1,C3orf38,CAMK2D,CASP7,CAV1,CCAR2,CD40,CD40LG,CDC34,COL18A1,COL4A3,CRADD,CREB1,CRYBA1,CTLA4,CTNNA1,CTNNB1,CTNNBL1,CYLD,CYP1B1,CYSLTR2,DAB2IP,DAP,DAPK1,DDX20,DFNA5,DIABLO,DLC1,DNMT3A,DUSP6,ECT2…	nect
GO Biological Process	GO:0043065	positive regulation of apoptotic process	170	3.71376e-08	0.000479706	2.8218e-06	1.31441	302.797	398	0.0605594	0.0796	231	1.18393e-07	0.00152929	6.62029e-06	1.36589	154.478	211	591	0.042991	0.357022	chr1-111888073-111889356,chr1-111903159-111905292,chr1-115341813-115342526,chr1-12040102-12041022,chr1-156008277-156009831,chr1-160220191-160220830,chr1-167798540-167799531,chr1-172682430-172683207,chr1-206832798-206834074,chr1-212506281-212507742,chr1-218692410-218693883,chr1-218925324-218927415,chr1-226783684-226784967,chr1-23588586-23589845,chr1-23643577-23644987,chr1-24363938-24365582,chr1-24…	ABL1,ABR,ADCY10,ADM,ADORA2A,AKAP13,ALDH1A2,ALDH1A3,ANO6,ANXA1,APAF1,APBB2,ARHGEF2,ARHGEF26,ARHGEF3,ARHGEF4,ARHGEF6,ASCL1,ATF3,ATG7,BARD1,BCL2L1,BCL2L11,BCLAF1,BEX3,BID,BIK,BMF,BMP2,BMP4,BMP7,BMPR1B,BTG1,C3orf38,CAMK2D,CASP7,CAV1,CCAR2,CD40,CD40LG,CDC34,COL18A1,COL4A3,CRADD,CREB1,CRYBA1,CTLA4,CTNNA1,CTNNB1,CTNNBL1,CYLD,CYP1B1,DAB2IP,DAP,DAPK1,DDX20,DFNA5,DIABLO,DLC1,DUSP6,ECT2,EGLN3,EPHA7,ERBB4,FA…	nect
GO Biological Process	GO:0031346	positive regulation of cell projection organization	171	3.83994e-08	0.000496005	2.90062e-06	1.36018	236.732	322	0.0473465	0.0644	136	5.20122e-10	6.71842e-06	4.94002e-08	1.59024	86.7794	138	332	0.0281174	0.415663	chr1-109529642-109531017,chr1-111724487-111725879,chr1-115341813-115342526,chr1-1356896-1357318,chr1-172084992-172085823,chr1-172238276-172240402,chr1-202575653-202576568,chr1-202586020-202586833,chr1-202639298-202639862,chr1-22835450-22837228,chr1-22875022-22877177,chr1-232105189-232106248,chr1-39046465-39048149,chr1-39089501-39090534,chr1-39152909-39154094,chr1-39213336-39215570,chr1-41305438-4…	ACTR2,ADCYAP1,ALKAL2,AMIGO1,ANLN,ARAP1,ARSB,ATMIN,ATP8A2,AUTS2,AVIL,BAIAP2,BCAS3,BDNF,BMP7,BRAF,CAPRIN1,CARMIL1,CBFA2T2,CDC42EP1,CDC42EP2,CDC42EP4,CDH4,CDKL5,CEP120,CEP135,CLRN1,COBL,CORO1C,CRTC1,CUX1,CXCL12,DAB2IP,DISC1,DNM3,DOCK11,DPYSL3,DSCAM,DVL1,EFNA5,ENC1,ENPP2,EPHA3,EPHA4,FAM98A,FBXO31,FEZ1,FGFR1,FN1,FNBP1L,FOXO6,FRMD7,FSCN1,FYN,GOLGA4,HDAC4,HGF,HTT,IL1RAPL1,IL2,IST1,ITSN2,KALRN,KDM1A,KIT,…	nect
GO Biological Process	GO:0043068	positive regulation of programmed cell death	172	4.2432e-08	0.000548095	3.1866e-06	1.31122	305.823	401	0.0611646	0.0802	244	1.75855e-07	0.00227152	9.3095e-06	1.35857	156.046	212	597	0.0431948	0.355109	chr1-111888073-111889356,chr1-111903159-111905292,chr1-115341813-115342526,chr1-12040102-12041022,chr1-156008277-156009831,chr1-160220191-160220830,chr1-167798540-167799531,chr1-172682430-172683207,chr1-206832798-206834074,chr1-212506281-212507742,chr1-218692410-218693883,chr1-218925324-218927415,chr1-226783684-226784967,chr1-23588586-23589845,chr1-23643577-23644987,chr1-24363938-24365582,chr1-24…	ABL1,ABR,ADCY10,ADM,ADORA2A,AKAP13,ALDH1A2,ALDH1A3,ANO6,ANXA1,APAF1,APBB2,ARHGEF2,ARHGEF26,ARHGEF3,ARHGEF4,ARHGEF6,ASCL1,ATF3,ATG7,BARD1,BCL2L1,BCL2L11,BCLAF1,BEX3,BID,BIK,BMF,BMP2,BMP4,BMP7,BMPR1B,BTG1,C3orf38,CAMK2D,CASP7,CAV1,CCAR2,CD40,CD40LG,CDC34,COL18A1,COL4A3,CRADD,CREB1,CRYBA1,CTLA4,CTNNA1,CTNNB1,CTNNBL1,CYLD,CYP1B1,DAB2IP,DAP,DAPK1,DDX20,DFNA5,DIABLO,DLC1,DUSP6,ECT2,EGLN3,EPHA7,ERBB4,FA…	nect
GO Biological Process	GO:0050673	epithelial cell proliferation	173	4.45805e-08	0.000575846	3.32859e-06	1.72046	66.8425	115	0.0133685	0.023	274	5.25392e-07	0.00678649	2.47682e-05	1.98204	21.6948	43	83	0.00876121	0.518072	chr1-207917145-207918770,chr1-208068086-208070358,chr1-208154746-208155955,chr1-208181054-208182075,chr1-208197517-208198881,chr1-208240052-208240726,chr1-213399224-213400140,chr1-213967930-213969176,chr1-214017028-214018053,chr1-214192718-214193939,chr1-214247338-214248030,chr10-101262881-101263856,chr10-101304187-101306319,chr10-101445437-101446426,chr10-101528941-101530471,chr10-121309780-1213…	ACVR2A,AREG,BMP4,BMPER,BTRC,CCND1,CD34,CDH13,COL8A1,DLG1,EHF,ERN1,ESR1,FERMT1,FGF10,FGFR2,HMOX1,HNF1B,ID2,IGFBP3,IGFBP5,ITGB1BP1,KIT,LGR4,LOXL2,MEF2C,MTSS1,NKX3-1,NKX6-1,NOV,NRARP,PRKX,PROX1,PSEN1,PTCH1,SCARB1,SEMA5A,SHH,SOX9,TNFSF11,TP63,WNT5A,XBP1	nect
GO Biological Process	GO:0048839	inner ear development	174	4.51639e-08	0.000583382	3.35277e-06	1.46095	149.903	219	0.0299805	0.0438	76	4.1726e-13	5.38975e-09	7.09178e-11	1.96633	46.7877	92	179	0.0187449	0.513966	chr1-102132078-102133387,chr1-103460132-103460907,chr1-1356896-1357318,chr1-170874201-170875264,chr1-206671634-206672680,chr1-213399224-213400140,chr1-213967930-213969176,chr1-214017028-214018053,chr1-214192718-214193939,chr1-214247338-214248030,chr1-214976479-214977655,chr1-216581447-216582741,chr1-216598241-216598780,chr1-218692410-218693883,chr1-218925324-218927415,chr1-22684559-22686095,chr1-…	ABR,ALDH1A3,ATP8A2,BCR,BMP2,BMP4,BMPER,C1QB,CEBPA,CELSR1,CHD7,CHRNA9,CLIC5,COL11A1,COL2A1,DFNA5,DLX6,DVL1,EPHB2,ESRRB,EYA1,FAT4,FGF10,FGF8,FGF9,FGFR1,FGFR2,FOXG1,FOXI1,FREM2,FRZB,FZD3,GABRB2,GABRB3,GATA3,GBX2,GLI2,GLI3,GRHL3,GRXCR1,HES1,HESX1,HEY2,IFT27,INSIG2,JAG1,KCNK2,KCNK3,KCNQ4,LHX3,LIN7A,LRIG1,LRIG3,MAF,MAFB,MAPKAPK2,MYO3A,MYO3B,NOX3,NR4A3,NTN1,NTRK3,OPA1,OTX1,PAFAH1B1,PAX2,PAX8,PCDH15,PDGF…	nect
GO Biological Process	GO:0030324	lung development	175	5.04294e-08	0.000651397	3.72227e-06	1.48584	135.277	201	0.0270554	0.0402	139	7.98116e-10	1.03093e-05	7.41674e-08	1.84376	43.3897	80	166	0.0162999	0.481928	chr1-13593255-13594171,chr1-213399224-213400140,chr1-213967930-213969176,chr1-214017028-214018053,chr1-214192718-214193939,chr1-214247338-214248030,chr1-7984018-7985300,chr10-101732472-101733264,chr10-101767732-101768844,chr10-121309780-121312821,chr10-121339592-121340955,chr10-121449163-121450817,chr10-121680608-121682950,chr10-121683507-121685490,chr10-92809745-92811363,chr10-92811576-92812465,…	ABCA12,ADA,ADAMTS2,ALDH1A2,ASCL1,ASXL1,BMP4,CCBE1,CEBPA,CELSR1,CREB1,CRISPLD2,CTNNB1,CYP1A2,DHCR7,DPPA4,EGFR,EIF4E,EPAS1,ERRFI1,EYA1,FGF1,FGF10,FGF18,FGF7,FGF8,FGF9,FGFR1,FGFR2,FOXA1,FOXF1,FOXP2,GATA6,GLI2,GLI3,GPC3,GRHL2,HEG1,HES1,HHEX,HHIP,HS6ST1,IGFBP5,KRAS,LHX3,MAN2A1,MYCN,MYOCD,NFIB,NOG,PDGFRA,PDGFRB,PDPN,PHEX,PITX2,PKD1,PKDCC,PROX1,PTN,RBPJ,RDH10,SAV1,SHH,SIM2,SMAD2,SOX11,SOX9,SP3,SPRY2,TBX…	nect
GO Biological Process	GO:0006915	apoptotic process	176	5.78395e-08	0.000747113	4.24496e-06	1.25461	428.02	537	0.085604	0.1074	946	0.00354158	1	0.0483579	1.14983	239.166	275	915	0.056031	0.300546	chr1-111219058-111220250,chr1-113253159-113256572,chr1-115341813-115342526,chr1-12040102-12041022,chr1-154423347-154424311,chr1-160220191-160220830,chr1-172682430-172683207,chr1-1833360-1834734,chr1-205298232-205298796,chr1-206453822-206456343,chr1-206832798-206834074,chr1-218692410-218693883,chr1-218925324-218927415,chr1-226349721-226350810,chr1-226497745-226499050,chr1-237866991-237868275,chr1-…	ABL1,ACAA2,ADARB1,ADORA2A,AEN,AHR,AIFM3,APAF1,API5,ARHGEF6,BCL2L1,BCL2L11,BCL2L14,BCLAF1,BEX3,BID,BIK,BLCAP,BMF,BMX,BNIP2,BRCA2,BUB1,C19orf12,C1D,C3orf38,C8orf4,CAAP1,CADM1,CARD14,CASP7,CAV1,CCAR2,CD28,CD40,CDCA7,CDK1,CECR2,CHIA,CIDEC,CITED1,COL4A3,COMP,CRADD,CSE1L,CSRNP1,CTNNBL1,CTSL,CUL1,CXCR4,CYP1B1,DAB2IP,DAD1,DAP,DAPK1,DAPK2,DAPL1,DCC,DDIAS,DDX41,DIABLO,DICER1,DIO3,DLC1,DNASE1L3,DNMT3A,DOCK1…	nect
GO Biological Process	GO:0072089	stem cell proliferation	177	5.91592e-08	0.000764159	4.31728e-06	1.94076	40.7058	79	0.00814116	0.0158	296	1.12838e-06	0.0145752	4.92407e-05	2.19629	14.1147	31	54	0.00631622	0.574074	chr1-112515008-112516475,chr1-156008277-156009831,chr1-207917145-207918770,chr1-208068086-208070358,chr1-208154746-208155955,chr1-208181054-208182075,chr1-208197517-208198881,chr1-208240052-208240726,chr10-121309780-121312821,chr10-121339592-121340955,chr10-121449163-121450817,chr10-121680608-121682950,chr10-121683507-121685490,chr11-61745550-61746351,chr12-103099795-103100846,chr12-103207579-103…	ARHGEF2,ASCL1,CD34,DAGLA,DCT,EML1,ETV6,FGFR1,FGFR2,FRS2,HHIP,ID4,KCNA1,LEF1,MECOM,NEUROD4,PAFAH1B1,RAB10,RACGAP1,RNF43,RUNX1,SART3,SFRP2,SHB,SHH,SIX2,SOX5,WNT2B,WNT5A,WNT7B,ZNRF3	nect
GO Biological Process	GO:0022407	regulation of cell-cell adhesion	178	6.65196e-08	0.000859234	4.82716e-06	1.3662	221.784	303	0.0443567	0.0606	379	8.53392e-06	0.110233	0.000290851	1.3746	104.031	143	398	0.0291361	0.359297	chr1-117180147-117181015,chr1-13593255-13594171,chr1-155018625-155019383,chr1-158002116-158003658,chr1-158042898-158043849,chr1-160701282-160702552,chr1-160836712-160838868,chr1-167416347-167417827,chr1-167462790-167463462,chr1-172682430-172683207,chr1-175672895-175675582,chr1-175717455-175718869,chr1-176058430-176059239,chr1-207649072-207650151,chr1-221273583-221275011,chr1-221285576-221287219,c…	ABAT,ABL1,ADA,ADAMTS18,ADORA2A,ANK3,ANXA1,AP3B1,ASS1,BMP4,BMP7,BRAF,CAV1,CCL2,CCL25,CCM2L,CCR2,CD1D,CD244,CD247,CD276,CD28,CD40LG,CD44,CD46,CD47,CD83,CD9,CITED2,CSK,CTLA4,CTNNB1,CXCL12,CXCL13,CYLD,CYP26B1,DLG1,DROSHA,DUSP10,EFNA5,EFNB1,EFNB2,ELANE,EPCAM,EPHA7,EPHB3,ETS1,FADD,FAM49B,FERMT3,FOXA1,FYN,GATA3,GCNT2,GLI2,GLI3,GLMN,GNRH1,GPAM,GRAP2,GSN,HAS2,HES1,HHLA2,HLX,ICOS,IFNG,IGF1,IL12B,IL2,IL20RB…	nect
GO Biological Process	GO:0007167	enzyme linked receptor protein signaling pathway	179	6.83715e-08	0.000883154	4.93382e-06	1.2563	418.69	526	0.083738	0.1052	102	4.2876e-11	5.53829e-07	5.4297e-09	1.41977	184.537	262	706	0.0533822	0.371105	chr1-109844930-109846839,chr1-115341813-115342526,chr1-151494443-151495809,chr1-156803873-156805104,chr1-162663185-162664043,chr1-167798540-167799531,chr1-183547987-183548547,chr1-198678173-198679292,chr1-199511273-199512509,chr1-203447755-203448967,chr1-203455008-203456022,chr1-203456257-203457105,chr1-203465436-203466730,chr1-206671634-206672680,chr1-218692410-218693883,chr1-218925324-218927415…	ABL1,ACTR2,ACVR2A,ADRB2,ALK,AMHR2,ANGPT1,ANKS1A,AP2A2,AREG,ARHGEF28,ARPC1B,ATP6V0A4,ATP6V1G3,BAIAP2,BAIAP2L1,BAMBI,BCAR1,BCR,BDKRB2,BDNF,BLK,BMP2,BMP3,BMP4,BMP7,BMP8A,BMPR1B,BMX,BTBD11,BTC,CBLB,CCL2,CD7,CD8A,CD8B,CDH5,CGN,CHN1,CHRD,CHRDL1,CITED1,CITED2,CLNK,CNPY1,COL1A2,COL3A1,COL4A1,COL4A2,COL4A3,COL4A5,CPNE3,CREB1,CRIM1,CSF1,CSF1R,CSK,CSPG4,CSRNP1,CTF1,DAB2IP,DDR2,DOCK1,EFEMP1,EFNA5,EFNB1,EFNB2…	nect
GO Biological Process	GO:0042471	ear morphogenesis	180	9.10239e-08	0.00117576	6.53198e-06	1.56934	97.4929	153	0.0194986	0.0306	126	2.75065e-10	3.55302e-06	2.81986e-08	2.06525	29.5363	61	113	0.0124287	0.539823	chr1-102132078-102133387,chr1-103460132-103460907,chr1-1356896-1357318,chr1-170874201-170875264,chr1-213399224-213400140,chr1-213967930-213969176,chr1-214017028-214018053,chr1-214192718-214193939,chr1-214247338-214248030,chr1-22684559-22686095,chr1-22689202-22689974,chr1-22835450-22837228,chr1-22875022-22877177,chr1-24363938-24365582,chr1-24374729-24376070,chr1-40824463-40825920,chr10-100868243-1…	ABR,ALDH1A3,ATP8A2,BCR,CELSR1,CHD7,CHRNA9,CLIC5,COL11A1,COL2A1,DLX6,DVL1,EDN1,EPHB2,EYA1,FGF10,FGF8,FGF9,FGFR1,FGFR2,FOXG1,FOXI1,FRZB,FZD3,GATA3,GBX2,GLI2,GRHL3,GSC,HESX1,INSIG2,KCNQ4,LRIG1,LRIG3,MAFB,MSX1,MYO3A,MYO3B,NOG,NR4A3,NTN1,OSR1,OTX1,PAX2,PAX8,PROX1,PRRX1,ROR2,RPL38,SALL1,SIX2,SLITRK6,SOBP,SOD1,SOX9,SPRY2,TBX1,TWIST1,WNT5A,ZEB1,ZIC1	nect
GO Biological Process	GO:0045927	positive regulation of growth	181	9.48709e-08	0.00122545	6.77043e-06	1.4356	158.122	227	0.0316245	0.0454	167	5.02833e-09	6.49509e-05	3.88928e-07	1.65312	63.5162	105	243	0.0213936	0.432099	chr1-109844930-109846839,chr1-202575653-202576568,chr1-202586020-202586833,chr1-202639298-202639862,chr1-213399224-213400140,chr1-213967930-213969176,chr1-214017028-214018053,chr1-214192718-214193939,chr1-214247338-214248030,chr1-218692410-218693883,chr1-218925324-218927415,chr1-221273583-221275011,chr1-221285576-221287219,chr1-232105189-232106248,chr1-26874451-26875526,chr1-27124337-27125254,chr…	ACACB,ADAM10,AKAP6,ARX,ATP8A2,BASP1,BDNF,CACNA2D2,CDH4,CDK1,CDKL5,CHD7,CREB1,CSF1,CSNK2A3,CXCL12,DIO3,DISC1,DSCAM,EDN1,EFNA5,EGFR,EIF4G2,ERBB4,EXTL3,FGF8,FGF9,FGFR1,FGFR2,FN1,FOXS1,GATA6,GHR,GHRH,GHRHR,GHSR,GOLGA4,GPAM,H3F3C,HDGFL2,HEY2,HLX,IGF1,IL2,IST1,ITSN2,L1CAM,LEF1,LEP,LGI1,LPAR3,LUZP4,MACF1,MAP1B,MAP2K5,MEF2C,MTPN,MYOD1,NEDD4L,NRG1,NRP1,NTN1,NTRK3,OSBP,PAFAH1B1,PAK1,PIN1,PLCB1,POU3F2,POU4F…	nect
GO Biological Process	GO:0030323	respiratory tube development	182	1.01373e-07	0.00130944	7.19473e-06	1.46773	138.309	203	0.0276618	0.0406	147	1.24428e-09	1.60723e-05	1.09336e-07	1.82288	44.4352	81	170	0.0165037	0.476471	chr1-13593255-13594171,chr1-213399224-213400140,chr1-213967930-213969176,chr1-214017028-214018053,chr1-214192718-214193939,chr1-214247338-214248030,chr1-7984018-7985300,chr10-101732472-101733264,chr10-101767732-101768844,chr10-121309780-121312821,chr10-121339592-121340955,chr10-121449163-121450817,chr10-121680608-121682950,chr10-121683507-121685490,chr10-92809745-92811363,chr10-92811576-92812465,…	ABCA12,ADA,ADAMTS2,ALDH1A2,ASCL1,ASXL1,BMP4,CCBE1,CEBPA,CELSR1,CREB1,CRISPLD2,CTNNB1,CYP1A2,DHCR7,DPPA4,EGFR,EIF4E,EPAS1,ERRFI1,EYA1,FGF1,FGF10,FGF18,FGF7,FGF8,FGF9,FGFR1,FGFR2,FOXA1,FOXF1,FOXP2,GATA6,GLI2,GLI3,GPC3,GRHL2,HEG1,HES1,HHEX,HHIP,HS6ST1,IGFBP5,KRAS,LHX3,MAN2A1,MYCN,MYOCD,NFIB,NOG,PCSK5,PDGFRA,PDGFRB,PDPN,PHEX,PITX2,PKD1,PKDCC,PROX1,PTN,RBPJ,RDH10,SAV1,SHH,SIM2,SMAD2,SOX11,SOX9,SP3,SPR…	nect
GO Biological Process	GO:0003151	outflow tract morphogenesis	183	1.02362e-07	0.00132221	7.22519e-06	1.65566	74.8946	124	0.0149789	0.0248	214	4.96271e-08	0.000641033	2.99548e-06	2.19421	17.7741	39	68	0.00794621	0.573529	chr1-12401151-12402970,chr1-12460699-12462040,chr1-12549087-12550370,chr1-147896817-147898052,chr1-218692410-218693883,chr1-218925324-218927415,chr1-91564608-91566111,chr1-91611383-91612450,chr1-91669776-91671100,chr1-91736697-91737542,chr1-91761167-91761926,chr10-101732472-101733264,chr10-101767732-101768844,chr10-121309780-121312821,chr10-121339592-121340955,chr10-121449163-121450817,chr10-1216…	BMP4,CITED2,DHRS3,EYA1,FGF8,FGFR2,FZD1,GATA6,GJA5,HAND2,HES1,HEY2,ISL1,JAG1,MEF2C,MSX2,NEDD4,NKX2-5,NOG,NRP1,NRP2,PITX2,RARB,RBPJ,SFRP2,SMAD6,SOX11,SOX17,TBX1,TBX2,TBX20,TBX3,TGFB2,TGFBR3,TWIST1,VEGFA,WNT11,WNT5A,ZFPM2	nect
GO Biological Process	GO:0050769	positive regulation of neurogenesis	184	1.09237e-07	0.00141101	7.66855e-06	1.29136	323.691	418	0.0647381	0.0836	71	2.04533e-13	2.64196e-09	3.72107e-11	1.63159	106.644	174	408	0.0354523	0.426471	chr1-109529642-109531017,chr1-109844930-109846839,chr1-111724487-111725879,chr1-115341813-115342526,chr1-1356896-1357318,chr1-156008277-156009831,chr1-177233334-177234194,chr1-177793733-177794996,chr1-202575653-202576568,chr1-202586020-202586833,chr1-202639298-202639862,chr1-213399224-213400140,chr1-213967930-213969176,chr1-214017028-214018053,chr1-214192718-214193939,chr1-214247338-214248030,chr…	ACTR2,ADCYAP1,ALKAL2,AMIGO1,ARHGEF2,ARSB,ASCL1,ASPA,ATP8A2,AVIL,BAIAP2,BDNF,BMP2,BMP4,BMP7,BRAF,BRINP1,BRINP2,CAPRIN1,CBFA2T2,CCR2,CDH4,CDKL5,CDON,COBL,CRTC1,CSF1,CSNK1D,CTNNB1,CUX1,CXCL12,CXCR4,DAB1,DAB2IP,DCT,DICER1,DISC1,DLX2,DMRTA2,DPYSL3,DSCAM,DVL1,ECT2,EFNA5,ENC1,EPHA3,EPHA4,EPHB2,ETV5,FBXO31,FEZ1,FGFR1,FN1,FOXA1,FOXG1,FOXO6,FYN,FZD3,GDF6,GDPD5,GLI2,GLI3,GOLGA4,GPRC5B,HES1,HGF,IFNG,IL1RAPL1…	nect
GO Biological Process	GO:0048332	mesoderm morphogenesis	185	1.10387e-07	0.00142586	7.70738e-06	1.78598	53.7519	96	0.0107504	0.0192	508	8.71676e-05	1	0.00221643	1.82973	18.0355	33	69	0.00672372	0.478261	chr1-68211485-68212327,chr10-100868243-100868775,chr10-100873121-100874493,chr10-100874667-100875333,chr10-121309780-121312821,chr10-121339592-121340955,chr10-121449163-121450817,chr10-121680608-121682950,chr10-121683507-121685490,chr10-33331009-33331618,chr11-44190691-44192294,chr11-75902641-75903890,chr12-114799363-114800209,chr12-114863849-114865670,chr12-114937893-114939457,chr12-115035389-11…	BMP4,BMP7,CHRD,CRB2,EOMES,EXT2,EYA1,EYA2,FGFR2,FOXC1,FOXF1,HMGA2,INHBA,ITGB1,ITGB4,KLF4,LEF1,MSGN1,NF2,NOG,NR4A3,PAX2,POFUT2,SCX,SIX2,SMAD2,SMAD3,TBX20,TBX3,TWSG1,WLS,WNT11,WNT5A	nect
GO Biological Process	GO:0031400	negative regulation of protein modification process	186	1.14322e-07	0.0014767	7.93924e-06	1.29628	313.205	406	0.062641	0.0812	430	2.38021e-05	0.307452	0.000715004	1.28152	159.967	205	612	0.0417685	0.334967	chr1-111724487-111725879,chr1-1356896-1357318,chr1-158002116-158003658,chr1-158042898-158043849,chr1-184822679-184823549,chr1-204321189-204322924,chr1-204340008-204340803,chr1-212506281-212507742,chr1-221273583-221275011,chr1-221285576-221287219,chr1-221787952-221789233,chr1-22684559-22686095,chr1-22689202-22689974,chr1-22835450-22837228,chr1-22875022-22877177,chr1-2348820-2350170,chr1-23643577-2…	ABL1,ADARB1,ADGRB1,ADORA2A,ANAPC16,ANAPC4,ANGPT1,ATF3,BCOR,BDKRB1,BDKRB2,BMP4,BMP7,BUB3,C3orf33,C9orf72,CACTIN,CALM1,CALM2,CAV1,CBLB,CDC23,CDK1,CDKN2B,CEBPA,CHMP6,CHORDC1,CISH,CORO1C,CRYBA1,CSK,CTDSP2,CTDSPL,CTNNB1,DAB2IP,DACT1,DCN,DEPTOR,DLG1,DMD,DTNBP1,DUSP10,DUSP14,DUSP16,DUSP4,DUSP6,DVL1,EPHB2,ERRFI1,FABP4,FAM129A,FAM212B,FBXO7,FLRT1,FLRT2,FLRT3,FOXO1,FSCB,FYN,FZR1,GADD45A,GFRA2,GLMN,GREM1,GS…	nect
GO Biological Process	GO:0035282	segmentation	187	1.2101e-07	0.00156309	8.35878e-06	1.67356	70.5085	118	0.0141017	0.0236	423	2.14244e-05	0.276738	0.000654228	1.78537	23.5245	42	90	0.00855746	0.466667	chr1-207917145-207918770,chr1-208068086-208070358,chr1-208154746-208155955,chr1-208181054-208182075,chr1-208197517-208198881,chr1-208240052-208240726,chr1-208349115-208350394,chr1-208630791-208632042,chr1-208841231-208842848,chr10-33331009-33331618,chr10-33820233-33821154,chr10-33875736-33877112,chr10-34003413-34004410,chr10-34125279-34126590,chr11-32313969-32314785,chr12-114799363-114800209,chr1…	AXIN2,BASP1,BMP4,COBL,CRB2,FOXB1,FOXC1,FOXF1,FRS2,FZD5,IRX1,IRX2,IRX3,LEF1,LHX1,MAFB,MEOX1,MIB1,MLLT3,MSGN1,MYF5,NKX3-1,NRARP,NRP1,OSR1,PCDH8,PCSK6,PLD6,PLXNA2,PSEN1,RBPJ,RIPPLY1,ROR2,SEMA3A,SEMA3F,SFRP1,SFRP2,SMAD3,TBX3,WNT5A,WT1,ZEB2	nect
GO Biological Process	GO:0001656	metanephros development	188	1.3658e-07	0.0017642	9.38404e-06	1.65381	73.7691	122	0.0147538	0.0244	166	4.91645e-09	6.35058e-05	3.82565e-07	2.17267	21.1721	46	81	0.00937245	0.567901	chr1-207917145-207918770,chr1-208068086-208070358,chr1-208154746-208155955,chr1-208181054-208182075,chr1-208197517-208198881,chr1-208240052-208240726,chr1-23588586-23589845,chr1-245074048-245074735,chr1-245310327-245311515,chr1-245316691-245317911,chr1-245571084-245572360,chr1-245747984-245748891,chr10-100868243-100868775,chr10-100873121-100874493,chr10-100874667-100875333,chr10-101732472-1017332…	BASP1,BMP4,BMP7,CD34,CITED1,CTNNB1,EYA1,FBN1,FGF10,FGF8,FMN1,FRAS1,GATA3,GDF11,GDNF,GLI3,GPC3,GREM1,HES1,ID3,IRX1,IRX2,IRX3,KIF26B,LGR4,LHX1,NF1,NKX3-1,OSR1,PAX2,PAX8,PDGFRA,PDGFRB,PKD1,PTCH1,RDH10,SALL1,SHH,SIX2,SOX9,STAT1,TCF21,TFAP2B,WNT7B,WNT9B,WT1	nect
GO Biological Process	GO:0007409	axonogenesis	189	1.56363e-07	0.00201974	1.06864e-05	1.29796	303.554	394	0.0607108	0.0788	26	1.26748e-21	1.6372e-17	6.29694e-19	1.9129	89.916	172	344	0.0350448	0.5	chr1-109529642-109531017,chr1-12040102-12041022,chr1-1356896-1357318,chr1-158002116-158003658,chr1-158042898-158043849,chr1-164747548-164748821,chr1-165275070-165276380,chr1-165441151-165441984,chr1-175672895-175675582,chr1-175717455-175718869,chr1-176058430-176059239,chr1-204721223-204722550,chr1-205025264-205027057,chr1-205030220-205031922,chr1-205055905-205056831,chr1-207917145-207918770,chr1-…	ABL1,ADARB1,ADGRB1,ALCAM,AMIGO1,ANK3,APBB2,ARX,ATP8A2,AUTS2,B3GNT2,BAIAP2,BCL11B,BDNF,BMP7,BMPR1B,BOC,C9orf72,CCKAR,CDH11,CDH4,CHN1,CNTN2,CNTN4,COBL,COL25A1,CREB1,CRMP1,CSF1R,CTNNA2,CXCL12,CXCR4,DAB1,DCC,DCLK1,DRGX,DSCAML1,DVL1,EFNA5,EFNB1,EFNB2,ENAH,EPHA4,EPHA5,EPHA7,EPHB1,EPHB2,EPHB3,ETV1,EXT1,FAM129B,FEZ1,FGF8,FGFR2,FLRT2,FLRT3,FOXB1,FOXG1,FRS2,FYN,FZD3,GAB2,GAP43,GATA3,GBX2,GDNF,GFRA1,GFRA2,G…	nect
GO Biological Process	GO:0008045	motor neuron axon guidance	190	1.63615e-07	0.00211342	1.11233e-05	2.15323	26.4718	57	0.00529436	0.0114	317	2.262e-06	0.0292182	9.2171e-05	2.82776	6.01182	17	23	0.00346373	0.73913	chr1-207917145-207918770,chr1-208068086-208070358,chr1-208154746-208155955,chr1-208181054-208182075,chr1-208197517-208198881,chr1-208240052-208240726,chr1-208349115-208350394,chr1-208630791-208632042,chr1-208841231-208842848,chr10-101732472-101733264,chr10-101767732-101768844,chr10-33331009-33331618,chr10-33820233-33821154,chr10-33875736-33877112,chr10-34003413-34004410,chr10-34125279-34126590,ch…	ALCAM,CHN1,EPHA4,FGF8,KIF5C,LHX1,LHX3,NOG,NRP1,PLXNA1,PLXNA2,PLXNA4,RNF165,SEMA3A,SEMA3F,SLIT1,SLIT2	nect
GO Biological Process	GO:0048864	stem cell development	191	1.80709e-07	0.00233422	1.2221e-05	1.69844	64.1765	109	0.0128353	0.0218	169	5.78021e-09	7.4663e-05	4.41793e-07	2.34484	16.2058	38	62	0.00774246	0.612903	chr10-33331009-33331618,chr10-33820233-33821154,chr10-33875736-33877112,chr10-34003413-34004410,chr10-34125279-34126590,chr12-108656354-108657821,chr12-108776743-108777607,chr12-88447959-88449030,chr12-89059418-89060630,chr12-89316113-89317395,chr12-89326298-89327120,chr13-78020354-78021281,chr15-57775726-57777145,chr15-57969418-57970553,chr15-58053337-58054171,chr17-57144191-57145928,chr17-57549…	ALDH1A2,CORO1C,EDN1,EDN3,EDNRA,EDNRB,EFNB1,ERBB4,FOXC1,GBX2,GDNF,HAND2,HES1,ISL1,JAG1,KBTBD8,KITLG,LEF1,MSI2,NRG1,NRP1,OVOL2,PHOX2B,PITX2,RDH10,SEMA3A,SEMA3F,SHH,SNAI2,SOX10,SOX11,SOX9,TAPT1,TBX1,TCOF1,TWIST1,WNT7A,ZEB2	nect
GO Biological Process	GO:0050679	positive regulation of epithelial cell proliferation	192	1.81485e-07	0.00234424	1.22096e-05	1.49324	120.543	180	0.0241086	0.036	239	1.47616e-07	0.00190675	7.97803e-06	1.71581	43.1283	74	165	0.0150774	0.448485	chr1-150505625-150507079,chr1-156577540-156578369,chr1-182279220-182280892,chr1-182356916-182358209,chr1-182359488-182360148,chr1-182972726-182973753,chr1-213399224-213400140,chr1-213967930-213969176,chr1-214017028-214018053,chr1-214192718-214193939,chr1-214247338-214248030,chr1-47412074-47412920,chr10-100868243-100868775,chr10-100873121-100874493,chr10-100874667-100875333,chr10-121309780-1213128…	BMP2,BMP4,CCL2,CCND1,CDH13,CTNNB1,CXCL12,CYP7B1,DLX6,ECM1,EGFR,EYA1,FGF1,FGF10,FGF7,FGF9,FGFR2,FOXE3,FOXP2,FZD7,GHSR,GLUL,HAS2,IGF1,IQGAP3,JCAD,KDR,LAMB1,LAMC1,MAP2K5,MYC,NF1,NOG,NR4A1,NR4A3,NRARP,NRP1,NRP2,OSR1,PAX2,PGF,PPP1R16B,PRKCA,PRKD1,PROX1,PTN,PTPRN,REG3A,RPTOR,RREB1,RTN4,SCG2,SEMA5A,SFRP1,SHH,SOX11,SOX9,STAT3,STAT5A,TACR1,TBX1,TGFA,TGFBR1,THBS4,TNFAIP3,TP63,TWIST1,VEGFA,VEGFD,WNT5A,WNT7A…	nect
GO Biological Process	GO:0014033	neural crest cell differentiation	193	1.82755e-07	0.00236065	1.22313e-05	1.67599	68.0197	114	0.0136039	0.0228	173	6.83789e-09	8.83251e-05	5.1055e-07	2.28406	17.5127	40	67	0.00814996	0.597015	chr10-33331009-33331618,chr10-33820233-33821154,chr10-33875736-33877112,chr10-34003413-34004410,chr10-34125279-34126590,chr12-108656354-108657821,chr12-108776743-108777607,chr12-88447959-88449030,chr12-89059418-89060630,chr12-89316113-89317395,chr12-89326298-89327120,chr13-78020354-78021281,chr14-94699813-94700811,chr14-94728629-94729466,chr14-94750073-94751146,chr14-94892907-94894225,chr14-95070…	ALDH1A2,CORO1C,EDN1,EDN3,EDNRA,EDNRB,EFNB1,ERBB4,FOXC1,FRZB,GBX2,GDNF,GSC,HAND2,HES1,ISL1,JAG1,KBTBD8,KITLG,LEF1,MEF2C,NRG1,NRP1,OVOL2,PHOX2B,PITX2,RDH10,SEMA3A,SEMA3F,SFRP1,SHH,SNAI2,SOX10,SOX11,SOX9,TAPT1,TBX1,TCOF1,TWIST1,ZEB2	nect
GO Biological Process	GO:1902533	positive regulation of intracellular signal transduction	194	1.89361e-07	0.00244597	1.26081e-05	1.22589	488.623	599	0.0977247	0.1198	143	9.54835e-10	1.23336e-05	8.62489e-08	1.33036	248.053	330	949	0.0672372	0.347735	chr1-109844930-109846839,chr1-111724487-111725879,chr1-115341813-115342526,chr1-1243902-1244599,chr1-150505625-150507079,chr1-154423347-154424311,chr1-156577540-156578369,chr1-160220191-160220830,chr1-160701282-160702552,chr1-162168049-162169909,chr1-1621684-1622686,chr1-162192910-162194490,chr1-172682430-172683207,chr1-19730406-19732112,chr1-206453822-206456343,chr1-206671634-206672680,chr1-2068…	ABL1,ABRA,ACKR3,ADA,ADCYAP1,ADCYAP1R1,ADRA1B,ADRA2A,ADRB1,ADRB2,AKAP12,AKAP13,AKAP6,AKT3,ALK,ALKAL2,ANGPT1,ANKRD17,ARAF,ARFGEF1,ARHGAP8,ATP2C1,AUTS2,BANK1,BCL2L1,BCL2L11,BCLAF1,BID,BMF,BMP2,BMP4,BMPER,BRAF,BTC,C1QTNF12,C1QTNF2,C8orf4,CALM1,CALM2,CARD10,CARD14,CAV1,CAVIN3,CCL1,CCL2,CCL25,CD28,CD40,CD40LG,CD44,CD8A,CDH13,CDH2,CDK1,CDON,CHD5,CLEC16A,COL3A1,COPS8,CSF1,CSF1R,CSK,CSPG4,CTF1,CTNNB1,CXCR…	nect
GO Biological Process	GO:0048667	cell morphogenesis involved in neuron differentiation	195	2.14061e-07	0.00276503	1.41796e-05	1.27746	337.389	431	0.0674778	0.0862	24	4.85714e-22	6.27397e-18	2.61415e-19	1.85936	102.724	191	393	0.0389161	0.486005	chr1-109529642-109531017,chr1-12040102-12041022,chr1-1356896-1357318,chr1-158002116-158003658,chr1-158042898-158043849,chr1-164747548-164748821,chr1-165275070-165276380,chr1-165441151-165441984,chr1-175672895-175675582,chr1-175717455-175718869,chr1-176058430-176059239,chr1-204721223-204722550,chr1-205025264-205027057,chr1-205030220-205031922,chr1-205055905-205056831,chr1-207917145-207918770,chr1-…	ABL1,ADARB1,ADGRB1,ALCAM,AMIGO1,ANK3,APBB2,ARC,ARX,ATP8A2,AUTS2,B3GNT2,BAIAP2,BCL11B,BDNF,BMP7,BMPR1B,BOC,BTBD3,C9orf72,CCKAR,CDH11,CDH4,CHN1,CLIC5,CNTN2,CNTN4,COBL,COL25A1,CREB1,CRMP1,CSF1R,CTNNA2,CTNND2,CXCL12,CXCR4,DAB1,DCC,DCLK1,DRGX,DSCAM,DSCAML1,DTNBP1,DVL1,EFNA5,EFNB1,EFNB2,ENAH,EPHA4,EPHA5,EPHA7,EPHB1,EPHB2,EPHB3,ETV1,EXT1,FAM129B,FARP1,FEZ1,FGF8,FGFR2,FLRT2,FLRT3,FMN1,FOXB1,FOXG1,FRS2,FY…	nect
GO Biological Process	GO:0032990	cell part morphogenesis	196	2.15861e-07	0.00278828	1.42259e-05	1.2572	385.778	485	0.0771557	0.097	10	1.64234e-25	2.12141e-21	2.12141e-22	1.84778	122.85	227	470	0.046251	0.482979	chr1-109529642-109531017,chr1-115341813-115342526,chr1-12040102-12041022,chr1-1356896-1357318,chr1-158002116-158003658,chr1-158042898-158043849,chr1-164747548-164748821,chr1-165275070-165276380,chr1-165441151-165441984,chr1-175672895-175675582,chr1-175717455-175718869,chr1-176058430-176059239,chr1-204721223-204722550,chr1-205025264-205027057,chr1-205030220-205031922,chr1-205055905-205056831,chr1-…	ABL1,ADARB1,ADGRB1,ADORA2A,ALCAM,AMIGO1,ANK3,APBB2,ARC,ARX,ATP8A2,AUTS2,B3GNT2,BAIAP2,BCL11B,BCL2L1,BDNF,BMP7,BMPR1B,BOC,BTBD3,C21orf59,C9orf72,CCKAR,CDH11,CDH4,CHN1,CNTN2,CNTN4,CNTNAP1,CNTNAP2,COBL,COL25A1,CREB1,CRMP1,CSF1R,CTNNA2,CTNNB1,CTNND2,CTTN,CXCL12,CXCR4,DAB1,DAB2IP,DCC,DCLK1,DICER1,DRGX,DSCAM,DSCAML1,DTNBP1,DVL1,EFNA5,EFNB1,EFNB2,EGFR,EMX1,ENAH,EPB41L3,EPHA4,EPHA5,EPHA7,EPHB1,EPHB2,EPHB…	nect
GO Biological Process	GO:0048709	oligodendrocyte differentiation	197	2.20385e-07	0.00284671	1.44503e-05	1.83662	45.7363	84	0.00914725	0.0168	477	5.46733e-05	0.706215	0.00148053	1.88347	16.9899	32	65	0.00651997	0.492308	chr1-205025264-205027057,chr1-205030220-205031922,chr1-205055905-205056831,chr1-221273583-221275011,chr1-221285576-221287219,chr1-221787952-221789233,chr11-15621873-15623994,chr11-15662913-15664409,chr11-15773093-15775525,chr11-15875331-15876520,chr11-15889619-15890910,chr11-31650472-31651891,chr11-61745550-61746351,chr11-78799892-78800815,chr11-78940321-78941895,chr11-78948829-78951216,chr11-790…	ASCL1,ASPA,CD9,CNTN2,CNTNAP1,CSK,DUSP10,EIF2B2,GLI3,GSN,ID4,LPAR1,LYN,MYRF,NKX6-1,NRG1,NTRK2,OLIG1,OLIG2,PAX6,PLP1,PTPRZ1,SHH,SLC8A3,SOX10,SOX11,SOX6,SOX9,SRSF1,TENM4,TRPC4,WASF3	nect
GO Biological Process	GO:0051216	cartilage development	198	2.21415e-07	0.00286001	1.44445e-05	1.5017	115.203	173	0.0230406	0.0346	306	1.55904e-06	0.0201382	6.5811e-05	1.68335	39.2075	66	150	0.0134474	0.44	chr1-102132078-102133387,chr1-103460132-103460907,chr1-112515008-112516475,chr1-170874201-170875264,chr1-18541883-18543086,chr1-18618671-18619869,chr1-18737990-18738780,chr1-29983546-29984965,chr1-30250153-30251794,chr1-30513226-30514459,chr1-30689486-30690935,chr1-39089501-39090534,chr1-39152909-39154094,chr1-39213336-39215570,chr10-101606664-101607872,chr10-101619608-101620510,chr10-101665694-1…	AXIN2,BARX2,BMP2,BMP3,BMP4,BMP7,BMP8A,BMPR1B,CD44,CHST11,COL11A1,COL27A1,COL2A1,COMP,DLX2,EDN1,ENSG00000243696,EVC,FBXW4,FGF18,FGF9,FGFR1,GLI2,HAND2,HMGA2,IMPAD1,MATN1,MEF2C,MEX3C,MSX1,MSX2,MUSTN1,MYCN,MYF5,NFIB,NOG,NOV,OSR1,PAX7,PITX1,PKD1,PRRX1,RARB,ROR2,RUNX1,SCX,SERPINH1,SFRP2,SIX2,SMAD9,SNAI2,SNX19,SOX6,SOX9,STC1,SULF1,SULF2,TAPT1,TRPV4,UNCX,WNT2B,WNT5A,WNT7A,WNT7B,ZBTB16,ZEB1	nect
GO Biological Process	GO:0014014	negative regulation of gliogenesis	200	2.26706e-07	0.00292836	1.46418e-05	2.00545	32.9104	66	0.00658208	0.0132	486	5.88619e-05	0.760319	0.00156444	2.15814	10.194	22	39	0.00448248	0.564103	chr1-221273583-221275011,chr1-221285576-221287219,chr1-221787952-221789233,chr1-2348820-2350170,chr1-26403317-26404298,chr1-43546743-43547919,chr1-43572216-43573556,chr1-57908012-57908955,chr1-58344931-58346365,chr1-58363311-58364309,chr1-58395032-58397708,chr1-58409315-58410456,chr14-94892907-94894225,chr14-95070813-95072419,chr15-87306923-87307782,chr15-87563605-87565214,chr15-87941286-87942550…	ADCYAP1,C16orf45,CTNNB1,DAB1,DICER1,DLX2,DUSP10,HES1,ID4,IDH2,KDM4A,LIN28A,MYCN,NF1,NKX6-1,NOG,NR2E1,NTRK3,PTN,SKI,SOX10,SOX11	nect
GO Biological Process	GO:0003229	ventricular cardiac muscle tissue development	202	2.43819e-07	0.00314941	1.55912e-05	1.855	43.6657	81	0.00873313	0.0162	324	2.51222e-06	0.0324504	0.000100155	2.16554	13.8533	30	53	0.00611247	0.566038	chr1-102132078-102133387,chr1-103460132-103460907,chr1-201294733-201295686,chr1-213399224-213400140,chr1-213967930-213969176,chr1-214017028-214018053,chr1-214192718-214193939,chr1-214247338-214248030,chr1-218692410-218693883,chr1-218925324-218927415,chr1-237866991-237868275,chr1-91564608-91566111,chr1-91611383-91612450,chr1-91669776-91671100,chr1-91736697-91737542,chr1-91761167-91761926,chr10-121…	ADAMTS9,CCM2L,CHD7,COL11A1,DSP,FGFR2,FOXC1,HEG1,HEY2,ISL1,MYBPC3,MYH7,MYL2,NKX2-5,NOG,NRG1,POU4F1,PROX1,RBPJ,RXRA,RYR2,SMAD7,TBX3,TBX5,TGFB2,TGFBR1,TGFBR3,TNNT2,TPM1,ZFPM2	nect
GO Biological Process	GO:0070848	response to growth factor	203	2.44563e-07	0.00315903	1.55617e-05	1.28169	325.351	417	0.0650702	0.0834	161	3.22144e-09	4.16114e-05	2.58456e-07	1.45303	129.385	188	495	0.0383048	0.379798	chr1-111724487-111725879,chr1-115341813-115342526,chr1-151494443-151495809,chr1-172682430-172683207,chr1-203447755-203448967,chr1-203455008-203456022,chr1-203456257-203457105,chr1-203465436-203466730,chr1-206671634-206672680,chr1-218692410-218693883,chr1-218925324-218927415,chr1-226349721-226350810,chr1-226497745-226499050,chr1-2348820-2350170,chr1-237866991-237868275,chr1-39089501-39090534,chr1-…	ACVR2A,ADAMTS12,ADAMTS7,AMHR2,ANXA3,APAF1,ASCL1,BAIAP2,BAMBI,BCAR1,BMP2,BMP3,BMP4,BMP7,BMP8A,BMPR1B,BRAF,CAV1,CCL2,CD44,CDC34,CDH5,CGN,CHRD,CHRDL1,CITED1,COL1A2,COL2A1,COL3A1,COL4A2,CPNE3,CPS1,CREB1,CSNK1D,CTNNB1,CXCL13,DAB2IP,DUSP6,EDN1,EGFR,ERBB4,ERN1,ERRFI1,FASLG,FAT4,FBN1,FER,FEZ1,FGF1,FGF10,FGF12,FGF16,FGF18,FGF3,FGF5,FGF7,FGF8,FGF9,FGFR1,FGFR2,FGFRL1,FLRT1,FLRT2,FLRT3,FMOD,FOXC1,FRS2,FUT8,F…	nect
GO Biological Process	GO:0048666	neuron development	204	2.62065e-07	0.0033851	1.65936e-05	1.20384	570.673	687	0.114135	0.1374	6	4.84932e-28	6.26387e-24	1.04398e-24	1.69863	193.685	329	741	0.0670334	0.443995	chr1-101250197-101251311,chr1-101282670-101284282,chr1-102106848-102107989,chr1-102132078-102133387,chr1-109529642-109531017,chr1-115341813-115342526,chr1-12040102-12041022,chr1-1356896-1357318,chr1-158002116-158003658,chr1-158042898-158043849,chr1-164747548-164748821,chr1-165275070-165276380,chr1-165441151-165441984,chr1-175672895-175675582,chr1-175717455-175718869,chr1-176058430-176059239,chr1-…	ABL1,ADARB1,ADCYAP1,ADGRB1,ADGRB3,ADM,ADORA2A,ALCAM,ALK,AMIGO1,ANK3,ANKS1A,APBB2,ARC,AREG,ARFGEF1,ARID1B,ARX,ASCL1,ATP8A2,ATXN10,AUTS2,B3GNT2,BAIAP2,BCL11B,BDNF,BMP7,BMPR1B,BOC,BTBD3,C2orf71,C9orf72,CCKAR,CDH11,CDH4,CHN1,CLIC5,CNTN2,CNTN4,CNTNAP1,CNTNAP2,COBL,COL25A1,CRB1,CREB1,CRMP1,CSF1R,CTF1,CTNNA1,CTNNA2,CTNNB1,CTNND2,CTTN,CXCL12,CXCR4,DAB1,DAB2IP,DCC,DCLK1,DCLK2,DGKG,DHFR,DICER1,DIO3,DISC1,D…	nect
GO Biological Process	GO:0042733	embryonic digit morphogenesis	206	2.82447e-07	0.00364837	1.77106e-05	1.73111	57.1887	99	0.0114377	0.0198	375	7.92794e-06	0.102405	0.00027308	2.00399	16.4672	33	63	0.00672372	0.52381	chr1-21237392-21238880,chr1-21277120-21279695,chr1-21326620-21327401,chr1-21342498-21343046,chr10-101606664-101607872,chr10-101619608-101620510,chr10-101665694-101666776,chr10-101732472-101733264,chr10-101767732-101768844,chr11-114114900-114115956,chr11-114170128-114171581,chr11-114208956-114210531,chr11-114218965-114220575,chr11-44190691-44192294,chr11-44420866-44421837,chr11-44508784-44509643,c…	ALX4,B9D1,BCL2L11,BMP4,CHST11,CREBBP,CTNNB1,ECE1,FBXW4,GLI2,GLI3,GNA12,GRHL2,HAND2,IMPAD1,LMBR1,LRP4,MAP3K20,MSX1,MSX2,MYCN,NOG,OSR1,ROR2,SALL1,SFRP2,SHH,TBX2,TBX3,TWIST1,WNT5A,WNT7A,ZBTB16	nect
GO Biological Process	GO:0061351	neural precursor cell proliferation	207	2.93163e-07	0.00378679	1.82937e-05	1.74614	54.9783	96	0.0109957	0.0192	205	3.8579e-08	0.000498326	2.43086e-06	2.18617	18.2968	40	70	0.00814996	0.571429	chr1-156008277-156009831,chr1-232105189-232106248,chr1-27001541-27002185,chr1-8381679-8382764,chr1-8418892-8420585,chr1-8551570-8553264,chr10-101732472-101733264,chr10-101767732-101768844,chr10-117675363-117676042,chr10-117963570-117964803,chr10-121309780-121312821,chr10-121339592-121340955,chr10-121449163-121450817,chr10-121680608-121682950,chr10-121683507-121685490,chr10-92809745-92811363,chr10…	ARHGEF2,ARX,ASCL1,CEP120,DAGLA,DCT,DISC1,EML1,EMX2,EPHB1,FGF8,FGFR1,FGFR2,FRS2,FZD3,GBX2,GLI3,HHEX,HHIP,ID4,KCNA1,LEF1,LHX5,MELK,NEUROD4,PAFAH1B1,PCM1,POU3F2,PSMG1,RAB10,RACGAP1,RERE,RORA,RYK,SHH,SIX3,SOX5,TRNP1,WNT7A,ZEB2	nect
GO Biological Process	GO:0032330	regulation of chondrocyte differentiation	209	3.59892e-07	0.00464873	2.22427e-05	1.7734	50.7499	90	0.01015	0.018	266	3.73801e-07	0.00482839	1.81518e-05	2.38049	11.7623	28	45	0.00570497	0.622222	chr1-227922324-227923450,chr11-114114900-114115956,chr11-114170128-114171581,chr11-114208956-114210531,chr11-114218965-114220575,chr11-15621873-15623994,chr11-15662913-15664409,chr11-15773093-15775525,chr11-15875331-15876520,chr11-15889619-15890910,chr12-124216840-124218220,chr12-124231933-124232987,chr12-124334660-124335757,chr12-23001959-23002978,chr12-23307057-23308346,chr12-23753584-23754320,…	ADAMTS12,ADAMTS7,AXIN2,BMP4,BMPR1B,CTNNB1,EFEMP1,FGF18,GDF6,GLI2,GLI3,GREM1,LOXL2,MAF,PKDCC,PTHLH,RARB,RFLNA,SIX2,SMAD3,SNAI2,SOX5,SOX6,SOX9,TGFBR1,TRPS1,WNT9A,ZBTB16	nect
GO Biological Process	GO:0030198	extracellular matrix organization	210	3.65268e-07	0.00471817	2.24675e-05	1.41367	157.746	223	0.0315492	0.0446	301	1.31803e-06	0.017025	5.65614e-05	1.4705	80.2448	118	307	0.0240424	0.384365	chr1-102132078-102133387,chr1-103460132-103460907,chr1-162663185-162664043,chr1-168755574-168756797,chr1-168803639-168804949,chr1-175672895-175675582,chr1-175717455-175718869,chr1-176058430-176059239,chr1-182972726-182973753,chr1-183333535-183334317,chr1-203447755-203448967,chr1-203455008-203456022,chr1-203456257-203457105,chr1-203465436-203466730,chr1-203478704-203479610,chr1-218692410-218693883…	ADAM10,ADAM12,ADAM19,ADAMTS2,ADAMTS20,ADAMTS3,ADAMTS5,ADAMTS9,APBB2,BSG,C6orf15,CD44,CD47,COL11A1,COL12A1,COL14A1,COL18A1,COL19A1,COL1A2,COL27A1,COL2A1,COL3A1,COL4A1,COL4A2,COL4A3,COL4A5,COL4A6,COL5A1,COL6A1,COL6A3,COL8A1,COL9A1,COL9A2,COMP,CREB3L1,CRISPLD2,CTSL,CYP1B1,DCN,DDR2,DNAJB6,DPT,ECM2,EGFL6,EGFLAM,ELANE,ERO1B,FBLN2,FBLN5,FBN1,FERMT1,FLRT2,FMOD,FN1,FOXC1,FOXF1,GREM1,HAS2,HPSE2,ITGA1,ITGA1…	nect
GO Biological Process	GO:0043062	extracellular structure organization	211	3.66917e-07	0.00473947	2.24619e-05	1.41357	157.756	223	0.0315512	0.0446	308	1.59254e-06	0.0205708	6.67883e-05	1.46573	80.5062	118	308	0.0240424	0.383117	chr1-102132078-102133387,chr1-103460132-103460907,chr1-162663185-162664043,chr1-168755574-168756797,chr1-168803639-168804949,chr1-175672895-175675582,chr1-175717455-175718869,chr1-176058430-176059239,chr1-182972726-182973753,chr1-183333535-183334317,chr1-203447755-203448967,chr1-203455008-203456022,chr1-203456257-203457105,chr1-203465436-203466730,chr1-203478704-203479610,chr1-218692410-218693883…	ADAM10,ADAM12,ADAM19,ADAMTS2,ADAMTS20,ADAMTS3,ADAMTS5,ADAMTS9,APBB2,BSG,C6orf15,CD44,CD47,COL11A1,COL12A1,COL14A1,COL18A1,COL19A1,COL1A2,COL27A1,COL2A1,COL3A1,COL4A1,COL4A2,COL4A3,COL4A5,COL4A6,COL5A1,COL6A1,COL6A3,COL8A1,COL9A1,COL9A2,COMP,CREB3L1,CRISPLD2,CTSL,CYP1B1,DCN,DDR2,DNAJB6,DPT,ECM2,EGFL6,EGFLAM,ELANE,ERO1B,FBLN2,FBLN5,FBN1,FERMT1,FLRT2,FMOD,FN1,FOXC1,FOXF1,GREM1,HAS2,HPSE2,ITGA1,ITGA1…	nect
GO Biological Process	GO:0090100	positive regulation of transmembrane receptor protein serine/threonine kinase signaling pathway	212	3.89508e-07	0.00503128	2.37325e-05	1.66184	66.7933	111	0.0133586	0.0222	690	0.000653386	1	0.0122316	1.58442	25.877	41	99	0.00835371	0.414141	chr1-218692410-218693883,chr1-218925324-218927415,chr1-226349721-226350810,chr1-226497745-226499050,chr1-39089501-39090534,chr1-39152909-39154094,chr1-39213336-39215570,chr1-91564608-91566111,chr1-91611383-91612450,chr1-91669776-91671100,chr1-91736697-91737542,chr1-91761167-91761926,chr10-47174876-47176426,chr10-47297845-47298510,chr12-55757348-55758243,chr13-21638804-21640604,chr13-22064870-2206…	ACVR2A,BMP2,BMP3,BMP4,BMP7,BMP8A,CDKN2B,CITED1,CITED2,CRB2,FERMT1,FGF9,GATA4,GATA6,GDF1,GDF10,GDF11,GDF6,GPC3,HES1,HIPK2,INHBA,MSX1,MSX2,MYOCD,NUP93,PARP1,RBPJ,RBPMS,RNF165,SMAD2,SOX11,SULF1,TGFB2,TGFB3,TGFBR1,TGFBR3,THBS1,TWSG1,ZC3H3,ZNF423	nect
GO Biological Process	GO:0030879	mammary gland development	213	3.96531e-07	0.00512199	2.40469e-05	1.55166	92.8036	144	0.0185607	0.0288	238	1.42995e-07	0.00184707	7.76079e-06	1.84913	31.366	58	120	0.0118174	0.483333	chr1-109844930-109846839,chr10-101262881-101263856,chr10-101304187-101306319,chr10-101445437-101446426,chr10-101528941-101530471,chr10-103803745-103805684,chr10-103810700-103811935,chr10-121309780-121312821,chr10-121339592-121340955,chr10-121449163-121450817,chr10-121680608-121682950,chr10-121683507-121685490,chr10-128741199-128743722,chr10-129055076-129057022,chr10-129636120-129638123,chr10-8225…	ABCB4,AREG,ARHGAP5,BCL2L11,BMP4,BSX,BTRC,CAV1,CCND1,CREB1,CSF1,CSF1R,CSN3,CYP19A1,ELF5,ERBB4,ESR1,FGF10,FGFR2,FOXB1,FOXF1,GHRHR,GLI2,GLI3,HK2,ID2,IGFBP5,IRS2,JAK2,KALRN,LBH,LEF1,MGMT,MSX1,MSX2,NCOA1,NEURL1,NOTCH4,NRG1,NRG3,NTN1,PAM,PRL,PRLR,PTCH1,SOSTDC1,SOX9,STAT5A,TBX2,TBX3,TGFB3,TNFRSF11A,TNFSF11,UMPS,VEGFA,WNT5A,WNT7B,ZNF703	nect
GO Biological Process	GO:0048738	cardiac muscle tissue development	214	4.02042e-07	0.00519318	2.42672e-05	1.47247	122.923	181	0.0245845	0.0362	204	3.55278e-08	0.000458913	2.24957e-06	1.78705	39.7303	71	152	0.0144662	0.467105	chr1-101250197-101251311,chr1-101282670-101284282,chr1-102132078-102133387,chr1-103460132-103460907,chr1-147896817-147898052,chr1-156098466-156099256,chr1-174812103-174813299,chr1-174953274-174955239,chr1-201294733-201295686,chr1-213399224-213400140,chr1-213967930-213969176,chr1-214017028-214018053,chr1-214192718-214193939,chr1-214247338-214248030,chr1-218692410-218693883,chr1-218925324-218927415…	ADAMTS9,AKAP13,ALDH1A2,ARID2,BMP2,BMP4,BMP7,C3orf58,CACYBP,CCM2L,CDK1,CHD7,COL11A1,CXADR,DSP,FGFR2,FHOD3,FOXC1,GATA4,GATA6,GJA5,HEG1,HEY2,ISL1,ITGB1,LMNA,MAP2K4,MEF2C,MYBPC3,MYH7,MYL2,MYOCD,NDUFV2,NEBL,NKX2-5,NOG,NRG1,PDGFRA,PDGFRB,PDLIM5,PITX2,PLN,POU4F1,PROX1,RARB,RBPJ,RXRA,RYR2,S1PR1,SGCD,SGCG,SLC8A1,SLC9A1,SMAD7,SORBS2,SOX6,TBX2,TBX20,TBX3,TBX5,TENM4,TGFB2,TGFBR1,TGFBR3,TNNT2,TPM1,VEGFA,WNT5A…	nect
GO Biological Process	GO:0070306	lens fiber cell differentiation	216	4.22891e-07	0.00546248	2.52893e-05	2.3509	18.7162	44	0.00374325	0.0088	683	0.00064768	1	0.012249	2.20719	6.79597	15	26	0.00305624	0.576923	chr1-213399224-213400140,chr1-213967930-213969176,chr1-214017028-214018053,chr1-214192718-214193939,chr1-214247338-214248030,chr10-17416993-17418213,chr12-69475122-69476724,chr15-66706283-66706748,chr15-66931207-66932616,chr15-67133640-67135038,chr15-67201010-67202347,chr15-87306923-87307782,chr15-87563605-87565214,chr15-87941286-87942550,chr16-78761323-78762719,chr16-78842984-78845381,chr16-7895…	BFSP1,BFSP2,FRS2,FZR1,MAF,NF2,NTRK3,PROX1,SIX3,SLC7A11,SMAD3,TDRD7,VIM,WNT7A,WNT7B	nect
GO Biological Process	GO:0001936	regulation of endothelial cell proliferation	217	4.39444e-07	0.0056763	2.61581e-05	1.65334	67.7416	112	0.0135483	0.0224	705	0.000831109	1	0.0152276	1.56858	26.1384	41	100	0.00835371	0.41	chr1-150505625-150507079,chr1-213399224-213400140,chr1-213967930-213969176,chr1-214017028-214018053,chr1-214192718-214193939,chr1-214247338-214248030,chr10-29658712-29659859,chr10-29858063-29858963,chr10-29957276-29958488,chr10-30056752-30057722,chr10-33331009-33331618,chr10-33820233-33821154,chr10-33875736-33877112,chr10-34003413-34004410,chr10-34125279-34126590,chr10-44083508-44085574,chr10-442…	ALDH1A2,APOH,BMP2,BMP4,CAV1,CCL2,CDH13,CXCL12,ECM1,GHSR,GJA1,JCAD,KDR,LEP,NF1,NR2F2,NR4A1,NRARP,NRP1,NRP2,PGF,PPP1R16B,PRKCA,PRKD1,PROX1,PTPRM,RGCC,RPTOR,SCG2,SEMA5A,STAT1,STAT3,STAT5A,SULF1,TGFBR1,THBS1,THBS4,VASH1,VEGFA,VEGFD,WNT5A	nect
GO Biological Process	GO:0014032	neural crest cell development	218	4.41518e-07	0.00570309	2.6161e-05	1.68853	61.5922	104	0.0123184	0.0208	187	1.71965e-08	0.000222127	1.18785e-06	2.33438	15.4216	36	59	0.00733496	0.61017	chr10-33331009-33331618,chr10-33820233-33821154,chr10-33875736-33877112,chr10-34003413-34004410,chr10-34125279-34126590,chr12-108656354-108657821,chr12-108776743-108777607,chr12-88447959-88449030,chr12-89059418-89060630,chr12-89316113-89317395,chr12-89326298-89327120,chr13-78020354-78021281,chr15-57775726-57777145,chr15-57969418-57970553,chr15-58053337-58054171,chr17-72187164-72188103,chr17-72216…	ALDH1A2,CORO1C,EDN1,EDN3,EDNRA,EDNRB,EFNB1,ERBB4,FOXC1,GBX2,GDNF,HAND2,HES1,ISL1,JAG1,KBTBD8,KITLG,LEF1,NRG1,NRP1,OVOL2,PHOX2B,PITX2,RDH10,SEMA3A,SEMA3F,SHH,SNAI2,SOX10,SOX11,SOX9,TAPT1,TBX1,TCOF1,TWIST1,ZEB2	nect
GO Biological Process	GO:0007517	muscle organ development	219	4.56089e-07	0.0058913	2.69009e-05	1.37596	184.599	254	0.0369197	0.0508	157	2.74168e-09	3.54143e-05	2.25569e-07	1.61443	73.7102	119	282	0.0242461	0.421986	chr1-101250197-101251311,chr1-101282670-101284282,chr1-102132078-102133387,chr1-103460132-103460907,chr1-18541883-18543086,chr1-18618671-18619869,chr1-18737990-18738780,chr1-201294733-201295686,chr1-212506281-212507742,chr1-213399224-213400140,chr1-213967930-213969176,chr1-214017028-214018053,chr1-214192718-214193939,chr1-214247338-214248030,chr1-214976479-214977655,chr1-218692410-218693883,chr1-…	ADARB1,ADGRB1,ALX4,ANKRD33,ATF3,BASP1,BIN3,BMP2,BVES,CAV1,CCM2L,CDON,CENPF,CHD2,CHD7,CHRNA1,COL11A1,COL19A1,COL3A1,COL6A3,COPRS,CTF1,DCN,DISP1,DMD,DMRTA2,DNER,DSP,ENSG00000282804,EOMES,ETV1,EVC,FGFR2,FGFRL1,FHL1,FLNB,FOXC1,FOXK1,FOXN2,FOXP2,FRG1,FZD1,GPCPD1,GSC,HEG1,HEY2,HLF,HLX,HOMER1,ID3,IGF1,ISL1,ITGA11,KMT5B,LARGE1,LBX1,LEMD2,MEF2C,MKL2,MSX1,MYBPC3,MYF5,MYH14,MYH15,MYH7,MYL2,MYL6,MYLK,MYOD1,N…	nect
GO Biological Process	GO:0001707	mesoderm formation	220	4.74085e-07	0.00612376	2.78353e-05	1.76143	51.0949	90	0.010219	0.018	525	0.000114594	1	0.00281946	1.82725	17.5127	32	67	0.00651997	0.477612	chr1-68211485-68212327,chr10-100868243-100868775,chr10-100873121-100874493,chr10-100874667-100875333,chr10-121309780-121312821,chr10-121339592-121340955,chr10-121449163-121450817,chr10-121680608-121682950,chr10-121683507-121685490,chr10-33331009-33331618,chr11-44190691-44192294,chr11-75902641-75903890,chr12-66013019-66013753,chr14-53174551-53175342,chr14-53613384-53614442,chr14-53646543-53647341,…	BMP4,BMP7,CHRD,CRB2,EOMES,EXT2,EYA1,EYA2,FGFR2,FOXC1,FOXF1,HMGA2,INHBA,ITGB1,ITGB4,KLF4,LEF1,MSGN1,NF2,NOG,NR4A3,PAX2,POFUT2,SCX,SIX2,SMAD2,SMAD3,TBX20,TWSG1,WLS,WNT11,WNT5A	nect
GO Biological Process	GO:0051147	regulation of muscle cell differentiation	221	5.07047e-07	0.00654952	2.96358e-05	1.50075	108.612	163	0.0217224	0.0326	293	1.05434e-06	0.013619	4.64811e-05	1.65256	44.1738	73	169	0.0148737	0.431953	chr1-213399224-213400140,chr1-213967930-213969176,chr1-214017028-214018053,chr1-214192718-214193939,chr1-214247338-214248030,chr1-23588586-23589845,chr10-110649544-110651261,chr10-121309780-121312821,chr10-121339592-121340955,chr10-121449163-121450817,chr10-121680608-121682950,chr10-121683507-121685490,chr10-31087221-31088114,chr10-31706833-31709199,chr11-126033282-126035218,chr11-126049610-12605…	ABL1,ADGRB1,AKAP13,AKAP6,ANKRD17,BDNF,BHLHA15,BMP2,BMP4,BNIP2,BOC,BTG1,CDH15,CDH2,CDON,CTDP1,CTNNA1,CTNNA2,CTNNB1,CYP26B1,EDN1,EFNB2,FAM129B,FGFR2,FOXF1,FRS2,FZD7,GREM1,HDAC4,HDAC9,HEY2,ID3,IGF1,IGFBP3,IL4R,KIT,MAP3K5,MBNL3,MECP2,MEF2C,MSX1,MYF5,MYOCD,MYOD1,NFATC2,NKX2-5,NOV,NRG1,OLFM2,PAK1,PDCD4,PIAS1,PIN1,PLCB1,PRDM6,PRICKLE1,PROX1,RANBP3L,RBM38,RBPJ,RBPMS2,RIPOR2,SHH,SOSTDC1,SOX6,SOX9,SPAG9,TB…	nect
GO Biological Process	GO:1902455	negative regulation of stem cell population maintenance	222	5.13899e-07	0.00663803	2.9901e-05	4.50309	3.77519	17	0.000755037	0.0034	603	0.000318192	1	0.00681606	3.82579	1.5683	6	6	0.00122249	1	chr10-100868243-100868775,chr10-100873121-100874493,chr10-100874667-100875333,chr17-37662099-37662829,chr17-37729547-37730601,chr17-37829307-37830664,chr17-46889370-46890739,chr2-113304823-113307074,chr2-113354950-113356481,chr20-56764571-56766268,chr20-57027506-57028609,chr20-57262893-57263657,chr20-57294000-57295221,chr8-101046025-101047109,chr8-101118585-101119984,chr8-101244822-101245843,chr8…	BMP7,HNF1B,PAX2,PAX8,WNT9B,ZNF706	nect
GO Biological Process	GO:0021545	cranial nerve development	223	5.32834e-07	0.00688261	3.08637e-05	1.84915	41.6408	77	0.00832815	0.0154	644	0.000500756	1	0.0100439	1.87386	12.8078	24	49	0.00488998	0.489796	chr1-22684559-22686095,chr1-22689202-22689974,chr1-22835450-22837228,chr1-22875022-22877177,chr1-6240001-6240776,chr10-100868243-100868775,chr10-100873121-100874493,chr10-100874667-100875333,chr10-33331009-33331618,chr10-33820233-33821154,chr10-33875736-33877112,chr10-34003413-34004410,chr10-34125279-34126590,chr10-49278054-49279139,chr11-19295954-19297583,chr11-19358995-19360461,chr11-19365274-1…	ADARB1,CHD7,CTNNB1,DRGX,EPHB1,EPHB2,GLI3,HES1,HES3,ISL1,LPAR1,MAFB,NAV2,NRP1,PAX2,PHOX2B,PLXNA4,POU4F1,SALL1,SEMA3A,SEMA3F,SLC1A3,SLITRK6,TBX1	nect
GO Biological Process	GO:0061005	cell differentiation involved in kidney development	224	5.88344e-07	0.00759964	3.39269e-05	1.86107	40.2994	75	0.00805987	0.015	450	3.46633e-05	0.447746	0.000994991	2.13533	11.2395	24	43	0.00488998	0.55814	chr1-207917145-207918770,chr1-208068086-208070358,chr1-208154746-208155955,chr1-208181054-208182075,chr1-208197517-208198881,chr1-208240052-208240726,chr10-100868243-100868775,chr10-100873121-100874493,chr10-100874667-100875333,chr11-27390778-27393278,chr11-27422821-27423612,chr11-32313969-32314785,chr14-53174551-53175342,chr14-53613384-53614442,chr14-53646543-53647341,chr14-54257064-54258277,chr…	BASP1,BMP4,CD34,GDNF,GLI3,GLIS2,GREM1,HES1,JAG1,LGR4,MAGI2,MEF2C,MTSS1,NUP93,OSR1,PAX2,PAX8,PODXL,PTCH1,SALL1,SIX2,STAT1,TCF21,WT1	nect
GO Biological Process	GO:0048705	skeletal system morphogenesis	225	6.00384e-07	0.00775516	3.44674e-05	1.42772	142.886	204	0.0285771	0.0408	279	5.62217e-07	0.00726216	2.60292e-05	1.60021	54.3678	87	208	0.0177262	0.418269	chr1-102132078-102133387,chr1-103460132-103460907,chr1-12401151-12402970,chr1-12460699-12462040,chr1-12549087-12550370,chr1-170874201-170875264,chr1-227922324-227923450,chr1-2348820-2350170,chr1-29983546-29984965,chr1-30250153-30251794,chr1-30513226-30514459,chr1-30689486-30690935,chr10-121309780-121312821,chr10-121339592-121340955,chr10-121449163-121450817,chr10-121680608-121682950,chr10-1216835…	ALX4,ANKRD11,AXIN2,BARX2,BMP4,BMP7,BMPR1B,CARM1,CHST11,COL11A1,COL27A1,COL2A1,COMP,CSRNP1,CTNNB1,CYP26B1,DHRS3,DLG1,DLX2,DSCAML1,EYA1,FGF18,FGFR1,FGFR2,FMN1,FOXC1,FOXN3,FREM1,GLI3,GRHL2,GSC,HAS2,HHIP,IMPAD1,INSIG2,IRX5,LHX1,MATN1,MDFI,MEF2C,MMP16,MMP2,MSX1,MSX2,MTHFD1L,MYCN,MYF5,NOG,OSR1,PAX5,PDGFRA,PKD1,PLEKHA1,PPARGC1B,PRRX1,PSEN1,RAB23,RARB,RDH10,RIPPLY1,ROR2,SCX,SERPINH1,SFRP1,SFRP2,SH3PXD2B,…	nect
GO Biological Process	GO:0006366	transcription from RNA polymerase II promoter	226	6.12185e-07	0.0079076	3.49894e-05	1.22958	437.548	538	0.0875097	0.1076	412	1.74591e-05	0.225519	0.000547376	1.24431	215.38	268	824	0.0546047	0.325243	chr1-115796826-115797824,chr1-1356896-1357318,chr1-13593255-13594171,chr1-14036971-14038206,chr1-153733972-153735208,chr1-155018625-155019383,chr1-1554693-1555513,chr1-163746971-163748175,chr1-163836069-163837476,chr1-164515240-164516899,chr1-164747548-164748821,chr1-165275070-165276380,chr1-165441151-165441984,chr1-167416347-167417827,chr1-167462790-167463462,chr1-199511273-199512509,chr1-200330…	AHR,ALX4,ARID3A,ARID3B,ARNT2,ARNTL,ATF3,BACH1,BACH2,BARHL1,BARHL2,BARX1,BARX2,BCL11B,BHLHA15,CAMTA1,CCND1,CCNH,CDK1,CDK8,CEBPA,CEBPE,CPSF1,CREB1,CREB3L1,CREB5,CREBBP,CSRNP1,CSTF2T,CTCFL,CTDP1,CTR9,DACH1,DLX2,DVL1,E2F3,EBF2,EBF3,EHF,ELF5,ELK4,ELL,ELL2,ELP4,EPAS1,ERG,ESR1,ESRRB,ESRRG,ETS1,ETV1,ETV4,ETV5,ETV6,FAM170A,FOSL2,FOXA1,FOXC1,FOXD2,FOXE3,FOXF1,FOXI1,FOXJ3,FUBP3,GATA3,GATA4,GATA5,GATA6,GBX2,…	nect
GO Biological Process	GO:0030856	regulation of epithelial cell differentiation	228	6.73535e-07	0.00870006	3.81581e-05	1.53134	95.3414	146	0.0190683	0.0292	494	7.16499e-05	0.925502	0.00187349	1.59408	34.5026	55	132	0.0112062	0.416667	chr1-206832798-206834074,chr1-26874451-26875526,chr1-47412074-47412920,chr1-5311066-5312482,chr1-7984018-7985300,chr10-100868243-100868775,chr10-100873121-100874493,chr10-100874667-100875333,chr10-31087221-31088114,chr10-31706833-31709199,chr10-8288474-8290055,chr11-13012271-13012803,chr11-13114242-13115635,chr11-13134098-13136615,chr11-13221522-13222704,chr11-31650472-31651891,chr11-69196101-691…	AJAP1,ARNTL,ASCL1,BMP4,BTG1,CAV1,CCND1,CDH5,CITED1,CTNNB1,CTSL,ERRFI1,FAT4,FOXC1,FOXE3,FRZB,GATA3,GDNF,GRHL2,H2AFY,HES1,HEY2,IFNG,IKBKB,IL20,JAG1,LHX1,MSX2,MYCN,NCOA3,NKX6-1,NOTCH4,OSR1,OVOL2,PAX2,PAX6,PAX8,PRKX,PTCH1,REG3A,RFX3,RHEB,ROCK1,ROCK2,RUNX1,SFN,SOX9,STAT1,TBX3,TMEM100,TP63,WNT9B,ZEB1,ZEB2,ZFP36L1	nect
GO Biological Process	GO:0048812	neuron projection morphogenesis	229	6.76025e-07	0.00873221	3.81319e-05	1.24936	375.393	469	0.0750785	0.0938	8	8.77767e-26	1.13381e-21	1.41726e-22	1.88253	115.27	217	441	0.0442135	0.492063	chr1-109529642-109531017,chr1-115341813-115342526,chr1-12040102-12041022,chr1-1356896-1357318,chr1-158002116-158003658,chr1-158042898-158043849,chr1-164747548-164748821,chr1-165275070-165276380,chr1-165441151-165441984,chr1-175672895-175675582,chr1-175717455-175718869,chr1-176058430-176059239,chr1-204721223-204722550,chr1-205025264-205027057,chr1-205030220-205031922,chr1-205055905-205056831,chr1-…	ABL1,ADARB1,ADGRB1,ADORA2A,ALCAM,AMIGO1,ANK3,APBB2,ARC,ARX,ATP8A2,AUTS2,B3GNT2,BAIAP2,BCL11B,BDNF,BMP7,BMPR1B,BOC,BTBD3,C9orf72,CCKAR,CDH11,CDH4,CHN1,CNTN2,CNTN4,CNTNAP1,CNTNAP2,COBL,COL25A1,CREB1,CRMP1,CSF1R,CTNNA2,CTNNB1,CTNND2,CTTN,CXCL12,CXCR4,DAB1,DAB2IP,DCC,DCLK1,DICER1,DRGX,DSCAM,DSCAML1,DTNBP1,DVL1,EFNA5,EFNB1,EFNB2,EGFR,EMX1,ENAH,EPB41L3,EPHA4,EPHA5,EPHA7,EPHB1,EPHB2,EPHB3,ETV1,EXT1,FAM1…	nect
GO Biological Process	GO:0048486	parasympathetic nervous system development	230	6.84041e-07	0.00883575	3.84163e-05	2.45222	15.9039	39	0.00318079	0.0078	830	0.00183945	1	0.0286267	2.33799	4.70491	11	18	0.00224124	0.611111	chr1-6240001-6240776,chr10-33331009-33331618,chr10-33820233-33821154,chr10-33875736-33877112,chr10-34003413-34004410,chr10-34125279-34126590,chr11-19295954-19297583,chr11-19358995-19360461,chr11-19365274-19366605,chr11-19421804-19422817,chr11-19519311-19520629,chr11-19539527-19540814,chr11-19778927-19780595,chr11-19781128-19781733,chr11-19931081-19931979,chr11-19934816-19935987,chr21-44958181-449…	ADARB1,GDNF,HES1,HES3,NAV2,NRP1,PHOX2B,PLXNA4,SEMA3A,SEMA3F,TBX1	nect
GO Biological Process	GO:0048565	digestive tract development	231	7.31732e-07	0.00945178	4.09168e-05	1.49114	109.312	163	0.0218625	0.0326	96	2.69287e-11	3.47838e-07	3.62331e-09	2.06472	32.9343	68	126	0.0138549	0.539682	chr1-218692410-218693883,chr1-218925324-218927415,chr1-221273583-221275011,chr1-221285576-221287219,chr1-57908012-57908955,chr1-58344931-58346365,chr1-58363311-58364309,chr1-58395032-58397708,chr1-58409315-58410456,chr10-121309780-121312821,chr10-121339592-121340955,chr10-121449163-121450817,chr10-121680608-121682950,chr10-121683507-121685490,chr11-123363632-123364788,chr11-27390778-27393278,chr1…	ADA,ALDH1A2,ALX4,ASCL1,BBS7,BMP4,CBFA2T2,CCKBR,CLDN18,CLMP,COBL,COL3A1,CPS1,CTNNB1,DAB1,DACT1,EDNRB,EGFR,EPHB3,FAT4,FGF10,FGF9,FGFR2,FOXE1,FOXF1,FOXL1,GATA4,GATA5,GATA6,GLI2,GLI3,HLX,HNF1B,ID2,ITGA6,ITGB4,KIT,LGR4,MYOCD,OVOL2,PCSK5,PDGFRA,PITX2,PKD1,PKDCC,PRDM1,RARB,RBPMS2,SALL1,SAV1,SFRP1,SFRP2,SHH,SIX2,SMAD2,SMAD3,SOX10,SOX11,SOX17,TBX2,TCF21,TGFB2,TGFB3,TIGAR,TP63,WNT11,WNT5A,ZIC3	nect
GO Biological Process	GO:0021953	central nervous system neuron differentiation	232	7.56722e-07	0.00977458	4.21318e-05	1.38544	169.621	235	0.0339243	0.047	53	2.74031e-15	3.53966e-11	6.67861e-13	2.1124	42.6055	90	163	0.0183374	0.552147	chr1-164747548-164748821,chr1-165275070-165276380,chr1-165441151-165441984,chr1-18541883-18543086,chr1-18618671-18619869,chr1-18737990-18738780,chr1-205025264-205027057,chr1-205030220-205031922,chr1-205055905-205056831,chr1-213399224-213400140,chr1-213967930-213969176,chr1-214017028-214018053,chr1-214192718-214193939,chr1-214247338-214248030,chr1-22684559-22686095,chr1-22689202-22689974,chr1-2283…	ADARB1,AGTPBP1,ARX,ASCL1,BCL11B,CBLN1,CDH11,CHD5,CNTN2,CSF1R,CTNNB1,DBX1,DCC,DCLK1,DCLK2,DISC1,DLX2,DRD1,EMX1,EOMES,EPHA4,EPHB1,EPHB2,EPHB3,ERBB4,EVX1,FGF8,FGFR2,FOXG1,FZD1,GBX2,GDPD5,GLI2,GLI3,GRID2,HERC1,ID4,INHBA,ISL1,ISL2,LBX1,LEF1,LEP,LHX1,LHX3,LHX5,LMO4,LMX1A,MAP2,MDGA1,MDGA2,MTPN,NANOS1,NFIB,NKX6-1,NPY,NR2E1,NR4A2,NRP1,NTRK2,OLIG2,OLIG3,PAFAH1B1,PAX6,PAX7,PHOX2B,PLXNA4,POU4F1,PROX1,PSEN1,P…	nect
GO Biological Process	GO:0007223	Wnt signaling pathway, calcium modulating pathway	233	7.79908e-07	0.0100741	4.32363e-05	2.03252	28.536	58	0.0057072	0.0116	414	1.90245e-05	0.24574	0.000593574	2.2748	9.67119	22	37	0.00448248	0.594595	chr1-1833360-1834734,chr10-112738651-112739456,chr10-112753847-112754834,chr10-112834547-112835591,chr10-113018201-113021130,chr10-113027274-113028822,chr10-113049764-113050378,chr10-113099314-113100393,chr10-113183153-113184509,chr10-73552225-73554426,chr10-73581746-73582547,chr11-75902641-75903890,chr11-86807025-86807788,chr14-51708754-51710340,chr14-51715295-51716231,chr14-90354473-90356489,ch…	AGO2,CALM1,CTNNB1,FZD3,FZD4,FZD5,GNAO1,GNB1,GNG2,LEF1,MAP3K7,NFATC1,PDE6A,PLCB1,PPP3CA,PPP3CB,ROR2,TCF7L2,TNRC6B,TNRC6C,WNT11,WNT5A	nect
GO Biological Process	GO:0014031	mesenchymal cell development	234	7.8988e-07	0.0102029	4.36021e-05	1.65735	63.9574	106	0.0127915	0.0212	211	4.61369e-08	0.00059595	2.82441e-06	2.24689	16.4672	37	63	0.00753871	0.587302	chr10-33331009-33331618,chr10-33820233-33821154,chr10-33875736-33877112,chr10-34003413-34004410,chr10-34125279-34126590,chr12-108656354-108657821,chr12-108776743-108777607,chr12-88447959-88449030,chr12-89059418-89060630,chr12-89316113-89317395,chr12-89326298-89327120,chr13-78020354-78021281,chr15-57775726-57777145,chr15-57969418-57970553,chr15-58053337-58054171,chr17-72187164-72188103,chr17-72216…	ALDH1A2,CORO1C,EDN1,EDN3,EDNRA,EDNRB,EFNB1,ERBB4,FOXC1,GBX2,GDNF,HAND2,HES1,HEY2,ISL1,JAG1,KBTBD8,KITLG,LEF1,NRG1,NRP1,OVOL2,PHOX2B,PITX2,RDH10,SEMA3A,SEMA3F,SHH,SNAI2,SOX10,SOX11,SOX9,TAPT1,TBX1,TCOF1,TWIST1,ZEB2	nect
GO Biological Process	GO:0008593	regulation of Notch signaling pathway	235	9.39095e-07	0.0121303	5.16183e-05	1.79761	44.5035	80	0.0089007	0.016	765	0.0013439	1	0.0226918	1.64722	18.8196	31	72	0.00631622	0.430556	chr1-207649072-207650151,chr10-103803745-103805684,chr10-103810700-103811935,chr10-78450793-78452117,chr10-78626205-78627337,chr10-79074694-79075161,chr10-79167523-79168652,chr10-79277562-79278208,chr10-80537043-80538175,chr10-80551484-80552766,chr11-45705406-45706814,chr11-45732220-45733586,chr11-75471057-75472250,chr11-75517973-75519361,chr12-103099795-103100846,chr12-103207579-103208947,chr12-…	AAK1,ASCL1,BMP7,C8orf4,CBFA2T2,CD46,DLK1,DLX2,EYA1,FAM129B,FGF10,GDPD5,HES1,HEY1,HEY2,IL6ST,ITGB1BP1,JAG1,KIT,METTL3,NEPRO,NEURL1,NOV,NRARP,SLC35C1,SLC35C2,STAT3,TP63,TSPAN14,TSPAN5,ZMIZ1	nect
GO Biological Process	GO:0032835	glomerulus development	236	9.61217e-07	0.012416	5.26104e-05	1.7892	45.2717	81	0.00905435	0.0162	589	0.000286949	1	0.00629291	1.87681	13.8533	26	53	0.00529747	0.490566	chr1-207917145-207918770,chr1-208068086-208070358,chr1-208154746-208155955,chr1-208181054-208182075,chr1-208197517-208198881,chr1-208240052-208240726,chr1-236020371-236021973,chr1-236057785-236059262,chr11-126483435-126484063,chr11-126598762-126599609,chr11-126654582-126656067,chr11-127105503-127106935,chr11-127461004-127462414,chr11-127474185-127475658,chr11-127844356-127845408,chr11-27390778-27…	ANGPT1,BASP1,BMP4,CD34,COL4A3,ENPEP,FOXC1,HES1,JAG1,KIRREL3,LGR4,LHX1,MAGI2,MEF2C,MTSS1,NID1,NUP93,OSR1,PDGFRA,PDGFRB,PECAM1,PODXL,SULF1,SULF2,TCF21,WT1	nect
GO Biological Process	GO:0030097	hemopoiesis	237	9.69868e-07	0.0125278	5.28598e-05	1.29658	267.628	347	0.0535256	0.0694	717	0.000978325	1	0.0176249	1.23534	133.567	165	511	0.0336186	0.322896	chr1-109844930-109846839,chr1-112515008-112516475,chr1-158002116-158003658,chr1-158042898-158043849,chr1-160701282-160702552,chr1-160836712-160838868,chr1-163746971-163748175,chr1-163836069-163837476,chr1-164515240-164516899,chr1-164747548-164748821,chr1-165275070-165276380,chr1-206671634-206672680,chr1-207917145-207918770,chr1-208068086-208070358,chr1-208154746-208155955,chr1-208181054-208182075…	ABL1,ADA,ADD2,ANGPT1,ANLN,ANXA1,ASXL1,BCL11B,BCR,BMP4,BMX,BRAF,BRCA2,CBFA2T3,CD1D,CD28,CD34,CD40LG,CD79B,CD8A,CDKN2B,CEBPA,CEBPE,CHD2,CHD7,CSF1,CSF1R,CTNNB1,CYLD,DACT2,DCSTAMP,DOCK11,DOCK2,DYRK3,EML1,EOMES,EPAS1,ETV6,FADD,FGFR2,FOXP1,FST,FUT10,FZD5,FZD7,FZD8,GAB2,GATA3,GFI1,GLI3,GLRX5,GPC3,GPR183,HDAC4,HDAC9,HHEX,HIPK2,HSPA9,IFNE,IFNG,IFNK,IL12B,IL2,INHBA,IRF8,ITFG2,ITGB1,ITPKB,JAG1,JAK2,KCNAB2,K…	nect
GO Biological Process	GO:0045686	negative regulation of glial cell differentiation	238	9.79752e-07	0.0126555	5.31742e-05	2.16572	22.6252	49	0.00452505	0.0098	576	0.00023842	1	0.00534665	2.4346	5.75044	14	22	0.00285249	0.636364	chr1-221273583-221275011,chr1-221285576-221287219,chr1-221787952-221789233,chr1-26403317-26404298,chr1-43546743-43547919,chr1-43572216-43573556,chr1-57908012-57908955,chr1-58344931-58346365,chr1-58363311-58364309,chr1-58395032-58397708,chr1-58409315-58410456,chr15-87306923-87307782,chr15-87563605-87565214,chr15-87941286-87942550,chr17-31071948-31072637,chr17-31100624-31101992,chr17-55774191-55775…	CTNNB1,DAB1,DLX2,DUSP10,HES1,ID4,KDM4A,LIN28A,MYCN,NF1,NKX6-1,NOG,NR2E1,NTRK3	nect
GO Biological Process	GO:0051223	regulation of protein transport	239	9.92197e-07	0.0128162	5.36243e-05	1.24576	374.069	466	0.0748137	0.0932	681	0.000640523	1	0.0121492	1.19808	198.651	238	760	0.0484923	0.313158	chr1-111219058-111220250,chr1-111724487-111725879,chr1-113058699-113059928,chr1-116494032-116494926,chr1-117180147-117181015,chr1-1243902-1244599,chr1-145715793-145716938,chr1-147896817-147898052,chr1-160701282-160702552,chr1-160836712-160838868,chr1-17022553-17024676,chr1-177233334-177234194,chr1-177793733-177794996,chr1-181247969-181249564,chr1-181778133-181779621,chr1-182279220-182280892,chr1-…	AACS,ABAT,ABL1,ACSL3,ADCY5,ADORA2A,ADRA2A,ANGPT1,ANK3,ANO1,ANXA1,ARFIP1,ARNTL,ATP13A2,AXIN2,BAMBI,BANK1,BARD1,BCAS3,BLK,BMP4,BMP7,BMP8A,C1QTNF12,C8orf4,CACNA1C,CACNA1D,CACNA1E,CACNA2D2,CADM1,CCL2,CD244,CD34,CD40,CD40LG,CD58,CDK1,CEMIP,CHIA,CPT1A,CRTAM,CSF1R,CSK,CYLD,DAB2IP,DACT1,DDX58,DHX36,DISP1,DMAP1,DNAJC1,DPH6,DTWD2,DYRK2,ECT2,EDAR,EFNA5,EGFR,EPHA5,ERBB4,EXOC1,FAF1,FAM3D,FBXW11,FERMT1,FN1,FOX…	nect
GO Biological Process	GO:0048858	cell projection morphogenesis	240	1.01005e-06	0.0130467	5.43615e-05	1.24422	377.747	470	0.0755494	0.094	13	6.40038e-25	8.26737e-21	6.35952e-22	1.85751	117.361	218	449	0.0444173	0.485523	chr1-109529642-109531017,chr1-115341813-115342526,chr1-12040102-12041022,chr1-1356896-1357318,chr1-158002116-158003658,chr1-158042898-158043849,chr1-164747548-164748821,chr1-165275070-165276380,chr1-165441151-165441984,chr1-175672895-175675582,chr1-175717455-175718869,chr1-176058430-176059239,chr1-204721223-204722550,chr1-205025264-205027057,chr1-205030220-205031922,chr1-205055905-205056831,chr1-…	ABL1,ADARB1,ADGRB1,ADORA2A,ALCAM,AMIGO1,ANK3,APBB2,ARC,ARX,ATP8A2,AUTS2,B3GNT2,BAIAP2,BCL11B,BDNF,BMP7,BMPR1B,BOC,BTBD3,C21orf59,C9orf72,CCKAR,CDH11,CDH4,CHN1,CNTN2,CNTN4,CNTNAP1,CNTNAP2,COBL,COL25A1,CREB1,CRMP1,CSF1R,CTNNA2,CTNNB1,CTNND2,CTTN,CXCL12,CXCR4,DAB1,DAB2IP,DCC,DCLK1,DICER1,DRGX,DSCAM,DSCAML1,DTNBP1,DVL1,EFNA5,EFNB1,EFNB2,EGFR,EMX1,ENAH,EPB41L3,EPHA4,EPHA5,EPHA7,EPHB1,EPHB2,EPHB3,ETV1,…	nect
GO Biological Process	GO:0016331	morphogenesis of embryonic epithelium	241	1.08492e-06	0.014014	5.81492e-05	1.50155	101.894	153	0.0203789	0.0306	372	7.37032e-06	0.0952024	0.00025592	1.65513	36.8551	61	141	0.0124287	0.432624	chr1-1356896-1357318,chr1-218692410-218693883,chr1-218925324-218927415,chr1-2348820-2350170,chr1-24363938-24365582,chr1-24374729-24376070,chr1-87369584-87371742,chr1-92371619-92372734,chr10-100868243-100868775,chr10-100873121-100874493,chr10-100874667-100875333,chr10-101732472-101733264,chr10-101767732-101768844,chr10-121309780-121312821,chr10-121339592-121340955,chr10-121449163-121450817,chr10-1…	ABL1,ADM,ALDH1A2,ALDH1A3,APAF1,BMP4,BMP7,CELSR1,COBL,CTNNB1,DLC1,DVL1,FGF10,FGF8,FGFR2,FZD1,FZD3,GATA3,GDNF,GLI2,GLMN,GREM1,GRHL2,GRHL3,HHEX,HNF1B,IFT57,IRX1,IRX2,IRX3,KIF20B,LHX2,LMO4,MIB1,MTHFD1L,NOG,OSR1,OVOL2,PAX2,PAX8,PCDH8,PRICKLE1,PTCH1,RDH10,SALL4,SFRP1,SFRP2,SHROOM3,SKI,SOX11,SOX4,SOX9,TCTN1,TGFB2,TP63,TRAF6,TWIST1,WNT5A,WNT7B,WNT9B,ZEB2	nect
GO Biological Process	GO:0060563	neuroepithelial cell differentiation	243	1.24452e-06	0.0160755	6.61544e-05	1.87562	36.7879	69	0.00735757	0.0138	627	0.000392828	1	0.00809275	1.95738	11.2395	22	43	0.00448248	0.511628	chr10-101732472-101733264,chr10-101767732-101768844,chr11-75902641-75903890,chr12-103099795-103100846,chr12-103207579-103208947,chr12-103408934-103409574,chr12-103529196-103531406,chr13-85147686-85148404,chr13-85544431-85546073,chr17-19298290-19300262,chr17-2551141-2552564,chr17-2579571-2581177,chr18-27425837-27427287,chr18-27539825-27540690,chr18-28581126-28582093,chr2-4900849-4902136,chr2-57518…	ABL1,ASCL1,B9D1,BMP2,CDH2,CLIC5,EMX1,FGF8,FGFR1,HES1,INSM1,JAG1,LEF1,PAFAH1B1,RBPJ,SLC4A7,SLITRK6,SOD1,SOX11,SOX4,TMC1,WNT11	nect
GO Biological Process	GO:0051129	negative regulation of cellular component organization	244	1.24502e-06	0.016082	6.59097e-05	1.26189	328.079	414	0.0656158	0.0828	791	0.00157537	1	0.0257257	1.20292	161.274	194	617	0.0395273	0.314425	chr1-101250197-101251311,chr1-101282670-101284282,chr1-10489494-10490927,chr1-10701017-10701762,chr1-10706955-10707654,chr1-10714184-10715308,chr1-10782098-10783410,chr1-11177869-11178836,chr1-112515008-112516475,chr1-113058699-113059928,chr1-113253159-113256572,chr1-12040102-12041022,chr1-156008277-156009831,chr1-156098466-156099256,chr1-172084992-172085823,chr1-172238276-172240402,chr1-17567289…	ACAA2,ADD2,ARAP1,ARFGEF1,ARHGAP28,ARHGEF2,ASAP1,ATAD2B,ATG7,AVIL,BCAS3,BCL2L1,BCOR,BMP4,BMP7,BUB1,BUB3,C16orf45,CAPZA1,CAPZB,CARM1,CARMIL1,CAV1,CBFA2T2,CDK5RAP2,CENPF,CHMP4B,CLASP1,CLEC16A,CORO1C,CRMP1,CSK,CTNNBIP1,DAB1,DACT1,DCC,DCP2,DENND5A,DLC1,DNAJB2,DNAJB6,DNAJB8,DNAJC15,DNM3,DPYSL3,EFNA5,EFNB2,EPHA3,EPHA4,EPHA7,EPHB2,ERCC4,EXOSC10,FEZ1,FHOD3,FKBP4,FRMD7,FSTL4,FYN,GFI1,GSN,H2AFY,HDAC8,HEY2,H…	nect
GO Biological Process	GO:0045666	positive regulation of neuron differentiation	245	1.32184e-06	0.0170743	6.96908e-05	1.29141	269.473	348	0.0538947	0.0696	72	2.4926e-13	3.2197e-09	4.4718e-11	1.70815	85.4724	146	327	0.0297473	0.446483	chr1-109529642-109531017,chr1-111724487-111725879,chr1-115341813-115342526,chr1-1356896-1357318,chr1-156008277-156009831,chr1-177233334-177234194,chr1-177793733-177794996,chr1-202575653-202576568,chr1-202586020-202586833,chr1-202639298-202639862,chr1-213399224-213400140,chr1-213967930-213969176,chr1-214017028-214018053,chr1-214192718-214193939,chr1-214247338-214248030,chr1-22835450-22837228,chr1-…	ACTR2,ADCYAP1,ALKAL2,AMIGO1,ARHGEF2,ARSB,ASCL1,ATP8A2,AVIL,BAIAP2,BDNF,BMP2,BMP4,BMP7,BRAF,BRINP1,BRINP2,CAPRIN1,CBFA2T2,CDH4,CDKL5,CDON,COBL,CRTC1,CSNK1D,CUX1,CXCL12,DAB1,DAB2IP,DISC1,DLX2,DPYSL3,DSCAM,DVL1,ECT2,EFNA5,ENC1,EPHA3,EPHA4,ETV5,FBXO31,FEZ1,FGFR1,FN1,FOXA1,FOXG1,FOXO6,FYN,GDF6,GDPD5,GLI2,GOLGA4,GPRC5B,HGF,IFNG,IL1RAPL1,IL2,IRX3,IST1,ITSN2,KALRN,KDM1A,KDM4A,KDM4C,L1CAM,LIN28A,LLPH,LPAR…	nect
GO Biological Process	GO:0001889	liver development	246	1.32355e-06	0.0170963	6.9497e-05	1.58172	76.499	121	0.0152998	0.0242	863	0.00215018	1	0.032183	1.46189	32.1502	47	123	0.0095762	0.382114	chr1-111724487-111725879,chr1-213399224-213400140,chr1-213967930-213969176,chr1-214017028-214018053,chr1-214192718-214193939,chr1-214247338-214248030,chr1-221273583-221275011,chr1-221285576-221287219,chr1-55032432-55033939,chr1-91564608-91566111,chr1-91611383-91612450,chr1-91669776-91671100,chr1-91736697-91737542,chr1-91761167-91761926,chr10-92809745-92811363,chr10-92811576-92812465,chr11-1929595…	AACS,ADA,ALDH1A2,ANXA1,BAAT,CCND1,CEBPA,CITED2,COBL,CPS1,E2F7,E2F8,EGFR,GATA6,GLI3,HES1,HGF,HHEX,HLX,HMOX1,HNF1B,HNRNPD,JARID2,KRAS,MAN2A1,NF1,ONECUT1,PCSK9,PHF2,PKD1,PNPT1,PROX1,PTCH1,PTN,PTPN3,RAP1A,RGN,SEC63,SMAD3,SOX9,SP3,SRSF1,SRSF5,SULF2,TGFBR3,XBP1,ZIC3	nect
GO Biological Process	GO:0030278	regulation of ossification	247	1.38834e-06	0.0179331	7.26037e-05	1.41449	141.394	200	0.0282788	0.04	200	3.23708e-08	0.000418134	2.09067e-06	1.72161	47.0491	81	180	0.0165037	0.45	chr1-101250197-101251311,chr1-101282670-101284282,chr1-109844930-109846839,chr1-12401151-12402970,chr1-12460699-12462040,chr1-12549087-12550370,chr1-150505625-150507079,chr1-154423347-154424311,chr1-162663185-162664043,chr1-163746971-163748175,chr1-163836069-163837476,chr1-164515240-164516899,chr1-164747548-164748821,chr1-165275070-165276380,chr1-172451926-172453100,chr1-172460216-172461399,chr1-…	ACVR2A,ADRB2,ANO6,AREG,AXIN2,BCOR,BMP2,BMP4,BMP7,BMPR1B,CEBPA,CHRD,CITED1,CSF1,CTNNB1,CTNNBIP1,DDR2,DHRS3,ECM1,FGFR2,GDF10,GLI3,GREM1,HAND2,HDAC4,HDAC7,HDAC8,HGF,ID3,ID4,IGF1,IGFBP5,IL6R,IL6ST,JAG1,KL,KREMEN1,LIMD1,LRP4,MATN1,MEF2C,MSX2,NELL1,NOCT,NOG,OSR1,PBX1,PKDCC,PRKD1,PTCH1,PTK2,PTK2B,RANBP3L,RBPJ,RORB,S1PR1,SFRP1,SFRP2,SIX2,SKI,SLC8A1,SMAD3,SMAD6,SMOC1,SNAI2,SOX11,SOX9,SUCO,TACR1,TGFB2,TGFB…	nect
GO Biological Process	GO:0090287	regulation of cellular response to growth factor stimulus	248	1.41473e-06	0.018274	7.36855e-05	1.36217	180.594	246	0.0361188	0.0492	207	3.90622e-08	0.000504567	2.43752e-06	1.61252	63.2548	102	242	0.0207824	0.421488	chr1-114165326-114166337,chr1-2348820-2350170,chr1-91564608-91566111,chr1-91611383-91612450,chr1-91669776-91671100,chr1-91736697-91737542,chr1-91761167-91761926,chr10-121309780-121312821,chr10-121339592-121340955,chr10-121449163-121450817,chr10-121680608-121682950,chr10-121683507-121685490,chr10-28767777-28768645,chr10-29068028-29069781,chr10-29149862-29151470,chr10-29254296-29255324,chr10-296587…	ABL1,ACVR2A,ADAMTS12,ADAMTS3,BAMBI,BMP4,BMPER,CASK,CAV1,CCBE1,CDKN2B,CHRD,CHRDL1,CHST11,CITED1,CITED2,CRB2,CTNNB1,CXCL13,DAB2IP,DCN,DUSP6,FAM129B,FBN1,FBN3,FERMT1,FGF1,FGF10,FGF16,FGF18,FGF9,FGFR1,FGFR2,FZD1,FZD4,GATA3,GATA4,GATA6,GPC3,GRB10,GREM1,HES1,HHEX,HHIP,HIPK2,HTRA3,JCAD,LDLRAD4,LEMD2,LTBP4,MSX1,MSX2,MYOCD,NEDD4,NOG,ONECUT1,OTX2,PCSK6,PIN1,PMEPA1,PPM1A,PRKCB,PTP4A3,PTPN1,RASL11B,RBPJ,RBPM…	nect
GO Biological Process	GO:0070201	regulation of establishment of protein localization	249	1.46684e-06	0.0189472	7.60931e-05	1.23408	395.437	488	0.0790873	0.0976	626	0.000392006	1	0.00808873	1.20062	209.891	252	803	0.0513447	0.313823	chr1-111219058-111220250,chr1-111724487-111725879,chr1-113058699-113059928,chr1-116494032-116494926,chr1-117180147-117181015,chr1-1243902-1244599,chr1-145715793-145716938,chr1-147896817-147898052,chr1-160701282-160702552,chr1-160836712-160838868,chr1-17022553-17024676,chr1-177233334-177234194,chr1-177793733-177794996,chr1-181247969-181249564,chr1-181778133-181779621,chr1-182279220-182280892,chr1-…	AACS,ABAT,ABL1,ACSL3,ADCY5,ADORA2A,ADRA2A,ANGPT1,ANK3,ANO1,ANXA1,ARFIP1,ARNTL,ATP13A2,AXIN2,BAMBI,BANK1,BARD1,BCAS3,BCL2L11,BID,BLK,BMF,BMP4,BMP7,BMP8A,C1QTNF12,C8orf4,CACNA1C,CACNA1D,CACNA1E,CACNA2D2,CADM1,CCL2,CCT2,CCT7,CD244,CD34,CD40,CD40LG,CD58,CDK1,CEMIP,CHIA,CPT1A,CRTAM,CSF1R,CSK,CYLD,DAB2IP,DACT1,DDX58,DHX36,DISP1,DKC1,DMAP1,DNAJC1,DPH6,DTWD2,DYRK2,ECT2,EDAR,EFNA5,EGFR,EPHA5,ERBB4,EXOC1,F…	nect
GO Biological Process	GO:0042326	negative regulation of phosphorylation	250	1.52852e-06	0.0197438	7.89754e-05	1.29297	263.734	341	0.0527468	0.0682	241	1.52319e-07	0.00196751	8.16393e-06	1.42077	116.838	166	447	0.0338223	0.371365	chr1-111724487-111725879,chr1-1356896-1357318,chr1-158002116-158003658,chr1-158042898-158043849,chr1-184822679-184823549,chr1-204321189-204322924,chr1-204340008-204340803,chr1-212506281-212507742,chr1-221273583-221275011,chr1-221285576-221287219,chr1-221787952-221789233,chr1-22684559-22686095,chr1-22689202-22689974,chr1-22835450-22837228,chr1-22875022-22877177,chr1-245571084-245572360,chr1-245747…	ABL1,ADARB1,ADORA2A,ANGPT1,ATF3,ATXN7,BDKRB1,BDKRB2,BMP4,BMP7,C3orf33,C9orf72,CACTIN,CALM1,CALM2,CAV1,CBFA2T3,CBLB,CDKN2B,CEBPA,CHMP6,CHORDC1,CISH,CORO1C,CRYBA1,CSK,CTDSP2,CTDSPL,DAB2IP,DACT1,DCN,DEPTOR,DLG1,DMD,DNAJC15,DTNBP1,DUSP10,DUSP14,DUSP16,DUSP4,DUSP6,DVL1,EPHB2,ERRFI1,FABP4,FAM129A,FAM212B,FBP1,FBXO7,FLRT1,FLRT2,FLRT3,FOXO1,GADD45A,GFRA2,GRB10,GREM1,GSKIP,H2AFY,HDAC4,HGF,HHEX,IGF1R,IGFBP…	nect
GO Biological Process	GO:0097150	neuronal stem cell population maintenance	251	1.54952e-06	0.0200151	7.97416e-05	2.09327	24.3638	51	0.00487275	0.0102	731	0.00109827	1	0.0194067	2.2607	5.75044	13	22	0.00264874	0.590909	chr1-170874201-170875264,chr1-213399224-213400140,chr1-213967930-213969176,chr1-214017028-214018053,chr1-214192718-214193939,chr1-214247338-214248030,chr13-39785818-39787470,chr13-40154900-40155793,chr13-40232088-40233077,chr13-40429608-40430870,chr18-25516174-25518511,chr18-27425837-27427287,chr18-27539825-27540690,chr18-28581126-28582093,chr20-10629021-10630735,chr20-10639138-10640739,chr20-106…	CDH2,FANCC,FOXO1,FUT10,HES1,JAG1,MCPH1,PCM1,PROX1,PRRX1,SOX2,SRRT,SS18	nect
GO Biological Process	GO:0030510	regulation of BMP signaling pathway	252	1.57033e-06	0.020284	8.04921e-05	1.62316	66.5368	108	0.0133074	0.0216	299	1.21948e-06	0.015752	5.26823e-05	1.9354	22.2176	43	85	0.00876121	0.505882	chr1-114165326-114166337,chr1-2348820-2350170,chr14-53174551-53175342,chr14-53613384-53614442,chr14-53646543-53647341,chr14-54257064-54258277,chr14-54290960-54292232,chr14-60347998-60348736,chr15-101479964-101480896,chr15-101534256-101535801,chr15-32861148-32862333,chr15-48797877-48798673,chr15-64737601-64739529,chr15-66706283-66706748,chr15-66931207-66932616,chr15-67678212-67679414,chr15-6784304…	ABL1,ACVR2A,BMP4,BMPER,CHRD,CHRDL1,CRB2,FBN1,FZD1,GATA4,GATA6,GPC3,GREM1,HES1,HIPK2,HTRA3,LEMD2,MSX1,MSX2,NOG,PCSK6,PPM1A,RBPJ,RBPMS2,RNF165,SFRP1,SFRP2,SKI,SKOR1,SKOR2,SMAD2,SMAD6,SMAD7,SOSTDC1,SOX11,SULF1,TFAP2B,TOB1,TRIM33,TWSG1,VWC2L,WNT5A,ZNF423	nect
GO Biological Process	GO:0048644	muscle organ morphogenesis	253	1.61558e-06	0.0208685	8.24842e-05	1.63029	65.019	106	0.0130038	0.0212	302	1.38657e-06	0.0179104	5.93059e-05	1.96072	20.9107	41	80	0.00835371	0.5125	chr1-101250197-101251311,chr1-101282670-101284282,chr1-102132078-102133387,chr1-103460132-103460907,chr1-18541883-18543086,chr1-18618671-18619869,chr1-18737990-18738780,chr1-201294733-201295686,chr1-213399224-213400140,chr1-213967930-213969176,chr1-214017028-214018053,chr1-214192718-214193939,chr1-214247338-214248030,chr1-218692410-218693883,chr1-218925324-218927415,chr1-237866991-237868275,chr1-…	ADARB1,BMP2,CCM2L,CHD7,COL11A1,COL3A1,DSP,FGFR2,FOXC1,FZD1,GSC,HEG1,HEY2,ISL1,MYBPC3,MYF5,MYH7,MYL2,MYLK,NKX2-5,NOG,NRG1,PAX7,PITX2,POU4F1,PROX1,RBPJ,RXRA,RYR2,S1PR1,SMAD7,TBX1,TBX20,TGFB2,TGFBR1,TGFBR3,TNNT2,TPM1,WNT5A,XIRP2,ZFPM2	nect
GO Biological Process	GO:1905330	regulation of morphogenesis of an epithelium	255	1.68645e-06	0.0217839	8.54269e-05	1.46342	113.433	166	0.0226866	0.0332	321	2.36797e-06	0.0305871	9.52869e-05	1.61199	46.5263	75	178	0.0152812	0.421348	chr1-112515008-112516475,chr1-1356896-1357318,chr1-24363938-24365582,chr1-24374729-24376070,chr1-5311066-5312482,chr1-63787550-63788269,chr1-63836459-63837431,chr1-64161737-64162665,chr10-100868243-100868775,chr10-100873121-100874493,chr10-100874667-100875333,chr10-121309780-121312821,chr10-121339592-121340955,chr10-121449163-121450817,chr10-121680608-121682950,chr10-121683507-121685490,chr10-828…	ABL1,ADAMTS12,AJAP1,AP2A2,BMP4,BMP7,CELSR1,CITED1,CLASP1,CTNNB1,DAAM1,DACT1,DVL1,ESR1,ETV5,FGF1,FGF10,FGF7,FGFR1,FGFR2,FOXP1,FZD1,FZD3,FZD4,FZD5,FZD7,GATA3,GDNF,GPC3,GPC4,GPC6,GREM1,GRHL3,HGF,HNF1B,LGR4,LHX1,MAGI2,MLLT3,NOG,NTN4,PAX2,PAX8,PHLDB2,PRICKLE1,PRICKLE2,PSMA2,PSMA6,PSMB3,PSMB7,PSMD6,PSMD7,PSMF1,ROR1,ROR2,RREB1,RSPO3,RXRA,RYK,SFRP1,SFRP2,SHH,SIX2,SNAI2,SOX9,STAT1,SULF1,TBX2,TIAM1,VEGFA,W…	nect
GO Biological Process	GO:0035051	cardiocyte differentiation	256	1.72721e-06	0.0223104	8.71501e-05	1.54528	84.1273	130	0.0168255	0.026	331	3.02608e-06	0.0390879	0.00011809	1.8182	26.3997	48	101	0.00977995	0.475247	chr1-156098466-156099256,chr1-174812103-174813299,chr1-174953274-174955239,chr1-213399224-213400140,chr1-213967930-213969176,chr1-214017028-214018053,chr1-214192718-214193939,chr1-214247338-214248030,chr1-218692410-218693883,chr1-218925324-218927415,chr1-27124337-27125254,chr1-91564608-91566111,chr1-91611383-91612450,chr1-91669776-91671100,chr1-91736697-91737542,chr1-91761167-91761926,chr10-11064…	AKAP13,BMP2,BMP4,CACYBP,CDK1,CXADR,EOMES,FHOD3,GATA4,GATA6,GREM1,HAND2,HES1,HEY2,ISL1,ITGB1,JAG1,LMNA,MAP2K4,MEF2C,MYL2,MYOCD,NEBL,NKX2-5,NRG1,PDCD4,PDGFRA,PDGFRB,PDLIM5,PITX2,PROX1,RARB,RBPJ,RXRA,SLC8A1,SLC9A1,SORBS2,SOX17,SOX6,TBX2,TBX3,TBX5,TENM4,TGFB2,TGFBR3,TWIST1,VEGFA,WT1	nect
GO Biological Process	GO:0090092	regulation of transmembrane receptor protein serine/threonine kinase signaling pathway	258	1.79808e-06	0.0232258	9.00224e-05	1.4073	142.827	201	0.0285654	0.0402	298	1.16106e-06	0.0149974	5.03268e-05	1.57746	55.1519	87	211	0.0177262	0.412322	chr1-114165326-114166337,chr1-218692410-218693883,chr1-218925324-218927415,chr1-226349721-226350810,chr1-226497745-226499050,chr1-2348820-2350170,chr1-39089501-39090534,chr1-39152909-39154094,chr1-39213336-39215570,chr1-91564608-91566111,chr1-91611383-91612450,chr1-91669776-91671100,chr1-91736697-91737542,chr1-91761167-91761926,chr10-28767777-28768645,chr10-29068028-29069781,chr10-29149862-291514…	ABL1,ACVR2A,BAMBI,BMP2,BMP3,BMP4,BMP7,BMP8A,BMPER,CAV1,CDKN2B,CHRD,CHRDL1,CHST11,CITED1,CITED2,CRB2,DACT2,FBN1,FERMT1,FGF10,FGF9,FST,FZD1,GATA4,GATA6,GDF1,GDF10,GDF11,GDF6,GPC3,GREM1,HES1,HIPK2,HTRA3,INHBA,LDLRAD4,LEMD2,LTBP4,MAGI2,MSX1,MSX2,MYOCD,NOG,NOV,NUP93,ONECUT1,PARP1,PCSK6,PIN1,PMEPA1,PPM1A,RASL11B,RBPJ,RBPMS,RBPMS2,RNF165,SFRP1,SFRP2,SHH,SKI,SKOR1,SKOR2,SMAD2,SMAD3,SMAD6,SMAD7,SOSTDC1,SO…	nect
GO Biological Process	GO:0061564	axon development	261	1.88593e-06	0.0243606	9.33355e-05	1.25794	325.929	410	0.0651858	0.082	28	3.88259e-21	5.01514e-17	1.79112e-18	1.86175	97.7575	182	374	0.0370823	0.486631	chr1-109529642-109531017,chr1-12040102-12041022,chr1-1356896-1357318,chr1-158002116-158003658,chr1-158042898-158043849,chr1-164747548-164748821,chr1-165275070-165276380,chr1-165441151-165441984,chr1-175672895-175675582,chr1-175717455-175718869,chr1-176058430-176059239,chr1-204721223-204722550,chr1-205025264-205027057,chr1-205030220-205031922,chr1-205055905-205056831,chr1-207917145-207918770,chr1-…	ABL1,ADARB1,ADGRB1,ALCAM,AMIGO1,ANK3,APBB2,ARX,ATP8A2,AUTS2,B3GNT2,BAIAP2,BCL11B,BDNF,BMP7,BMPR1B,BOC,C9orf72,CCKAR,CDH11,CDH4,CHN1,CNTN2,CNTN4,COBL,COL25A1,CREB1,CRMP1,CSF1R,CTNNA1,CTNNA2,CXCL12,CXCR4,DAB1,DCC,DCLK1,DHFR,DRGX,DSCAML1,DVL1,EFNA5,EFNB1,EFNB2,ENAH,EPHA3,EPHA4,EPHA5,EPHA7,EPHB1,EPHB2,EPHB3,ETV1,EXT1,FAM129B,FEZ1,FGF8,FGFR2,FLRT2,FLRT3,FOXB1,FOXG1,FRS2,FYN,FZD3,GAB2,GAP43,GATA3,GBX2,…	nect
GO Biological Process	GO:0021532	neural tube patterning	262	1.96437e-06	0.0253737	9.68463e-05	2.07529	24.5749	51	0.00491497	0.0102	574	0.000221648	1	0.00498786	2.13794	8.88704	19	34	0.00387123	0.558824	chr1-18541883-18543086,chr1-18618671-18619869,chr1-18737990-18738780,chr1-54297662-54299423,chr1-54331171-54331612,chr1-54391198-54392200,chr1-6240001-6240776,chr10-101732472-101733264,chr10-101767732-101768844,chr11-31650472-31651891,chr12-110649118-110649913,chr14-37403322-37405302,chr14-53174551-53175342,chr14-53613384-53614442,chr14-53646543-53647341,chr14-54257064-54258277,chr14-54290960-542…	ATP6AP2,BMP4,EN1,FGF8,FOXA1,GBX2,GLI2,GLI3,GSC,HES1,HES3,PAX6,PAX7,PSEN1,PTCH1,SHH,SOX17,SSBP3,TCTN1	nect
GO Biological Process	GO:0060795	cell fate commitment involved in formation of primary germ layer	263	1.97477e-06	0.0255081	9.6989e-05	2.14864	21.8743	47	0.00437485	0.0094	528	0.000118754	1	0.0029052	2.3228	7.31874	17	28	0.00346373	0.607143	chr10-100868243-100868775,chr10-100873121-100874493,chr10-100874667-100875333,chr11-10784138-10785413,chr11-34546098-34547181,chr14-53174551-53175342,chr14-53613384-53614442,chr14-53646543-53647341,chr14-54257064-54258277,chr14-54290960-54292232,chr15-51923910-51924961,chr17-37662099-37662829,chr17-37729547-37730601,chr17-37829307-37830664,chr18-22032302-22033912,chr18-22192750-22194582,chr18-223…	BMP4,CTNNB1,CTR9,ELF5,EOMES,ETS2,EYA1,EYA2,GATA6,HNF1B,KLF4,LEO1,PAX2,POU5F1,SIX2,SOX17,SOX2	nect
GO Biological Process	GO:0001709	cell fate determination	264	2.04582e-06	0.0264258	0.000100098	1.75968	45.4629	80	0.00909258	0.016	259	2.78358e-07	0.00359555	1.38824e-05	2.48677	10.4553	26	40	0.00529747	0.65	chr1-170874201-170875264,chr1-213399224-213400140,chr1-213967930-213969176,chr1-214017028-214018053,chr1-214192718-214193939,chr1-214247338-214248030,chr1-90186469-90187517,chr1-90198366-90199533,chr1-90500675-90503075,chr10-100868243-100868775,chr10-100873121-100874493,chr10-100874667-100875333,chr10-101262881-101263856,chr10-101304187-101306319,chr10-8288474-8290055,chr11-117551623-117552520,ch…	ASCL1,BARHL2,BMP4,CTNNB1,CYP26B1,DSCAML1,EBF2,FOXG1,GATA3,GATA6,HES1,ISL1,JAG1,KLF4,LBX1,MEF2C,MYOD1,NOTCH4,PAX2,PAX6,POU6F2,PROX1,PRRX1,PTCH1,SOX17,TBX2	nect
GO Biological Process	GO:0080135	regulation of cellular response to stress	266	2.13446e-06	0.0275708	0.00010365	1.25317	333.553	418	0.0667107	0.0836	399	1.42151e-05	0.183616	0.000460191	1.28759	162.319	209	621	0.0425835	0.336554	chr1-113058699-113059928,chr1-113253159-113256572,chr1-156008277-156009831,chr1-160701282-160702552,chr1-170874201-170875264,chr1-175672895-175675582,chr1-175717455-175718869,chr1-176058430-176059239,chr1-181063747-181064639,chr1-181247969-181249564,chr1-204321189-204322924,chr1-204340008-204340803,chr1-206671634-206672680,chr1-207917145-207918770,chr1-208068086-208070358,chr1-208154746-208155955…	ABL1,ACKR3,ARHGEF2,ARMT1,ARNTL,ATG7,AXIN2,BCL2L1,BCL2L11,BCLAF1,BDKRB2,BID,BMP2,BMP7,BRAF,CAMK2D,CAV1,CCAR2,CD34,CD40LG,CD44,CHORDC1,CREB3L1,CREBBP,CTNNB1,CXCL12,DAB2IP,DACT1,DDIAS,DDX11,DHFR,DLG1,DNAJB6,DTNBP1,DUSP10,DYRK3,EDAR,EDN1,EGFR,EPHA4,EPHB1,ERCC4,ERN1,ETAA1,EYA1,EYA2,EYA4,FBLN5,FBXO7,FEM1B,FGD2,FGF10,FIGN,FIGNL2,FKBP4,FOXO1,FUT8,FZD1,FZD10,FZD4,FZD5,FZD7,FZD8,GADD45A,GADD45G,GCH1,GDF6,G…	nect
GO Biological Process	GO:0001658	branching involved in ureteric bud morphogenesis	267	2.20394e-06	0.0284683	0.000106623	1.74922	46.3064	81	0.00926128	0.0162	246	1.88188e-07	0.00243082	9.88139e-06	2.4346	11.5009	28	44	0.00570497	0.636364	chr1-163746971-163748175,chr1-163836069-163837476,chr1-164515240-164516899,chr1-164747548-164748821,chr1-165275070-165276380,chr1-9883845-9885099,chr1-9891131-9891671,chr1-9892351-9894435,chr10-100868243-100868775,chr10-100873121-100874493,chr10-100874667-100875333,chr10-101732472-101733264,chr10-101767732-101768844,chr11-32313969-32314785,chr14-53174551-53175342,chr14-53613384-53614442,chr14-536…	ADAMTS16,BMP2,BMP4,CITED1,CTNNB1,CTNNBIP1,DLG1,EYA1,FAT4,FGF1,FGF8,GDNF,GLI3,GPC3,GREM1,LHX1,MYC,PAX2,PAX8,PBX1,PGF,PTCH1,SALL1,SHH,SOX9,TCF21,WNT9B,WT1	nect
GO Biological Process	GO:0045667	regulation of osteoblast differentiation	269	2.32796e-06	0.0300702	0.000111785	1.52221	88.6871	135	0.0177374	0.027	234	1.36488e-07	0.00176301	7.53425e-06	1.89535	28.4908	54	109	0.0110024	0.495413	chr1-154423347-154424311,chr1-162663185-162664043,chr1-172451926-172453100,chr1-172460216-172461399,chr1-172486878-172488121,chr1-172496384-172497643,chr1-2348820-2350170,chr1-23588586-23589845,chr1-9883845-9885099,chr1-9891131-9891671,chr1-9892351-9894435,chr10-121309780-121312821,chr10-121339592-121340955,chr10-121449163-121450817,chr10-121680608-121682950,chr10-121683507-121685490,chr10-471748…	ACVR2A,AREG,AXIN2,BMP2,BMP4,BMP7,BMPR1B,CEBPA,CHRD,CITED1,CTNNB1,CTNNBIP1,DDR2,FGFR2,GDF10,GLI3,GREM1,HAND2,HDAC4,HDAC7,HDAC8,HGF,ID3,ID4,IGF1,IGFBP5,IL6R,IL6ST,JAG1,LIMD1,MEF2C,MSX2,NELL1,NOCT,NOG,PRKD1,PTCH1,PTK2,RANBP3L,RORB,SFRP1,SFRP2,SKI,SMAD3,SMOC1,SNAI2,SOX11,SUCO,TOB1,TP63,TWIST1,TWIST2,TWSG1,WNT7B	nect
GO Biological Process	GO:0021903	rostrocaudal neural tube patterning	270	2.3585e-06	0.0304648	0.000112833	2.99634	8.34353	25	0.0016687	0.005	661	0.000559657	1	0.0109366	2.86935	3.1366	9	12	0.00183374	0.75	chr1-54297662-54299423,chr1-54331171-54331612,chr1-54391198-54392200,chr1-6240001-6240776,chr10-101732472-101733264,chr10-101767732-101768844,chr11-31650472-31651891,chr2-118232285-118233313,chr2-118476737-118477713,chr2-118617994-118618850,chr2-235710030-235710927,chr2-235934005-235935376,chr2-236086453-236087676,chr3-193673459-193675011,chr3-193710132-193712500,chr3-193736506-193738260,chr3-193…	ATP6AP2,EN1,FGF8,GBX2,HES1,HES3,PAX6,SOX17,SSBP3	nect
GO Biological Process	GO:0021782	glial cell development	271	2.51654e-06	0.0325062	0.000119949	1.71732	49.4957	85	0.00989914	0.017	572	0.000216949	1	0.00489919	1.69047	22.479	38	86	0.00774246	0.44186	chr1-1356896-1357318,chr1-1359476-1360826,chr1-205025264-205027057,chr1-205030220-205031922,chr1-205055905-205056831,chr1-2348820-2350170,chr1-38041358-38042683,chr1-38050467-38051425,chr1-38417963-38419266,chr1-38444121-38445633,chr1-63787550-63788269,chr1-63836459-63837431,chr1-64161737-64162665,chr10-17416993-17418213,chr10-33820233-33821154,chr10-33875736-33877112,chr10-34003413-34004410,chr1…	ADORA2A,ASCL1,ASPA,CD9,CNTN2,CNTNAP1,DICER1,DRD1,EGFR,EIF2B2,GSN,ID4,KRAS,LAMC3,LPAR1,LYN,MXRA8,MYRF,NF1,PARD3,PICK1,PLP1,POU3F1,POU3F2,PSEN1,ROR1,ROR2,SH3TC2,SHH,SKI,SOD1,SOX10,SOX11,SOX4,TENM4,TLR4,VIM,WASF3	nect
GO Biological Process	GO:1901342	regulation of vasculature development	272	2.53087e-06	0.0326912	0.000120188	1.38137	156.366	216	0.0312733	0.0432	199	3.12765e-08	0.000403998	2.03014e-06	1.59531	67.6984	108	259	0.0220049	0.416988	chr1-111724487-111725879,chr1-150505625-150507079,chr1-172682430-172683207,chr1-207917145-207918770,chr1-208068086-208070358,chr1-208154746-208155955,chr1-208181054-208182075,chr1-208197517-208198881,chr1-208240052-208240726,chr1-37069503-37071019,chr1-37123021-37123977,chr1-43295000-43296023,chr10-110649544-110651261,chr10-29658712-29659859,chr10-29858063-29858963,chr10-29957276-29958488,chr10-3…	ABL1,ADAMTS9,ADGRB1,ADGRB3,ADM,AMOT,ANXA3,APLNR,APOH,BMP4,BMP7,BTG1,C6,CCBE1,CCL2,CCR2,CD34,CD40,COL4A2,COL4A3,CTNNB1,CXCL13,CYP1B1,CYSLTR2,DAB2IP,DCN,ECM1,EFNB2,EMP2,ENPP2,ETS1,FAM129B,FASLG,FGF1,FOXC1,GATA4,GATA6,GHSR,GREM1,GTF2I,HDAC7,HDAC9,HEY1,HEY2,HGF,HHEX,HIPK2,HMGA2,HMOX1,HTATIP2,IFNG,ISL1,ITGB1BP1,JCAD,KDR,KIT,KLF4,LEP,MAP2K5,MTDH,MYOCD,NF1,NR2E1,NRP1,PDCD4,PGF,PIK3R6,PPP1R16B,PRKCA,PRKC…	nect
GO Biological Process	GO:0061008	hepaticobiliary system development	273	2.6647e-06	0.0344199	0.00012608	1.55482	78.4659	122	0.0156932	0.0244	857	0.00208924	1	0.0314898	1.45745	32.9343	48	126	0.00977995	0.380952	chr1-111724487-111725879,chr1-213399224-213400140,chr1-213967930-213969176,chr1-214017028-214018053,chr1-214192718-214193939,chr1-214247338-214248030,chr1-221273583-221275011,chr1-221285576-221287219,chr1-55032432-55033939,chr1-91564608-91566111,chr1-91611383-91612450,chr1-91669776-91671100,chr1-91736697-91737542,chr1-91761167-91761926,chr10-92809745-92811363,chr10-92811576-92812465,chr11-1929595…	AACS,ADA,ALDH1A2,ANXA1,BAAT,CCND1,CEBPA,CITED2,COBL,CPS1,E2F7,E2F8,EGFR,GATA6,GLI3,HES1,HGF,HHEX,HLX,HMOX1,HNF1B,HNRNPD,JARID2,KRAS,MAN2A1,NF1,ONECUT1,PCSK9,PHF2,PKD1,PNPT1,PROX1,PTCH1,PTN,PTPN3,RAP1A,RGN,SEC63,SMAD3,SOX17,SOX9,SP3,SRSF1,SRSF5,SULF2,TGFBR3,XBP1,ZIC3	nect
GO Biological Process	GO:0060415	muscle tissue morphogenesis	274	2.67479e-06	0.0345503	0.000126096	1.63209	61.884	101	0.0123768	0.0202	261	2.99988e-07	0.00387495	1.48465e-05	2.068	19.3424	40	74	0.00814996	0.54054	chr1-101250197-101251311,chr1-101282670-101284282,chr1-102132078-102133387,chr1-103460132-103460907,chr1-18541883-18543086,chr1-18618671-18619869,chr1-18737990-18738780,chr1-201294733-201295686,chr1-213399224-213400140,chr1-213967930-213969176,chr1-214017028-214018053,chr1-214192718-214193939,chr1-214247338-214248030,chr1-218692410-218693883,chr1-218925324-218927415,chr1-237866991-237868275,chr1-…	ADARB1,BMP2,CCM2L,CHD7,COL11A1,COL3A1,DSP,FGFR2,FOXC1,FZD1,HEG1,HEY2,ISL1,MYBPC3,MYF5,MYH7,MYL2,MYLK,NKX2-5,NOG,NRG1,PAX7,PITX2,POU4F1,PROX1,RBPJ,RXRA,RYR2,S1PR1,SMAD7,TBX1,TBX20,TGFB2,TGFBR1,TGFBR3,TNNT2,TPM1,WNT5A,XIRP2,ZFPM2	nect
GO Biological Process	GO:0048639	positive regulation of developmental growth	275	2.70435e-06	0.034932	0.000127026	1.43236	123.572	177	0.0247144	0.0354	131	4.51167e-10	5.82773e-06	4.44865e-08	1.87681	41.56	78	159	0.0158924	0.490566	chr1-109844930-109846839,chr1-202575653-202576568,chr1-202586020-202586833,chr1-202639298-202639862,chr1-213399224-213400140,chr1-213967930-213969176,chr1-214017028-214018053,chr1-214192718-214193939,chr1-214247338-214248030,chr1-221273583-221275011,chr1-221285576-221287219,chr1-232105189-232106248,chr1-39046465-39048149,chr1-39089501-39090534,chr1-39152909-39154094,chr1-39213336-39215570,chr1-84…	ACACB,AKAP6,ARX,ATP8A2,BASP1,BDNF,CACNA2D2,CDH4,CDK1,CDKL5,CHD7,CREB1,CSF1,CXCL12,DIO3,DISC1,DSCAM,EDN1,EFNA5,ERBB4,FGF8,FGF9,FGFR1,FGFR2,FN1,FOXS1,GATA6,GHR,GHRH,GHRHR,GHSR,GOLGA4,GPAM,HEY2,HLX,IGF1,IST1,ITSN2,L1CAM,LEP,LPAR3,MACF1,MAP1B,MEF2C,MYOD1,NEDD4L,NRG1,NRP1,NTN1,NTRK3,PAFAH1B1,PAK1,PIN1,PLCB1,POU3F2,POU4F2,PPIB,PRKN,PROX1,RAB11A,RAG2,RBPJ,SEMA5A,SEMA7A,SH3PXD2B,SHTN1,SYT1,SYT2,SYT3,TBX2…	nect
GO Biological Process	GO:0019827	stem cell population maintenance	276	2.72668e-06	0.0352205	0.000127611	1.48857	98.7523	147	0.0197505	0.0294	405	1.57272e-05	0.203148	0.000501599	1.64367	35.2868	58	135	0.0118174	0.42963	chr1-163746971-163748175,chr1-163836069-163837476,chr1-164515240-164516899,chr1-164747548-164748821,chr1-165275070-165276380,chr1-170874201-170875264,chr1-213399224-213400140,chr1-213967930-213969176,chr1-214017028-214018053,chr1-214192718-214193939,chr1-214247338-214248030,chr1-2348820-2350170,chr1-26403317-26404298,chr1-63276218-63278049,chr11-10784138-10785413,chr11-34546098-34547181,chr12-114…	BRAF,CDH2,CTNNB1,CTR9,DIS3L2,DPPA4,EIF4E,ELF5,EOMES,EPAS1,ESRRB,FANCC,FGF10,FOXD3,FOXO1,FOXP1,FUT10,FZD7,HES1,JAG1,KIT,KLF4,LDB2,LEO1,LIN28A,MCPH1,MED10,MED14,MED27,MED30,METTL3,NOG,NR2E1,PBX1,PCM1,POLR2F,POU5F1,PROX1,PRRX1,RBPJ,SALL1,SALL4,SFRP1,SIX2,SKI,SMAD2,SOX2,SOX4,SOX9,SRRT,SS18,STAT3,TBX3,WNT7A,WNT9B,ZFP36L2,ZHX2,ZIC3	nect
GO Biological Process	GO:0055123	digestive system development	277	2.83873e-06	0.0366679	0.000132375	1.44616	116.17	168	0.023234	0.0336	98	2.85357e-11	3.68596e-07	3.76118e-09	2.00923	36.3323	73	139	0.0148737	0.52518	chr1-218692410-218693883,chr1-218925324-218927415,chr1-221273583-221275011,chr1-221285576-221287219,chr1-57908012-57908955,chr1-58344931-58346365,chr1-58363311-58364309,chr1-58395032-58397708,chr1-58409315-58410456,chr1-68211485-68212327,chr10-121309780-121312821,chr10-121339592-121340955,chr10-121449163-121450817,chr10-121680608-121682950,chr10-121683507-121685490,chr10-23112434-23113631,chr11-1…	ADA,ALDH1A2,ALX4,ASCL1,BARX1,BBS7,BMP4,C8orf22,CBFA2T2,CCKBR,CLDN18,CLMP,COBL,COL3A1,CPS1,CTNNB1,DAB1,DACT1,EDNRB,EGFR,EPHB3,FAT4,FGF10,FGF9,FGFR2,FOXE1,FOXF1,FOXL1,GATA4,GATA5,GATA6,GLI2,GLI3,HLX,HNF1B,ID2,ITGA6,ITGB4,KIT,LGR4,MYOCD,OVOL2,PCSK5,PDGFRA,PITX2,PKD1,PKDCC,PRDM1,PTF1A,RARB,RBPMS2,SALL1,SAV1,SFRP1,SFRP2,SHH,SIX2,SMAD2,SMAD3,SOX10,SOX11,SOX17,TBX2,TCF21,TGFB2,TGFB3,TIGAR,TP63,WLS,WNT11…	nect
GO Biological Process	GO:0030307	positive regulation of cell growth	278	2.85036e-06	0.0368182	0.000132439	1.50586	92.3058	139	0.0184612	0.0278	479	5.47695e-05	0.707458	0.00147695	1.555	40.5145	63	155	0.0128362	0.406452	chr1-202575653-202576568,chr1-202586020-202586833,chr1-202639298-202639862,chr1-218692410-218693883,chr1-218925324-218927415,chr1-232105189-232106248,chr1-26874451-26875526,chr1-27124337-27125254,chr1-39046465-39048149,chr1-39089501-39090534,chr1-39152909-39154094,chr1-39213336-39215570,chr1-84715413-84716243,chr1-9371241-9371962,chr1-9532498-9533528,chr10-116879316-116881043,chr10-116892829-1168…	ADAM10,AKAP6,BDNF,CDH4,CDKL5,CSNK2A3,CXCL12,DISC1,DSCAM,EDN1,EFNA5,EGFR,EIF4G2,EXTL3,FN1,GOLGA4,H3F3C,HDGFL2,IGF1,IL2,IST1,ITSN2,L1CAM,LEF1,LGI1,LPAR3,LUZP4,MACF1,MAP1B,MAP2K5,MTPN,NEDD4L,NRG1,NRP1,NTN1,NTRK3,PAFAH1B1,PAK1,PIN1,POU4F2,PRKN,PTK2B,RAB11A,RPS6KA3,RPTOR,SEMA5A,SEMA7A,SFN,SFRP1,SFRP2,SHTN1,SLC25A33,SLC9A1,SYT1,SYT2,SYT3,TGFB2,TGFBR1,TRIM32,TRPC5,UNC13A,USP47,VEGFA	nect
GO Biological Process	GO:0060828	regulation of canonical Wnt signaling pathway	279	2.87038e-06	0.0370767	0.000132891	1.39665	143.916	201	0.0287831	0.0402	608	0.000328057	1	0.00696959	1.38685	62.7321	87	240	0.0177262	0.3625	chr1-112515008-112516475,chr1-1356896-1357318,chr1-37630136-37631254,chr1-44640128-44640896,chr1-44649822-44650865,chr1-5311066-5312482,chr1-5770893-5771836,chr1-68211485-68212327,chr10-101262881-101263856,chr10-101304187-101306319,chr10-101445437-101446426,chr10-101528941-101530471,chr10-112738651-112739456,chr10-112753847-112754834,chr10-112834547-112835591,chr10-113018201-113021130,chr10-11302…	AMER3,ANKRD10,ARNTL,AXIN2,BAMBI,BMP2,BTRC,CAV1,CCAR2,CCNY,CDH2,CDK14,CSNK1D,CTNND2,CYLD,DAB2IP,DACT1,DKK2,DVL1,FAM53B,FERMT1,FGF10,FGF9,FGFR2,FOXO1,FRZB,FZD5,GLI3,GPC3,GPRC5B,GREM1,GSKIP,HECW1,ISL1,JADE1,KREMEN1,LEF1,LGR4,LIMD1,LRP4,MLLT3,NKD2,NKX2-5,NOG,NPHP4,NRARP,PIN1,PPP1CA,PRICKLE1,PRKN,PSEN1,PSMA2,PSMA6,PSMB3,PSMB7,PSMD6,PSMD7,PSMF1,RAPGEF1,RBMS3,RBPJ,RNF220,ROR2,RSPO1,RSPO3,SFRP1,SFRP2,SHH…	nect
GO Biological Process	GO:0098727	maintenance of cell number	280	2.91957e-06	0.0377121	0.000134686	1.48222	100.525	149	0.020105	0.0298	389	1.22211e-05	0.15786	0.000405809	1.6476	35.8096	59	137	0.0120212	0.430657	chr1-163746971-163748175,chr1-163836069-163837476,chr1-164515240-164516899,chr1-164747548-164748821,chr1-165275070-165276380,chr1-170874201-170875264,chr1-213399224-213400140,chr1-213967930-213969176,chr1-214017028-214018053,chr1-214192718-214193939,chr1-214247338-214248030,chr1-2348820-2350170,chr1-26403317-26404298,chr1-63276218-63278049,chr11-10784138-10785413,chr11-34546098-34547181,chr12-102…	BRAF,CDH2,CTNNB1,CTR9,DIS3L2,DPPA4,EIF4E,ELF5,EOMES,EPAS1,ESRRB,FANCC,FGF10,FOXD3,FOXO1,FOXP1,FUT10,FZD7,HES1,IGF1,JAG1,KIT,KLF4,LDB2,LEO1,LIN28A,MCPH1,MED10,MED14,MED27,MED30,METTL3,NOG,NR2E1,PBX1,PCM1,POLR2F,POU5F1,PROX1,PRRX1,RBPJ,SALL1,SALL4,SFRP1,SIX2,SKI,SMAD2,SOX2,SOX4,SOX9,SRRT,SS18,STAT3,TBX3,WNT7A,WNT9B,ZFP36L2,ZHX2,ZIC3	nect
GO Biological Process	GO:0060021	palate development	281	2.9837e-06	0.0385404	0.000137154	1.54491	80.2635	124	0.0160527	0.0248	154	2.30331e-09	2.97519e-05	1.93194e-07	2.12082	24.0473	51	92	0.0103912	0.554348	chr1-12401151-12402970,chr1-12460699-12462040,chr1-12549087-12550370,chr1-170874201-170875264,chr1-218692410-218693883,chr1-218925324-218927415,chr1-22684559-22686095,chr1-22689202-22689974,chr1-22835450-22837228,chr1-22875022-22877177,chr1-2348820-2350170,chr1-91564608-91566111,chr1-91611383-91612450,chr1-91669776-91671100,chr1-91736697-91737542,chr1-91761167-91761926,chr10-122348169-122349611,c…	ALX4,ASPH,BBS7,BCOR,BNC2,CHD7,COL2A1,CSRNP1,DHRS3,DLG1,DLX6,EPHB2,EPHB3,FOXE1,FRAS1,FZD1,GABRB3,GDF11,GLI3,HAND2,INHBA,INSIG2,LEF1,MEF2C,MSX1,OSR1,PAK1IP1,PDGFRA,PKDCC,PLEKHA1,PRRX1,SHH,SKI,SMAD2,SNAI2,SOX11,SUMO1,TBX1,TBX2,TBX3,TCF21,TGFB2,TGFB3,TGFBR1,TGFBR3,TIPARP,TWIST1,WNT11,WNT5A,WNT7A,WNT9B	nect
GO Biological Process	GO:1903827	regulation of cellular protein localization	283	3.10212e-06	0.0400701	0.000141591	1.26794	291.812	370	0.0583623	0.074	885	0.00247377	1	0.0361058	1.19636	156.307	187	598	0.0381011	0.312709	chr1-113058699-113059928,chr1-113253159-113256572,chr1-1356896-1357318,chr1-145715793-145716938,chr1-156098466-156099256,chr1-17022553-17024676,chr1-177233334-177234194,chr1-177793733-177794996,chr1-180988009-180988848,chr1-210645428-210646562,chr1-210706956-210708379,chr1-210727466-210728354,chr1-210917295-210918576,chr1-21326620-21327401,chr1-21342498-21343046,chr1-214463401-214464150,chr1-2263…	ABCA12,ABHD17C,ACSL3,ANGPT1,ANK3,ATP13A2,AXIN2,BAMBI,BARD1,BCAS3,BCL2L1,BCL2L11,BDNF,BICD1,BID,BMF,BMP4,BMP7,C8orf4,CCL2,CCT2,CCT7,CDH2,CDK1,CEMIP,CLDN18,COMMD1,CSK,CTNNB1,CYLD,DAB2IP,DACT1,DCLK1,DCLK2,DDX58,DKC1,DLG1,DMAP1,DPH6,DTWD2,DVL1,DYRK2,ECT2,EDAR,EGFR,EPB41,EPB41L2,EPHA3,EPHB2,ERBB4,FAF1,FBXW11,FERMT1,FYN,FZD1,FZD5,FZD7,GBF1,GLI3,GLIS2,GLS2,GPR26,GREM1,GSN,H2AFY,HDAC8,HES1,HHAT,HNMT,HUWE…	nect
GO Biological Process	GO:0048841	regulation of axon extension involved in axon guidance	284	3.22723e-06	0.0416861	0.000146782	2.10817	22.2942	47	0.00445885	0.0094	631	0.000432655	1	0.00885673	2.63023	4.18214	11	16	0.00224124	0.6875	chr1-207917145-207918770,chr1-208068086-208070358,chr1-208154746-208155955,chr1-208181054-208182075,chr1-208197517-208198881,chr1-208240052-208240726,chr1-208349115-208350394,chr1-208630791-208632042,chr1-208841231-208842848,chr10-33331009-33331618,chr10-33820233-33821154,chr10-33875736-33877112,chr10-34003413-34004410,chr10-34125279-34126590,chr10-44083508-44085574,chr10-44204532-44205576,chr21-…	CXCL12,DSCAM,NRP1,PLXNA1,PLXNA2,PLXNA4,SEMA3A,SEMA3F,SEMA5A,VEGFA,WNT5A	nect
GO Biological Process	GO:1904672	regulation of somatic stem cell population maintenance	286	3.31321e-06	0.0427967	0.000149639	3.7297	4.82613	18	0.000965225	0.0036	603	0.000318192	1	0.00681606	3.82579	1.5683	6	6	0.00122249	1	chr10-100868243-100868775,chr10-100873121-100874493,chr10-100874667-100875333,chr17-37662099-37662829,chr17-37729547-37730601,chr17-37829307-37830664,chr2-113304823-113307074,chr2-113354950-113356481,chr2-30287038-30287766,chr20-56764571-56766268,chr20-57027506-57028609,chr20-57262893-57263657,chr20-57294000-57295221,chr3-189221287-189223706,chr3-189292663-189293582,chr3-189775953-189776935,chr3-…	BMP7,HNF1B,LBH,PAX2,PAX8,TP63	nect
GO Biological Process	GO:0045598	regulation of fat cell differentiation	289	3.58419e-06	0.046297	0.000160197	1.5273	83.808	128	0.0167616	0.0256	629	0.000393853	1	0.00808808	1.56359	30.0591	47	115	0.0095762	0.408696	chr1-221273583-221275011,chr1-221285576-221287219,chr1-221787952-221789233,chr1-37069503-37071019,chr1-37123021-37123977,chr10-8288474-8290055,chr10-87081684-87083168,chr11-114114900-114115956,chr11-114170128-114171581,chr11-114208956-114210531,chr11-114218965-114220575,chr11-13012271-13012803,chr11-13114242-13115635,chr11-13134098-13136615,chr11-13221522-13222704,chr12-108270839-108272778,chr12-…	ADIRF,ARNTL,ASXL1,ASXL2,BMP2,CARM1,CCDC71L,CEBPA,CMKLR1,CREB1,DUSP10,FOXO1,FRZB,FTO,GATA3,HES1,HTR2A,HTR2C,ID4,JAG1,LEP,LMO3,MEDAG,MEX3C,MSX2,NOCT,RORA,RUNX1T1,SAV1,SFRP1,SFRP2,SH3PXD2B,SMAD3,SNAI2,TRIB2,TRIO,TRPV4,VSTM2A,WDFY2,WNT5A,XBP1,ZBTB16,ZBTB7C,ZC3H12A,ZFP36L1,ZFP36L2,ZFPM2	nect
GO Biological Process	GO:0001933	negative regulation of protein phosphorylation	290	3.91578e-06	0.0505802	0.000174414	1.29267	243.681	315	0.0487363	0.063	247	1.88865e-07	0.00243957	9.8768e-06	1.43701	107.167	154	410	0.0313773	0.37561	chr1-111724487-111725879,chr1-1356896-1357318,chr1-158002116-158003658,chr1-158042898-158043849,chr1-184822679-184823549,chr1-204321189-204322924,chr1-204340008-204340803,chr1-212506281-212507742,chr1-221273583-221275011,chr1-221285576-221287219,chr1-221787952-221789233,chr1-22684559-22686095,chr1-22689202-22689974,chr1-22835450-22837228,chr1-22875022-22877177,chr1-245571084-245572360,chr1-245747…	ABL1,ADARB1,ADORA2A,ANGPT1,ATF3,BDKRB1,BDKRB2,BMP4,BMP7,C3orf33,C9orf72,CACTIN,CALM1,CALM2,CAV1,CBLB,CDKN2B,CEBPA,CHMP6,CHORDC1,CISH,CORO1C,CRYBA1,CSK,CTDSP2,CTDSPL,DAB2IP,DACT1,DCN,DEPTOR,DLG1,DMD,DTNBP1,DUSP10,DUSP14,DUSP16,DUSP4,DUSP6,DVL1,EPHB2,ERRFI1,FABP4,FAM129A,FAM212B,FBXO7,FLRT1,FLRT2,FLRT3,FOXO1,GADD45A,GFRA2,GREM1,GSKIP,H2AFY,HGF,HHEX,IGF1R,IGFBP3,IL2,INPP5K,INSM1,ITCH,ITGB1BP1,KAT2B,…	nect
GO Biological Process	GO:0060560	developmental growth involved in morphogenesis	291	4.00104e-06	0.0516815	0.0001776	1.46287	105.272	154	0.0210545	0.0308	132	4.66058e-10	6.02007e-06	4.56066e-08	2.07084	28.4908	59	109	0.0120212	0.541284	chr1-101250197-101251311,chr1-101282670-101284282,chr1-109844930-109846839,chr1-1356896-1357318,chr1-245074048-245074735,chr1-245310327-245311515,chr1-245316691-245317911,chr1-245571084-245572360,chr1-245747984-245748891,chr10-121309780-121312821,chr10-121339592-121340955,chr10-121449163-121450817,chr10-121680608-121682950,chr10-121683507-121685490,chr10-33331009-33331618,chr10-33820233-33821154,…	ABL1,ALCAM,AREG,AUTS2,BDNF,BIN3,BMP4,C9orf72,COBL,CSF1,CTNNB1,DCLK1,DVL1,EFNA5,EMX1,ESR1,FGF1,FGF10,FGFR2,FLRT1,FLRT3,FMN1,HNF1B,ITGB1,KIF26B,LHX1,LHX2,LLPH,MAGI2,MAP1B,NRP1,NRP2,PLXNA1,POU4F2,PPP3CB,RDH10,S1PR1,SALL1,SEMA3A,SEMA3F,SEMA5B,SEMA7A,SFRP1,SFRP2,SH3GL2,SHH,SLC9A6,SLIT1,SLIT2,SLIT3,SOX9,SPRY2,TBX2,TIAM1,WASF1,WNT11,WNT5A,WNT7B,ZEB2	nect
GO Biological Process	GO:0071900	regulation of protein serine/threonine kinase activity	292	4.0481e-06	0.0522893	0.000179073	1.27791	266.843	341	0.0533685	0.0682	179	1.10221e-08	0.000142372	7.95376e-07	1.44058	127.032	183	486	0.0372861	0.376543	chr1-111724487-111725879,chr1-115341813-115342526,chr1-156577540-156578369,chr1-160220191-160220830,chr1-206671634-206672680,chr1-213399224-213400140,chr1-213967930-213969176,chr1-214017028-214018053,chr1-214192718-214193939,chr1-214247338-214248030,chr1-221273583-221275011,chr1-221285576-221287219,chr1-221787952-221789233,chr1-22684559-22686095,chr1-22689202-22689974,chr1-22835450-22837228,chr1-…	ABL1,ADRA2A,ADRB2,AKAP13,ALK,ARAF,BMP2,BMP4,BMP7,BRAF,C1QTNF2,C8orf4,CALM1,CALM2,CARD10,CARD14,CAV1,CCND1,CCND2,CCNG1,CCNH,CCNL1,CCNY,CD40,CD40LG,CDK1,CDKN2B,CDKN3,CEBPA,CEMIP,CHORDC1,COPS8,CSF1R,CSK,CSPG4,CXCR4,DAB2IP,DIRAS3,DTNBP1,DUSP10,DUSP14,DUSP16,DUSP4,DUSP6,EDN1,EDN3,EGFR,ELANE,EPHA4,EPHB2,ERN1,ETAA1,FAM212B,FBXO7,FGD2,FGF1,FGF10,FGF18,FGFR1,FRS2,FZD10,FZD4,FZD5,FZD8,GADD45A,GADD45G,GHR,G…	nect
GO Biological Process	GO:0003158	endothelium development	293	4.29218e-06	0.0554421	0.000189222	1.62627	60.2607	98	0.0120521	0.0196	342	3.95281e-06	0.0510585	0.000149294	1.86942	23.0018	43	88	0.00876121	0.488636	chr1-101250197-101251311,chr1-101282670-101284282,chr1-111724487-111725879,chr1-13593255-13594171,chr1-147896817-147898052,chr1-207917145-207918770,chr1-208068086-208070358,chr1-208154746-208155955,chr1-208181054-208182075,chr1-208197517-208198881,chr1-208240052-208240726,chr1-213399224-213400140,chr1-213967930-213969176,chr1-214017028-214018053,chr1-214192718-214193939,chr1-214247338-214248030,c…	AFDN,ARHGEF26,BMP4,CD34,COL18A1,CTNNB1,GJA1,GJA5,HEG1,HEY1,HEY2,JAG1,KDR,MET,NOTCH4,NR2F2,NRG1,NRP1,OVOL2,PDE2A,PDE4D,PDPN,PECAM1,PPP1R16B,PROX1,PTN,PTPRS,RAP1A,RAP1B,RAPGEF1,RAPGEF2,RAPGEF3,RBPJ,RDX,RHOB,S1PR1,SOX17,STARD13,STC1,TMEM100,VEZF1,WNT7A,WNT7B	nect
GO Biological Process	GO:0071363	cellular response to growth factor stimulus	294	4.43718e-06	0.057315	0.000194949	1.26178	294.822	372	0.0589645	0.0744	216	5.91869e-08	0.000764517	3.53943e-06	1.42546	122.066	174	467	0.0354523	0.372591	chr1-111724487-111725879,chr1-115341813-115342526,chr1-151494443-151495809,chr1-203447755-203448967,chr1-203455008-203456022,chr1-203456257-203457105,chr1-203465436-203466730,chr1-206671634-206672680,chr1-218692410-218693883,chr1-218925324-218927415,chr1-226349721-226350810,chr1-226497745-226499050,chr1-2348820-2350170,chr1-237866991-237868275,chr1-39089501-39090534,chr1-39152909-39154094,chr1-39…	ACVR2A,ADAMTS12,ADAMTS7,AMHR2,APAF1,BAIAP2,BAMBI,BCAR1,BMP2,BMP3,BMP4,BMP7,BMP8A,BMPR1B,BRAF,CAV1,CCL2,CD44,CDH5,CGN,CHRD,CHRDL1,CITED1,COL1A2,COL2A1,COL3A1,COL4A2,CPNE3,CPS1,CREB1,CSNK1D,CTNNB1,CXCL13,DAB2IP,EDN1,EGFR,ERBB4,ERN1,ERRFI1,FAT4,FBN1,FEZ1,FGF1,FGF10,FGF12,FGF16,FGF18,FGF3,FGF5,FGF7,FGF8,FGF9,FGFR1,FGFR2,FGFRL1,FLRT1,FLRT2,FLRT3,FMOD,FOXC1,FRS2,FUT8,FYN,GAS1,GATA3,GATA5,GATA6,GCLM,GCN…	nect
GO Biological Process	GO:0001934	positive regulation of protein phosphorylation	295	4.52272e-06	0.0584199	0.000198034	1.19778	484.228	580	0.0968455	0.116	258	2.55842e-07	0.00330471	1.2809e-05	1.2794	241.518	309	924	0.0629584	0.334416	chr1-109844930-109846839,chr1-111724487-111725879,chr1-115341813-115342526,chr1-1356896-1357318,chr1-154423347-154424311,chr1-156008277-156009831,chr1-156577540-156578369,chr1-160220191-160220830,chr1-160701282-160702552,chr1-162663185-162664043,chr1-172682430-172683207,chr1-184822679-184823549,chr1-206671634-206672680,chr1-206832798-206834074,chr1-212506281-212507742,chr1-213399224-213400140,chr…	ABL1,ACKR3,ACVR2A,ADCY2,ADCY5,ADCY7,ADCY8,ADCY9,ADCYAP1,ADRA1B,ADRA2A,ADRB2,AFAP1L2,AKAP13,AKAP9,ALK,ALKAL2,ANGPT1,APLNR,ARAF,AREG,ARHGAP8,ARHGEF2,AXIN2,BANK1,BCAR3,BMP2,BMP3,BMP4,BMP7,BMP8A,BMPER,BRAF,C1QTNF2,C8orf4,CACUL1,CALM1,CALM2,CAMKK1,CARD10,CARD14,CAV1,CAVIN3,CCL1,CCL2,CCL25,CCND1,CCND2,CCNH,CCNL1,CCNY,CD40,CD40LG,CD44,CDH2,CDK1,CDON,CEMIP,COPS8,CSF1,CSF1R,CSK,CSNK1D,CSPG4,CTF1,CTNNB1,CX…	nect
GO Biological Process	GO:0003006	developmental process involved in reproduction	297	5.28933e-06	0.0683222	0.000230041	1.23532	351.326	434	0.0702651	0.0868	454	3.48821e-05	0.450573	0.000992451	1.27121	164.41	209	629	0.0425835	0.332273	chr1-109844930-109846839,chr1-111888073-111889356,chr1-111903159-111905292,chr1-112515008-112516475,chr1-163746971-163748175,chr1-163836069-163837476,chr1-164515240-164516899,chr1-164747548-164748821,chr1-165275070-165276380,chr1-218692410-218693883,chr1-218925324-218927415,chr1-223126562-223127196,chr1-223339460-223340876,chr1-26403317-26404298,chr1-59392860-59394225,chr1-59556788-59557961,chr1-…	ABCB4,ACVR2A,ADA,ADAD1,ADCYAP1,ADCYAP1R1,ADM,AGFG1,AMHR2,ANXA1,AREG,BASP1,BCL2L1,BCL2L11,BIK,BMP4,BMP7,BMPR1B,BRCA2,BSG,C14orf39,CATSPERB,CCDC182,CCDC63,CCND1,CDYL,CEBPA,CELF1,CELF4,CHD5,CHD7,CITED1,CITED2,CSF1,CTNNA1,CTNNB1,CTSB,CYP19A1,CYP7B1,DACH1,DAZAP1,DCN,DDX20,DIAPH2,DLD,DLG1,DMRTA1,DNAJB6,DNAJC19,E2F7,E2F8,EGFR,EIF2B2,EOMES,EPAS1,ESR1,ETV5,FABP9,FANCC,FANCF,FEM1B,FGF10,FGF8,FGF9,FGFR2,FKB…	nect
GO Biological Process	GO:0030178	negative regulation of Wnt signaling pathway	299	5.79566e-06	0.0748626	0.000250377	1.42079	121.059	172	0.0242119	0.0344	864	0.00215248	1	0.0321801	1.35942	51.4926	70	197	0.0142624	0.35533	chr1-1356896-1357318,chr1-47684830-47685627,chr1-47911375-47912188,chr1-5311066-5312482,chr1-5770893-5771836,chr1-9883845-9885099,chr1-9891131-9891671,chr1-9892351-9894435,chr10-112738651-112739456,chr10-112753847-112754834,chr10-112834547-112835591,chr10-113018201-113021130,chr10-113027274-113028822,chr10-113049764-113050378,chr10-113099314-113100393,chr10-113183153-113184509,chr11-46914369-4691…	APCDD1,AXIN2,BARX1,BMP2,CAV1,CCND1,CDH2,CITED1,CTNNBIP1,CXXC4,CYLD,DAB2IP,DACT1,DKK2,DVL1,FERMT1,FGF9,FOXO1,FRZB,GLI3,GPC3,GRB10,GREM1,GSC,HECW1,ISL1,JADE1,KREMEN1,LEF1,LIMD1,LRP4,MDFI,MLLT3,NFATC1,NKD2,NKX2-5,NOG,NPHP4,NXN,PRICKLE1,PRKN,PSMA2,PSMA6,PSMB3,PSMB7,PSMD6,PSMD7,PSMF1,RAPGEF1,RBMS3,RNF43,ROR2,SFRP1,SFRP2,SHH,SHISA2,SIX3,SNAI2,SOSTDC1,SOX10,SOX17,SOX2,SOX9,TCF7L2,TLE1,TRABD2B,WNT11,WNT5…	nect
GO Biological Process	GO:0001837	epithelial to mesenchymal transition	300	5.8772e-06	0.0759158	0.000253053	1.64106	56.0614	92	0.0112123	0.0184	381	9.34084e-06	0.120656	0.000316681	1.97086	17.2513	34	66	0.00692746	0.515151	chr1-218692410-218693883,chr1-218925324-218927415,chr1-91564608-91566111,chr1-91611383-91612450,chr1-91669776-91671100,chr1-91736697-91737542,chr1-91761167-91761926,chr10-101732472-101733264,chr10-101767732-101768844,chr10-110649544-110651261,chr10-121309780-121312821,chr10-121339592-121340955,chr10-121449163-121450817,chr10-121680608-121682950,chr10-121683507-121685490,chr11-75902641-75903890,ch…	BMP2,BMP7,CTNNB1,EOMES,ERG,FAM83D,FGF8,FGFR2,GSC,HAS2,HEY1,HEY2,HGF,HMGA2,KBTBD8,LEF1,LOXL2,MSX1,MSX2,NOG,OLFM1,PDCD4,RBPJ,RTN4,SFRP1,SNAI2,SOX9,TCOF1,TGFB2,TGFBR1,TGFBR3,TMEM100,WNT11,WNT5A	nect
GO Biological Process	GO:0060976	coronary vasculature development	302	6.0086e-06	0.0776131	0.000256997	1.89689	30.5763	58	0.00611526	0.0116	917	0.00294526	1	0.0414875	1.81725	10.4553	19	40	0.00387123	0.475	chr1-91564608-91566111,chr1-91611383-91612450,chr1-91669776-91671100,chr1-91736697-91737542,chr1-91761167-91761926,chr10-33331009-33331618,chr10-33820233-33821154,chr10-33875736-33877112,chr10-34003413-34004410,chr10-34125279-34126590,chr12-114133849-114135297,chr12-114220156-114220986,chr12-42469830-42470975,chr12-42569221-42570328,chr12-42666593-42667421,chr12-43071656-43072897,chr12-43286766-4…	ARID2,BMP4,GATA6,GPC3,HAND2,HEY2,NRP1,PCSK5,PDGFRB,PRDM1,PRICKLE1,SMAD6,SPRED1,TBX1,TBX5,TGFBR1,TGFBR3,VEGFA,ZBTB14	nect
GO Biological Process	GO:0061036	positive regulation of cartilage development	303	6.19265e-06	0.0799905	0.000263995	1.86127	32.7733	61	0.00655467	0.0122	708	0.000839307	1	0.0153126	2.11078	7.58012	16	29	0.00325998	0.551724	chr11-114114900-114115956,chr11-114170128-114171581,chr11-114208956-114210531,chr11-114218965-114220575,chr11-15621873-15623994,chr11-15662913-15664409,chr11-15773093-15775525,chr11-15875331-15876520,chr11-15889619-15890910,chr12-23001959-23002978,chr12-23307057-23308346,chr12-23753584-23754320,chr12-24033509-24035104,chr12-24069445-24070348,chr12-24136063-24136765,chr12-24223462-24224324,chr14-5…	BMP2,BMP4,BMPR1B,FGF18,GDF6,GLI3,LOXL2,PKDCC,SCX,SMAD3,SOX5,SOX6,SOX9,TAPT1,WNT5A,ZBTB16	nect
GO Biological Process	GO:0045765	regulation of angiogenesis	304	6.43175e-06	0.0830789	0.000273286	1.39197	136.497	190	0.0272994	0.038	295	1.10125e-06	0.0142248	4.82198e-05	1.5466	61.4252	95	235	0.0193561	0.404255	chr1-150505625-150507079,chr1-172682430-172683207,chr1-207917145-207918770,chr1-208068086-208070358,chr1-208154746-208155955,chr1-208181054-208182075,chr1-208197517-208198881,chr1-208240052-208240726,chr1-37069503-37071019,chr1-37123021-37123977,chr1-43295000-43296023,chr10-29658712-29659859,chr10-29858063-29858963,chr10-29957276-29958488,chr10-30056752-30057722,chr10-33331009-33331618,chr10-3382…	ABL1,ADAMTS9,ADGRB1,ADGRB3,ADM,AMOT,ANXA3,APLNR,APOH,BTG1,C6,CCBE1,CCL2,CCR2,CD34,CD40,COL4A2,COL4A3,CTNNB1,CXCL13,CYP1B1,CYSLTR2,DAB2IP,DCN,ECM1,EMP2,ENPP2,ETS1,FAM129B,FASLG,FGF1,FOXC1,GATA4,GATA6,GHSR,GREM1,GTF2I,HDAC7,HDAC9,HGF,HHEX,HIPK2,HMGA2,HMOX1,HTATIP2,ISL1,ITGB1BP1,JCAD,KDR,KLF4,LEP,MAP2K5,MTDH,NF1,NR2E1,NRP1,PGF,PIK3R6,PPP1R16B,PRKCA,PRKCB,PRKD1,PROK2,PTK2B,PTN,PTPRM,RAPGEF3,RGCC,RHOB…	nect
GO Biological Process	GO:0051148	negative regulation of muscle cell differentiation	305	6.47717e-06	0.0836656	0.000274313	1.77482	39.4407	70	0.00788814	0.014	762	0.00125605	1	0.0212919	1.70035	16.4672	28	63	0.00570497	0.444444	chr1-23588586-23589845,chr10-110649544-110651261,chr11-15621873-15623994,chr11-15662913-15664409,chr11-15773093-15775525,chr11-15875331-15876520,chr11-15889619-15890910,chr11-27863491-27864615,chr11-27915651-27917033,chr11-77525142-77526253,chr12-114799363-114800209,chr12-114863849-114865670,chr12-114937893-114939457,chr12-115035389-115036560,chr12-115163270-115164176,chr12-115605922-115606725,ch…	ANKRD17,BDNF,BHLHA15,BMP2,BMP4,CTDP1,FRS2,FZD7,HDAC4,HEY2,ID3,MBNL3,MECP2,MSX1,MYOCD,NKX2-5,NOV,PAK1,PDCD4,PRDM6,PRICKLE1,RBPMS2,SHH,SOSTDC1,SOX6,SOX9,TBX3,XBP1	nect
GO Biological Process	GO:0042327	positive regulation of phosphorylation	306	6.53927e-06	0.0844677	0.000276038	1.19006	502.498	598	0.1005	0.1196	242	1.5429e-07	0.00199297	8.2354e-06	1.2779	252.758	323	967	0.0658109	0.334023	chr1-109844930-109846839,chr1-111724487-111725879,chr1-115341813-115342526,chr1-1356896-1357318,chr1-154423347-154424311,chr1-156008277-156009831,chr1-156577540-156578369,chr1-160220191-160220830,chr1-160701282-160702552,chr1-162663185-162664043,chr1-172682430-172683207,chr1-184822679-184823549,chr1-206671634-206672680,chr1-206832798-206834074,chr1-212506281-212507742,chr1-213399224-213400140,chr…	ABL1,ACKR3,ACVR2A,ADCY2,ADCY5,ADCY7,ADCY8,ADCY9,ADCYAP1,ADRA1B,ADRA2A,ADRB2,AFAP1L2,AKAP13,AKAP9,ALK,ALKAL2,AMBRA1,ANGPT1,APLNR,ARAF,AREG,ARHGAP8,ARHGEF2,AXIN2,BANK1,BCAR3,BMP2,BMP3,BMP4,BMP7,BMP8A,BMPER,BRAF,C1QTNF2,C8orf4,CACUL1,CALM1,CALM2,CAMKK1,CARD10,CARD14,CAV1,CAVIN3,CCL1,CCL2,CCL25,CCND1,CCND2,CCNH,CCNL1,CCNY,CD40,CD40LG,CD44,CDH2,CDK1,CDON,CEMIP,COPS8,CSF1,CSF1R,CSK,CSNK1D,CSPG4,CTF1,CT…	nect
GO Biological Process	GO:0055010	ventricular cardiac muscle tissue morphogenesis	307	6.57934e-06	0.0849854	0.000276825	1.79065	37.975	68	0.007595	0.0136	380	9.3221e-06	0.120414	0.000316878	2.15201	12.5464	27	48	0.00550122	0.5625	chr1-102132078-102133387,chr1-103460132-103460907,chr1-201294733-201295686,chr1-213399224-213400140,chr1-213967930-213969176,chr1-214017028-214018053,chr1-214192718-214193939,chr1-214247338-214248030,chr1-218692410-218693883,chr1-218925324-218927415,chr1-237866991-237868275,chr1-91564608-91566111,chr1-91611383-91612450,chr1-91669776-91671100,chr1-91736697-91737542,chr1-91761167-91761926,chr10-121…	CCM2L,CHD7,COL11A1,DSP,FGFR2,FOXC1,HEG1,HEY2,ISL1,MYBPC3,MYH7,MYL2,NKX2-5,NOG,NRG1,POU4F1,PROX1,RBPJ,RXRA,RYR2,SMAD7,TGFB2,TGFBR1,TGFBR3,TNNT2,TPM1,ZFPM2	nect
GO Biological Process	GO:0030902	hindbrain development	308	6.82926e-06	0.0882136	0.000286408	1.44205	108.873	157	0.0217746	0.0314	256	2.42026e-07	0.00312625	1.22119e-05	1.76366	36.8551	65	141	0.0132437	0.460993	chr1-164747548-164748821,chr1-165275070-165276380,chr1-165441151-165441984,chr1-207917145-207918770,chr1-208068086-208070358,chr1-208154746-208155955,chr1-208181054-208182075,chr1-208197517-208198881,chr1-208240052-208240726,chr1-208349115-208350394,chr1-208630791-208632042,chr1-208841231-208842848,chr1-213399224-213400140,chr1-213967930-213969176,chr1-214017028-214018053,chr1-214192718-214193939…	ABAT,ABL1,AGTPBP1,ALDH1A2,ASCL1,ATRN,BMP7,CBLN1,CTNNA2,CTNNB1,DAB1,DLC1,EN1,EN2,FOXC1,FOXP2,FZD4,GBX2,GLI2,GRID2,HERC1,HES1,HES3,HNF1B,HNRNPD,ITGB1,KCNC1,KLHL1,LEF1,LHX1,LHX5,LMX1A,LPAR1,MAFB,MECP2,MTPN,MYO16,NANOS1,NCOA1,NFIB,NLGN4X,NOG,OTX1,PAK1,PHOX2B,PLXNA2,POU4F1,PPARGC1A,PROX1,PSMG1,PTBP2,PTF1A,PTN,PTPRS,RBFOX2,RERE,RFX4,RORA,SEZ6L,SHH,SMAD9,SSTR2,TRNP1,WLS,WNT7A	nect
GO Biological Process	GO:0051271	negative regulation of cellular component movement	309	6.94412e-06	0.0896972	0.000290282	1.33339	182.243	243	0.0364486	0.0486	252	2.08056e-07	0.00268746	1.06645e-05	1.55701	67.437	105	258	0.0213936	0.406977	chr1-12040102-12041022,chr1-206453822-206456343,chr1-221273583-221275011,chr1-221285576-221287219,chr1-221787952-221789233,chr1-29526377-29527831,chr1-29703376-29704555,chr1-29983546-29984965,chr1-43295000-43296023,chr1-53073712-53074665,chr1-53129205-53130744,chr1-91564608-91566111,chr1-91611383-91612450,chr1-91669776-91671100,chr1-91736697-91737542,chr1-91761167-91761926,chr10-33331009-33331618…	ABHD6,ABR,ADA,ADAMTS9,ADARB1,ADGRB1,APOH,ARHGDIB,ARID2,BCR,BRAF,C16orf45,CCL2,CCL25,CHRD,CITED2,CLASP1,COL3A1,CORO1C,CTNNA1,CXCL12,CXCL13,CYP19A1,CYP1B1,DAB2IP,DACH1,DCN,DLC1,DPYSL3,DUSP10,EPPK1,ERBB4,FAM60A,FRMD5,GATA3,GNRH1,GREM1,HMOX1,IDH2,IGFBP3,IGFBP5,ITGB1BP1,KLF4,LDLRAD4,LRCH1,MAGI2,MAP2K5,MIIP,MYOCD,NAV3,NF1,NF2,NOG,NOV,NR2F2,NRG1,NRG3,NRP1,PHLDB2,PIN1,PKHD1,PLCB1,PODN,PPARGC1A,PTN,PTPRG,…	nect
GO Biological Process	GO:0045785	positive regulation of cell adhesion	311	7.1078e-06	0.0918115	0.000295214	1.29649	225.223	292	0.0450446	0.0584	267	3.76825e-07	0.00486745	1.82301e-05	1.44351	99.0644	143	379	0.0291361	0.377309	chr1-109844930-109846839,chr1-117180147-117181015,chr1-13593255-13594171,chr1-152023307-152025237,chr1-158002116-158003658,chr1-158042898-158043849,chr1-160701282-160702552,chr1-160836712-160838868,chr1-167416347-167417827,chr1-167462790-167463462,chr1-172682430-172683207,chr1-207649072-207650151,chr1-218692410-218693883,chr1-218925324-218927415,chr1-221273583-221275011,chr1-221285576-221287219,c…	ABL1,ADA,ANGPT1,ANK3,ANXA1,AP3B1,APBB1IP,BMP7,BRAF,CARMIL1,CAV1,CCL2,CCL25,CCR2,CD1D,CD244,CD247,CD276,CD28,CD40LG,CD44,CD46,CD47,CD83,CDH13,CHRD,CITED2,COL26A1,COL8A1,CSF1,CSK,CTLA4,CXCL12,CXCL13,CYLD,DISC1,DOCK1,DOCK5,DUSP10,ECM2,EFNB1,EFNB2,EGFL6,EGFLAM,ELANE,EMP2,EPB41L4B,ETS1,FADD,FAM49B,FBLN2,FERMT1,FMN1,FN1,FOXA1,FOXF1,FRMD5,FYN,GATA3,GCNT2,GLI2,GLI3,GPAM,GRAP2,HAS2,HES1,HHLA2,HLX,ICOS,IFN…	nect
GO Biological Process	GO:0045859	regulation of protein kinase activity	313	7.83687e-06	0.101229	0.000323415	1.20924	417.619	505	0.0835239	0.101	165	4.6901e-09	6.05821e-05	3.67164e-07	1.3529	201.788	273	772	0.0556235	0.353627	chr1-109844930-109846839,chr1-111724487-111725879,chr1-115341813-115342526,chr1-1356896-1357318,chr1-156577540-156578369,chr1-160220191-160220830,chr1-162663185-162664043,chr1-206671634-206672680,chr1-213399224-213400140,chr1-213967930-213969176,chr1-214017028-214018053,chr1-214192718-214193939,chr1-214247338-214248030,chr1-218692410-218693883,chr1-218925324-218927415,chr1-221273583-221275011,chr…	ABL1,ADARB1,ADCY2,ADCY5,ADCY7,ADCY8,ADCY9,ADCYAP1,ADORA2A,ADRA2A,ADRB2,AFAP1L2,AKAP13,ALK,ALKAL2,ANGPT1,ARAF,BMP2,BMP4,BMP7,BRAF,C1QTNF2,C8orf4,CACUL1,CALM1,CALM2,CAMKK1,CARD10,CARD14,CAV1,CBLB,CCND1,CCND2,CCNG1,CCNH,CCNL1,CCNY,CD40,CD40LG,CDK1,CDKN2B,CDKN3,CEBPA,CEMIP,CHMP6,CHORDC1,CISH,COPS8,CORO1C,CSF1,CSF1R,CSK,CSPG4,CXCR4,DAB1,DAB2IP,DCN,DDR2,DEPTOR,DIRAS3,DLG1,DOK7,DTNBP1,DUSP10,DUSP14,DUSP…	nect
GO Biological Process	GO:1902667	regulation of axon guidance	314	7.88669e-06	0.101872	0.000324434	1.92826	28.0046	54	0.00560092	0.0108	672	0.000590176	1	0.0113442	2.36835	5.48906	13	21	0.00264874	0.619048	chr1-207917145-207918770,chr1-208068086-208070358,chr1-208154746-208155955,chr1-208181054-208182075,chr1-208197517-208198881,chr1-208240052-208240726,chr1-208349115-208350394,chr1-208630791-208632042,chr1-208841231-208842848,chr10-33331009-33331618,chr10-33820233-33821154,chr10-33875736-33877112,chr10-34003413-34004410,chr10-34125279-34126590,chr10-44083508-44085574,chr10-44204532-44205576,chr21-…	CXCL12,DSCAM,NRP1,PLXNA1,PLXNA2,PLXNA4,POU4F2,SEMA3A,SEMA3F,SEMA5A,SLIT2,VEGFA,WNT5A	nect
GO Biological Process	GO:2001233	regulation of apoptotic signaling pathway	315	7.8873e-06	0.10188	0.000323429	1.35133	163.542	221	0.0327084	0.0442	896	0.0027097	1	0.0390638	1.2482	98.5416	123	377	0.0250611	0.32626	chr1-156008277-156009831,chr1-156098466-156099256,chr1-160220191-160220830,chr1-172682430-172683207,chr1-185479146-185480312,chr1-185483549-185484375,chr1-206832798-206834074,chr1-212506281-212507742,chr1-226349721-226350810,chr1-226497745-226499050,chr1-22835450-22837228,chr1-22875022-22877177,chr1-23643577-23644987,chr1-26874451-26875526,chr1-3702529-3704218,chr1-50565383-50565949,chr1-7984018-…	ACAA2,ACKR3,ADORA2A,APAF1,ARHGEF2,ATF3,BCL2L1,BCL2L11,BCLAF1,BDKRB2,BID,BIK,BMF,BMP4,BMPR1B,CAV1,CCAR2,CD44,COL2A1,CRADD,CREB3L1,CTNNA1,CTNNB1,CTTN,CXCL12,CYLD,DAB2IP,DAPK1,DAPK2,DBH,DDIAS,DEPTOR,DFNA5,EYA1,EYA2,EYA4,FADD,FAF1,FASLG,FEM1B,FGF10,FGFR1,FYN,GCLM,GDNF,GSN,HGF,HMOX1,HTT,IGF1,IL19,INHBA,ITGA6,ITGAV,IVNS1ABP,JAK2,KDM1A,LMNA,MADD,MAL,MAP2K5,MAPK8,MFF,MSX1,NF1,NKX3-1,NOG,NR4A2,NRP1,OPA1,P…	nect
GO Biological Process	GO:0046578	regulation of Ras protein signal transduction	319	8.51758e-06	0.110022	0.000344895	1.40762	123.613	174	0.0247226	0.0348	270	4.42223e-07	0.0057122	2.11563e-05	1.59857	55.6747	89	213	0.0181337	0.41784	chr1-109844930-109846839,chr1-115341813-115342526,chr1-156008277-156009831,chr1-17575855-17576712,chr1-17744300-17745772,chr1-178593202-178594358,chr1-218692410-218693883,chr1-218925324-218927415,chr1-226783684-226784967,chr1-22684559-22686095,chr1-22689202-22689974,chr1-22835450-22837228,chr1-22875022-22877177,chr1-84715413-84716243,chr10-102326812-102327986,chr10-102333694-102334766,chr10-33331…	ABCA1,ABL1,ABR,ABRA,AKAP13,ARFGEF1,ARHGAP42,ARHGDIB,ARHGEF10L,ARHGEF2,ARHGEF26,ARHGEF28,ARHGEF3,ARHGEF38,ARHGEF4,ARHGEF6,AUTS2,BCR,COL3A1,CSF1,CYTH1,CYTH4,DAB2IP,DENND1A,DGKI,DLC1,ECT2,EPHB2,F2RL2,FARP1,FBP1,FBXO8,FGD2,FGD4,FGD5,FGD6,FGF10,GBF1,GPR17,GPR20,GPR65,IGF1,IQSEC1,IQSEC2,ITGB1,ITPKB,ITSN1,ITSN2,KALRN,KITLG,KRAS,LPAR1,MADD,MAPKAP1,MCF2L2,MET,NET1,NF1,NGF,NRG1,NRP1,OGT,PDGFRB,PLEKHG1,PLEK…	nect
GO Biological Process	GO:0060070	canonical Wnt signaling pathway	320	8.8381e-06	0.114162	0.000356756	1.56155	68.5216	107	0.0137043	0.0214	282	6.1514e-07	0.00794576	2.81765e-05	1.9129	24.5701	47	94	0.0095762	0.5	chr1-112515008-112516475,chr1-1356896-1357318,chr1-227922324-227923450,chr1-232105189-232106248,chr1-237866991-237868275,chr1-29526377-29527831,chr1-29703376-29704555,chr1-29983546-29984965,chr1-55785940-55786972,chr1-56331068-56332574,chr1-56424192-56425729,chr10-100461946-100463354,chr10-101732472-101733264,chr10-101767732-101768844,chr10-112738651-112739456,chr10-112753847-112754834,chr10-1128…	CAV1,CCND1,CTNNB1,DISC1,DVL1,FGF8,FZD1,FZD10,FZD3,FZD4,FZD5,FZD7,FZD8,GATA3,KLF4,LEF1,LGR4,MYC,NDP,NKX2-5,NR4A2,OTULIN,PLPP3,PPP1CA,PSEN1,PTPRU,RYK,RYR2,SFRP1,SHH,SMAD3,SNAI2,SOX17,SOX4,TBL1X,TBL1XR1,TCF7L1,TCF7L2,WNT11,WNT2B,WNT5A,WNT7A,WNT7B,WNT8B,WNT9A,WNT9B,ZNRF3	nect
GO Biological Process	GO:0021516	dorsal spinal cord development	321	8.87796e-06	0.114677	0.000357248	2.41245	13.2645	32	0.00265291	0.0064	890	0.00253662	1	0.0368151	2.18617	5.48906	12	21	0.00244499	0.571429	chr1-18541883-18543086,chr1-18618671-18619869,chr1-18737990-18738780,chr1-213399224-213400140,chr1-213967930-213969176,chr1-214017028-214018053,chr1-214192718-214193939,chr1-214247338-214248030,chr1-87369584-87371742,chr10-101262881-101263856,chr10-101304187-101306319,chr10-49278054-49279139,chr12-103099795-103100846,chr12-103207579-103208947,chr12-103408934-103409574,chr12-103529196-103531406,ch…	ASCL1,DRGX,LBX1,LHX1,LHX3,LHX5,LMO4,MDGA1,PAX7,PROX1,RFX4,UNCX	nect
GO Biological Process	GO:0051962	positive regulation of nervous system development	323	9.11199e-06	0.117699	0.000364395	1.21327	398.098	483	0.0796197	0.0966	42	8.00671e-17	1.03423e-12	2.46245e-14	1.6687	122.85	205	470	0.0417685	0.43617	chr1-109529642-109531017,chr1-109844930-109846839,chr1-111724487-111725879,chr1-115341813-115342526,chr1-1356896-1357318,chr1-156008277-156009831,chr1-177233334-177234194,chr1-177793733-177794996,chr1-202575653-202576568,chr1-202586020-202586833,chr1-202639298-202639862,chr1-213399224-213400140,chr1-213967930-213969176,chr1-214017028-214018053,chr1-214192718-214193939,chr1-214247338-214248030,chr…	ACTR2,ADCYAP1,ADGRB1,ADGRB3,ADGRL3,ALKAL2,AMIGO1,AMIGO2,ARHGEF2,ARSB,ASCL1,ASIC2,ASPA,ATP8A2,AVIL,BAIAP2,BDNF,BMP2,BMP4,BMP7,BRAF,BRINP1,BRINP2,CAPRIN1,CBFA2T2,CBLN1,CBLN2,CCR2,CDH4,CDKL5,CDON,CLSTN1,CLSTN2,COBL,CRTC1,CSF1,CSNK1D,CTNNB1,CUX1,CXCL12,CXCR4,DAB1,DAB2IP,DCT,DICER1,DISC1,DLX2,DMRTA2,DPYSL3,DSCAM,DVL1,ECT2,EFNA5,ENC1,EPHA3,EPHA4,EPHB1,EPHB2,EPHB3,ETV5,FBXO31,FEZ1,FGFR1,FLRT1,FLRT2,FLRT…	nect
GO Biological Process	GO:0045860	positive regulation of protein kinase activity	324	9.12194e-06	0.117828	0.000363667	1.25755	283.885	357	0.056777	0.0714	170	6.22378e-09	8.03925e-05	4.72897e-07	1.43941	131.999	190	505	0.0387123	0.376238	chr1-109844930-109846839,chr1-111724487-111725879,chr1-115341813-115342526,chr1-156577540-156578369,chr1-160220191-160220830,chr1-162663185-162664043,chr1-206671634-206672680,chr1-213399224-213400140,chr1-213967930-213969176,chr1-214017028-214018053,chr1-214192718-214193939,chr1-214247338-214248030,chr1-218692410-218693883,chr1-218925324-218927415,chr1-3702529-3704218,chr1-57908012-57908955,chr1-…	ABL1,ADCY2,ADCY5,ADCY7,ADCY8,ADCY9,ADCYAP1,ADRA2A,ADRB2,AFAP1L2,AKAP13,ALK,ALKAL2,ANGPT1,ARAF,BMP2,BMP4,BRAF,C1QTNF2,C8orf4,CACUL1,CALM1,CALM2,CAMKK1,CARD10,CARD14,CCND1,CCND2,CCNH,CCNL1,CCNY,CD40,CD40LG,CDK1,CEMIP,COPS8,CSF1,CSF1R,CSK,CSPG4,CXCR4,DAB1,DAB2IP,DDR2,DLG1,DOK7,DUSP6,DYNAP,ECT2,EDN1,EDN3,EFNA5,EGFR,ELANE,EMP2,EPHA4,ERN1,ETAA1,FGD2,FGF1,FGF10,FGF18,FGFR1,FRS2,FZD10,FZD4,FZD5,FZD8,GADD…	nect
GO Biological Process	GO:0072283	metanephric renal vesicle morphogenesis	325	9.13496e-06	0.117996	0.000363065	2.4918	12.0395	30	0.00240789	0.006	391	1.24053e-05	0.160239	0.000409819	3.47799	2.87522	10	11	0.00203749	0.909091	chr1-245074048-245074735,chr1-245310327-245311515,chr1-245316691-245317911,chr1-245571084-245572360,chr1-245747984-245748891,chr10-100868243-100868775,chr10-100873121-100874493,chr10-100874667-100875333,chr14-53174551-53175342,chr14-53613384-53614442,chr14-53646543-53647341,chr14-54257064-54258277,chr14-54290960-54292232,chr15-32861148-32862333,chr16-50881184-50882189,chr16-51128809-51129491,chr1…	BMP4,FMN1,GDNF,GREM1,KIF26B,LHX1,PAX2,PAX8,SALL1,SIX2	nect
GO Biological Process	GO:0001701	in utero embryonic development	326	9.90507e-06	0.127944	0.000392466	1.32959	179.755	239	0.035951	0.0478	388	1.20143e-05	0.155188	0.00039997	1.41787	81.8131	116	313	0.0236349	0.370607	chr1-43295000-43296023,chr1-6240001-6240776,chr1-63276218-63278049,chr10-121309780-121312821,chr10-121339592-121340955,chr10-121449163-121450817,chr10-121680608-121682950,chr10-121683507-121685490,chr10-33331009-33331618,chr10-78450793-78452117,chr10-78626205-78627337,chr10-79074694-79075161,chr10-79167523-79168652,chr10-79277562-79278208,chr10-8288474-8290055,chr10-92809745-92811363,chr10-928115…	ADA,ADAM10,ADM,AMOT,ANGPT1,ANKRD11,APBA1,APBA2,APOB,ARNT2,B9D1,BCL2L1,BCL2L11,BMP2,BMP7,BRCA2,C6,CEBPA,CHD7,CITED1,CNOT2,CTNNB1,CTR9,DAD1,DNAJB6,E2F7,E2F8,EDN1,EDNRA,EGFR,ELL,EMX1,EOMES,EPAS1,FGFR1,FGFR2,FOXC1,FOXD3,FOXF1,FUT8,FZD5,GATA3,GATA6,GLI2,GLI3,GNA12,GRHL2,HAND2,HEG1,HES1,HES3,HEY1,HEY2,HHEX,HNF1B,HS6ST1,HSD17B2,INPP5K,ITGB1,KDM4C,LEF1,LMX1B,MAN2A1,MBNL1,MDFI,MIB1,MSX1,MYH9,NCAPG2,NCOA1,…	nect
GO Biological Process	GO:0048608	reproductive structure development	327	1.00324e-05	0.129588	0.000396294	1.27101	256.489	326	0.0512978	0.0652	358	5.83509e-06	0.0753719	0.000210536	1.3736	108.474	149	415	0.0303586	0.359036	chr1-112515008-112516475,chr1-218692410-218693883,chr1-218925324-218927415,chr1-223126562-223127196,chr1-223339460-223340876,chr10-101732472-101733264,chr10-101767732-101768844,chr10-121309780-121312821,chr10-121339592-121340955,chr10-121449163-121450817,chr10-121680608-121682950,chr10-121683507-121685490,chr10-122348169-122349611,chr10-71921270-71922175,chr10-8288474-8290055,chr11-10316919-10318…	ABCB4,ACVR2A,ADA,ADCYAP1,ADM,AMHR2,ANXA1,BASP1,BCL2L1,BCL2L11,BIK,BMP4,BMP7,BMPR1B,BRCA2,BSG,CCDC182,CCND1,CEBPA,CHD7,CITED1,CTNNA1,CTNNB1,CTSB,CYP19A1,CYP7B1,DAZAP1,DCN,DLG1,DMRTA1,DNAJB6,DNAJC19,E2F7,E2F8,EGFR,EIF2B2,EOMES,EPAS1,ESR1,FANCF,FEM1B,FGF10,FGF8,FGF9,FGFR2,FKBP4,FNDC3A,FOXA1,FOXC1,FRS2,FSHR,FZD4,FZD5,GATA3,GATA4,GATA6,GHSR,GJA1,GLI2,GLI3,GRHL2,HES1,HEY1,HEY2,HS6ST1,HSD17B2,HSD17B4,ID…	nect
GO Biological Process	GO:0010464	regulation of mesenchymal cell proliferation	328	1.01321e-05	0.130876	0.000399011	1.70002	45.2936	77	0.00905871	0.0154	176	9.60338e-09	0.000124047	7.04812e-07	2.76307	9.40981	26	36	0.00529747	0.722222	chr1-156098466-156099256,chr1-170874201-170875264,chr1-9883845-9885099,chr1-9891131-9891671,chr1-9892351-9894435,chr10-101606664-101607872,chr10-101619608-101620510,chr10-101665694-101666776,chr10-101732472-101733264,chr10-101767732-101768844,chr10-121309780-121312821,chr10-121339592-121340955,chr10-121449163-121450817,chr10-121680608-121682950,chr10-121683507-121685490,chr10-31087221-31088114,ch…	BMP4,CHRD,CTNNB1,CTNNBIP1,FBXW4,FGF9,FGFR1,FGFR2,FOXF1,FOXP2,IRS2,LMNA,MYC,MYCN,NFIB,PRRX1,PTN,SHH,SOX9,STAT1,TBX1,TP63,VEGFA,WNT11,WNT5A,ZEB1	nect
GO Biological Process	GO:0042472	inner ear morphogenesis	333	1.09455e-05	0.141383	0.000424573	1.5064	80.9876	122	0.0161975	0.0244	150	1.77711e-09	2.2955e-05	1.53033e-07	2.1164	24.5701	52	94	0.010595	0.553191	chr1-102132078-102133387,chr1-103460132-103460907,chr1-1356896-1357318,chr1-170874201-170875264,chr1-213399224-213400140,chr1-213967930-213969176,chr1-214017028-214018053,chr1-214192718-214193939,chr1-214247338-214248030,chr1-22684559-22686095,chr1-22689202-22689974,chr1-22835450-22837228,chr1-22875022-22877177,chr1-24363938-24365582,chr1-24374729-24376070,chr1-40824463-40825920,chr10-100868243-1…	ABR,ALDH1A3,ATP8A2,BCR,CELSR1,CHD7,CHRNA9,CLIC5,COL11A1,COL2A1,DLX6,DVL1,EPHB2,EYA1,FGF10,FGF8,FGF9,FGFR1,FGFR2,FOXG1,FOXI1,FRZB,FZD3,GATA3,GBX2,GLI2,GRHL3,HESX1,INSIG2,KCNQ4,LRIG1,LRIG3,MAFB,MYO3A,MYO3B,NR4A3,NTN1,OTX1,PAX2,PAX8,PROX1,PRRX1,ROR2,SLITRK6,SOBP,SOD1,SOX9,SPRY2,TBX1,WNT5A,ZEB1,ZIC1	nect
GO Biological Process	GO:2000177	regulation of neural precursor cell proliferation	335	1.12758e-05	0.145649	0.000434774	1.60355	58.62	94	0.011724	0.0188	522	0.000107517	1	0.00266054	1.76575	20.3879	36	78	0.00733496	0.461539	chr1-11342381-11343075,chr1-213399224-213400140,chr1-213967930-213969176,chr1-214017028-214018053,chr1-214192718-214193939,chr1-214247338-214248030,chr1-232105189-232106248,chr1-50305460-50306605,chr1-50565383-50565949,chr1-96205752-96207059,chr1-96258790-96260540,chr1-96444066-96445637,chr1-97504116-97505246,chr11-126033282-126035218,chr11-126049610-126051546,chr11-126076258-126077044,chr11-3165…	ADCYAP1,ASCL1,CDH2,CDON,CTNNA1,CTNNB1,DCT,DISC1,DISP3,DMRTA2,EMX1,FOXG1,FOXO1,FZD3,GLI2,GLI3,ID2,INSM1,LHX1,LHX5,LIMS2,LYN,NF1,NF2,NR2E1,PAX6,PROX1,PTBP2,PTPRZ1,RAPGEF1,SHH,SIX3,SLC6A4,SOX10,VEGFA,WNT5A	nect
GO Biological Process	GO:0003208	cardiac ventricle morphogenesis	336	1.17075e-05	0.151226	0.000450078	1.55784	67.4009	105	0.0134802	0.021	197	2.99623e-08	0.000387023	1.96458e-06	2.17858	18.8196	41	72	0.00835371	0.569444	chr1-102132078-102133387,chr1-103460132-103460907,chr1-201294733-201295686,chr1-213399224-213400140,chr1-213967930-213969176,chr1-214017028-214018053,chr1-214192718-214193939,chr1-214247338-214248030,chr1-218692410-218693883,chr1-218925324-218927415,chr1-237866991-237868275,chr1-91564608-91566111,chr1-91611383-91612450,chr1-91669776-91671100,chr1-91736697-91737542,chr1-91761167-91761926,chr10-121…	CCM2L,CHD7,COL11A1,CPE,DSP,FGFR2,FOXC1,FOXF1,GATA3,GATA4,GRHL2,HAND2,HEG1,HEY1,HEY2,ISL1,JAG1,MEF2C,MYBPC3,MYH7,MYL2,NKX2-5,NOG,NRG1,POU4F1,PROX1,RBPJ,RXRA,RYR2,SFRP2,SMAD7,SOX11,SOX4,TBX20,TBX5,TGFB2,TGFBR1,TGFBR3,TNNT2,TPM1,ZFPM2	nect
[truncated: 669 more rows]
