# Supplementary material for: Inferring and perturbing cell fate regulomes in human brain organoids
Source: Nature. 2022 Oct 5;621(7978):365–72. doi: 10.1038/s41586-022-05279-8 (PMC10499607; doi:10.1038/s41586-022-05279-8)
Supplement: Supplementary file 7 — Enrichment effects in the CROP-seq screen. P values were derived using a Cochran–Mantel–Haenzel test and FDR correction. [file 41586_2022_5279_MOESM7_ESM.xls]

## Sheet: Data_S5
x	y	odds_ratio	or_low	or_high	pval	log_odds_ratio	group
BACH2-2	ge	0.608892	0.439431	0.843703	0.00609338	-0.496114	NA
BACH2-2	ctx	0.0602009	0.0314341	0.115294	2.78514e-30	-2.81007	NA
BACH2-2	nt	7.43343	5.66769	9.74929	1.48662e-62	2.00599	NA
BACH2-3	ge	1.36121	1.14609	1.61672	0.00047375	0.308378	NA
BACH2-3	ctx	0.562962	0.444182	0.713506	1.70042e-06	-0.574543	NA
BACH2-3	nt	1.06588	0.873831	1.30013	0.563811	0.0637994	NA
BCL11B-1	ge	1.93778	1.45854	2.57448	5.99252e-06	0.661544	NA
BCL11B-1	ctx	0.518444	0.358032	0.750727	0.00073243	-0.656923	NA
BCL11B-1	nt	0.710341	0.500784	1.00759	0.0648695	-0.34201	NA
BCL11B-2	ge	3.21263	2.0315	5.08046	1.92888e-07	1.16709	NA
BCL11B-2	ctx	0.13731	0.0550373	0.342568	1.36504e-06	-1.98551	NA
BCL11B-2	nt	0.712553	0.428541	1.18479	0.233589	-0.338901	NA
BCL11B-3	ge	0.350063	0.299281	0.409462	3.03243e-42	-1.04964	NA
BCL11B-3	ctx	0.389622	0.309873	0.489893	4.74441e-16	-0.942579	NA
BCL11B-3	nt	5.41102	4.66974	6.26997	1.30754e-134	1.68844	NA
E2F2-1	ge	0.894775	0.832356	0.961875	0.00271701	-0.111183	NA
E2F2-1	ctx	0.552815	0.501051	0.609926	7.90565e-33	-0.592733	NA
E2F2-1	nt	1.87427	1.73012	2.03043	2.85695e-54	0.628218	NA
E2F2-2	ge	0.247003	0.209006	0.291908	2.11467e-69	-1.39835	NA
E2F2-2	ctx	6.58459	5.64855	7.67574	2.63415e-161	1.88473	NA
E2F2-2	nt	0.525276	0.424206	0.650426	1.55688e-09	-0.643832	NA
E2F2-3	ge	1.15975	0.827957	1.6245	0.427987	0.148203	NA
E2F2-3	ctx	0.598896	0.381328	0.940599	0.0320425	-0.512667	NA
E2F2-3	nt	1.31426	0.882268	1.95779	0.219013	0.273278	NA
FOXN4-1	ge	4.83704	4.03473	5.79889	1.45808e-77	1.5763	NA
FOXN4-1	ctx	0.233241	0.179513	0.303049	3.92875e-32	-1.45568	NA
FOXN4-1	nt	0.308323	0.244559	0.388712	1.23922e-25	-1.17661	NA
FOXN4-2	ge	1.27387	1.13089	1.43493	7.51277e-05	0.24206	NA
FOXN4-2	ctx	1.52738	1.34347	1.73645	9.75049e-11	0.423551	NA
FOXN4-2	nt	0.338258	0.277659	0.412083	3.03921e-29	-1.08394	NA
FOXN4-3	ge	0.462007	0.407041	0.524395	4.37292e-34	-0.772176	NA
FOXN4-3	ctx	0.459813	0.381901	0.553621	9.08112e-17	-0.776935	NA
FOXN4-3	nt	3.97472	3.50856	4.50281	3.01714e-117	1.37995	NA
GLI3-1	ge	2.20868	1.55131	3.14461	1.1873e-05	0.792395	NA
GLI3-1	ctx	0.394053	0.240836	0.644743	0.000153872	-0.93127	NA
GLI3-1	nt	0.753864	0.501318	1.13364	0.20374	-0.282543	NA
GLI3-2	ge	2.57464	2.07582	3.19332	7.67459e-19	0.945708	NA
GLI3-2	ctx	0.320037	0.230124	0.445081	1.48554e-12	-1.13932	NA
GLI3-2	nt	0.634838	0.492557	0.818218	0.00049766	-0.454385	NA
GLI3-3	ge	0.454002	0.396598	0.519715	5.29204e-31	-0.789653	NA
GLI3-3	ctx	1.46213	1.26883	1.68488	3.42447e-07	0.379894	NA
GLI3-3	nt	1.83969	1.60051	2.11461	4.73588e-18	0.609596	NA
HES1-1	ge	0.510686	0.438683	0.594506	2.59503e-18	-0.672001	NA
HES1-1	ctx	4.14386	3.56422	4.81776	6.56836e-87	1.42163	NA
HES1-1	nt	0.280943	0.214013	0.368806	2.90136e-22	-1.2696	NA
HES1-2	ge	2.29234	1.36985	3.83604	0.00320056	0.829573	NA
HES1-2	ctx	0.768399	0.431194	1.36931	0.489273	-0.263446	NA
HES1-2	nt	0.35098	0.161264	0.763881	0.00877854	-1.04703	NA
HES1-3	ge	1.13726	0.782488	1.65288	0.564467	0.128623	NA
HES1-3	ctx	0.583083	0.355582	0.956141	0.0416455	-0.539425	NA
HES1-3	nt	1.36459	0.898996	2.07133	0.174718	0.310856	NA
HOPX-1	ge	2.14069	1.69506	2.70349	9.24868e-11	0.761131	NA
HOPX-1	ctx	0.878847	0.677536	1.13997	0.363841	-0.129144	NA
HOPX-1	nt	0.270091	0.181097	0.402819	8.60738e-12	-1.309	NA
HOPX-2	ge	0.792821	0.607722	1.0343	0.0996039	-0.232158	NA
HOPX-2	ctx	1.85178	1.39821	2.4525	1.84934e-05	0.616149	NA
HOPX-2	nt	0.655841	0.456222	0.942801	0.0268883	-0.421838	NA
HOPX-3	ge	0.896605	0.734124	1.09505	0.324585	-0.10914	NA
HOPX-3	ctx	1.86465	1.51825	2.2901	1.92015e-08	0.623075	NA
HOPX-3	nt	0.49217	0.370956	0.652993	6.72232e-07	-0.708931	NA
LHX2-1	ge	0.333281	0.29509	0.376416	1.38451e-77	-1.09877	NA
LHX2-1	ctx	5.73776	5.10778	6.44544	3.63976e-259	1.74707	NA
LHX2-1	nt	0.286531	0.233453	0.351677	3.77207e-37	-1.24991	NA
LHX2-2	ge	3.87406	2.71553	5.52686	1.5695e-15	1.3543	NA
LHX2-2	ctx	0.20752	0.115806	0.37187	8.56674e-09	-1.57253	NA
LHX2-2	nt	0.454864	0.299339	0.691195	0.000213736	-0.787756	NA
LHX2-3	ge	1.97933	1.69625	2.30965	1.66242e-18	0.682757	NA
LHX2-3	ctx	0.788058	0.661769	0.938448	0.00851445	-0.238184	NA
LHX2-3	nt	0.384509	0.301703	0.490041	1.64106e-15	-0.955789	NA
MEIS1-1	ge	0.823767	0.612023	1.10877	0.232888	-0.193867	NA
MEIS1-1	ctx	0.827959	0.587827	1.16619	0.312804	-0.188791	NA
MEIS1-1	nt	1.55493	1.12784	2.14375	0.008683	0.441428	NA
MEIS1-2	ge	1.179	0.922468	1.50687	0.220392	0.164666	NA
MEIS1-2	ctx	0.547243	0.401445	0.745993	0.000149878	-0.602863	NA
MEIS1-2	nt	1.40427	1.08198	1.82256	0.0125488	0.33952	NA
MEIS1-3	ge	2.48752	1.7155	3.60695	1.01147e-06	0.911285	NA
MEIS1-3	ctx	0.598592	0.380467	0.941771	0.03194	-0.513174	NA
MEIS1-3	nt	0.378988	0.222147	0.646564	0.000315705	-0.97025	NA
MYT1L-1	ge	0.245433	0.219278	0.274709	2.98502e-149	-1.40473	NA
MYT1L-1	ctx	3.28832	2.96865	3.64241	1.57759e-125	1.19038	NA
MYT1L-1	nt	1.49357	1.33782	1.66745	9.18581e-13	0.401171	NA
MYT1L-2	ge	0.290819	0.200277	0.422294	3.23387e-11	-1.23505	NA
MYT1L-2	ctx	0.168302	0.100882	0.280779	2.7201e-14	-1.782	NA
MYT1L-2	nt	12.8956	9.29096	17.8988	5.8301e-82	2.55689	NA
MYT1L-3	ge	2.74165	1.99	3.77721	4.0497e-10	1.00856	NA
MYT1L-3	ctx	0.461479	0.306657	0.694466	0.00027197	-0.773318	NA
MYT1L-3	nt	0.458912	0.302229	0.696824	0.000243191	-0.778897	NA
NEUROD1-1	ge	2.87328	2.01898	4.08907	2.10381e-09	1.05545	NA
NEUROD1-1	ctx	0.341327	0.20677	0.563447	2.74897e-05	-1.07492	NA
NEUROD1-1	nt	0.535145	0.34777	0.823478	0.0051358	-0.625217	NA
NEUROD1-2	ge	0.83226	0.633565	1.09327	0.210934	-0.183611	NA
NEUROD1-2	ctx	1.6862	1.25846	2.25933	0.000551229	0.522478	NA
NEUROD1-2	nt	0.697839	0.484563	1.00499	0.0629017	-0.359766	NA
NEUROD1-3	ge	1.66179	1.26259	2.1872	0.000366175	0.507894	NA
NEUROD1-3	ctx	0.761791	0.544997	1.06482	0.129884	-0.272083	NA
NEUROD1-3	nt	0.595542	0.413327	0.858087	0.0063881	-0.518283	NA
NEUROD6-1	ge	2.26266	1.68711	3.03455	3.13284e-08	0.816539	NA
NEUROD6-1	ctx	0.385341	0.250195	0.593486	1.02704e-05	-0.953628	NA
NEUROD6-1	nt	0.675559	0.476402	0.957971	0.0327185	-0.392215	NA
NEUROD6-2	ge	2.26924	1.6524	3.11635	3.11379e-07	0.819445	NA
NEUROD6-2	ctx	0.390913	0.246157	0.620793	5.29e-05	-0.939271	NA
NEUROD6-2	nt	0.664701	0.4546	0.971904	0.0422602	-0.408417	NA
NEUROD6-3	ge	0.809225	0.671133	0.975731	0.0310961	-0.211679	NA
NEUROD6-3	ctx	1.95921	1.6107	2.38312	2.41199e-11	0.67254	NA
NEUROD6-3	nt	0.565071	0.433821	0.736029	2.34785e-05	-0.570804	NA
PAX6-1	ge	1.60837	1.29543	1.99692	1.77618e-05	0.475223	NA
PAX6-1	ctx	0.552921	0.410806	0.744201	9.68036e-05	-0.592539	NA
PAX6-1	nt	0.847323	0.654997	1.09612	0.229794	-0.165673	NA
PAX6-2	ge	2.37159	1.57696	3.56664	2.85693e-05	0.863562	NA
PAX6-2	ctx	0.815439	0.517569	1.28474	0.440152	-0.204029	NA
PAX6-2	nt	0.240757	0.117485	0.493377	3.85228e-05	-1.42397	NA
PAX6-3	ge	2.49473	1.81688	3.42547	1.43513e-08	0.914179	NA
PAX6-3	ctx	0.403782	0.260586	0.625665	9.13005e-05	-0.906881	NA
PAX6-3	nt	0.58145	0.394378	0.857261	0.00726611	-0.54223	NA
SOX1-1	ge	2.29198	1.45441	3.6119	0.000318217	0.829418	NA
SOX1-1	ctx	0.517796	0.303715	0.882777	0.019819	-0.658175	NA
SOX1-1	nt	0.509953	0.252662	1.02925	0.0797431	-0.673437	NA
SOX1-2	ge	1.598	1.1952	2.13656	0.00180237	0.468756	NA
SOX1-2	ctx	0.930031	0.663556	1.30352	0.736266	-0.0725373	NA
SOX1-2	nt	0.497015	0.329014	0.750801	0.00095072	-0.699135	NA
SOX1-3	ge	1.61813	1.06549	2.4574	0.0294002	0.48127	NA
SOX1-3	ctx	0.831912	0.504168	1.37271	0.548424	-0.184029	NA
SOX1-3	nt	0.565359	0.321035	0.995626	0.0599261	-0.570294	NA
SOX5-1	ge	0.509079	0.444725	0.582745	2.5072e-23	-0.675153	NA
SOX5-1	ctx	0.779208	0.661014	0.918536	0.00362786	-0.249477	NA
SOX5-1	nt	2.68397	2.34771	3.06839	3.22917e-50	0.987297	NA
SOX5-2	ge	0.897581	0.677468	1.18921	0.497089	-0.108051	NA
SOX5-2	ctx	0.621057	0.428781	0.899553	0.0171492	-0.476333	NA
SOX5-2	nt	1.73414	1.2788	2.35161	0.00050566	0.550512	NA
SOX5-3	ge	0.348262	0.311872	0.388899	3.11876e-83	-1.0548	NA
SOX5-3	ctx	3.63228	3.26569	4.04001	2.46581e-137	1.28986	NA
SOX5-3	nt	0.892856	0.785217	1.01525	0.0895193	-0.11333	NA
SOX9-1	ge	1.81479	1.28541	2.56219	0.00055764	0.595971	NA
SOX9-1	ctx	0.383543	0.223548	0.658048	0.000314872	-0.958303	NA
SOX9-1	nt	0.892559	0.597365	1.33362	0.648651	-0.113663	NA
SOX9-2	ge	1.34679	0.934152	1.9417	0.156468	0.297723	NA
SOX9-2	ctx	1.43717	0.972461	2.12395	0.116427	0.362676	NA
SOX9-2	nt	0.366151	0.206594	0.648935	0.000501536	-1.00471	NA
SOX9-3	ge	1.58048	1.02501	2.43697	0.0563832	0.457729	NA
SOX9-3	ctx	1.30589	0.831489	2.05097	0.321781	0.266887	NA
SOX9-3	nt	0.244247	0.106676	0.55923	0.00049033	-1.40958	NA
ST18-1	ge	2.72427	1.77222	4.18777	3.06492e-06	1.0022	NA
ST18-1	ctx	0.187298	0.0823389	0.426049	1.2725e-05	-1.67506	NA
ST18-1	nt	0.744836	0.464329	1.1948	0.264551	-0.294591	NA
ST18-2	ge	4.02891	3.46873	4.67955	5.18125e-86	1.3935	NA
ST18-2	ctx	0.279194	0.227298	0.34294	2.12892e-38	-1.27585	NA
ST18-2	nt	0.369686	0.304221	0.449238	3.02936e-25	-0.995102	NA
ST18-3	ge	0.896506	0.582006	1.38096	0.70014	-0.10925	NA
ST18-3	ctx	1.62322	1.01946	2.58454	0.0538467	0.48441	NA
ST18-3	nt	0.645533	0.356788	1.16796	0.184806	-0.437678	NA
TBR1-1	ge	4.18399	3.15275	5.55255	1.03076e-26	1.43127	NA
TBR1-1	ctx	0.267038	0.178644	0.399168	8.08454e-12	-1.32037	NA
TBR1-1	nt	0.346338	0.240357	0.499049	3.98984e-09	-1.06034	NA
TBR1-2	ge	2.51895	1.96552	3.22822	4.93525e-14	0.923842	NA
TBR1-2	ctx	0.387141	0.277507	0.540087	8.54074e-09	-0.948967	NA
TBR1-2	nt	0.621319	0.455205	0.848051	0.00309015	-0.475911	NA
ZEB2-1	ge	0.884627	0.581279	1.34628	0.657685	-0.122589	NA
ZEB2-1	ctx	1.43565	0.931979	2.21154	0.150532	0.361621	NA
ZEB2-1	nt	0.742711	0.439848	1.25412	0.321513	-0.297448	NA
ZEB2-2	ge	1.33969	1.04911	1.71076	0.0237152	0.29244	NA
ZEB2-2	ctx	1.05331	0.799278	1.38809	0.769763	0.0519414	NA
ZEB2-2	nt	0.585249	0.418224	0.818979	0.00200711	-0.535718	NA
ZEB2-3	ge	4.95117	4.15108	5.90547	6.29968e-94	1.59962	NA
ZEB2-3	ctx	0.277718	0.227076	0.339654	2.14012e-42	-1.28115	NA
ZEB2-3	nt	0.352581	0.272571	0.456076	2.79415e-17	-1.04248	NA
ZFPM2-1	ge	4.57182	2.30808	9.05583	3.12143e-06	1.51991	NA
ZFPM2-1	ctx	0.221271	0.0870052	0.562733	0.0009348	-1.50837	NA
ZFPM2-1	nt	0.375749	0.14962	0.943641	0.0457096	-0.978834	NA
ZFPM2-2	ge	0.966842	0.769562	1.2147	0.815151	-0.0337197	NA
ZFPM2-2	ctx	0.859469	0.664904	1.11097	0.250475	-0.15144	NA
ZFPM2-2	nt	1.26322	0.96468	1.65415	0.101177	0.233663	NA
ZFPM2-3	ge	0.549996	0.453671	0.666772	1.66043e-09	-0.597845	NA
ZFPM2-3	ctx	2.97755	2.45156	3.61641	9.99513e-27	1.0911	NA
ZFPM2-3	nt	0.481465	0.355882	0.651363	1.6344e-06	-0.730922	NA
TBR1-3	ge	2.19858	1.79838	2.68785	7.70789e-15	0.787814	NA
TBR1-3	ctx	0.749043	0.592763	0.946525	0.0191813	-0.288959	NA
TBR1-3	nt	0.359271	0.26547	0.486215	7.00992e-12	-1.02368	NA
BACH2-2	ge	0.102866	0.0403395	0.219863	1.2521e-15	-2.27433	org_2
BACH2-2	ctx	0.0503737	0.0211714	0.103022	1.4506e-33	-2.98829	org_2
BACH2-2	nt	56.4732	32.2687	105.98	6.89328e-84	4.03377	org_2
BACH2-2	ge	3.79141	2.00982	7.76941	4.05114e-06	1.33274	pool
BACH2-2	ctx	0.105536	0.0125196	0.396704	1.32567e-05	-2.24871	pool
BACH2-2	nt	0.589195	0.268455	1.16263	0.146389	-0.528998	pool
BACH2-3	ge	24.5235	3.90124	1014.36	1.55975e-06	3.19963	org_3
BACH2-3	ctx	0.0741659	0.00178889	0.46632	0.000456078	-2.60145	org_3
BACH2-3	nt	0	0	1.11427	0.0596562	0	org_3
BACH2-3	ge	1.27098	1.06393	1.52106	0.00759675	0.239788	pool
BACH2-3	ctx	0.601661	0.467259	0.766302	1.5833e-05	-0.50806	pool
BACH2-3	nt	1.10235	0.895883	1.34925	0.347647	0.0974486	pool
BCL11B-1	ge	0.395159	0.0738808	1.37452	0.148683	-0.928467	org_2
BCL11B-1	ctx	3.06864	1.05424	10.8406	0.025012	1.12124	org_2
BCL11B-1	nt	0.453111	0.0507504	1.90721	0.398824	-0.791619	org_2
BCL11B-1	ge	3.62182	1.09104	15.4759	0.0220117	1.28698	org_3
BCL11B-1	ctx	0.213714	0.0235191	0.935909	0.0364055	-1.54312	org_3
BCL11B-1	nt	0.833544	0.0913065	3.66948	1	-0.182069	org_3
BCL11B-1	ge	2.10565	1.52677	2.9408	1.5007e-06	0.744624	pool
BCL11B-1	ctx	0.400468	0.238448	0.638552	1.88569e-05	-0.915122	pool
BCL11B-1	nt	0.728569	0.487065	1.06171	0.101158	-0.316673	pool
BCL11B-2	ge	7.87634	1.77347	71.9976	0.00133287	2.06386	org_3
BCL11B-2	ctx	0.230415	0.0251317	1.02354	0.0361874	-1.46787	org_3
BCL11B-2	nt	0	0	1.62491	0.147501	0	org_3
BCL11B-2	ge	2.85253	1.73726	4.87794	6.65453e-06	1.04821	pool
BCL11B-2	ctx	0.113869	0.0230435	0.343533	3.26766e-07	-2.1727	pool
BCL11B-2	nt	0.802678	0.45177	1.3548	0.461641	-0.219802	pool
BCL11B-3	ge	1.01709	0.212322	9.67831	1	0.0169409	org_1
BCL11B-3	ctx	0	0	3.47164	0.616387	0	org_1
BCL11B-3	nt	2.54676	0.263788	12.4757	0.222561	0.934821	org_1
BCL11B-3	ge	0.380223	0.12993	0.92103	0.0251087	-0.966997	org_2
BCL11B-3	ctx	1.17558	0.602279	2.31498	0.638337	0.161759	org_2
BCL11B-3	nt	1.94104	0.912448	3.92255	0.06978	0.663225	org_2
BCL11B-3	ge	0.305041	0.100952	0.776634	0.00748428	-1.18731	org_3
BCL11B-3	ctx	3.44545	1.48694	8.65782	0.00173149	1.23706	org_3
BCL11B-3	nt	0.669942	0.12864	2.21583	0.789354	-0.400564	org_3
BCL11B-3	ge	0.346499	0.292967	0.408812	2.61271e-40	-1.05988	pool
BCL11B-3	ctx	0.265786	0.194816	0.355527	1.12716e-26	-1.32507	pool
BCL11B-3	nt	6.12347	5.22086	7.19201	5.7295e-115	1.81213	pool
E2F2-1	ge	2.02105	0.674485	5.93756	0.184101	0.703618	org_2
E2F2-1	ctx	0.0621921	0.0014846	0.402113	0.000259278	-2.77753	org_2
E2F2-1	nt	3.70881	1.23508	10.9202	0.00928947	1.31071	org_2
E2F2-1	ge	2.89414	0.943103	10.5417	0.0488093	1.06269	org_3
E2F2-1	ctx	0.627726	0.172334	1.92676	0.461057	-0.465652	org_3
E2F2-1	nt	0	0	1.41034	0.156143	0	org_3
E2F2-1	ge	0.884968	0.822346	0.952387	0.00105029	-0.122204	pool
E2F2-1	ctx	0.55883	0.505178	0.617348	2.26444e-33	-0.581911	pool
E2F2-1	nt	1.87799	1.73105	2.03664	5.90419e-51	0.630202	pool
E2F2-2	ge	0.146291	0.0703219	0.301126	4.85049e-08	-1.92216	org_1
E2F2-2	ctx	0.787625	0.150524	2.61652	1	-0.238734	org_1
E2F2-2	nt	16.2777	7.36006	36.0797	3.69748e-12	2.7898	org_1
E2F2-2	ge	0	0	0.508401	0.00163066	0	org_2
E2F2-2	ctx	17.5039	2.73056	730.582	6.54318e-05	2.86242	org_2
E2F2-2	nt	0.239384	0.00571215	1.53821	0.227077	-1.42969	org_2
E2F2-2	ge	0.25764	0.215769	0.30651	1.67899e-62	-1.35619	pool
E2F2-2	ctx	6.84997	5.83808	8.04895	4.06315e-131	1.92424	pool
E2F2-2	nt	0.419494	0.326372	0.532981	2.98322e-15	-0.868707	pool
E2F2-3	ge	0.461097	0.161777	1.49912	0.127151	-0.774147	org_1
E2F2-3	ctx	2.4863	0.585107	8.0661	0.110936	0.910797	org_1
E2F2-3	nt	1.39771	0.152719	6.1369	0.654754	0.334836	org_1
E2F2-3	ge	2.12122	0.987945	4.76843	0.0502757	0.751989	org_3
E2F2-3	ctx	0.862286	0.3835	1.85184	0.723215	-0.148168	org_3
E2F2-3	nt	0	0	0.679855	0.0101323	0	org_3
E2F2-3	ge	1.08084	0.700612	1.6804	0.752981	0.0777421	pool
E2F2-3	ctx	0.336795	0.140689	0.695368	0.00139207	-1.08828	pool
E2F2-3	nt	1.77523	1.11178	2.78322	0.0116669	0.57393	pool
FOXN4-1	ge	4.83656	4.02914	5.84127	3.36559e-87	1.5762	pool
FOXN4-1	ctx	0.233246	0.176485	0.303368	1.66293e-40	-1.45566	pool
FOXN4-1	nt	0.308321	0.241423	0.389171	7.03144e-31	-1.17661	pool
FOXN4-2	ge	1.95092	0.752082	6.44444	0.178055	0.668303	org_1
FOXN4-2	ctx	0.577995	0.111657	1.88506	0.462276	-0.548191	org_1
FOXN4-2	nt	0.486667	0.0555773	1.96229	0.415414	-0.720175	org_1
FOXN4-2	ge	1.26315	1.11846	1.42759	0.000129259	0.233608	pool
FOXN4-2	ctx	1.55171	1.3595	1.76843	8.60548e-11	0.439357	pool
FOXN4-2	nt	0.33605	0.272785	0.410618	1.94889e-34	-1.09049	pool
FOXN4-3	ge	0.760737	0.404435	1.5084	0.406454	-0.273468	org_1
FOXN4-3	ctx	2.36116	1.10845	4.74633	0.017271	0.859154	org_1
FOXN4-3	nt	0.322491	0.037128	1.28096	0.151314	-1.13168	org_1
FOXN4-3	ge	0.771445	0.347986	1.58533	0.508	-0.25949	org_2
FOXN4-3	ctx	1.28542	0.669302	2.50198	0.443468	0.251085	org_2
FOXN4-3	nt	0.936932	0.371909	2.08022	1	-0.0651448	org_2
FOXN4-3	ge	0.443434	0.38749	0.506945	9.10676e-35	-0.813206	pool
FOXN4-3	ctx	0.376245	0.30168	0.464997	1.69566e-24	-0.977515	pool
FOXN4-3	nt	4.40257	3.85931	5.02408	6.61974e-107	1.48219	pool
GLI3-1	ge	0.675553	0.118997	2.63782	0.764992	-0.392224	org_2
GLI3-1	ctx	0.182179	0.019571	0.838335	0.0220101	-1.70277	org_2
GLI3-1	nt	6.69142	1.91607	26.1678	0.00102745	1.90083	org_2
GLI3-1	ge	2.4444	1.66205	3.672	9.42796e-07	0.893801	pool
GLI3-1	ctx	0.4347	0.241024	0.734044	0.000841233	-0.833098	pool
GLI3-1	nt	0.550552	0.324762	0.888092	0.0121897	-0.596834	pool
GLI3-2	ge	2.57444	2.06974	3.2229	4.49916e-20	0.94563	pool
GLI3-2	ctx	0.320042	0.223972	0.445805	4.70935e-15	-1.1393	pool
GLI3-2	nt	0.634867	0.485496	0.820264	0.000287164	-0.45434	pool
GLI3-3	ge	0.130668	0.0259771	0.407406	1.21225e-05	-2.03509	org_2
GLI3-3	ctx	2.39763	1.28967	4.65336	0.00318751	0.874481	org_2
GLI3-3	nt	1.34717	0.653292	2.60713	0.378735	0.298003	org_2
GLI3-3	ge	0.167676	0.104632	0.259424	2.77064e-21	-1.78572	org_3
GLI3-3	ctx	7.49613	5.08711	11.2787	1.82068e-31	2.01439	org_3
GLI3-3	nt	0.344521	0.165712	0.647565	0.000274984	-1.0656	org_3
GLI3-3	ge	0.555802	0.478252	0.645348	3.58364e-15	-0.587344	pool
GLI3-3	ctx	0.887649	0.735932	1.06543	0.210981	-0.119179	pool
GLI3-3	nt	2.23797	1.91854	2.60708	5.64171e-24	0.805568	pool
HES1-1	ge	0.20972	0.0736593	0.487207	2.0962e-05	-1.56198	org_2
HES1-1	ctx	5.53463	2.84771	11.7945	3.39074e-09	1.71102	org_2
HES1-1	nt	0.315952	0.0983993	0.785865	0.00746109	-1.15217	org_2
HES1-1	ge	0.536586	0.457662	0.628422	2.68306e-15	-0.622529	pool
HES1-1	ctx	4.03619	3.4484	4.72487	7.97307e-67	1.3953	pool
HES1-1	nt	0.277898	0.204837	0.369939	1.76806e-25	-1.2805	pool
HES1-2	ge	0.234886	0.026418	0.979329	0.0329457	-1.44866	org_2
HES1-2	ctx	6.17111	1.79215	32.8251	0.00075307	1.81988	org_2
HES1-2	nt	0.203043	0.00488563	1.27845	0.0993162	-1.59434	org_2
HES1-2	ge	4.98774	2.34446	12.1894	9.05747e-07	1.60698	pool
HES1-2	ctx	0.126362	0.0149087	0.478606	0.000170152	-2.06861	pool
HES1-2	nt	0.400898	0.140605	0.933938	0.0265469	-0.914047	pool
HES1-3	ge	0.626451	0.244352	1.49755	0.321726	-0.467684	org_3
HES1-3	ctx	0.798415	0.311329	1.90915	0.688159	-0.225127	org_3
HES1-3	nt	2.65758	0.986457	6.52537	0.042477	0.977416	org_3
HES1-3	ge	1.351	0.862575	2.14675	0.199161	0.300845	pool
HES1-3	ctx	0.499311	0.239199	0.944512	0.0285008	-0.694527	pool
HES1-3	nt	1.1441	0.671966	1.87876	0.609527	0.13462	pool
HOPX-1	ge	2.61706	0.804923	13.5128	0.126813	0.96205	org_1
HOPX-1	ctx	0.23322	0.00566152	1.43261	0.162752	-1.45577	org_1
HOPX-1	nt	0.639964	0.0725259	2.61741	0.759512	-0.446344	org_1
HOPX-1	ge	2.11904	1.6636	2.71791	1.09035e-10	0.750964	pool
HOPX-1	ctx	0.918453	0.695539	1.19945	0.555286	-0.0850643	pool
HOPX-1	nt	0.256036	0.16142	0.388565	1.23899e-14	-1.36244	pool
HOPX-2	ge	0.792836	0.602117	1.04398	0.0882058	-0.232139	pool
HOPX-2	ctx	1.85166	1.37894	2.46947	3.62976e-05	0.616083	pool
HOPX-2	nt	0.655865	0.442547	0.947051	0.0222711	-0.4218	pool
HOPX-3	ge	0.223392	0.131639	0.360633	4.17674e-13	-1.49883	org_2
HOPX-3	ctx	5.82105	3.94395	8.80739	1.26848e-24	1.76148	org_2
HOPX-3	nt	0.28137	0.148827	0.4926	3.32056e-07	-1.26809	org_2
HOPX-3	ge	1.62776	1.25385	2.12597	0.000157893	0.487205	pool
HOPX-3	ctx	0.745273	0.531056	1.02691	0.0752766	-0.294004	pool
HOPX-3	nt	0.637768	0.446703	0.891275	0.00635342	-0.449781	pool
LHX2-1	ge	0.359166	0.145848	0.771776	0.00507156	-1.02397	org_2
LHX2-1	ctx	0.784141	0.441367	1.37875	0.419769	-0.243166	org_2
LHX2-1	nt	3.13307	1.74542	5.5503	6.49593e-05	1.14201	org_2
LHX2-1	ge	22.3057	7.16621	112.453	4.14321e-15	3.10484	org_3
LHX2-1	ctx	0.0539193	0.00634613	0.206059	3.905e-10	-2.92027	org_3
LHX2-1	nt	0.104112	0.00257856	0.612445	0.00283504	-2.26229	org_3
LHX2-1	ge	0.273376	0.239045	0.312086	8.98577e-95	-1.29691	pool
LHX2-1	ctx	8.5025	7.4853	9.67005	1.88693e-258	2.14036	pool
LHX2-1	nt	0.222461	0.173498	0.281608	1.33894e-53	-1.50301	pool
LHX2-2	ge	3.87375	2.70258	5.68684	3.29379e-17	1.35422	pool
LHX2-2	ctx	0.207529	0.105353	0.371021	4.11057e-11	-1.57248	pool
LHX2-2	nt	0.454899	0.286691	0.693523	6.87731e-05	-0.787679	pool
LHX2-3	ge	1.99388	1.46005	2.73401	6.93906e-06	0.690081	org_3
LHX2-3	ctx	0.84157	0.610008	1.15474	0.281103	-0.172486	org_3
LHX2-3	nt	0.180897	0.0707237	0.387711	4.8878e-08	-1.70983	org_3
LHX2-3	ge	1.97419	1.64578	2.37614	1.40841e-14	0.680156	pool
LHX2-3	ctx	0.765008	0.612284	0.94859	0.013519	-0.267869	pool
LHX2-3	nt	0.433572	0.330253	0.561352	2.24419e-12	-0.835697	pool
MEIS1-1	ge	0.372293	0.18558	0.774775	0.00592197	-0.988074	org_1
MEIS1-1	ctx	4.07519	1.79825	8.74056	0.000427488	1.40492	org_1
MEIS1-1	nt	0.881095	0.168148	2.93386	1	-0.12659	org_1
MEIS1-1	ge	0.194758	0.0506447	0.538306	0.000222063	-1.636	org_2
MEIS1-1	ctx	0.819725	0.44111	1.50796	0.562932	-0.198786	org_2
MEIS1-1	nt	3.81736	2.05164	7.06289	1.01681e-05	1.33956	org_2
MEIS1-1	ge	1.45408	0.974593	2.19746	0.0578712	0.374374	pool
MEIS1-1	ctx	0.459801	0.236335	0.823665	0.00591663	-0.776962	pool
MEIS1-1	nt	1.09378	0.681194	1.70535	0.651844	0.0896419	pool
MEIS1-2	ge	1.2301	0.410429	4.97903	1	0.207092	org_1
MEIS1-2	ctx	0.727829	0.0817129	3.03231	1	-0.317689	org_1
MEIS1-2	nt	0.954915	0.106563	4.02155	1	-0.0461334	org_1
MEIS1-2	ge	0.364555	0.165034	0.725039	0.00209605	-1.00908	org_2
MEIS1-2	ctx	0.585475	0.342657	0.982385	0.0376122	-0.535331	org_2
MEIS1-2	nt	4.1901	2.50006	7.01172	2.2094e-08	1.43273	org_2
MEIS1-2	ge	1.56277	1.15902	2.12337	0.00282715	0.446458	pool
MEIS1-2	ctx	0.515475	0.327213	0.782025	0.000876185	-0.662666	pool
MEIS1-2	nt	0.929233	0.646524	1.31068	0.735349	-0.0733956	pool
MEIS1-3	ge	2.48735	1.70179	3.71144	4.05862e-07	0.911218	pool
MEIS1-3	ctx	0.59862	0.362123	0.946891	0.0235615	-0.513129	pool
MEIS1-3	nt	0.378992	0.206243	0.648218	7.9865e-05	-0.97024	pool
MYT1L-1	ge	0.256487	0.0494721	0.842348	0.0143865	-1.36068	org_2
MYT1L-1	ctx	2.6949	1.13897	7.07631	0.014766	0.991361	org_2
MYT1L-1	nt	0.853191	0.252389	2.30383	1	-0.158772	org_2
MYT1L-1	ge	0.713061	0.211798	2.17888	0.61778	-0.338188	org_3
MYT1L-1	ctx	1.96032	0.645496	6.23137	0.203203	0.67311	org_3
MYT1L-1	nt	0.386971	0.0091487	2.54101	0.492718	-0.949405	org_3
MYT1L-1	ge	0.24215	0.215567	0.27162	2.1164e-151	-1.4182	pool
MYT1L-1	ctx	3.32391	2.99289	3.6906	1.07722e-107	1.20114	pool
MYT1L-1	nt	1.51669	1.35417	1.69689	8.25303e-13	0.416533	pool
MYT1L-2	ge	0.137733	0.0769012	0.232572	9.52445e-20	-1.98244	org_3
MYT1L-2	ctx	0.154299	0.0829824	0.26773	3.35777e-16	-1.86887	org_3
MYT1L-2	nt	41.7733	26.4982	67.3774	3.39524e-77	3.73226	org_3
MYT1L-2	ge	4.17998	1.40963	16.7641	0.00413444	1.43031	pool
MYT1L-2	ctx	0.308357	0.0352258	1.24879	0.142512	-1.1765	pool
MYT1L-2	nt	0.302448	0.0345399	1.22486	0.0951473	-1.19585	pool
MYT1L-3	ge	0.320128	0.0351795	1.40137	0.171369	-1.13904	org_2
MYT1L-3	ctx	1.69335	0.554785	5.69453	0.327495	0.526708	org_2
MYT1L-3	nt	1.37251	0.320635	4.56513	0.533727	0.316639	org_2
MYT1L-3	ge	3.214	2.2576	4.67235	5.0047e-13	1.16752	pool
MYT1L-3	ctx	0.369717	0.217271	0.595248	4.29885e-06	-0.995018	pool
MYT1L-3	nt	0.405488	0.244623	0.639976	1.70076e-05	-0.902665	pool
NEUROD1-1	ge	0.751239	0.130318	3.02565	1	-0.286032	org_2
NEUROD1-1	ctx	2.03175	0.541918	9.25493	0.262624	0.708898	org_2
NEUROD1-1	nt	0.371516	0.0086064	2.57215	0.479733	-0.990164	org_2
NEUROD1-1	ge	3.1849	2.17006	4.79259	4.52883e-11	1.15842	pool
NEUROD1-1	ctx	0.245123	0.119809	0.451279	6.15639e-08	-1.406	pool
NEUROD1-1	nt	0.546038	0.335068	0.852696	0.0052219	-0.605066	pool
NEUROD1-2	ge	0.832271	0.627524	1.10433	0.207422	-0.183597	pool
NEUROD1-2	ctx	1.68614	1.23906	2.27518	0.000727752	0.522444	pool
NEUROD1-2	nt	0.69786	0.47007	1.00987	0.0544595	-0.359736	pool
NEUROD1-3	ge	5.73876	1.46997	49.3773	0.00395862	1.74724	org_1
NEUROD1-3	ctx	0.167233	0.00408683	1.01235	0.0492439	-1.78836	org_1
NEUROD1-3	nt	0.218687	0.00531985	1.33693	0.16841	-1.52011	org_1
NEUROD1-3	ge	1.51096	1.13023	2.03388	0.0044417	0.412746	pool
NEUROD1-3	ctx	0.839708	0.58117	1.18854	0.360976	-0.174701	pool
NEUROD1-3	nt	0.631926	0.421506	0.921333	0.0132088	-0.458983	pool
NEUROD6-1	ge	2.26252	1.67758	3.08693	1.18428e-08	0.816478	pool
NEUROD6-1	ctx	0.385344	0.238659	0.594972	1.4354e-06	-0.953619	pool
NEUROD6-1	nt	0.675582	0.463307	0.962182	0.0264689	-0.392181	pool
NEUROD6-2	ge	4.18026	0.654338	174.976	0.230358	1.43037	org_1
NEUROD6-2	ctx	0.470414	0.0111592	3.04801	0.710811	-0.754142	org_1
NEUROD6-2	nt	0	0	2.39438	0.392146	0	org_1
NEUROD6-2	ge	2.21439	1.59462	3.11776	5.20898e-07	0.794979	pool
NEUROD6-2	ctx	0.387029	0.227192	0.623946	1.47066e-05	-0.949257	pool
NEUROD6-2	nt	0.694047	0.45854	1.02127	0.0667848	-0.365215	pool
NEUROD6-3	ge	0.327597	0.124068	0.735814	0.00390914	-1.11597	org_2
NEUROD6-3	ctx	5.27484	2.52605	12.3531	2.58438e-07	1.66295	org_2
NEUROD6-3	nt	0.153032	0.0179837	0.586469	0.00133668	-1.87711	org_2
NEUROD6-3	ge	0.873083	0.714936	1.0667	0.176926	-0.135725	pool
NEUROD6-3	ctx	1.72251	1.38714	2.13069	7.5358e-07	0.543781	pool
NEUROD6-3	nt	0.61921	0.464735	0.81363	0.000327751	-0.479311	pool
PAX6-1	ge	1.55538	0.531745	6.20554	0.636785	0.441718	org_1
PAX6-1	ctx	0.27863	0.00673355	1.729	0.239043	-1.27787	org_1
PAX6-1	nt	1.2168	0.229221	4.14207	0.733584	0.196228	org_1
PAX6-1	ge	1.61083	1.28609	2.02628	1.75261e-05	0.47675	pool
PAX6-1	ctx	0.56544	0.409896	0.765906	0.000109562	-0.57015	pool
PAX6-1	nt	0.8348	0.632131	1.08982	0.201476	-0.180563	pool
PAX6-2	ge	2.37144	1.56136	3.69133	1.49593e-05	0.863499	pool
PAX6-2	ctx	0.81545	0.493737	1.29514	0.444413	-0.204015	pool
PAX6-2	nt	0.240766	0.101431	0.491108	3.3683e-06	-1.42393	pool
PAX6-3	ge	0.279669	0.0310902	1.1961	0.0762014	-1.27415	org_2
PAX6-3	ctx	8.21777	1.92296	73.7647	0.0006468	2.1063	org_2
PAX6-3	nt	0	0	0.927728	0.0332686	0	org_2
PAX6-3	ge	2.97612	2.09297	4.31703	2.3964e-11	1.09062	pool
PAX6-3	ctx	0.212444	0.104102	0.389717	7.16627e-10	-1.54908	pool
PAX6-3	nt	0.638256	0.416601	0.948136	0.0235444	-0.449016	pool
SOX1-1	ge	3.27577	1.7115	6.62181	8.77867e-05	1.18655	org_3
SOX1-1	ctx	0.562428	0.278225	1.07681	0.0800648	-0.575493	org_3
SOX1-1	nt	0	0	0.424886	0.000417125	0	org_3
SOX1-1	ge	1.46878	0.718182	3.14313	0.320876	0.384435	pool
SOX1-1	ctx	0.429737	0.110532	1.20929	0.11353	-0.844583	pool
SOX1-1	nt	1.11946	0.464301	2.44253	0.697431	0.11285	pool
SOX1-2	ge	1.59796	1.18664	2.16888	0.00149067	0.468729	pool
SOX1-2	ctx	0.930045	0.647489	1.31084	0.735853	-0.0725222	pool
SOX1-2	nt	0.497049	0.315673	0.753651	0.000400311	-0.699066	pool
SOX1-3	ge	1.61809	1.05019	2.53754	0.0259755	0.481244	pool
SOX1-3	ctx	0.831921	0.47591	1.38602	0.545366	-0.184017	pool
SOX1-3	nt	0.565389	0.296394	1.00226	0.0529934	-0.570242	pool
SOX5-1	ge	0.541397	0.300876	0.927852	0.019571	-0.613603	org_2
SOX5-1	ctx	1.66059	1.05672	2.64059	0.0234624	0.507175	org_2
SOX5-1	nt	0.940182	0.51281	1.63567	0.892789	-0.0616818	org_2
SOX5-1	ge	8.4951	1.94033	77.2101	0.00068559	2.13949	org_3
SOX5-1	ctx	0.213714	0.0235191	0.935909	0.0364055	-1.54312	org_3
SOX5-1	nt	0	0	1.51017	0.149702	0	org_3
SOX5-1	ge	0.481058	0.41609	0.555589	1.16844e-24	-0.731767	pool
SOX5-1	ctx	0.703841	0.581121	0.847645	0.000124382	-0.351203	pool
SOX5-1	nt	3.00488	2.60371	3.46652	1.02333e-49	1.10024	pool
SOX5-2	ge	0.203848	0.00472858	1.40908	0.119803	-1.59038	org_2
SOX5-2	ctx	3.05423	0.75886	17.5962	0.0894832	1.11653	org_2
SOX5-2	nt	0.820089	0.0869796	3.87394	1	-0.198342	org_2
SOX5-2	ge	1.26613	0.623162	2.58189	0.506922	0.235963	org_3
SOX5-2	ctx	1.15759	0.559503	2.35099	0.73432	0.146344	org_3
SOX5-2	nt	0.327861	0.0379255	1.29276	0.153527	-1.11517	org_3
SOX5-2	ge	0.882456	0.632851	1.23238	0.461175	-0.125047	pool
SOX5-2	ctx	0.357942	0.190449	0.622091	4.5962e-05	-1.02738	pool
SOX5-2	nt	2.16463	1.52988	3.04054	8.66963e-06	0.77225	pool
SOX5-3	ge	2.05795	0.719509	8.09895	0.208645	0.721708	org_1
SOX5-3	ctx	0.215378	0.00523774	1.31777	0.110335	-1.53536	org_1
SOX5-3	nt	0.928429	0.176858	3.10087	1	-0.0742612	org_1
SOX5-3	ge	0.338757	0.302215	0.379313	2.51625e-86	-1.08247	pool
SOX5-3	ctx	3.72446	3.34076	4.15253	1.95408e-120	1.31492	pool
SOX5-3	nt	0.892468	0.781738	1.01662	0.0891385	-0.113765	pool
SOX9-1	ge	0.24078	0.083247	0.720413	0.00514846	-1.42387	org_1
SOX9-1	ctx	6.71337	2.1159	19.8906	0.000667659	1.9041	org_1
SOX9-1	nt	0.726252	0.0170122	4.84057	1	-0.319859	org_1
SOX9-1	ge	2.33217	1.58154	3.51093	5.08861e-06	0.846797	pool
SOX9-1	ctx	0.184054	0.0725281	0.3902	3.10025e-08	-1.69253	pool
SOX9-1	nt	0.900883	0.576276	1.36776	0.68506	-0.10438	pool
SOX9-2	ge	0	0	0.178149	4.29784e-08	0	org_2
SOX9-2	ctx	23.9247	6.21367	203.551	3.90063e-12	3.17491	org_2
SOX9-2	nt	0.177748	0.0207874	0.68646	0.00446705	-1.72739	org_2
SOX9-2	ge	3.19593	1.91159	5.60197	1.15885e-06	1.16188	pool
SOX9-2	ctx	0.325114	0.135956	0.670223	0.000695836	-1.12358	pool
SOX9-2	nt	0.454554	0.218369	0.856543	0.00933409	-0.788439	pool
SOX9-3	ge	0.792219	0.370424	1.58356	0.627125	-0.232917	org_2
SOX9-3	ctx	2.6283	1.33578	5.48092	0.00259455	0.966337	org_2
SOX9-3	nt	0.0886209	0.00219174	0.523607	0.000977274	-2.42339	org_2
SOX9-3	ge	2.89807	1.45835	6.26693	0.000994772	1.06405	pool
SOX9-3	ctx	0.472577	0.164622	1.1122	0.0897292	-0.749555	pool
SOX9-3	nt	0.377726	0.117059	0.947851	0.0286046	-0.973587	pool
ST18-1	ge	2.72407	1.75531	4.35779	1.05973e-06	1.00213	pool
ST18-1	ctx	0.187306	0.0672558	0.420984	5.62859e-07	-1.67501	pool
ST18-1	nt	0.744853	0.440863	1.20426	0.268773	-0.294569	pool
ST18-2	ge	0.804977	0.310304	2.46864	0.619483	-0.216942	org_1
ST18-2	ctx	1.50496	0.368743	4.56119	0.515673	0.408764	org_1
ST18-2	nt	0.883689	0.0989587	3.69695	1	-0.12365	org_1
ST18-2	ge	4.0024	1.79497	9.37878	0.000215404	1.38689	org_2
ST18-2	ctx	0.580479	0.247977	1.29254	0.196815	-0.543902	org_2
ST18-2	nt	0	0	0.529267	0.00200492	0	org_2
ST18-2	ge	5.22219	3.04202	9.40971	8.78398e-12	1.65292	org_3
ST18-2	ctx	0.117155	0.0453448	0.254848	3.20989e-12	-2.14426	org_3
ST18-2	nt	0.803848	0.378898	1.55215	0.643538	-0.218345	org_3
ST18-2	ge	4.0998	3.48262	4.84789	6.71226e-83	1.41094	pool
ST18-2	ctx	0.277608	0.21796	0.349494	2.60662e-38	-1.28154	pool
ST18-2	nt	0.352496	0.283731	0.434121	4.24861e-29	-1.04271	pool
ST18-3	ge	0.896513	0.568641	1.41823	0.658392	-0.109243	pool
ST18-3	ctx	1.62317	0.978266	2.62773	0.0458539	0.48438	pool
ST18-3	nt	0.645557	0.32722	1.17836	0.185257	-0.437641	pool
TBR1-1	ge	5.41997	1.11642	51.7109	0.0284287	1.69009	org_3
TBR1-1	ctx	0.334314	0.0350197	1.62343	0.216791	-1.09567	org_3
TBR1-1	nt	0	0	2.32837	0.38373	0	org_3
TBR1-1	ge	4.1468	3.09949	5.63365	2.46269e-28	1.42234	pool
TBR1-1	ctx	0.263602	0.166187	0.400135	5.85009e-14	-1.33332	pool
TBR1-1	nt	0.35445	0.237854	0.511915	2.96245e-10	-1.03719	pool
TBR1-2	ge	4.8882	2.18495	11.7117	3.03255e-05	1.58682	org_2
TBR1-2	ctx	0.146049	0.0369834	0.421694	2.94962e-05	-1.92382	org_2
TBR1-2	nt	0.985007	0.327817	2.48533	1	-0.0151069	org_2
TBR1-2	ge	1.63598	0.770866	3.5566	0.215387	0.49224	org_3
TBR1-2	ctx	0.752339	0.326771	1.63362	0.478021	-0.284568	org_3
TBR1-2	nt	0.578753	0.111999	1.88698	0.462492	-0.546879	org_3
TBR1-2	ge	2.47505	1.85501	3.34042	3.70454e-11	0.906259	pool
TBR1-2	ctx	0.388871	0.248445	0.585386	5.10503e-07	-0.944507	pool
TBR1-2	nt	0.589605	0.405781	0.836161	0.00206251	-0.528302	pool
ZEB2-1	ge	0.101719	0.0118748	0.393008	2.17537e-05	-2.28554	org_2
ZEB2-1	ctx	4.83793	2.20084	12.0998	6.49054e-06	1.57649	org_2
ZEB2-1	nt	0.625155	0.214527	1.50389	0.344675	-0.469756	org_2
ZEB2-1	ge	2.09737	0.530493	9.81415	0.243373	0.740683	org_3
ZEB2-1	ctx	0.864202	0.18467	3.41722	1	-0.145948	org_3
ZEB2-1	nt	0	0	2.32837	0.38373	0	org_3
ZEB2-1	ge	1.85787	0.987914	3.66418	0.0458655	0.619431	pool
ZEB2-1	ctx	0.308018	0.0804939	0.844331	0.0154835	-1.1776	pool
ZEB2-1	nt	0.982032	0.453177	1.95734	1	-0.0181314	pool
ZEB2-2	ge	0.105904	0.00255843	0.661976	0.00458121	-2.24522	org_2
ZEB2-2	ctx	3.48596	1.22732	12.1346	0.00977705	1.24874	org_2
ZEB2-2	nt	0.911294	0.222879	2.79116	1	-0.0928897	org_2
ZEB2-2	ge	1.04387	0.3204	3.31356	1	0.0429379	org_3
ZEB2-2	ctx	1.32825	0.407637	4.21743	0.604078	0.28386	org_3
ZEB2-2	nt	0.414939	0.00976682	2.75461	0.711049	-0.879623	org_3
ZEB2-2	ge	1.53291	1.17019	2.02006	0.00156383	0.427171	pool
ZEB2-2	ctx	0.895163	0.64155	1.22891	0.536991	-0.110749	pool
ZEB2-2	nt	0.56854	0.385108	0.817247	0.00123502	-0.564683	pool
ZEB2-3	ge	19.6879	15.0263	25.9653	2.59792e-133	2.98	org_2
ZEB2-3	ctx	0.161133	0.123596	0.208555	6.10238e-54	-1.82553	org_2
ZEB2-3	nt	0.117901	0.068072	0.192402	3.01041e-29	-2.13791	org_2
ZEB2-3	ge	2.30166	1.00987	5.58309	0.0373493	0.83363	org_3
ZEB2-3	ctx	0.570968	0.21716	1.35321	0.249641	-0.560423	org_3
ZEB2-3	nt	0.427777	0.0489428	1.72377	0.298056	-0.849154	org_3
ZEB2-3	ge	1.51155	1.14934	1.99994	0.00255672	0.413135	pool
ZEB2-3	ctx	0.66471	0.456292	0.94561	0.0225558	-0.408405	pool
ZEB2-3	nt	0.80138	0.565044	1.1154	0.211487	-0.22142	pool
ZFPM2-1	ge	5.16883	1.67501	21.2219	0.00137439	1.64265	org_3
ZFPM2-1	ctx	0.248598	0.0467005	0.857169	0.0222792	-1.39192	org_3
ZFPM2-1	nt	0.289073	0.00694169	1.82676	0.345966	-1.24107	org_3
ZFPM2-1	ge	4.24982	1.75168	12.4397	0.000254354	1.44688	pool
ZFPM2-1	ctx	0.196833	0.0229587	0.765117	0.00963772	-1.6254	pool
ZFPM2-1	nt	0.409073	0.105384	1.14801	0.115623	-0.893863	pool
ZFPM2-2	ge	1.81821	1.18362	2.8166	0.00497407	0.597851	org_3
ZFPM2-2	ctx	0.134793	0.0592099	0.270196	1.09259e-12	-2.00401	org_3
ZFPM2-2	nt	3.01012	1.85924	4.79333	5.83757e-06	1.10198	org_3
ZFPM2-2	ge	0.716728	0.536395	0.956673	0.0218065	-0.333059	pool
ZFPM2-2	ctx	1.76068	1.28805	2.38684	0.000289804	0.565699	pool
ZFPM2-2	nt	0.841972	0.576556	1.20328	0.392937	-0.172008	pool
ZFPM2-3	ge	0.159778	0.00377344	1.05533	0.0481197	-1.83397	org_2
ZFPM2-3	ctx	2.80311	0.826523	12.1206	0.0740436	1.03073	org_2
ZFPM2-3	nt	1.02654	0.184877	3.8328	1	0.0261892	org_2
ZFPM2-3	ge	0.09067	0.0560743	0.140793	9.91985e-43	-2.40053	org_3
ZFPM2-3	ctx	12.8351	8.87638	18.9629	6.38477e-60	2.55218	org_3
ZFPM2-3	nt	0.315815	0.170237	0.546229	3.52296e-06	-1.1526	org_3
ZFPM2-3	ge	1.97623	1.45985	2.70338	3.2312e-06	0.681189	pool
ZFPM2-3	ctx	0.595038	0.39229	0.875626	0.00613739	-0.51913	pool
ZFPM2-3	nt	0.583548	0.384701	0.858689	0.00491294	-0.538628	pool
TBR1-3	ge	0.279669	0.0310902	1.1961	0.0762014	-1.27415	org_2
TBR1-3	ctx	8.21777	1.92296	73.7647	0.0006468	2.1063	org_2
TBR1-3	nt	0	0	0.927728	0.0332686	0	org_2
TBR1-3	ge	2.34033	1.89702	2.90304	2.90031e-17	0.850294	pool
TBR1-3	ctx	0.664921	0.512024	0.853856	0.000938147	-0.408087	pool
TBR1-3	nt	0.372594	0.269102	0.505436	6.1194e-13	-0.987265	pool
BACH2	ge	1.14593	0.987537	1.32973	0.0844118	0.136216	NA
BACH2	ctx	0.347477	0.280711	0.430123	9.62161e-26	-1.05706	NA
BACH2	nt	1.94137	1.6741	2.25131	3.1772e-19	0.663394	NA
BCL11B	ge	2.27352	1.78889	2.88943	1.08251e-11	0.821327	NA
BCL11B	ctx	0.385967	0.275981	0.539785	2.38634e-08	-0.952003	NA
BCL11B	nt	0.704954	0.528166	0.940917	0.0205721	-0.349623	NA
E2F2	ge	0.903131	0.841118	0.969716	0.00521065	-0.101888	NA
E2F2	ctx	0.552059	0.501304	0.607954	3.09827e-34	-0.594099	NA
E2F2	nt	1.86688	1.72499	2.02045	8.94884e-55	0.624271	NA
FOXN4	ge	2.1671	1.96405	2.39114	2.96856e-55	0.77339	NA
FOXN4	ctx	0.846417	0.756447	0.947088	0.00398762	-0.166743	NA
FOXN4	nt	0.309275	0.265486	0.360286	2.35274e-56	-1.17353	NA
GLI3	ge	2.51473	2.0901	3.02563	1.12677e-23	0.922166	NA
GLI3	ctx	0.329677	0.249958	0.434821	1.93689e-16	-1.10964	NA
GLI3	nt	0.665157	0.535717	0.825873	0.000239523	-0.407731	NA
HES1	ge	0.578498	0.500974	0.668019	9.36027e-14	-0.54732	NA
HES1	ctx	3.65796	3.16737	4.22453	6.49741e-77	1.29691	NA
HES1	nt	0.286353	0.221396	0.370368	6.07121e-24	-1.25053	NA
HOPX	ge	1.16412	1.02431	1.323	0.0237223	0.151962	NA
HOPX	ctx	1.47784	1.28875	1.69468	5.6791e-08	0.390582	NA
HOPX	nt	0.444979	0.367208	0.539221	2.99946e-17	-0.809728	NA
MEIS1	ge	1.2686	1.0735	1.49916	0.0065297	0.237912	NA
MEIS1	ctx	0.631042	0.513186	0.775963	1.31787e-05	-0.460383	NA
MEIS1	nt	1.1339	0.939694	1.36823	0.205805	0.12566	NA
MYT1L	ge	0.324172	0.294057	0.357371	1.47573e-121	-1.12648	NA
MYT1L	ctx	2.2627	2.06051	2.48474	1.28046e-70	0.81656	NA
MYT1L	nt	1.6375	1.48432	1.80649	1.6874e-23	0.493171	NA
NEUROD1	ge	1.87304	1.52462	2.30109	2.96983e-09	0.627562	NA
NEUROD1	ctx	0.68093	0.529402	0.875829	0.00391505	-0.384296	NA
NEUROD1	nt	0.558324	0.42439	0.734526	3.19866e-05	-0.582816	NA
NEUROD6	ge	1.32358	1.15398	1.5181	7.86133e-05	0.28034	NA
NEUROD6	ctx	1.03588	0.885128	1.21231	0.693855	0.0352531	NA
NEUROD6	nt	0.615156	0.511684	0.739553	2.31643e-07	-0.485879	NA
PAX6	ge	1.90576	1.62232	2.23873	3.13153e-15	0.644883	NA
PAX6	ctx	0.582741	0.473554	0.717104	4.89898e-07	-0.540012	NA
PAX6	nt	0.638524	0.5211	0.782409	1.59357e-05	-0.448596	NA
SOX1	ge	1.78385	1.44687	2.19931	4.67887e-08	0.578773	NA
SOX1	ctx	0.747951	0.583928	0.958048	0.0236867	-0.290417	NA
SOX1	nt	0.526805	0.39176	0.708404	2.18724e-05	-0.640924	NA
SOX5	ge	0.563647	0.498718	0.63703	1.71169e-20	-0.573327	NA
SOX5	ctx	0.747775	0.642704	0.870024	0.000225108	-0.290653	NA
SOX5	nt	2.51523	2.22251	2.84649	1.05605e-50	0.922364	NA
SOX9	ge	1.45445	1.09748	1.92752	0.0150113	0.374626	NA
SOX9	ctx	1.36896	1.01679	1.84312	0.0634641	0.314054	NA
SOX9	nt	0.315716	0.197214	0.505422	6.06129e-07	-1.15291	NA
ST18	ge	3.86393	3.35547	4.44944	7.72711e-90	1.35169	NA
ST18	ctx	0.276662	0.227155	0.336959	5.1197e-42	-1.28496	NA
ST18	nt	0.398716	0.332863	0.477599	7.8703e-25	-0.919505	NA
TBR1	ge	2.82112	2.45833	3.23746	1.13255e-52	1.03713	NA
TBR1	ctx	0.469369	0.394763	0.558074	3.85907e-18	-0.756366	NA
TBR1	nt	0.415794	0.344813	0.501385	4.10287e-21	-0.877566	NA
ZEB2	ge	3.35141	2.90716	3.86355	1.7723e-75	1.20938	NA
ZEB2	ctx	0.404636	0.343603	0.476512	3.70068e-31	-0.904766	NA
ZEB2	nt	0.413148	0.336397	0.507409	1.09291e-18	-0.88395	NA
