# Supplementary material for: Inferring and perturbing cell fate regulomes in human brain organoids
Source: Nature. 2022 Oct 5;621(7978):365–72. doi: 10.1038/s41586-022-05279-8 (PMC10499607; doi:10.1038/s41586-022-05279-8)
Supplement: Supplementary file 8 — Transcriptomic KO effects in the CROP-seq screen. P values were derived using ANOVA and FDR correction. [file 41586_2022_5279_MOESM8_ESM.xls]

## Sheet: Data_S6
gene	name	coef	std_err	tval	pval	padj
HES4	NEUROD1	-0.234706	0.0693268	-3.3855	0.00071376	0.0276491
B3GALT6	TBR1	-0.117517	0.0348094	-3.37601	0.000738806	0.0283619
AURKAIP1	BACH2	-0.230604	0.064774	-3.56013	0.000372728	0.0171209
AURKAIP1	E2F2	-0.132038	0.0358325	-3.68486	0.000230271	0.0118958
GNB1	E2F2	-0.154485	0.0374633	-4.12364	3.76541e-05	0.00291232
GNB1	HOPX	-0.214408	0.0619404	-3.46151	0.000539826	0.0225493
GNB1	MYT1L	-0.291823	0.0609989	-4.78407	1.74718e-06	0.000233289
GNB1	NEUROD1	-0.238238	0.0727481	-3.27483	0.00106154	0.0370742
GNB1	SOX5	-0.164466	0.0508021	-3.2374	0.00121096	0.040771
GNB1	ZFPM2	-0.310184	0.08165	-3.79895	0.000146338	0.00837404
C1orf174	HOPX	0.115347	0.0332901	3.46489	0.000533106	0.0223522
CHD5	E2F2	-0.180692	0.030238	-5.97565	2.38549e-09	7.25774e-07
CHD5	FOXN4	-0.157474	0.0327286	-4.81151	1.52412e-06	0.000207584
CHD5	LHX2	-0.126197	0.0400543	-3.15064	0.00163488	0.0499638
CHD5	SOX5	-0.159826	0.0410043	-3.89778	9.78358e-05	0.00613436
PARK7	E2F2	-0.183511	0.0363084	-5.05422	4.41303e-07	7.05854e-05
PARK7	SOX5	-0.163757	0.049236	-3.32596	0.000884939	0.0323802
RERE	E2F2	0.154473	0.037596	4.10878	4.01552e-05	0.00305299
ENO1	BCL11B	0.284676	0.076928	3.70055	0.000216513	0.0113756
ENO1	GLI3	0.424459	0.058482	7.25794	4.28153e-13	2.97534e-10
ENO1	PAX6	0.326382	0.0663963	4.91566	9.01642e-07	0.000130763
ENO1	SOX1	0.434336	0.0974925	4.45506	8.49574e-06	0.000869285
ENO1	SOX5	0.175924	0.055665	3.1604	0.00158114	0.0487686
SLC25A33	ST18	-0.0843197	0.0250164	-3.37057	0.00075352	0.0288002
CLSTN1	BACH2	-0.202286	0.0613104	-3.29937	0.000973052	0.034697
CLSTN1	FOXN4	-0.12364	0.03671	-3.36801	0.000760549	0.0289662
UBE4B	BACH2	0.107696	0.0333756	3.22677	0.00125676	0.0418409
UBE4B	GLI3	0.100764	0.026304	3.83076	0.000128683	0.00760575
KIF1B	SOX9	-0.316975	0.0939774	-3.37289	0.000747208	0.0286185
PGD	E2F2	-0.0874666	0.0271104	-3.22631	0.00125879	0.0418744
PGD	MYT1L	-0.146591	0.044142	-3.3209	0.000901113	0.0327894
MIIP	E2F2	-0.0883846	0.0222504	-3.97227	7.17872e-05	0.00480836
FBXO42	BACH2	0.162074	0.0433276	3.74066	0.000184763	0.0100613
NBPF1	E2F2	-0.0738403	0.0222283	-3.32191	0.000897859	0.0327152
RCC2	LHX2	0.0795233	0.024479	3.24863	0.00116419	0.0396773
NBL1	E2F2	-0.0865242	0.0158509	-5.45864	4.93511e-08	1.07914e-05
CAMK2N1	FOXN4	-0.225589	0.0400859	-5.62764	1.88581e-08	4.62528e-06
CAMK2N1	TBR1	-0.190404	0.0545185	-3.49247	0.000481043	0.0207799
FAM43B	FOXN4	-0.0464871	0.0127884	-3.6351	0.000279534	0.0137673
RAP1GAP	PAX6	-0.104649	0.0268819	-3.89292	9.98155e-05	0.00622439
CDC42	E2F2	-0.170553	0.0332229	-5.1336	2.90651e-07	4.91455e-05
CDC42	FOXN4	-0.116427	0.0359593	-3.23773	0.00120956	0.0407464
CDC42	LHX2	-0.176375	0.0440081	-4.00778	6.18247e-05	0.00428365
CDC42	PAX6	-0.202091	0.0537371	-3.76073	0.000170572	0.00943989
CDC42	SOX5	-0.165495	0.0450519	-3.67344	0.000240799	0.012309
WNT4	E2F2	-0.0964526	0.016379	-5.88879	4.04045e-09	1.15461e-06
WNT4	SOX5	-0.0779625	0.0222108	-3.51012	0.000450253	0.019738
PITHD1	E2F2	-0.127874	0.0358513	-3.56679	0.000363399	0.0168059
PITHD1	FOXN4	-0.133838	0.0388043	-3.44905	0.000565343	0.0233441
PITHD1	SOX5	-0.164736	0.0486162	-3.38849	0.000706017	0.0274137
RCAN3	E2F2	-0.0866961	0.0230868	-3.75522	0.000174362	0.0095933
RCAN3	HES1	-0.165625	0.0455156	-3.63886	0.000275498	0.0136128
RCAN3	SOX5	-0.135793	0.0313069	-4.33747	1.45823e-05	0.00135525
SYF2	SOX5	0.219179	0.0508895	4.30695	1.6741e-05	0.0015182
TMEM50A	ST18	-0.141333	0.0442275	-3.1956	0.0014006	0.0447811
STMN1	E2F2	-0.131347	0.0283157	-4.63867	3.55979e-06	0.000418909
STMN1	GLI3	-0.25804	0.0403406	-6.39654	1.67464e-10	6.6071e-08
STMN1	HOPX	-0.349602	0.0468161	-7.46757	8.9898e-14	7.23363e-11
STMN1	NEUROD6	-0.182897	0.0496931	-3.68052	0.000234219	0.0120397
STMN1	PAX6	-0.411427	0.0457999	-8.98314	3.20761e-19	6.06668e-16
STMN1	SOX5	-0.244103	0.0383975	-6.35726	2.16133e-10	8.31273e-08
CEP85	BACH2	0.0781216	0.0207607	3.76295	0.000169064	0.00937906
SH3BGRL3	FOXN4	0.126643	0.0391167	3.23757	0.00121021	0.0407581
HMGN2	ZEB2	0.242255	0.068899	3.51609	0.000440266	0.0194021
STX12	E2F2	-0.111521	0.0330947	-3.36976	0.000755747	0.0288432
STX12	GLI3	-0.159311	0.0471491	-3.37887	0.000731167	0.0281629
STX12	HOPX	-0.205059	0.0547175	-3.74759	0.000179741	0.00982869
ATP5IF1	HOPX	-0.263452	0.0623746	-4.22371	2.42859e-05	0.00204944
ATP5IF1	LHX2	-0.170989	0.0499729	-3.42163	0.000625439	0.0251906
EPB41	E2F2	-0.120771	0.0285163	-4.23517	2.30825e-05	0.00196415
EPB41	LHX2	-0.147079	0.0377735	-3.89371	9.94884e-05	0.00621244
EPB41	NEUROD6	-0.170114	0.0500451	-3.39922	0.000678936	0.0266586
EPB41	SOX5	-0.178445	0.0386695	-4.61463	3.99659e-06	0.000459984
EPB41	ST18	-0.11889	0.0365036	-3.25694	0.00113069	0.0388137
EPB41	ZEB2	-0.161392	0.0510039	-3.16431	0.00156007	0.0483138
SDC3	E2F2	-0.170007	0.0257263	-6.60832	4.12474e-11	1.89181e-08
SDC3	FOXN4	-0.127773	0.0278453	-4.58868	4.52558e-06	0.000514413
SDC3	LHX2	-0.207286	0.0340779	-6.08272	1.23343e-09	3.99093e-07
SDC3	NEUROD6	-0.153216	0.0451488	-3.39357	0.000693066	0.0270348
SDC3	SOX1	-0.194338	0.0611001	-3.18066	0.00147478	0.0464488
SDC3	SOX5	-0.168043	0.0348861	-4.81689	1.48373e-06	0.000203289
SDC3	ST18	-0.150778	0.0329322	-4.57845	4.75188e-06	0.000535163
SDC3	ZEB2	-0.216753	0.0460138	-4.71061	2.50957e-06	0.000316648
SDC3	ZFPM2	-0.210868	0.0560696	-3.76082	0.000170512	0.00943938
TXLNA	GLI3	0.082257	0.0251488	3.27082	0.00107671	0.0374682
TMEM234	LHX2	-0.0556137	0.0167395	-3.3223	0.000896621	0.0326766
EIF3I	E2F2	-0.126995	0.0360831	-3.51952	0.000434628	0.0192183
MARCKSL1	GLI3	-0.165584	0.0415459	-3.98556	6.7892e-05	0.00461314
MARCKSL1	PAX6	-0.228395	0.0471682	-4.84215	1.30746e-06	0.000182408
RBBP4	FOXN4	0.13018	0.0401473	3.24257	0.00118922	0.0402906
S100PBP	PAX6	0.102827	0.0279093	3.68432	0.000230764	0.0119089
HPCA	BCL11B	-0.239573	0.0469494	-5.10278	3.42057e-07	5.65859e-05
HPCA	E2F2	-0.157024	0.0250526	-6.26775	3.84398e-10	1.38549e-07
HPCA	FOXN4	-0.143843	0.0271161	-5.30469	1.15748e-07	2.23529e-05
HPCA	GLI3	-0.125151	0.0356918	-3.50643	0.000456536	0.0199419
HPCA	HOPX	-0.233162	0.041421	-5.62907	1.87035e-08	4.59351e-06
HPCA	LHX2	-0.171741	0.0331855	-5.17517	2.32984e-07	4.07856e-05
HPCA	MEIS1	-0.230044	0.0506238	-4.54419	5.59202e-06	0.000613217
HPCA	MYT1L	-0.174898	0.0407914	-4.28761	1.82633e-05	0.00162099
HPCA	NEUROD1	-0.162809	0.0486484	-3.34664	0.000821575	0.0306354
HPCA	PAX6	-0.246687	0.0405219	-6.08775	1.19546e-09	3.90247e-07
HPCA	SOX5	-0.198758	0.0339726	-5.85055	5.08375e-09	1.41742e-06
HPCA	ST18	-0.165259	0.0320698	-5.15312	2.62038e-07	4.52081e-05
HPCA	TBR1	-0.142892	0.036879	-3.87462	0.000107608	0.00661806
HPCA	ZEB2	-0.143759	0.0448089	-3.20827	0.00134039	0.0434848
HPCA	ZFPM2	-0.213411	0.0546013	-3.90853	9.35911e-05	0.00591024
ZMYM6	SOX1	0.124757	0.0338722	3.68318	0.000231796	0.011942
SFPQ	E2F2	0.159416	0.0398735	3.99804	6.44174e-05	0.00442202
SFPQ	FOXN4	0.172588	0.0431578	3.99901	6.41551e-05	0.0044115
SFPQ	LHX2	0.246244	0.0528177	4.66214	3.17781e-06	0.000382323
NCDN	SOX5	-0.0789009	0.0247745	-3.18476	0.00145404	0.045959
C1orf216	TBR1	-0.120705	0.0281869	-4.28229	1.87042e-05	0.00164896
MEAF6	E2F2	-0.135979	0.0376265	-3.61392	0.000303371	0.0146272
C1orf109	GLI3	0.0926383	0.0273013	3.39318	0.000694059	0.0270574
C1orf109	ZEB2	0.123547	0.0342751	3.60457	0.000314486	0.0150445
POU3F1	GLI3	-0.116583	0.027221	-4.28285	1.86574e-05	0.00164641
POU3F1	PAX6	-0.140579	0.0309048	-4.54877	5.47198e-06	0.000602213
POU3F1	SOX5	-0.111817	0.0259098	-4.31563	1.60981e-05	0.00146933
POU3F1	ST18	-0.0844227	0.0244586	-3.45166	0.000559912	0.0231718
POU3F1	ZEB2	-0.119299	0.0341743	-3.49089	0.000483902	0.0208739
RRAGC	ZFPM2	0.19851	0.0524993	3.78119	0.000157164	0.00886643
NDUFS5	E2F2	-0.194702	0.0375962	-5.17878	2.28545e-07	4.02003e-05
HPCAL4	FOXN4	-0.131705	0.0297334	-4.42954	9.56341e-06	0.000957245
MFSD2A	GLI3	0.0998335	0.023556	4.23813	2.27812e-05	0.00194302
MFSD2A	MEIS1	0.140252	0.0334109	4.19779	2.72318e-05	0.00224537
MFSD2A	ZFPM2	0.143145	0.0360361	3.97228	7.17856e-05	0.00480836
HIVEP3	GLI3	-0.0973815	0.0254498	-3.82641	0.000130973	0.00771868
PPCS	E2F2	-0.108189	0.0237819	-4.54923	5.46019e-06	0.000601276
YBX1	LHX2	0.132583	0.0347233	3.81828	0.000135354	0.00790832
YBX1	PAX6	0.163168	0.0423997	3.84833	0.000119809	0.0072075
MED8	GLI3	0.105261	0.032282	3.26067	0.00111593	0.0384395
SZT2	HOPX	0.0888561	0.0259602	3.42277	0.000622822	0.0251153
ATP6V0B	E2F2	-0.186435	0.0378615	-4.92412	8.63596e-07	0.000126546
ATP6V0B	FOXN4	-0.212912	0.04098	-5.1955	2.0898e-07	3.72952e-05
ATP6V0B	GLI3	-0.195158	0.0539403	-3.61804	0.000298588	0.0144403
ATP6V0B	HOPX	-0.210649	0.0625988	-3.36507	0.000768675	0.029209
ATP6V0B	LHX2	-0.20648	0.0501525	-4.11705	3.87442e-05	0.00297882
ATP6V0B	NEUROD1	-0.244041	0.0735214	-3.31932	0.000906222	0.0329201
ATP6V0B	SOX5	-0.205988	0.0513421	-4.01206	6.07146e-05	0.00422882
NASP	E2F2	0.161824	0.0387559	4.17548	3.00374e-05	0.00242014
NASP	LHX2	0.163558	0.0513373	3.18596	0.00144805	0.045835
EPS15	FOXN4	-0.111893	0.0299951	-3.73038	0.000192453	0.0103797
RAB3B	FOXN4	-0.120308	0.0275666	-4.36427	1.29078e-05	0.0012257
TXNDC12	FOXN4	-0.0909212	0.0249472	-3.64455	0.000269483	0.0134018
TUT4	LHX2	0.164394	0.0514466	3.19542	0.00140144	0.0448001
COA7	E2F2	-0.0851677	0.0222657	-3.82507	0.000131686	0.00775293
COA7	FOXN4	-0.0851363	0.0240996	-3.53268	0.000413579	0.0185378
YIPF1	MYT1L	0.0893594	0.0253666	3.52272	0.000429418	0.0190338
DHCR24	HES1	-0.16164	0.0478614	-3.37725	0.000735474	0.0282872
DAB1	PAX6	0.126207	0.0282893	4.46129	8.253e-06	0.000849111
JUN	MEIS1	0.321353	0.100804	3.18789	0.00143841	0.0456163
JUN	ST18	0.292309	0.0638588	4.57743	4.77499e-06	0.000537106
HOOK1	LHX2	-0.0813232	0.0216754	-3.75186	0.000176714	0.0097025
NFIA	BCL11B	0.305359	0.043727	6.98331	3.10327e-12	1.81314e-09
NFIA	E2F2	0.107856	0.0233331	4.62247	3.84869e-06	0.000445758
NFIA	FOXN4	0.101493	0.0252549	4.01873	5.9025e-05	0.00414259
NFIA	GLI3	0.146106	0.033242	4.39523	1.12021e-05	0.00109432
NFIA	HOPX	0.158684	0.038578	4.11333	3.93727e-05	0.00301044
NFIA	LHX2	0.17878	0.0309077	5.78432	7.54221e-09	2.03186e-06
NFIA	MEIS1	0.151601	0.0471491	3.21534	0.00130783	0.0427354
NFIA	MYT1L	0.146018	0.0379916	3.84343	0.000122222	0.00731709
NFIA	NEUROD6	0.157627	0.0409488	3.84937	0.000119305	0.00718574
NFIA	SOX5	0.23002	0.0316408	7.26972	3.92659e-13	2.76005e-10
NFIA	ST18	0.162464	0.0298686	5.43929	5.50017e-08	1.18693e-05
NFIA	TBR1	0.109617	0.0343478	3.19138	0.0014212	0.0452741
NFIA	ZEB2	0.279523	0.0417333	6.69785	2.25162e-11	1.09571e-08
NFIA	ZFPM2	0.228937	0.0508536	4.50187	6.82683e-06	0.000726096
PATJ	MYT1L	0.075014	0.0206639	3.63019	0.000284903	0.0139792
ALG6	SOX5	-0.0572569	0.0175291	-3.26639	0.00109366	0.0379071
AK4	NEUROD6	0.0643747	0.020123	3.19906	0.00138392	0.044457
PDE4B	E2F2	-0.0697878	0.0215826	-3.23352	0.00122747	0.041161
PDE4B	HOPX	-0.117425	0.0356838	-3.29071	0.0010035	0.035589
PDE4B	LHX2	-0.101496	0.028589	-3.55017	0.000387102	0.0175786
SGIP1	SOX9	-0.245446	0.0728721	-3.36818	0.000760072	0.0289541
DIRAS3	SOX9	0.188647	0.0508324	3.71115	0.000207657	0.0110265
WLS	ST18	0.100764	0.0270002	3.73196	0.000191254	0.010332
LRRC7	BCL11B	-0.2049	0.0608643	-3.3665	0.000764723	0.0290897
LRRC7	GLI3	-0.204448	0.0462701	-4.41858	1.00602e-05	0.00100035
LRRC7	LHX2	-0.155766	0.043021	-3.62069	0.000295555	0.0143332
LRRC40	GLI3	-0.128728	0.0380842	-3.3801	0.0007279	0.0280729
SRSF11	SOX5	0.172693	0.0528029	3.27052	0.00107783	0.0374929
ZRANB2	E2F2	-0.149981	0.0378789	-3.9595	7.57287e-05	0.00500921
ZRANB2	FOXN4	-0.131634	0.0409988	-3.21069	0.00132919	0.0432593
NEGR1	BCL11B	-0.28196	0.0623664	-4.52103	6.23864e-06	0.000670892
NEGR1	E2F2	-0.127579	0.0332792	-3.8336	0.000127204	0.00753532
NEGR1	FOXN4	-0.117755	0.0360203	-3.26912	0.00108318	0.0376223
NEGR1	GLI3	-0.293875	0.047412	-6.19832	5.97678e-10	2.07261e-07
NEGR1	HES1	-0.230521	0.0656099	-3.5135	0.000444575	0.0195545
NEGR1	HOPX	-0.22499	0.0550226	-4.08905	4.37197e-05	0.00326981
NEGR1	LHX2	-0.234707	0.0440827	-5.32424	1.04004e-07	2.03635e-05
NEGR1	NEUROD1	-0.253346	0.0646233	-3.92035	8.91267e-05	0.00569331
NEGR1	SOX1	-0.331542	0.0790383	-4.19469	2.76057e-05	0.00226906
NEGR1	SOX5	-0.224311	0.0451283	-4.97051	6.8101e-07	0.000102914
NEGR1	SOX9	-0.294941	0.0818973	-3.60135	0.0003184	0.0151684
NEGR1	TBR1	-0.171525	0.0489891	-3.50128	0.000465446	0.0202562
NEGR1	ZEB2	-0.214375	0.0595229	-3.60155	0.000318155	0.0151684
NEGR1	ZFPM2	-0.262747	0.072531	-3.62255	0.000293442	0.0142671
AK5	E2F2	-0.0625349	0.01214	-5.15115	2.64794e-07	4.55715e-05
AK5	GLI3	-0.0578094	0.0172955	-3.34245	0.000834062	0.0309438
AK5	NEUROD1	-0.078265	0.023574	-3.31996	0.00090414	0.0328593
AK5	SOX5	-0.0693677	0.0164624	-4.2137	2.53855e-05	0.00212174
AK5	TBR1	-0.0586838	0.0178708	-3.28377	0.00102847	0.0362644
IFI44	E2F2	0.0620634	0.0156058	3.97694	7.03958e-05	0.00473591
IFI44	LHX2	0.114741	0.020672	5.55057	2.93431e-08	6.77142e-06
IFI44	MYT1L	0.0896292	0.0254099	3.52734	0.000422008	0.0188054
IFI44	SOX5	0.106917	0.0211623	5.05223	4.45911e-07	7.11363e-05
IFI44	ST18	0.0849716	0.019977	4.25348	2.12764e-05	0.0018317
PRKACB	E2F2	-0.160212	0.0344316	-4.65305	3.32083e-06	0.000397157
PRKACB	FOXN4	-0.205235	0.0372676	-5.50706	3.75687e-08	8.44651e-06
PRKACB	LHX2	-0.195218	0.0456092	-4.28023	1.88777e-05	0.00166186
GNG5	BCL11B	0.130724	0.0398978	3.27647	0.00105542	0.0369378
GNG5	E2F2	0.0893365	0.0212898	4.19621	2.7422e-05	0.00225599
GNG5	FOXN4	0.0937239	0.0230434	4.06728	4.80011e-05	0.00353524
GNG5	LHX2	0.142796	0.0282012	5.06349	4.20426e-07	6.78587e-05
GNG5	MEIS1	0.226158	0.0430203	5.257	1.50039e-07	2.79737e-05
GNG5	SOX5	0.126518	0.02887	4.38233	1.18848e-05	0.0011506
GNG5	ST18	0.120752	0.027253	4.43077	9.50911e-06	0.000953301
GNG5	ZEB2	0.129104	0.0380788	3.39046	0.000700991	0.0272755
DDAH1	SOX5	-0.099963	0.0282683	-3.53622	0.000408092	0.0183457
SH3GLB1	FOXN4	-0.126048	0.0366892	-3.43556	0.000594195	0.0242247
SH3GLB1	LHX2	-0.17778	0.0449013	-3.95935	7.57766e-05	0.00500972
LMO4	HOPX	0.32136	0.0836661	3.84098	0.000123446	0.007365
LMO4	PAX6	0.312535	0.08185	3.81839	0.000135297	0.0079075
LMO4	ST18	0.268419	0.0647776	4.14371	3.45099e-05	0.00271841
BTBD8	HES1	-0.292734	0.0707099	-4.13993	3.5082e-05	0.00275993
BTBD8	LHX2	-0.177073	0.0475093	-3.72712	0.000194953	0.0104824
BTBD8	SOX5	-0.194361	0.0486362	-3.99622	6.49126e-05	0.00445025
CNN3	BCL11B	0.220937	0.0684562	3.22742	0.00125391	0.0417652
CNN3	LHX2	0.155746	0.0483872	3.21875	0.00129239	0.042533
CNN3	ST18	0.150717	0.0467604	3.22318	0.00127261	0.0421281
PLPPR4	FOXN4	-0.0979973	0.0216094	-4.53495	5.84192e-06	0.000632306
PLPPR4	LHX2	-0.098697	0.0264462	-3.732	0.000191227	0.010332
PLPPR4	SOX5	-0.105224	0.0270734	-3.88662	0.000102435	0.00636609
PALMD	PAX6	-0.108362	0.0275913	-3.92738	8.65662e-05	0.00556587
PALMD	SOX5	-0.0742995	0.0231319	-3.21199	0.00132316	0.0431244
TAF13	GLI3	0.0885443	0.0256336	3.45422	0.00055462	0.0230002
CELSR2	FOXN4	0.105414	0.0290084	3.63391	0.000280831	0.0138164
CELSR2	ST18	0.130181	0.0343077	3.79449	0.000148987	0.00848594
PSMA5	E2F2	-0.13049	0.0336633	-3.87633	0.000106854	0.00658941
PSMA5	ST18	-0.140698	0.0430924	-3.26503	0.00109892	0.0380534
RAP1A	MYT1L	0.120052	0.0362769	3.30931	0.000939211	0.0338288
CTTNBP2NL	HOPX	-0.172307	0.0520215	-3.31223	0.000929483	0.0335807
MAGI3	SOX5	0.135853	0.0323041	4.20545	2.63275e-05	0.00219049
PHTF1	GLI3	0.0797292	0.0218926	3.64183	0.000272341	0.0135074
PHTF1	ST18	0.0762188	0.019671	3.87469	0.000107577	0.00661806
SYT6	E2F2	-0.155725	0.0216287	-7.19993	6.54534e-13	4.35075e-10
SYT6	GLI3	-0.17267	0.0308139	-5.60366	2.16529e-08	5.22002e-06
SYT6	HOPX	-0.192323	0.0357601	-5.37813	7.7293e-08	1.60441e-05
SYT6	LHX2	-0.132961	0.0286501	-4.64087	3.52221e-06	0.000415821
SYT6	MEIS1	-0.198298	0.0437051	-4.53718	5.78053e-06	0.000628941
SYT6	PAX6	-0.118979	0.0349839	-3.40097	0.000674608	0.0265416
SYT6	SOX5	-0.100873	0.0293296	-3.43928	0.000586098	0.0239692
SYT6	ST18	-0.150793	0.0276869	-5.44636	5.28676e-08	1.14782e-05
SYT6	ZEB2	-0.161536	0.0386849	-4.17567	3.00123e-05	0.00241918
CSDE1	E2F2	-0.134385	0.0378814	-3.54752	0.000391	0.0177206
ATP1A1	E2F2	-0.148579	0.0294692	-5.04186	4.70686e-07	7.49583e-05
ATP1A1	FOXN4	-0.109717	0.0318964	-3.43979	0.000585013	0.0239301
ATP1A1	HOPX	-0.193526	0.0487232	-3.97196	7.18817e-05	0.00481292
ATP1A1	SOX5	-0.158207	0.0399616	-3.95896	7.58999e-05	0.00501607
ATP1A1	ST18	-0.138527	0.0377234	-3.67217	0.000241996	0.012353
IGSF3	E2F2	-0.116772	0.0310417	-3.76178	0.000169862	0.0094091
IGSF3	GLI3	-0.223795	0.0442243	-5.06045	4.27157e-07	6.87079e-05
IGSF3	NEUROD6	-0.177766	0.0544772	-3.26312	0.00110634	0.0382023
IGSF3	PAX6	-0.166169	0.0502091	-3.30954	0.000938427	0.0338106
IGSF3	SOX5	-0.168154	0.0420941	-3.99473	6.53231e-05	0.00447672
PTGFRN	GLI3	-0.0936199	0.0267883	-3.4948	0.000476873	0.0206634
MAN1A2	E2F2	0.134105	0.0375092	3.57525	0.000351859	0.0163955
PHGDH	E2F2	-0.130919	0.0261597	-5.00459	5.71218e-07	8.87347e-05
SRGAP2B	E2F2	0.0990006	0.024477	4.04464	5.28742e-05	0.00379214
SRGAP2B	PAX6	0.184451	0.0395909	4.65892	3.22781e-06	0.000387802
NBPF20	E2F2	0.0413957	0.012383	3.34294	0.000832587	0.0309084
RNF115	MYT1L	-0.205452	0.0499377	-4.11417	3.92294e-05	0.00300377
RNF115	TBR1	-0.144927	0.0451481	-3.21004	0.00133219	0.0433032
PEX11B	SOX5	0.0837992	0.0256275	3.26989	0.00108023	0.0375522
RBM8A	E2F2	0.245683	0.0380974	6.44881	1.18975e-10	4.87214e-08
RBM8A	FOXN4	0.155276	0.0412353	3.76561	0.000167282	0.00929979
LIX1L	E2F2	0.0795093	0.0212625	3.73941	0.000185683	0.0100994
TXNIP	E2F2	0.215153	0.0465365	4.62332	3.83297e-06	0.000444498
TXNIP	FOXN4	-0.198728	0.0503696	-3.9454	8.0319e-05	0.00523644
PRKAB2	MYT1L	-0.131475	0.041202	-3.19099	0.00142311	0.0453112
PDE4DIP	E2F2	0.231946	0.0375232	6.1814	6.65054e-10	2.26365e-07
PDE4DIP	HOPX	0.332045	0.0620395	5.35216	8.92091e-08	1.80047e-05
PDE4DIP	LHX2	0.229816	0.0497044	4.62364	3.82709e-06	0.000444098
PDE4DIP	TBR1	-0.231218	0.0552366	-4.18596	2.86871e-05	0.00233701
BOLA1	PAX6	-0.0943048	0.0263382	-3.58054	0.000344826	0.0161754
SV2A	HES1	-0.446652	0.0733395	-6.0902	1.17742e-09	3.85732e-07
SV2A	LHX2	-0.170489	0.0492762	-3.45986	0.000543147	0.0226571
SV2A	MEIS1	-0.325633	0.0751698	-4.33196	1.4951e-05	0.00137927
SV2A	MYT1L	-0.305051	0.06057	-5.03633	4.84452e-07	7.70837e-05
SV2A	NEUROD6	-0.283145	0.0652846	-4.33709	1.46073e-05	0.0013562
SV2A	SOX1	-0.409757	0.0883499	-4.63789	3.57331e-06	0.000419876
SV2A	ST18	-0.182953	0.0476195	-3.84198	0.000122948	0.00734725
SV2A	TBR1	-0.289804	0.0547606	-5.2922	1.23913e-07	2.37487e-05
SV2A	ZEB2	-0.235865	0.0665354	-3.54495	0.000394828	0.017833
SV2A	ZFPM2	-0.262422	0.0810759	-3.23674	0.00121374	0.0408198
SF3B4	E2F2	0.0940334	0.0280092	3.35724	0.000790764	0.0297404
OTUD7B	GLI3	0.0686163	0.0192787	3.55918	0.000374072	0.017171
OTUD7B	PAX6	0.0735167	0.0218876	3.35883	0.000786238	0.0296553
PLEKHO1	BACH2	-0.225173	0.0670895	-3.35631	0.000793425	0.0298221
PLEKHO1	E2F2	0.197746	0.0371134	5.32815	1.01799e-07	2.01467e-05
APH1A	E2F2	0.10454	0.0284236	3.67793	0.000236604	0.0121453
MCL1	E2F2	0.13191	0.0301282	4.37828	1.21075e-05	0.0011654
MCL1	FOXN4	0.105101	0.0326098	3.22299	0.00127347	0.042149
MCL1	LHX2	0.140298	0.0399088	3.51547	0.000441302	0.0194385
MCL1	SOX5	0.144146	0.0408554	3.52821	0.000420617	0.0187526
ENSA	E2F2	0.111299	0.0343131	3.24364	0.00118476	0.040162
MLLT11	E2F2	0.325212	0.0346366	9.38926	7.64768e-21	1.87073e-17
MLLT11	FOXN4	0.130861	0.0374895	3.49061	0.000484405	0.0208809
MLLT11	LHX2	0.268404	0.0458807	5.85005	5.09886e-09	1.41948e-06
MLLT11	ST18	0.177014	0.0443382	3.99236	6.59784e-05	0.0045093
VPS72	FOXN4	0.122226	0.0357938	3.41472	0.000641497	0.0256058
POGZ	E2F2	0.215142	0.0345364	6.22943	4.90708e-10	1.72462e-07
POGZ	FOXN4	0.175626	0.0373811	4.69827	2.66557e-06	0.00033267
POGZ	ST18	0.148601	0.04421	3.36125	0.000779374	0.0294934
MRPL9	E2F2	0.0862034	0.0267943	3.21723	0.00129927	0.0426488
TCHH	BACH2	0.101325	0.0247903	4.08728	4.40531e-05	0.00329071
TCHH	HOPX	-0.0733108	0.0226739	-3.23326	0.00122859	0.0411893
GATAD2B	E2F2	0.177221	0.0328258	5.39882	6.89177e-08	1.44499e-05
JTB	HOPX	0.20289	0.0595042	3.40968	0.00065347	0.0259212
RAB13	E2F2	0.0630535	0.0131574	4.79226	1.6775e-06	0.000225461
RAB13	LHX2	0.077037	0.0174287	4.42013	9.98841e-06	0.000993749
RAB13	SOX1	0.110576	0.0312488	3.53856	0.000404501	0.018202
RAB13	ST18	0.053597	0.0168427	3.18221	0.00146692	0.0462806
RAB13	ZEB2	0.0930148	0.0235331	3.9525	7.79743e-05	0.0051163
TPM3	MEIS1	-0.311291	0.0769332	-4.04625	5.25116e-05	0.00377647
UBAP2L	TBR1	-0.143987	0.0454943	-3.16495	0.00155663	0.0482396
UBE2Q1	E2F2	0.110929	0.0275964	4.01967	5.87894e-05	0.00412764
ADAR	E2F2	0.157582	0.0339583	4.64044	3.5295e-06	0.000416146
FLAD1	E2F2	0.105625	0.0274514	3.84771	0.000120111	0.00722006
EFNA3	E2F2	0.120399	0.0253339	4.75248	2.04282e-06	0.000264486
SCAMP3	ST18	0.10376	0.0296497	3.49951	0.000468539	0.0203547
HCN3	MYT1L	-0.133416	0.0410661	-3.24882	0.00116343	0.0396587
FDPS	FOXN4	0.142405	0.0450118	3.16372	0.00156326	0.0483798
FDPS	HES1	-0.331517	0.0819877	-4.0435	5.31323e-05	0.00380619
FDPS	MYT1L	-0.254744	0.0677124	-3.76214	0.000169616	0.00940135
FDPS	NEUROD6	-0.259282	0.072983	-3.55264	0.000383479	0.0174703
FDPS	TBR1	-0.264499	0.061218	-4.32061	1.57396e-05	0.00144091
RUSC1	E2F2	0.251333	0.0272505	9.22305	3.59693e-20	8.14682e-17
RUSC1	FOXN4	0.128442	0.0294951	4.3547	1.34834e-05	0.00127115
RUSC1	HES1	-0.231814	0.0537243	-4.31489	1.6152e-05	0.00147279
RUSC1	TBR1	-0.169158	0.0401145	-4.21688	2.50317e-05	0.00209695
ASH1L	E2F2	0.263741	0.0397465	6.63559	3.43296e-11	1.6149e-08
ASH1L	HES1	-0.269145	0.0783602	-3.43472	0.000596043	0.0242863
ASH1L	TBR1	-0.267632	0.0585094	-4.57418	4.84962e-06	0.000544833
YY1AP1	E2F2	0.145136	0.0265526	5.46598	4.73605e-08	1.03933e-05
GON4L	E2F2	0.134581	0.0332848	4.04333	5.31687e-05	0.00380731
SYT11	E2F2	0.170409	0.0392616	4.34036	1.43924e-05	0.00134021
SYT11	HES1	-0.301803	0.0774042	-3.89906	9.73229e-05	0.00611258
SYT11	TBR1	-0.231462	0.0577956	-4.00484	6.2597e-05	0.00432422
ARHGEF2	E2F2	0.126143	0.0236513	5.33343	9.88926e-08	1.96777e-05
ARHGEF2	HOPX	0.125825	0.0391042	3.21768	0.00129724	0.042605
ARHGEF2	SOX5	0.119673	0.0320724	3.73134	0.000191726	0.0103499
SSR2	E2F2	0.255733	0.0389067	6.57298	5.22691e-11	2.33885e-08
SSR2	FOXN4	0.275303	0.0421113	6.53749	6.62198e-11	2.87884e-08
SSR2	HOPX	0.268846	0.0643269	4.17937	2.95285e-05	0.00238804
SSR2	LHX2	0.243633	0.0515371	4.72733	2.31211e-06	0.00029416
SSR2	SOX5	0.253342	0.0527595	4.80184	1.59942e-06	0.000216554
SSR2	ST18	0.188233	0.0498044	3.77945	0.000158268	0.00891488
SSR2	ZEB2	0.228252	0.0695882	3.28004	0.00104217	0.0366135
LAMTOR2	E2F2	0.116618	0.0351241	3.32017	0.000903459	0.032841
MEX3A	E2F2	0.362396	0.0398672	9.09006	1.21796e-19	2.56835e-16
MEX3A	FOXN4	0.339329	0.043151	7.86377	4.19115e-15	4.13392e-12
MEX3A	HOPX	0.211515	0.065915	3.20891	0.00133744	0.0434276
MEX3A	LHX2	0.246312	0.0528094	4.66416	3.14687e-06	0.000380044
MEX3A	ZEB2	0.235326	0.0713062	3.30022	0.000970131	0.034613
SEMA4A	TBR1	-0.0674917	0.0209182	-3.22646	0.00125813	0.0418677
PMF1	FOXN4	0.115363	0.0270059	4.27177	1.96074e-05	0.00171457
CCT3	E2F2	0.197551	0.0385962	5.1184	3.14997e-07	5.28238e-05
NES	E2F2	0.0835422	0.0186114	4.48877	7.25944e-06	0.000762201
NES	LHX2	0.134153	0.0246532	5.44158	5.43018e-08	1.17479e-05
CRABP2	GLI3	0.115768	0.0173159	6.68567	2.44586e-11	1.17466e-08
HDGF	E2F2	0.205329	0.0327554	6.26854	3.82471e-10	1.38428e-07
AIM2	SOX5	-0.0747107	0.0221279	-3.37632	0.000737979	0.0283539
CADM3	E2F2	0.130685	0.0319059	4.09596	4.24383e-05	0.00319611
CADM3	TBR1	-0.156544	0.0469675	-3.33304	0.000862756	0.0317706
PEA15	E2F2	0.106621	0.0328593	3.24476	0.00118012	0.0400417
COPA	E2F2	0.139566	0.0324427	4.30191	1.71253e-05	0.00154617
KLHDC9	HOPX	-0.070004	0.0205032	-3.4143	0.000642506	0.0256137
PFDN2	BACH2	-0.217004	0.0657193	-3.30199	0.000964043	0.0344897
PFDN2	E2F2	0.138716	0.0363555	3.81555	0.000136856	0.00797825
PFDN2	NEUROD6	-0.221947	0.0638027	-3.47865	0.000506508	0.0215502
PCP4L1	E2F2	-0.0634425	0.0165043	-3.84399	0.000121947	0.00730649
PCP4L1	LHX2	-0.0690263	0.0218622	-3.15733	0.00159784	0.0491102
DUSP12	E2F2	0.113021	0.0278958	4.05153	5.13434e-05	0.00371042
ATF6	E2F2	0.107573	0.0253294	4.24695	2.19044e-05	0.00188048
NOS1AP	GLI3	0.123115	0.035244	3.49321	0.000479713	0.020756
NOS1AP	LHX2	0.146736	0.0327691	4.47788	7.63877e-06	0.000796708
NOS1AP	SOX5	0.137681	0.0335464	4.10419	4.09584e-05	0.00310249
HSD17B7	PAX6	0.134506	0.039477	3.40719	0.000659438	0.0260846
PBX1	FOXN4	0.215978	0.0457809	4.71764	2.42461e-06	0.000306983
PBX1	GLI3	-0.284747	0.0602595	-4.72535	2.33465e-06	0.000296822
PBX1	NEUROD6	-0.309764	0.07423	-4.17303	3.03615e-05	0.00243607
PBX1	PAX6	-0.217916	0.0684144	-3.18524	0.00145163	0.0459246
RXRG	BCL11B	-0.15254	0.0400544	-3.80832	0.000140913	0.00814234
RXRG	E2F2	-0.161554	0.0213733	-7.55867	4.50217e-14	3.89608e-11
RXRG	GLI3	-0.154005	0.03045	-5.05764	4.33477e-07	6.95763e-05
RXRG	HOPX	-0.161863	0.0353379	-4.58043	4.70717e-06	0.000530779
RXRG	LHX2	-0.0908834	0.0283118	-3.21009	0.00133195	0.0433032
RXRG	MYT1L	-0.156548	0.0348007	-4.4984	6.93902e-06	0.000735432
RXRG	NEUROD6	-0.141901	0.0375095	-3.78308	0.000155982	0.0088159
RXRG	PAX6	-0.130373	0.0345708	-3.77119	0.000163591	0.00914751
RXRG	SOX5	-0.170557	0.0289833	-5.88466	4.14224e-09	1.17819e-06
MGST3	BACH2	-0.277276	0.0662536	-4.18507	2.87989e-05	0.00234299
MGST3	HES1	-0.2872	0.0722573	-3.97469	7.10641e-05	0.00477211
MGST3	MYT1L	-0.229063	0.0596763	-3.83843	0.000124735	0.00742983
MGST3	NEUROD6	-0.215224	0.0643213	-3.34607	0.000823266	0.030686
MGST3	TBR1	-0.228244	0.0539526	-4.23045	2.35707e-05	0.0019992
TMCO1	LHX2	0.197618	0.0487812	4.05112	5.14337e-05	0.00371351
TMCO1	PAX6	0.27027	0.0595654	4.53736	5.77557e-06	0.000628834
FAM78B	HES1	-0.101579	0.0274478	-3.7008	0.000216295	0.0113701
FAM78B	NEUROD6	-0.0773715	0.0244332	-3.16666	0.00154755	0.0480365
FAM78B	PAX6	-0.0976021	0.022519	-4.33422	1.47988e-05	0.00136855
FAM78B	ST18	-0.0772032	0.0178219	-4.33192	1.49535e-05	0.00137927
FAM78B	TBR1	-0.0694897	0.0204945	-3.39065	0.000700497	0.0272678
POGK	E2F2	0.095347	0.030095	3.1682	0.00153939	0.0478672
POU2F1	E2F2	0.226503	0.0338061	6.70007	2.21775e-11	1.0821e-08
POU2F1	FOXN4	0.138252	0.0365906	3.77835	0.000158965	0.00894319
POU2F1	HOPX	0.179319	0.0558937	3.20822	0.00134062	0.0434848
POU2F1	LHX2	0.269166	0.0447806	6.01077	1.92368e-09	5.9514e-07
POU2F1	SOX5	0.20144	0.0458428	4.39415	1.12576e-05	0.0010964
POU2F1	ST18	0.18515	0.0432751	4.27843	1.90306e-05	0.0016697
MPC2	MYT1L	-0.216121	0.060203	-3.58987	0.000332734	0.0157467
MPC2	ZFPM2	-0.350038	0.0805846	-4.34373	1.41735e-05	0.0013233
GPR161	MYT1L	-0.168374	0.050066	-3.36304	0.000774341	0.0293748
TIPRL	E2F2	0.128774	0.0372154	3.46024	0.000542394	0.0226411
ATP1B1	FOXN4	-0.201543	0.0480906	-4.1909	2.80709e-05	0.00230111
ATP1B1	TBR1	-0.33459	0.0654052	-5.11565	3.19605e-07	5.33816e-05
CCDC181	MEIS1	-0.120969	0.0375605	-3.22064	0.00128391	0.0423485
KIFAP3	GLI3	-0.205967	0.0546978	-3.76555	0.000167323	0.00929979
KIFAP3	HES1	-0.24959	0.0756921	-3.29744	0.000979766	0.0349025
KIFAP3	MEIS1	-0.301735	0.0775811	-3.88928	0.00010132	0.00630533
KIFAP3	NEUROD6	-0.262605	0.0673788	-3.89744	9.79729e-05	0.00614068
KIFAP3	SOX9	-0.317815	0.0944823	-3.36375	0.000772375	0.0293132
KIFAP3	TBR1	-0.227044	0.0565172	-4.01726	5.93946e-05	0.00415739
KIFAP3	ZFPM2	-0.30039	0.0836767	-3.58989	0.000332713	0.0157467
PRRC2C	E2F2	0.201899	0.0364656	5.53671	3.17522e-08	7.26342e-06
PRRC2C	HES1	-0.382665	0.0718918	-5.32278	1.04838e-07	2.04831e-05
PRRC2C	MYT1L	-0.262189	0.0593744	-4.41585	1.01876e-05	0.00101137
DNM3	E2F2	0.133308	0.0353762	3.7683	0.000165491	0.00922547
DNM3	GLI3	-0.185705	0.0503996	-3.68466	0.000230451	0.0118961
DNM3	MYT1L	-0.198876	0.0576006	-3.45267	0.000557819	0.0231114
DNM3	TBR1	-0.166789	0.052076	-3.20279	0.00136612	0.0440703
SUCO	E2F2	0.178833	0.0374624	4.77366	1.83973e-06	0.00024387
SUCO	HOPX	0.220446	0.0619389	3.5591	0.000374195	0.017171
SUCO	PAX6	0.211655	0.0605944	3.49298	0.000480129	0.0207626
SUCO	SOX5	0.18799	0.0508008	3.70054	0.000216524	0.0113756
ZBTB37	ZEB2	-0.162734	0.0507219	-3.20836	0.00133995	0.0434848
CACYBP	TBR1	-0.185387	0.0537447	-3.44941	0.000564586	0.0233181
ASTN1	E2F2	0.0657961	0.0202577	3.24795	0.00116699	0.0397409
RASAL2	E2F2	0.153479	0.0365362	4.20073	2.68819e-05	0.00222552
RALGPS2	E2F2	0.14571	0.0302816	4.81182	1.52175e-06	0.000207415
RALGPS2	HES1	-0.202783	0.0597002	-3.39669	0.000685239	0.0268161
CEP350	E2F2	0.207638	0.0343729	6.04073	1.59965e-09	5.05114e-07
CEP350	FOXN4	0.177352	0.0372041	4.76699	1.90157e-06	0.000250439
CEP350	HOPX	0.233741	0.0568309	4.11292	3.94429e-05	0.00301131
CEP350	SOX5	0.16234	0.0466114	3.48284	0.000498667	0.0213352
ACBD6	E2F2	0.163136	0.035675	4.57285	4.88038e-06	0.000547618
ACBD6	HES1	-0.245774	0.0703331	-3.49443	0.000477535	0.0206868
ACBD6	MEIS1	-0.258571	0.0720883	-3.58687	0.000336583	0.0158902
XPR1	BCL11B	-0.260923	0.0754557	-3.45796	0.000546983	0.0227498
XPR1	HES1	-0.302834	0.07938	-3.81499	0.000137167	0.00799023
XPR1	HOPX	-0.237431	0.0665706	-3.5666	0.000363659	0.0168137
XPR1	LHX2	-0.235021	0.0533347	-4.40653	1.0635e-05	0.0010501
XPR1	MEIS1	-0.298859	0.081361	-3.67325	0.000240978	0.0123113
XPR1	MYT1L	-0.284858	0.0655587	-4.34509	1.40863e-05	0.00131716
XPR1	NEUROD6	-0.275097	0.0706616	-3.89316	9.97141e-05	0.00622163
XPR1	SOX5	-0.310234	0.0545997	-5.68196	1.37616e-08	3.5114e-06
XPR1	SOX9	-0.362129	0.0990857	-3.6547	0.000259054	0.0130209
XPR1	TBR1	-0.295395	0.0592709	-4.98382	6.35912e-07	9.69779e-05
XPR1	ZFPM2	-0.355558	0.0877536	-4.05178	5.12881e-05	0.00370916
STX6	FOXN4	0.102727	0.0274762	3.73876	0.000186166	0.0101217
IER5	E2F2	0.159384	0.0268133	5.94423	2.88886e-09	8.5898e-07
IER5	GLI3	0.154536	0.0382002	4.04542	5.26987e-05	0.00378426
IER5	LHX2	0.145056	0.0355178	4.08405	4.46698e-05	0.00332594
IER5	SOX5	0.216333	0.0363602	5.94973	2.79386e-09	8.33432e-07
IER5	TBR1	0.151975	0.0394709	3.85029	0.000118854	0.00716903
IER5	ZFPM2	0.258438	0.0584387	4.42238	9.88539e-06	0.000985102
CACNA1E	FOXN4	-0.0858392	0.0215015	-3.99224	6.60106e-05	0.0045093
CACNA1E	HES1	-0.131977	0.0391643	-3.36982	0.000755562	0.0288422
CACNA1E	MYT1L	-0.112802	0.0323452	-3.48745	0.000490159	0.0210843
CACNA1E	TBR1	-0.105315	0.0292429	-3.60139	0.000318349	0.0151684
CACNA1E	ZEB2	-0.125556	0.0355308	-3.53373	0.000411955	0.0184876
GLUL	E2F2	0.114148	0.0302361	3.77523	0.000160964	0.00903071
RGS16	GLI3	0.113025	0.0311427	3.62926	0.000285928	0.0140165
RGS16	SOX5	0.111377	0.0296426	3.75733	0.000172899	0.009537
RGS8	E2F2	0.048143	0.0114171	4.21674	2.50467e-05	0.00209725
DHX9	FOXN4	0.120814	0.0358278	3.37207	0.00074943	0.0286857
NMNAT2	HES1	-0.236391	0.0585761	-4.03562	5.49441e-05	0.00391458
SMG7	TBR1	-0.129134	0.0352903	-3.65919	0.000254564	0.0128374
ARPC5	BACH2	-0.235634	0.0700408	-3.36423	0.000771018	0.0292799
ARPC5	MYT1L	-0.222112	0.0630876	-3.52069	0.00043271	0.0191589
ARPC5	NEUROD6	-0.2334	0.0679981	-3.43245	0.000601045	0.0244502
ARPC5	TBR1	-0.287083	0.0570367	-5.03331	4.92122e-07	7.82048e-05
COLGALT2	FOXN4	-0.0523809	0.0154765	-3.38454	0.000716245	0.027722
TSEN15	E2F2	0.104884	0.0216633	4.84157	1.31126e-06	0.000182799
TSEN15	PAX6	0.114144	0.0350397	3.25756	0.00112822	0.0387681
RNF2	TBR1	-0.105668	0.0315101	-3.35347	0.000801597	0.0300639
TRMT1L	PAX6	0.0870433	0.0268709	3.23931	0.00120285	0.0406101
TPR	E2F2	0.126573	0.0396839	3.18954	0.00143024	0.0454199
BRINP3	E2F2	0.0925092	0.0140435	6.58733	4.74822e-11	2.14559e-08
BRINP3	HOPX	0.0745296	0.023219	3.20985	0.00133304	0.0433232
UCHL5	MYT1L	-0.153474	0.046335	-3.31227	0.000929337	0.0335807
UCHL5	TBR1	-0.154367	0.0418909	-3.68498	0.000230167	0.0118948
CDC73	E2F2	0.0921352	0.024294	3.79252	0.000150178	0.00853785
CRB1	E2F2	0.0750477	0.0152889	4.90864	9.34444e-07	0.0001352
CRB1	GLI3	0.0837156	0.0217817	3.84339	0.000122244	0.00731709
CRB1	HOPX	0.12859	0.0252781	5.08703	3.7161e-07	6.0871e-05
CRB1	LHX2	0.0978612	0.0202522	4.83213	1.3748e-06	0.000190248
CRB1	PAX6	0.102049	0.0247294	4.12663	3.71683e-05	0.00288102
CRB1	SOX5	0.096047	0.0207325	4.63267	3.66423e-06	0.000427022
ZNF281	E2F2	0.183029	0.0347075	5.27346	1.37223e-07	2.59001e-05
DDX59	PAX6	0.0816513	0.0215894	3.78201	0.000156647	0.00885076
CAMSAP2	E2F2	0.192044	0.0356518	5.38665	7.37317e-08	1.54064e-05
KIF21B	BACH2	-0.190749	0.0589364	-3.23651	0.0012147	0.0408409
KIF21B	SOX5	-0.200709	0.0442116	-4.53975	5.71088e-06	0.000624013
KIF21B	SOX9	-0.280509	0.0802336	-3.49615	0.000474472	0.0205784
KIF21B	ST18	-0.159044	0.0417353	-3.81078	0.00013952	0.00808733
KIF21B	TBR1	-0.246914	0.047994	-5.14469	2.74043e-07	4.67682e-05
TNNI1	E2F2	0.0491629	0.0132813	3.70165	0.000215576	0.0113452
TNNI1	GLI3	0.12468	0.0189216	6.58933	4.6852e-11	2.12234e-08
NAV1	GLI3	-0.201611	0.0501369	-4.02121	5.84074e-05	0.00410552
NAV1	SOX5	-0.164472	0.0477219	-3.44647	0.000570758	0.0235095
IPO9	E2F2	0.222385	0.0331	6.71858	1.95497e-11	9.66734e-09
ARL8A	NEUROD6	-0.199035	0.059326	-3.35493	0.00079737	0.0299581
UBE2T	E2F2	-0.166262	0.022016	-7.55189	4.74137e-14	4.04582e-11
PPP1R12B	E2F2	0.111035	0.0263587	4.21246	2.55256e-05	0.00213151
KDM5B	E2F2	0.28729	0.0391169	7.3444	2.26086e-13	1.69297e-10
KDM5B	FOXN4	0.183608	0.0423388	4.33664	1.46372e-05	0.00135829
KDM5B	LHX2	0.18063	0.0518155	3.48602	0.000492778	0.0211722
KDM5B	NEUROD1	0.249296	0.0759591	3.28197	0.00103506	0.0364316
KDM5B	SOX5	0.183494	0.0530444	3.45926	0.000544358	0.0226715
RABIF	E2F2	0.086497	0.0219603	3.93878	8.25608e-05	0.00534649
BTG2	BCL11B	0.166994	0.0450998	3.70278	0.000214624	0.011303
BTG2	E2F2	0.0955803	0.0240656	3.97166	7.19726e-05	0.00481643
BTG2	GLI3	0.224416	0.0342856	6.54549	6.27884e-11	2.7492e-08
BTG2	HOPX	0.196107	0.0397892	4.92866	8.43852e-07	0.000124049
BTG2	LHX2	0.162639	0.0318781	5.10192	3.43604e-07	5.66884e-05
BTG2	MYT1L	0.127751	0.0391844	3.26027	0.00111753	0.0384801
BTG2	NEUROD6	0.1461	0.0422343	3.45927	0.000544334	0.0226715
BTG2	SOX5	0.154543	0.0326341	4.73563	2.21966e-06	0.00028437
ATP2B4	E2F2	0.115027	0.0306603	3.75166	0.000176851	0.0097025
ATP2B4	FOXN4	0.137975	0.0331857	4.15767	3.2471e-05	0.00258477
ATP2B4	LHX2	0.165545	0.0406136	4.0761	4.62216e-05	0.00342619
SNRPE	E2F2	0.180439	0.0383942	4.69964	2.64775e-06	0.000331122
ETNK2	MEIS1	-0.109646	0.0342045	-3.20561	0.00135282	0.0437567
ETNK2	TBR1	-0.0818678	0.0249177	-3.28552	0.00102211	0.0360882
MDM4	E2F2	0.155253	0.032087	4.83849	1.33169e-06	0.000185366
LRRN2	FOXN4	-0.0557	0.0118984	-4.68131	2.89528e-06	0.00035625
LRRN2	TBR1	-0.0535225	0.0161823	-3.30748	0.000945377	0.0339618
NFASC	MEIS1	-0.243613	0.0568909	-4.2821	1.87205e-05	0.0016496
KLHDC8A	FOXN4	0.0974771	0.0233061	4.18246	2.9131e-05	0.00236413
KLHDC8A	MYT1L	0.127732	0.03506	3.64324	0.000270852	0.0134517
NUCKS1	E2F2	0.203647	0.0323739	6.29048	3.3235e-10	1.22682e-07
NUCKS1	HES1	-0.214917	0.063825	-3.36728	0.000762551	0.0290244
NUCKS1	MEIS1	-0.23413	0.0654179	-3.57899	0.000346871	0.0162547
NUCKS1	MYT1L	-0.217591	0.0527122	-4.12792	3.69614e-05	0.00286798
NUCKS1	NEUROD6	-0.224446	0.0568151	-3.95046	7.86429e-05	0.00515279
NUCKS1	SOX1	-0.246775	0.0768881	-3.20953	0.00133454	0.0433566
NUCKS1	TBR1	-0.246153	0.0476564	-5.16516	2.45767e-07	4.28597e-05
NUCKS1	ZEB2	-0.254429	0.0579036	-4.39401	1.12652e-05	0.0010964
DYRK3	TBR1	-0.0786846	0.0244006	-3.2247	0.0012659	0.0420043
MAPKAPK2	HOPX	0.0959479	0.0289806	3.31076	0.000934365	0.0337107
MAPKAPK2	ST18	0.0720524	0.0224379	3.21119	0.00132688	0.0432071
CD46	E2F2	0.143613	0.0365006	3.93454	8.40299e-05	0.00543204
CD46	FOXN4	0.157033	0.0395071	3.97481	7.10276e-05	0.00477141
CD46	TBR1	-0.207491	0.0537313	-3.86165	0.000113473	0.00689789
PLXNA2	FOXN4	0.112308	0.0347449	3.23236	0.00123247	0.0412617
PLXNA2	GLI3	-0.202739	0.0457332	-4.43307	9.40836e-06	0.000945836
SYT14	PAX6	-0.195649	0.055615	-3.51792	0.000437257	0.0193067
SYT14	TBR1	-0.183529	0.0506152	-3.62597	0.000289586	0.0141485
SERTAD4	FOXN4	0.192716	0.0340992	5.65164	1.64135e-08	4.09034e-06
SERTAD4	GLI3	-0.283247	0.0448833	-6.31075	2.91792e-10	1.08805e-07
SERTAD4	HOPX	-0.18021	0.052088	-3.45972	0.000543437	0.0226589
SERTAD4	MYT1L	-0.208429	0.0512962	-4.06324	4.88386e-05	0.00358254
SERTAD4	PAX6	-0.262985	0.0509573	-5.16088	2.5143e-07	4.37641e-05
SERTAD4	SOX5	-0.1626	0.0427214	-3.80607	0.000142199	0.00819858
SERTAD4	SOX9	-0.248556	0.0775293	-3.20596	0.00135117	0.043731
SERTAD4	ZFPM2	-0.290727	0.0686625	-4.23415	2.31872e-05	0.00197124
RCOR3	E2F2	0.0885057	0.0279936	3.16164	0.00157441	0.0486101
LPGAT1	TBR1	-0.168645	0.0466126	-3.61801	0.000298628	0.0144403
VASH2	HES1	-0.21324	0.0644429	-3.30898	0.00094033	0.033846
PROX1	E2F2	0.170784	0.0177462	9.62367	8.23643e-22	2.25531e-18
PROX1	GLI3	0.167036	0.0252826	6.60675	4.16832e-11	1.90229e-08
ESRRG	E2F2	0.101306	0.0245296	4.12994	3.66389e-05	0.00285063
GPATCH2	E2F2	0.146666	0.028376	5.16866	2.41226e-07	4.21079e-05
RRP15	E2F2	0.173772	0.0290217	5.98765	2.21672e-09	6.7893e-07
RAB3GAP2	E2F2	0.110613	0.0293347	3.77071	0.000163905	0.0091621
MARK1	E2F2	0.165786	0.0308764	5.36936	8.11365e-08	1.66378e-05
MIA3	E2F2	0.151627	0.0363201	4.17474	3.01346e-05	0.00242478
MIA3	PAX6	0.257959	0.0587468	4.39103	1.14201e-05	0.00111029
CAPN2	E2F2	0.0829939	0.020517	4.04513	5.27626e-05	0.0037871
DEGS1	E2F2	0.117449	0.0308421	3.8081	0.000141042	0.0081472
WDR26	E2F2	0.0925315	0.0262495	3.52507	0.000425628	0.0189299
LBR	E2F2	0.170516	0.0328377	5.19268	2.12164e-07	3.77533e-05
ENAH	E2F2	0.343108	0.0390219	8.7927	1.75143e-18	2.89474e-15
ENAH	FOXN4	0.16033	0.042236	3.79606	0.000148052	0.00844314
ENAH	LHX2	0.222175	0.0516897	4.29825	1.74098e-05	0.00156458
ENAH	SOX5	0.198881	0.0529156	3.75846	0.000172128	0.00950304
SRP9	BACH2	-0.22452	0.0672202	-3.34008	0.000841213	0.0311017
SRP9	MEIS1	-0.24521	0.0751411	-3.26332	0.00110556	0.0381971
SRP9	MYT1L	-0.245755	0.0605469	-4.05892	4.97489e-05	0.003629
SRP9	NEUROD6	-0.322357	0.0652597	-4.9396	7.97979e-07	0.000118636
SRP9	TBR1	-0.233186	0.0547397	-4.2599	2.06754e-05	0.00179005
EPHX1	HOPX	-0.0993029	0.030202	-3.28795	0.00101335	0.0358481
EPHX1	LHX2	-0.0847001	0.0241971	-3.50042	0.000466938	0.0202983
EPHX1	SOX9	-0.167033	0.0449536	-3.71568	0.000203979	0.0108658
PARP1	E2F2	0.202092	0.0373444	5.41158	6.41993e-08	1.35848e-05
CDC42BPA	E2F2	0.130983	0.0314619	4.16322	3.16928e-05	0.00253129
C1orf35	E2F2	0.171209	0.0324806	5.27112	1.38975e-07	2.61501e-05
GUK1	PAX6	0.225607	0.0605347	3.72691	0.00019512	0.0104884
RNF187	SOX5	-0.160681	0.0505	-3.1818	0.00146897	0.0463275
RNF187	TBR1	-0.23936	0.0548204	-4.36626	1.27912e-05	0.00121814
RNF187	ZEB2	-0.284408	0.0666081	-4.26987	1.97748e-05	0.00172756
RAB4A	PAX6	0.166778	0.0521084	3.2006	0.00137652	0.0442657
CCSAP	E2F2	0.138493	0.0339704	4.07686	4.60694e-05	0.00341767
CCSAP	TBR1	-0.246467	0.0500066	-4.92868	8.43752e-07	0.000124049
GALNT2	PAX6	-0.146471	0.0409044	-3.58082	0.000344458	0.0161622
TRIM67	MEIS1	-0.0842946	0.0260198	-3.23963	0.0012015	0.040572
TRIM67	TBR1	-0.065719	0.0189552	-3.46707	0.000528811	0.0222207
C1orf131	SOX1	-0.270988	0.0816751	-3.31788	0.000910919	0.0330336
GNPAT	E2F2	0.0926196	0.0248103	3.73312	0.000190379	0.0102944
GNPAT	LHX2	0.130594	0.0328645	3.97372	7.13528e-05	0.00478625
EXOC8	SOX5	0.108137	0.0245809	4.39922	1.09987e-05	0.00107904
EGLN1	E2F2	0.134876	0.0278876	4.8364	1.34569e-06	0.000186889
SIPA1L2	E2F2	0.120717	0.0235982	5.11554	3.19778e-07	5.33816e-05
SIPA1L2	HOPX	0.164925	0.0390163	4.22707	2.39264e-05	0.00202469
SIPA1L2	LHX2	0.142097	0.0312589	4.54581	5.54934e-06	0.000609265
SIPA1L2	SOX5	0.126642	0.0320003	3.95753	7.63545e-05	0.00503704
PCNX2	GLI3	-0.107213	0.0316254	-3.39008	0.000701953	0.0273013
TARBP1	GLI3	-0.142784	0.0385472	-3.70413	0.000213483	0.0112642
TARBP1	HES1	-0.22035	0.0533426	-4.13084	3.64962e-05	0.00284193
TARBP1	PAX6	-0.156515	0.0437638	-3.57637	0.000350369	0.0163496
TARBP1	SOX1	-0.232899	0.0642602	-3.62431	0.000291453	0.0142094
TARBP1	SOX5	-0.120086	0.0366905	-3.27295	0.00106861	0.0372431
TARBP1	TBR1	-0.162965	0.0398295	-4.09156	4.32499e-05	0.00324658
TARBP1	ZFPM2	-0.203842	0.0589696	-3.45673	0.000549494	0.0228284
TOMM20	E2F2	0.184033	0.0367188	5.01194	5.49867e-07	8.6074e-05
TOMM20	TBR1	-0.230274	0.0540524	-4.2602	2.0648e-05	0.00178937
TOMM20	ZEB2	-0.26579	0.065675	-4.04705	5.23334e-05	0.00376661
ARID4B	E2F2	0.406661	0.0403861	10.0693	1.02979e-23	3.31447e-20
ARID4B	FOXN4	0.194572	0.0437126	4.45117	8.65094e-06	0.000883195
ARID4B	LHX2	0.26832	0.0534967	5.01564	5.39421e-07	8.47279e-05
ARID4B	SOX5	0.202178	0.0547655	3.6917	0.000224178	0.0116509
GGPS1	E2F2	0.0896219	0.024869	3.60376	0.00031547	0.0150758
GNG4	GLI3	-0.253408	0.0554787	-4.56767	5.00232e-06	0.000558567
GNG4	MYT1L	-0.209524	0.0634054	-3.30451	0.000955414	0.0342612
GNG4	TBR1	-0.205118	0.0573241	-3.57822	0.000347891	0.0162777
LYST	MYT1L	-0.152813	0.0414181	-3.68951	0.000226108	0.0117213
LYST	TBR1	-0.161132	0.0374456	-4.30309	1.70347e-05	0.00154043
ERO1B	E2F2	0.182887	0.0247157	7.39963	1.4978e-13	1.1434e-10
ERO1B	HOPX	0.232324	0.0408641	5.68527	1.34987e-08	3.45394e-06
ERO1B	PAX6	0.332601	0.0399771	8.3198	1.02002e-16	1.27301e-13
ERO1B	SOX5	0.179624	0.0335158	5.35938	8.57327e-08	1.74761e-05
FMN2	E2F2	0.097364	0.0208682	4.66566	3.12408e-06	0.000378064
FH	MYT1L	-0.144775	0.0426383	-3.39542	0.000688413	0.0268955
CHML	E2F2	0.0865579	0.0274078	3.15814	0.00159343	0.0490322
CEP170	E2F2	0.247634	0.0373431	6.63133	3.53305e-11	1.6535e-08
CEP170	FOXN4	0.178462	0.0404189	4.4153	1.02136e-05	0.00101341
CEP170	MYT1L	-0.196875	0.0608032	-3.2379	0.00120881	0.0407464
CEP170	SOX9	-0.34504	0.0918981	-3.7546	0.000174794	0.00961263
CEP170	TBR1	-0.206185	0.0549714	-3.75077	0.00017748	0.00972538
SDCCAG8	E2F2	0.0906779	0.0259908	3.48885	0.0004876	0.0209951
AKT3	E2F2	0.162809	0.0354438	4.59344	4.42359e-06	0.000503757
ZBTB18	GLI3	0.0986872	0.0281128	3.5104	0.00044979	0.0197271
ZBTB18	MEIS1	0.154657	0.0398741	3.87864	0.000105847	0.00653828
COX20	NEUROD6	-0.212224	0.0663993	-3.19618	0.00139776	0.0447215
HNRNPU	LHX2	0.215349	0.0498083	4.32355	1.55317e-05	0.00142401
HNRNPU	NEUROD6	-0.218213	0.0659896	-3.30678	0.000947721	0.0340319
HNRNPU	TBR1	-0.236346	0.055352	-4.26988	1.97736e-05	0.00172756
SH3BP5L	SOX9	-0.13612	0.0398491	-3.41588	0.000638791	0.0255489
MYT1L	BCL11B	-0.292208	0.0723648	-4.03798	5.43943e-05	0.00388144
MYT1L	GLI3	-0.266329	0.055013	-4.84121	1.31363e-06	0.000182991
MYT1L	MYT1L	-0.22187	0.0628732	-3.52884	0.000419626	0.0187402
MYT1L	SOX5	-0.237351	0.0523631	-4.53278	5.90201e-06	0.000638433
MYT1L	TBR1	-0.193028	0.0568429	-3.39581	0.000687449	0.0268739
SOX11	BCL11B	0.403462	0.0719125	5.61046	2.08213e-08	5.05505e-06
SOX11	E2F2	0.256809	0.0383731	6.69242	2.33628e-11	1.13091e-08
SOX11	FOXN4	0.196716	0.0415338	4.73629	2.2125e-06	0.00028385
SOX11	GLI3	0.333761	0.0546691	6.1051	1.07308e-09	3.55357e-07
SOX11	HES1	0.273774	0.0756525	3.61884	0.000297667	0.0144052
SOX11	HOPX	0.393232	0.0634446	6.19803	5.98758e-10	2.07261e-07
SOX11	LHX2	0.437999	0.0508302	8.61691	8.13716e-18	1.16628e-14
SOX11	MEIS1	0.339585	0.0775404	4.37946	1.20423e-05	0.00116156
SOX11	MYT1L	0.302603	0.0624802	4.84317	1.30074e-06	0.000181746
SOX11	NEUROD1	0.281378	0.0745148	3.77614	0.000160381	0.0090035
SOX11	PAX6	0.354408	0.0620674	5.71005	1.16797e-08	3.03077e-06
SOX11	SOX1	0.356237	0.0911363	3.90884	9.34708e-05	0.00590501
SOX11	SOX5	0.311756	0.0520358	5.99117	2.16936e-09	6.6777e-07
SOX11	SOX9	0.335451	0.0944328	3.55227	0.000384018	0.0174872
SOX11	ST18	0.47621	0.0491213	9.69458	4.15399e-22	1.17245e-18
SOX11	ZEB2	0.389739	0.0686338	5.67853	1.40393e-08	3.56964e-06
SOX11	ZFPM2	0.290327	0.0836329	3.47144	0.00052028	0.021954
ID2	BCL11B	0.160991	0.0450551	3.5732	0.000354628	0.0164876
ID2	E2F2	0.118114	0.0240418	4.91288	9.14482e-07	0.00013252
ID2	FOXN4	0.139835	0.026022	5.37372	7.92019e-08	1.63815e-05
ID2	LHX2	0.184094	0.0318465	5.78067	7.70707e-09	2.07019e-06
ID2	MEIS1	0.157985	0.0485811	3.25199	0.00115055	0.0393352
ID2	NEUROD6	0.134058	0.0421925	3.17729	0.001492	0.0468253
ID2	SOX5	0.147026	0.0326018	4.50976	6.57848e-06	0.000703725
ID2	ST18	0.110479	0.0307758	3.58981	0.000332815	0.0157467
KIDINS220	GLI3	-0.232206	0.0536337	-4.32949	1.51196e-05	0.00139179
KIDINS220	LHX2	-0.23164	0.0498675	-4.6451	3.45094e-06	0.000409779
KIDINS220	SOX5	-0.335491	0.0510502	-6.57179	5.2685e-11	2.35172e-08
ITGB1BP1	SOX5	-0.133649	0.036157	-3.69635	0.000220118	0.0115084
YWHAQ	E2F2	-0.132737	0.0351001	-3.78168	0.000156855	0.00885912
HPCAL1	E2F2	-0.0998767	0.0272007	-3.67185	0.000242304	0.0123593
HPCAL1	ZEB2	-0.158566	0.0486509	-3.25927	0.00112146	0.0385864
ODC1	FOXN4	-0.145331	0.0446411	-3.25555	0.00113624	0.0389634
KCNF1	E2F2	-0.143312	0.0211898	-6.76326	1.43976e-11	7.29662e-09
KCNF1	GLI3	-0.104697	0.0301885	-3.4681	0.000526778	0.0221607
KCNF1	HOPX	-0.126864	0.0350344	-3.62114	0.00029504	0.014318
KCNF1	LHX2	-0.110007	0.0280687	-3.91921	8.95465e-05	0.00571416
KCNF1	MYT1L	-0.122122	0.0345018	-3.53958	0.000402935	0.0181377
KCNF1	SOX5	-0.120376	0.0287344	-4.18928	2.82714e-05	0.00231341
KCNF1	ST18	-0.109211	0.027125	-4.02621	5.71829e-05	0.00404268
KCNF1	ZEB2	-0.125353	0.0378998	-3.30747	0.0009454	0.0339618
TRIB2	E2F2	-0.127361	0.0326279	-3.90343	9.5581e-05	0.00601966
VSNL1	BCL11B	-0.272464	0.0580191	-4.6961	2.69398e-06	0.000335356
VSNL1	E2F2	-0.282436	0.0309595	-9.12275	9.0388e-20	1.95089e-16
VSNL1	FOXN4	-0.163158	0.0335095	-4.86899	1.14222e-06	0.000162066
VSNL1	GLI3	-0.42241	0.0441072	-9.5769	1.29023e-21	3.43052e-18
VSNL1	HOPX	-0.230085	0.0511873	-4.49496	7.05182e-06	0.000744072
VSNL1	LHX2	-0.293463	0.0410099	-7.15591	9.01304e-13	5.74143e-10
VSNL1	MEIS1	-0.243717	0.0625598	-3.89574	9.86608e-05	0.00617511
VSNL1	MYT1L	-0.219285	0.0504092	-4.3501	1.37691e-05	0.00129343
VSNL1	NEUROD6	-0.202917	0.0543329	-3.7347	0.000189186	0.0102414
VSNL1	PAX6	-0.322802	0.0500761	-6.44622	1.2102e-10	4.94484e-08
VSNL1	SOX1	-0.275813	0.0735289	-3.75108	0.000177265	0.00971649
VSNL1	SOX5	-0.301639	0.0419826	-7.18486	7.30481e-13	4.78621e-10
VSNL1	ST18	-0.19468	0.0396312	-4.9123	9.17174e-07	0.000132806
VSNL1	TBR1	-0.19485	0.0455743	-4.27544	1.92873e-05	0.00168981
VSNL1	ZFPM2	-0.272999	0.0674752	-4.04592	5.25858e-05	0.00378032
RHOB	HOPX	-0.152113	0.0470524	-3.23284	0.0012304	0.041217
FKBP1B	FOXN4	-0.107738	0.0313575	-3.4358	0.000593683	0.0242092
FKBP1B	LHX2	-0.145005	0.0383762	-3.77852	0.000158857	0.00893986
FKBP1B	SOX5	-0.134817	0.0392864	-3.43164	0.000602853	0.0244906
SF3B6	E2F2	-0.132728	0.0375858	-3.53133	0.000415696	0.0186145
RAB10	FOXN4	-0.129092	0.0369071	-3.49776	0.000471611	0.0204785
RAB10	LHX2	-0.15798	0.045168	-3.49761	0.000471882	0.0204855
RAB10	SOX5	-0.146806	0.0462393	-3.17492	0.00150419	0.0470756
RAB10	TBR1	-0.173156	0.0501952	-3.44965	0.000564081	0.0233025
HADHA	GLI3	0.155762	0.0438002	3.55619	0.000378343	0.0172825
HADHB	SOX1	0.164938	0.0431495	3.82247	0.000133078	0.00782263
MAPRE3	LHX2	-0.140366	0.0425954	-3.29533	0.00098714	0.0351243
MAPRE3	PAX6	-0.178626	0.0520121	-3.43432	0.000596929	0.0243145
OST4	BACH2	-0.294784	0.0691443	-4.26332	2.03622e-05	0.00176966
CGREF1	E2F2	-0.0572486	0.0146654	-3.90366	9.54936e-05	0.00601787
FNDC4	E2F2	-0.106419	0.0229268	-4.6417	3.50812e-06	0.000414691
ZNF512	GLI3	0.138402	0.0341904	4.04797	5.21292e-05	0.00375486
LBH	E2F2	0.107457	0.0328043	3.27569	0.00105832	0.0369899
LBH	MEIS1	0.21691	0.0662877	3.27225	0.00107126	0.0373142
LCLAT1	BACH2	0.101737	0.0321228	3.16712	0.00154508	0.0480033
LCLAT1	PAX6	0.0926312	0.0287427	3.22277	0.00127442	0.042165
SPAST	HOPX	0.17253	0.0545864	3.16067	0.00157967	0.0487314
FEZ2	E2F2	0.091881	0.0291633	3.15057	0.00163526	0.0499638
CEBPZOS	BACH2	-0.12976	0.0370054	-3.50651	0.000456403	0.0199409
CEBPZOS	FOXN4	-0.0968709	0.0221572	-4.37197	1.24618e-05	0.00119323
CDC42EP3	GLI3	-0.164376	0.0446231	-3.68364	0.000231376	0.0119303
SRSF7	LHX2	0.161516	0.0508372	3.17713	0.0014928	0.0468313
SLC8A1	E2F2	-0.19459	0.0384304	-5.06343	4.20557e-07	6.78587e-05
SLC8A1	GLI3	-0.193208	0.0547508	-3.52887	0.000419581	0.0187402
SLC8A1	HOPX	-0.289774	0.0635394	-4.56055	5.17456e-06	0.000575
SLC8A1	LHX2	-0.228557	0.0509061	-4.48978	7.22511e-06	0.000760046
SLC8A1	PAX6	-0.40981	0.0621601	-6.59281	4.5772e-11	2.08371e-08
COX7A2L	E2F2	-0.140345	0.0380151	-3.69181	0.000224079	0.011649
MTA3	ST18	-0.0588462	0.0169755	-3.46654	0.000529856	0.0222491
PREPL	E2F2	-0.198377	0.0355414	-5.58157	2.45796e-08	5.80356e-06
PREPL	FOXN4	-0.187638	0.0384688	-4.87766	1.09329e-06	0.000155848
PREPL	HOPX	-0.185975	0.0587628	-3.16484	0.00155725	0.0482507
PREPL	LHX2	-0.213571	0.0470793	-4.53642	5.80131e-06	0.000629407
PREPL	SOX5	-0.164857	0.0481959	-3.42056	0.000627916	0.0252626
PREPL	TBR1	-0.223915	0.0523192	-4.27979	1.89155e-05	0.0016632
SIX3	BACH2	0.579567	0.105106	5.51411	3.6098e-08	8.17597e-06
SIX3	FOXN4	0.223947	0.0629331	3.55849	0.000375054	0.0171976
SIX3	HOPX	-0.47315	0.0961331	-4.92183	8.73769e-07	0.000127527
SIX3	LHX2	-0.395495	0.0770194	-5.13501	2.88484e-07	4.88241e-05
SIX3	PAX6	-0.665619	0.0940463	-7.07756	1.58548e-12	9.72815e-10
SIX3	SOX5	-0.415428	0.0788461	-5.26885	1.40698e-07	2.64472e-05
CALM2	BCL11B	-0.210132	0.0577924	-3.63598	0.000278593	0.013732
CALM2	E2F2	-0.203903	0.0308385	-6.61195	4.02516e-11	1.85077e-08
CALM2	FOXN4	-0.139547	0.0333785	-4.18075	2.93504e-05	0.00237732
CALM2	HOPX	-0.266325	0.0509872	-5.22337	1.79924e-07	3.2682e-05
CALM2	LHX2	-0.246055	0.0408496	-6.02344	1.77955e-09	5.55233e-07
CALM2	MYT1L	-0.227873	0.0502122	-4.53821	5.75253e-06	0.00062707
CALM2	NEUROD1	-0.199976	0.0598837	-3.33941	0.00084324	0.0311645
CALM2	SOX1	-0.285678	0.0732415	-3.90049	9.67494e-05	0.00608281
CALM2	SOX5	-0.293833	0.0418185	-7.02639	2.28547e-12	1.36134e-09
CALM2	ST18	-0.174868	0.0394763	-4.42971	9.55606e-06	0.000957245
CALM2	ZEB2	-0.190343	0.0551574	-3.45091	0.000561455	0.0232202
EPCAM	E2F2	-0.0519493	0.012833	-4.0481	5.21e-05	0.00375423
KCNK12	E2F2	-0.0782396	0.0219906	-3.55786	0.000375956	0.0172318
KCNK12	FOXN4	-0.11321	0.0238019	-4.75633	2.0044e-06	0.000260985
KCNK12	HOPX	-0.147558	0.0363585	-4.05841	4.98576e-05	0.00363527
KCNK12	SOX5	-0.135051	0.0298204	-4.52882	6.01349e-06	0.000648962
KCNK12	ZEB2	-0.143207	0.0393322	-3.64096	0.000273263	0.0135421
NRXN1	FOXN4	-0.210325	0.0443208	-4.74552	2.11419e-06	0.000272956
NRXN1	MEIS1	-0.328523	0.0827436	-3.97038	7.23591e-05	0.00483461
NRXN1	MYT1L	-0.26052	0.0666728	-3.90744	9.40126e-05	0.00593311
NRXN1	SOX1	-0.432703	0.0972517	-4.44931	8.72587e-06	0.00088788
NRXN1	SOX5	-0.185352	0.0555275	-3.33802	0.000847471	0.0312831
NRXN1	TBR1	-0.204702	0.0602781	-3.39596	0.000687069	0.0268688
ASB3	SOX1	0.0974791	0.0295576	3.29793	0.00097805	0.0348617
SPTBN1	E2F2	-0.11524	0.0363654	-3.16894	0.00153548	0.0477944
SPTBN1	GLI3	-0.164057	0.0518088	-3.16658	0.00154795	0.0480365
SPTBN1	MEIS1	-0.240618	0.0734835	-3.27445	0.00106296	0.0371025
SPTBN1	MYT1L	-0.226175	0.0592113	-3.81979	0.000134531	0.00787775
SPTBN1	SOX9	-0.321687	0.0894921	-3.59459	0.000326776	0.0155111
RTN4	E2F2	-0.105724	0.028553	-3.70275	0.000214649	0.011303
CCDC88A	BCL11B	0.277453	0.0779254	3.56049	0.000372211	0.0171014
CCDC88A	E2F2	0.343108	0.0415816	8.25144	1.80325e-16	2.19088e-13
CCDC88A	FOXN4	0.194099	0.0450066	4.31268	1.63135e-05	0.00148677
CCDC88A	GLI3	0.191575	0.0592403	3.23387	0.00122598	0.0411185
CCDC88A	HOPX	0.344927	0.0687495	5.01716	5.35202e-07	8.41373e-05
CCDC88A	LHX2	0.50565	0.0550804	9.18023	5.33715e-20	1.1797e-16
CCDC88A	MEIS1	0.356081	0.0840239	4.23786	2.28083e-05	0.00194443
CCDC88A	NEUROD1	0.392862	0.0807453	4.86545	1.1628e-06	0.000164732
CCDC88A	NEUROD6	0.307962	0.0729744	4.22014	2.46727e-05	0.0020754
CCDC88A	SOX1	0.417431	0.0987566	4.22687	2.3948e-05	0.00202559
CCDC88A	SOX5	0.385581	0.0563867	6.83815	8.58484e-12	4.56515e-09
CCDC88A	SOX9	0.421088	0.102329	4.11505	3.90802e-05	0.00299484
CCDC88A	ST18	0.371212	0.0532286	6.97393	3.3162e-12	1.91318e-09
CCDC88A	ZEB2	0.540102	0.0743725	7.26212	4.15223e-13	2.89646e-10
CFAP36	E2F2	-0.137725	0.03064	-4.49493	7.05299e-06	0.000744072
BCL11A	FOXN4	0.403505	0.0464876	8.67984	4.71151e-18	7.14773e-15
BCL11A	GLI3	-0.380366	0.0611897	-6.21617	5.33805e-10	1.86893e-07
C2orf74	E2F2	-0.101156	0.0188338	-5.37094	8.04277e-08	1.65418e-05
C2orf74	FOXN4	-0.0674106	0.0203851	-3.30685	0.000947485	0.0340301
XPO1	HES1	-0.238337	0.0697906	-3.41503	0.000640778	0.0255949
MDH1	BCL11B	-0.261263	0.0705679	-3.70229	0.000215032	0.0113199
MDH1	E2F2	-0.276522	0.0376556	-7.34345	2.27681e-13	1.69798e-10
MDH1	FOXN4	-0.203263	0.0407572	-4.98717	6.25018e-07	9.55548e-05
MDH1	LHX2	-0.218988	0.0498799	-4.39032	1.14576e-05	0.00111336
MDH1	NEUROD1	-0.260904	0.0731216	-3.56808	0.000361613	0.016736
MDH1	ST18	-0.204959	0.0482029	-4.25201	2.14165e-05	0.00184291
LGALSL	ST18	-0.144428	0.035862	-4.02733	5.69126e-05	0.00402739
ACTR2	PAX6	-0.191533	0.0584343	-3.27775	0.00105064	0.0368351
MEIS1	PAX6	-0.118315	0.0346477	-3.4148	0.000641318	0.0256053
PPP3R1	TBR1	-0.10594	0.0334623	-3.16594	0.00155136	0.0481254
CNRIP1	FOXN4	-0.109498	0.0253413	-4.32093	1.57166e-05	0.00143952
PCYOX1	MYT1L	-0.147237	0.0450076	-3.27139	0.00107453	0.0374138
SNRPG	LHX2	0.177612	0.0495825	3.58215	0.000342718	0.0161012
FAM136A	E2F2	-0.0987092	0.0285283	-3.46005	0.000542772	0.0226466
TET3	FOXN4	0.0723489	0.0215171	3.36239	0.000776182	0.0294008
BOLA3	LHX2	-0.103862	0.0318897	-3.25691	0.00113082	0.0388137
MTHFD2	E2F2	-0.0782128	0.0196504	-3.98023	6.94313e-05	0.00468821
POLE4	FOXN4	-0.0970753	0.0306705	-3.16511	0.00155582	0.0482228
TMSB10	BCL11B	-0.186228	0.0481351	-3.86886	0.000110177	0.00673993
TMSB10	E2F2	-0.163606	0.0256853	-6.36966	1.99438e-10	7.76836e-08
TMSB10	GLI3	-0.17556	0.0365931	-4.79763	1.6333e-06	0.000220651
TMSB10	HOPX	-0.202648	0.0424671	-4.77188	1.85606e-06	0.000245479
TMSB10	LHX2	-0.109061	0.0340235	-3.20547	0.00135348	0.0437705
TMSB10	PAX6	-0.260999	0.0415452	-6.28228	3.50282e-10	1.28269e-07
TMSB10	SOX5	-0.223009	0.0348305	-6.4027	1.60873e-10	6.37444e-08
TMSB10	ZFPM2	-0.251277	0.0559802	-4.48869	7.26223e-06	0.000762201
KCMF1	ZEB2	0.2123	0.0538931	3.93927	8.23937e-05	0.00534132
ST3GAL5	LHX2	-0.160293	0.0357635	-4.48203	7.49209e-06	0.000784084
ST3GAL5	MYT1L	-0.138695	0.0439603	-3.155	0.00161064	0.0493962
ST3GAL5	NEUROD6	-0.152117	0.0473821	-3.21043	0.00133038	0.0432707
ST3GAL5	ST18	-0.12701	0.0345611	-3.67494	0.000239391	0.0122592
ST3GAL5	TBR1	-0.130568	0.039744	-3.28523	0.00102318	0.0361056
MRPL35	LHX2	-0.0947986	0.0264583	-3.58294	0.000341672	0.0160685
REEP1	E2F2	-0.217967	0.0319359	-6.82515	9.39478e-12	4.95277e-09
REEP1	GLI3	-0.224208	0.0454982	-4.92784	8.47391e-07	0.000124271
REEP1	LHX2	-0.167777	0.0423033	-3.96605	7.36824e-05	0.00489952
REEP1	MYT1L	-0.171797	0.051999	-3.30385	0.000957668	0.0343286
REEP1	NEUROD6	-0.197836	0.0560464	-3.52985	0.000418023	0.0186913
REEP1	SOX5	-0.215679	0.0433066	-4.98028	6.47606e-07	9.85156e-05
REEP1	ST18	-0.161932	0.040881	-3.96105	7.52388e-05	0.00498315
REEP1	TBR1	-0.186407	0.0470116	-3.96513	7.39677e-05	0.00491315
KDM3A	GLI3	0.123431	0.0333831	3.69742	0.000219193	0.0114764
KDM3A	SOX5	0.115627	0.0317751	3.63893	0.000275423	0.0136128
RNF103	SOX1	0.137934	0.0422989	3.26094	0.00111488	0.0384251
ANKRD36	NEUROD6	-0.180341	0.05227	-3.45019	0.000562964	0.0232721
ANKRD36	ZFPM2	-0.255784	0.0649132	-3.9404	8.20081e-05	0.00532574
COX5B	HOPX	-0.207519	0.0612847	-3.38614	0.000712092	0.0276078
TMEM131	PAX6	-0.122986	0.0378863	-3.24619	0.0011742	0.0399145
MGAT4A	E2F2	-0.0680769	0.0185672	-3.66652	0.000247397	0.0125415
LONRF2	MYT1L	-0.147107	0.0463687	-3.17256	0.00151649	0.0473317
LONRF2	SOX5	-0.131227	0.0386175	-3.39813	0.000681648	0.0267383
CHST10	PAX6	-0.0919187	0.0284938	-3.22592	0.00126053	0.0419059
NPAS2	BACH2	0.0904923	0.0268203	3.37403	0.000744131	0.0285305
NPAS2	FOXN4	0.0521895	0.0160588	3.24989	0.00115904	0.0395457
RNF149	LHX2	0.0789302	0.0238921	3.30361	0.000958496	0.0343436
CREG2	FOXN4	-0.0668864	0.0183802	-3.63905	0.000275289	0.0136128
CREG2	MEIS1	-0.123193	0.0343144	-3.59011	0.000332426	0.0157467
CREG2	ST18	-0.0699059	0.0217379	-3.21585	0.00130554	0.0427215
MAP4K4	FOXN4	0.150424	0.0427661	3.51736	0.000438173	0.0193359
MAP4K4	LHX2	0.225848	0.0523384	4.31516	1.61322e-05	0.00147171
POU3F3	HOPX	0.154519	0.0466807	3.31013	0.000936467	0.0337665
POU3F3	LHX2	0.148304	0.0373994	3.96542	7.38778e-05	0.00490895
POU3F3	SOX1	0.214657	0.0670554	3.20119	0.0013737	0.0441984
POU3F3	ZEB2	0.211378	0.0504987	4.18582	2.87049e-05	0.00233742
UXS1	ST18	0.105742	0.0278804	3.79269	0.000150075	0.00853463
GCC2	SOX1	-0.25996	0.0768124	-3.38435	0.000716744	0.0277296
INSIG2	E2F2	-0.0802238	0.024028	-3.33877	0.000845187	0.0312051
DBI	E2F2	-0.149783	0.0364154	-4.11318	3.93986e-05	0.00301044
DBI	GLI3	-0.223991	0.0518801	-4.31747	1.59644e-05	0.00145931
DBI	ST18	-0.163189	0.0466153	-3.50076	0.000466353	0.0202838
INHBB	HOPX	0.0828173	0.0231733	3.57383	0.000353782	0.0164649
INHBB	SOX5	0.0694059	0.0190062	3.65175	0.000262048	0.0131318
CNTNAP5	PAX6	-0.0837945	0.0247985	-3.37901	0.000730796	0.0281604
CNTNAP5	SOX5	-0.0688267	0.0207905	-3.31049	0.00093527	0.0337367
BIN1	MEIS1	-0.213598	0.0567571	-3.76338	0.000168778	0.00936626
MZT2A	SOX5	-0.169982	0.0445767	-3.81325	0.000138137	0.00803254
LYPD1	E2F2	-0.0454456	0.0133522	-3.4036	0.000668152	0.0263554
CXCR4	E2F2	0.199718	0.0230219	8.67512	4.90922e-18	7.32232e-15
CXCR4	FOXN4	0.103775	0.0249182	4.16462	3.15002e-05	0.00251866
CXCR4	GLI3	0.18315	0.0327987	5.58405	2.42325e-08	5.75123e-06
CXCR4	HOPX	0.275874	0.0380636	7.24772	4.61509e-13	3.17807e-10
CXCR4	LHX2	0.311389	0.0304956	10.2109	2.45917e-24	9.02317e-21
CXCR4	NEUROD6	0.134563	0.0404027	3.33055	0.000870487	0.0319783
CXCR4	PAX6	0.264767	0.0372373	7.11024	1.2536e-12	7.82262e-10
CXCR4	SOX5	0.212295	0.0312189	6.80023	1.11617e-11	5.83399e-09
CXCR4	ST18	0.20879	0.0294703	7.08474	1.50588e-12	9.30197e-10
ZEB2	BCL11B	0.189163	0.0599168	3.1571	0.00159914	0.0491159
ZEB2	E2F2	0.305532	0.0319721	9.55621	1.57256e-21	4.12145e-18
ZEB2	FOXN4	0.177884	0.0346055	5.14034	2.80441e-07	4.76417e-05
ZEB2	GLI3	0.240348	0.0455498	5.27661	1.34891e-07	2.55126e-05
ZEB2	HOPX	0.424311	0.0528614	8.02685	1.13566e-15	1.22557e-12
ZEB2	LHX2	0.449603	0.0423512	10.6161	3.67872e-26	1.68724e-22
ZEB2	MEIS1	0.205313	0.0646059	3.17793	0.0014887	0.0467506
ZEB2	NEUROD1	0.214732	0.062085	3.45868	0.000545523	0.0227046
ZEB2	NEUROD6	0.222107	0.0561099	3.95843	7.6069e-05	0.00502181
ZEB2	PAX6	0.320593	0.051714	6.19935	5.93808e-10	2.06326e-07
ZEB2	SOX1	0.241995	0.0759338	3.18692	0.00144324	0.0457299
ZEB2	SOX5	0.277699	0.0433557	6.40514	1.58327e-10	6.30415e-08
ZEB2	ST18	0.322862	0.0409274	7.88866	3.43954e-15	3.42944e-12
ZEB2	ZEB2	0.251897	0.0571849	4.40495	1.07123e-05	0.0010549
ZEB2	ZFPM2	0.227484	0.069682	3.2646	0.0011006	0.0380901
ACVR2A	E2F2	-0.114514	0.0308593	-3.71084	0.000207909	0.0110336
ACVR2A	FOXN4	-0.12264	0.0334011	-3.67175	0.000242394	0.0123593
ACVR2A	LHX2	-0.153351	0.0408772	-3.75151	0.000176961	0.00970563
KIF5C	FOXN4	-0.160205	0.0413471	-3.87465	0.000107594	0.00661806
RND3	E2F2	0.186036	0.045587	4.08089	4.52798e-05	0.00336589
RND3	FOXN4	0.217396	0.0493419	4.40591	1.06654e-05	0.00105141
RND3	GLI3	0.239604	0.0649466	3.68925	0.00022634	0.0117301
RND3	HOPX	0.24836	0.0753719	3.29512	0.000987873	0.0351367
RND3	LHX2	0.473425	0.060386	7.83998	5.05972e-15	4.91141e-12
RND3	MEIS1	0.470501	0.0921176	5.10761	3.33453e-07	5.53122e-05
RND3	MYT1L	0.273929	0.0742262	3.69046	0.000225269	0.0116906
RND3	NEUROD1	0.349938	0.0885232	3.95307	7.77909e-05	0.00510635
RND3	NEUROD6	0.282358	0.0800037	3.52932	0.000418871	0.0187201
RND3	SOX1	0.386957	0.108269	3.57402	0.000353518	0.0164569
RND3	SOX5	0.263173	0.0618183	4.25721	2.09253e-05	0.00180487
RND3	ST18	0.262071	0.0583559	4.4909	7.18718e-06	0.000756489
RND3	ZEB2	0.326316	0.0815365	4.00209	6.3328e-05	0.00436773
CACNB4	LHX2	-0.13049	0.0403403	-3.23474	0.00122227	0.0410392
PRPF40A	BACH2	0.23466	0.0694386	3.37939	0.000729796	0.0281278
PRPF40A	E2F2	0.122908	0.038413	3.19964	0.00138111	0.0443744
PRPF40A	SOX1	0.307128	0.091231	3.36649	0.000764741	0.0290897
PRPF40A	SOX9	0.389402	0.0945309	4.11931	3.83663e-05	0.0029537
GALNT13	GLI3	-0.0913987	0.0241719	-3.78119	0.000157166	0.00886643
TANK	HOPX	0.120951	0.0364905	3.31458	0.000921701	0.0333455
FIGN	E2F2	0.219025	0.0287704	7.61288	2.97213e-14	2.62147e-11
FIGN	GLI3	0.176219	0.0409884	4.29925	1.73321e-05	0.00155947
SCN3A	SOX5	-0.165794	0.0440124	-3.76698	0.000166365	0.00925731
SCN2A	FOXN4	-0.245612	0.0347242	-7.07322	1.63555e-12	9.9687e-10
SCN2A	GLI3	-0.203412	0.045706	-4.45045	8.68006e-06	0.000884713
SCN2A	LHX2	-0.299242	0.0424965	-7.04156	2.05115e-12	1.23784e-09
SCN2A	MEIS1	-0.238134	0.0648275	-3.67336	0.000240879	0.0123097
SCN2A	MYT1L	-0.230577	0.0522365	-4.4141	1.02705e-05	0.0010174
SCN2A	NEUROD1	-0.196868	0.0622979	-3.1601	0.00158276	0.0487966
SCN2A	NEUROD6	-0.252938	0.0563024	-4.49248	7.13418e-06	0.000751773
SCN2A	SOX5	-0.212933	0.0435044	-4.89451	1.00392e-06	0.000144341
SCN2A	TBR1	-0.214916	0.0472263	-4.55077	5.42037e-06	0.000598688
SCN2A	ZEB2	-0.184526	0.0573811	-3.2158	0.00130575	0.0427215
CSRNP3	GLI3	-0.180257	0.0566958	-3.17937	0.00148131	0.0465865
CSRNP3	MYT1L	-0.256385	0.0647965	-3.95677	7.65973e-05	0.00504399
CSRNP3	PAX6	-0.238992	0.0643684	-3.71287	0.00020625	0.0109677
CSRNP3	SOX5	-0.213231	0.0539649	-3.95129	7.83695e-05	0.00513855
CSRNP3	TBR1	-0.228687	0.0585818	-3.90372	9.54677e-05	0.00601787
CSRNP3	ZFPM2	-0.291954	0.0867333	-3.36611	0.000765796	0.0291237
SCN1A	GLI3	-0.0870619	0.025392	-3.42871	0.000609389	0.0246959
SCN9A	FOXN4	-0.0718082	0.0160625	-4.47054	7.90479e-06	0.000818866
SCN9A	LHX2	-0.0633837	0.0196578	-3.22436	0.0012674	0.0420389
SCN9A	NEUROD6	-0.0870205	0.026044	-3.34129	0.000837563	0.0310297
SCN9A	SOX5	-0.0922391	0.020124	-4.58353	4.63806e-06	0.000523953
SCN9A	ZEB2	-0.0910948	0.026543	-3.43197	0.000602113	0.0244688
STK39	ST18	0.102755	0.028151	3.65014	0.000263689	0.013178
BBS5	GLI3	-0.06412	0.0195455	-3.28055	0.00104028	0.0365611
METTL5	E2F2	-0.1036	0.0292373	-3.54341	0.000397136	0.017919
GAD1	BCL11B	0.266479	0.0718614	3.70823	0.000210061	0.0111188
GAD1	HOPX	0.203769	0.0633995	3.21404	0.00131377	0.0428952
GAD1	PAX6	0.368392	0.0620233	5.93957	2.97181e-09	8.81201e-07
SLC25A12	PAX6	0.11235	0.033285	3.37539	0.000740461	0.0284016
HAT1	LHX2	0.0945428	0.0263501	3.58795	0.000335192	0.0158327
DLX1	BCL11B	0.519245	0.0797714	6.50916	7.99165e-11	3.42558e-08
DLX1	E2F2	0.247972	0.0425667	5.82549	5.90504e-09	1.61674e-06
DLX1	FOXN4	0.162056	0.0460728	3.51739	0.000438131	0.0193359
DLX1	GLI3	0.524631	0.0606436	8.65105	6.05258e-18	8.88325e-15
DLX1	HES1	0.286676	0.0839201	3.41606	0.000638364	0.0255397
DLX1	HOPX	0.393805	0.0703782	5.59556	2.26849e-08	5.43312e-06
DLX1	LHX2	0.450092	0.0563852	7.98245	1.62459e-15	1.70313e-12
DLX1	MEIS1	0.624824	0.0860144	7.26418	4.08987e-13	2.86384e-10
DLX1	MYT1L	0.440695	0.0693084	6.35846	2.14452e-10	8.26542e-08
DLX1	NEUROD1	0.44756	0.0826581	5.4146	6.31292e-08	1.33892e-05
DLX1	NEUROD6	0.253981	0.0747031	3.39987	0.000677334	0.0266146
DLX1	SOX1	0.555402	0.101096	5.49381	4.04894e-08	9.03673e-06
DLX1	SOX5	0.461371	0.0577225	7.99291	1.49342e-15	1.59292e-12
DLX1	SOX9	0.680284	0.104753	6.49418	8.82455e-11	3.74757e-08
DLX1	ST18	0.359176	0.0544895	6.59165	4.61275e-11	2.09469e-08
DLX1	TBR1	0.296349	0.0626609	4.72942	2.2885e-06	0.000291764
DLX1	ZEB2	0.498948	0.0761344	6.55352	5.95194e-11	2.63119e-08
DLX1	ZFPM2	0.563484	0.0927727	6.07382	1.3035e-09	4.18528e-07
DLX2	BCL11B	0.618234	0.0799307	7.73462	1.15755e-14	1.07254e-11
DLX2	E2F2	0.357154	0.0426517	8.37373	6.48677e-17	8.32212e-14
DLX2	FOXN4	0.22235	0.0461648	4.81643	1.48712e-06	0.000203602
DLX2	GLI3	0.539374	0.0607648	8.87642	8.33968e-19	1.4299e-15
DLX2	HOPX	0.458191	0.0705187	6.49743	8.63664e-11	3.67628e-08
DLX2	LHX2	0.506288	0.0564978	8.9612	3.90732e-19	6.98188e-16
DLX2	MEIS1	0.521052	0.0861862	6.04565	1.55178e-09	4.94191e-07
DLX2	MYT1L	0.401266	0.0694468	5.77804	7.82816e-09	2.09352e-06
DLX2	NEUROD1	0.407711	0.0828232	4.92266	8.70049e-07	0.000127085
DLX2	NEUROD6	0.331202	0.0748523	4.42473	9.7784e-06	0.000977094
DLX2	PAX6	0.484265	0.068988	7.01956	2.39926e-12	1.4199e-09
DLX2	SOX1	0.727458	0.101298	7.18137	7.49241e-13	4.87432e-10
DLX2	SOX5	0.527286	0.0578378	9.11664	9.55808e-20	2.03898e-16
DLX2	SOX9	0.645068	0.104962	6.14572	8.324e-10	2.78872e-07
DLX2	ST18	0.349706	0.0545984	6.40506	1.58411e-10	6.30415e-08
DLX2	TBR1	0.286867	0.062786	4.56897	4.97153e-06	0.000556483
DLX2	ZEB2	0.656089	0.0762864	8.60033	9.39086e-18	1.32527e-14
DLX2	ZFPM2	0.396315	0.0929579	4.26337	2.03572e-05	0.00176966
SP3	E2F2	0.0937386	0.0270218	3.469	0.000525025	0.0221174
SP3	FOXN4	0.106147	0.0292475	3.62928	0.000285912	0.0140165
SP3	LHX2	0.141607	0.0357939	3.95616	7.67914e-05	0.00505495
SP9	BACH2	0.432115	0.0698349	6.18766	6.39295e-10	2.18815e-07
SP9	E2F2	0.33023	0.0386322	8.54807	1.47297e-17	2.00171e-14
SP9	FOXN4	0.438044	0.0418142	10.476	1.60112e-25	6.83121e-22
SP9	HES1	0.252371	0.0761632	3.31356	0.000925068	0.0334542
SP9	HOPX	0.268559	0.063873	4.20458	2.64295e-05	0.00219599
SP9	LHX2	0.301871	0.0511734	5.89899	3.79932e-09	1.09423e-06
SP9	NEUROD1	0.31419	0.0750179	4.1882	2.84061e-05	0.00232029
SP9	SOX1	0.304527	0.0917515	3.31904	0.000907131	0.0329288
SP9	ST18	0.332424	0.049453	6.72203	1.90947e-11	9.46787e-09
SP9	ZEB2	0.398049	0.0690971	5.76071	8.67206e-09	2.30243e-06
CHN1	BCL11B	-0.140799	0.0384866	-3.65838	0.000255369	0.0128667
OSBPL6	FOXN4	-0.0647068	0.0166728	-3.88098	0.000104835	0.00648666
PDE1A	BCL11B	0.172863	0.0488201	3.54081	0.000401071	0.0180654
PDE1A	E2F2	0.128796	0.0260508	4.94402	7.80131e-07	0.000116455
PDE1A	PAX6	0.38001	0.0421365	9.01856	2.33021e-19	4.64675e-16
NUP35	BACH2	0.0880568	0.0264183	3.33317	0.000862339	0.0317616
ZNF804A	E2F2	-0.100208	0.0286663	-3.49567	0.000475321	0.0206103
ZNF804A	FOXN4	0.106392	0.0310274	3.42897	0.000608793	0.0246881
ZNF804A	GLI3	-0.226012	0.0408401	-5.53406	3.22351e-08	7.35765e-06
ZNF804A	HOPX	-0.19456	0.0473958	-4.10502	4.08125e-05	0.00309527
ZNF804A	MEIS1	-0.187388	0.0579259	-3.23496	0.00122131	0.0410218
ZNF804A	PAX6	-0.267615	0.046367	-5.77168	8.12791e-09	2.16736e-06
ZNF804A	SOX5	-0.222856	0.0388729	-5.73293	1.02136e-08	2.68452e-06
ZNF804A	ZFPM2	-0.201441	0.0624772	-3.22422	0.00126799	0.0420508
FSIP2	E2F2	0.176673	0.0403913	4.37405	1.23441e-05	0.00118506
FSIP2	FOXN4	-0.166403	0.0437182	-3.80627	0.000142083	0.00819447
FAM171B	FOXN4	-0.125095	0.0340058	-3.67863	0.000235961	0.0121191
NAB1	E2F2	0.0505542	0.0148643	3.40104	0.00067443	0.0265403
TMEFF2	PAX6	0.131478	0.0286805	4.58422	4.62283e-06	0.000523521
PGAP1	PAX6	-0.200441	0.0614438	-3.26219	0.00110999	0.0383067
PLCL1	PAX6	0.0721116	0.0228866	3.15082	0.00163388	0.0499638
BZW1	ZEB2	-0.24091	0.0678704	-3.54957	0.000387979	0.0176098
BMPR2	E2F2	0.108244	0.0329811	3.28201	0.00103491	0.0364316
BMPR2	FOXN4	0.122954	0.0356977	3.44431	0.000575331	0.0236236
ABI2	LHX2	-0.177435	0.0501225	-3.54004	0.000402244	0.0181138
NRP2	FOXN4	-0.183632	0.0388167	-4.73074	2.27361e-06	0.000290067
EEF1B2	E2F2	-0.207221	0.0388284	-5.33683	9.70612e-08	1.93763e-05
EEF1B2	FOXN4	-0.136627	0.0420266	-3.25098	0.00115465	0.0394252
EEF1B2	LHX2	-0.245408	0.0514334	-4.77137	1.86076e-06	0.000245594
EEF1B2	SOX5	-0.244401	0.0526533	-4.64171	3.50801e-06	0.000414691
EEF1B2	ST18	-0.170422	0.0497042	-3.42872	0.000609346	0.0246959
ADAM23	MEIS1	-0.164909	0.0497487	-3.31484	0.000920855	0.0333215
ADAM23	MYT1L	-0.143233	0.0400863	-3.57312	0.000354732	0.0164882
C2orf80	E2F2	-0.0952668	0.0242427	-3.92971	8.57309e-05	0.00552642
C2orf80	FOXN4	-0.0911061	0.0262395	-3.4721	0.000519012	0.0219245
C2orf80	PAX6	-0.126765	0.0392119	-3.23282	0.00123049	0.041217
MAP2	SOX5	-0.221558	0.0488437	-4.53606	5.81131e-06	0.000630108
ERBB4	BCL11B	0.39891	0.0793811	5.02525	5.13186e-07	8.10233e-05
ERBB4	E2F2	0.506237	0.0423584	11.9513	1.17745e-32	9.00059e-29
ERBB4	GLI3	0.260958	0.0603469	4.3243	1.54787e-05	0.00141986
ERBB4	HOPX	0.66697	0.0700338	9.52355	2.14727e-21	5.54843e-18
ERBB4	LHX2	0.448355	0.0561093	7.99074	1.51975e-15	1.61164e-12
ERBB4	MEIS1	0.292476	0.0855935	3.41703	0.000636087	0.0254852
ERBB4	PAX6	0.527679	0.0685136	7.70182	1.49453e-14	1.36411e-11
ERBB4	SOX5	0.404028	0.0574401	7.03391	2.16624e-12	1.29875e-09
ERBB4	ST18	0.405301	0.0542229	7.47471	8.5175e-14	6.90319e-11
ERBB4	ZEB2	0.250098	0.0757618	3.3011	0.000967087	0.0345377
ERBB4	ZFPM2	0.292502	0.0923187	3.1684	0.00153834	0.0478589
BARD1	E2F2	0.0423597	0.0119033	3.55864	0.000374846	0.0171923
BARD1	LHX2	0.0602618	0.0157675	3.82189	0.000133393	0.00783542
XRCC5	E2F2	-0.178428	0.0364126	-4.90018	9.75474e-07	0.000140803
XRCC5	GLI3	-0.320628	0.0518761	-6.18065	6.6822e-10	2.26602e-07
XRCC5	PAX6	-0.228374	0.0588964	-3.87756	0.000106316	0.00656185
XRCC5	SOX5	-0.16521	0.0493773	-3.34586	0.00082388	0.0306934
XRCC5	TBR1	-0.184754	0.0536017	-3.4468	0.000570046	0.0234903
IGFBP2	BCL11B	0.409021	0.0868637	4.70876	2.53231e-06	0.000318649
IGFBP2	FOXN4	0.264067	0.050169	5.26356	1.44795e-07	2.70509e-05
IGFBP2	GLI3	0.469609	0.0660353	7.11149	1.24242e-12	7.77933e-10
IGFBP2	HOPX	0.263729	0.0766353	3.44136	0.000581635	0.0238132
IGFBP2	MEIS1	0.440382	0.0936617	4.70184	2.6195e-06	0.000328037
IGFBP2	NEUROD1	0.497337	0.090007	5.52554	3.3833e-08	7.69145e-06
IGFBP2	PAX6	0.274753	0.0749718	3.66476	0.000249103	0.0126126
IGFBP2	SOX1	0.668972	0.110084	6.07691	1.27877e-09	4.11584e-07
IGFBP2	SOX5	0.334505	0.0628545	5.3219	1.05348e-07	2.05608e-05
IGFBP2	SOX9	0.411349	0.114066	3.60623	0.000312489	0.0149645
IGFBP2	TBR1	0.415656	0.0682319	6.09182	1.16559e-09	3.83226e-07
IGFBP2	ZEB2	0.342514	0.0829033	4.13149	3.6393e-05	0.00283751
IGFBP5	E2F2	-0.17672	0.0240161	-7.3584	2.03732e-13	1.53183e-10
IGFBP5	LHX2	-0.118218	0.0318124	-3.71609	0.000203647	0.0108576
CNPPD1	HES1	0.118405	0.0360693	3.2827	0.0010324	0.0363678
RETREG2	ZEB2	-0.200738	0.050824	-3.94967	7.89013e-05	0.00516604
PTPRN	FOXN4	-0.105623	0.0231227	-4.56793	4.99612e-06	0.000558215
PTPRN	LHX2	-0.106787	0.0282982	-3.77363	0.000161998	0.00907811
PTPRN	SOX5	-0.097274	0.0289694	-3.35782	0.00078909	0.029714
EPHA4	FOXN4	0.150583	0.0316971	4.75069	2.06096e-06	0.000266458
EPHA4	MYT1L	-0.151066	0.0476827	-3.16814	0.00153968	0.0478682
ACSL3	E2F2	-0.141636	0.0358724	-3.94833	7.93431e-05	0.00518386
SCG2	E2F2	-0.264743	0.0467964	-5.65734	1.58801e-08	3.96916e-06
SCG2	FOXN4	-0.269738	0.0506508	-5.32544	1.03321e-07	2.03164e-05
SCG2	LHX2	-0.340886	0.061988	-5.49923	3.92687e-08	8.77494e-06
SCG2	SOX5	-0.212217	0.0634582	-3.3442	0.000828821	0.0308054
SCG2	TBR1	-0.256017	0.0688872	-3.71647	0.000203343	0.0108509
SERPINE2	E2F2	-0.0908527	0.0231112	-3.93112	8.52336e-05	0.00550016
SERPINE2	SOX5	-0.0994178	0.0313399	-3.17224	0.00151812	0.0473583
SLC16A14	LHX2	-0.0993598	0.0311796	-3.18669	0.00144438	0.0457426
PSMD1	E2F2	-0.120531	0.035299	-3.41458	0.000641845	0.0256058
PTMA	HOPX	-0.154257	0.0380988	-4.04887	5.1929e-05	0.00374485
PTMA	MYT1L	-0.13448	0.0375197	-3.58426	0.000339957	0.0160042
PTMA	PAX6	-0.202045	0.0372718	-5.42086	6.09645e-08	1.29601e-05
ECEL1	GLI3	0.0821337	0.0228331	3.59713	0.000323602	0.0153723
NGEF	BCL11B	-0.102547	0.0319677	-3.20782	0.00134251	0.0435076
NGEF	E2F2	-0.122908	0.0170582	-7.20518	6.2996e-13	4.20264e-10
NGEF	FOXN4	-0.0649364	0.0184633	-3.51706	0.000438671	0.0193505
NGEF	GLI3	-0.124922	0.0243024	-5.14033	2.80459e-07	4.76417e-05
NGEF	HOPX	-0.101514	0.0282034	-3.59936	0.000320843	0.015269
NGEF	LHX2	-0.111686	0.0225959	-4.94276	7.85176e-07	0.000117017
NGEF	MYT1L	-0.100096	0.0277747	-3.60384	0.000315375	0.0150752
NGEF	SOX1	-0.144446	0.0405134	-3.56539	0.000365348	0.0168663
NGEF	SOX5	-0.129396	0.0231318	-5.59386	2.29071e-08	5.47206e-06
NGEF	ST18	-0.101379	0.0218362	-4.6427	3.49129e-06	0.000413767
DGKD	GLI3	-0.1554	0.0330064	-4.70818	2.53959e-06	0.000319118
ARL4C	E2F2	0.172422	0.0401975	4.28939	1.81181e-05	0.00161044
ARL4C	HOPX	0.270378	0.066461	4.06822	4.78089e-05	0.0035225
ARL4C	LHX2	0.179786	0.0532469	3.37645	0.000737611	0.0283456
ARL4C	ST18	0.173346	0.0514567	3.36877	0.000758443	0.02891
SH3BP4	LHX2	0.0817438	0.0177124	4.61506	3.98834e-06	0.000459323
SH3BP4	SOX5	0.0767681	0.0181325	4.23373	2.32306e-05	0.00197401
AGAP1	MYT1L	-0.176713	0.0522195	-3.38405	0.000717522	0.0277536
RAMP1	E2F2	-0.08529	0.0171029	-4.98689	6.25932e-07	9.56149e-05
RAMP1	GLI3	-0.117219	0.024366	-4.81078	1.52971e-06	0.00020819
RAMP1	LHX2	-0.0788736	0.022655	-3.48151	0.000501133	0.0214083
RAMP1	MYT1L	-0.096953	0.0278474	-3.48158	0.000501006	0.0214083
RAMP1	PAX6	-0.0918057	0.0276634	-3.31867	0.000908337	0.0329596
RAMP1	SOX5	-0.0940545	0.0231923	-4.05542	5.04986e-05	0.00367346
RAMP1	ST18	-0.0708065	0.0218933	-3.23416	0.00122474	0.0410995
RAMP1	ZEB2	-0.117178	0.03059	-3.8306	0.000128765	0.00760811
UBE2F	SOX5	-0.105702	0.0277312	-3.81166	0.000139024	0.00806618
HES6	E2F2	0.167215	0.03795	4.4062	1.06512e-05	0.00105114
ASB1	SOX1	0.149479	0.0265203	5.63639	1.79285e-08	4.42093e-06
NDUFA10	E2F2	-0.121627	0.0336009	-3.61976	0.000296616	0.0143733
GPC1	FOXN4	0.085908	0.0252507	3.4022	0.000671591	0.0264621
PPP1R7	E2F2	-0.101468	0.0308749	-3.28644	0.00101881	0.0359861
CNTN4	FOXN4	0.0541902	0.0145521	3.72387	0.000197481	0.0105929
CNTN4	MYT1L	0.0709197	0.0218911	3.23966	0.0012014	0.040572
CNTN4	SOX1	0.11135	0.0319313	3.48719	0.000490626	0.0210897
CNTN4	SOX9	0.140381	0.0330863	4.24287	2.23052e-05	0.00190948
CNTN4	ST18	0.0797851	0.0172106	4.63582	3.60908e-06	0.000422041
LRRN1	E2F2	0.0829332	0.0214299	3.86997	0.000109674	0.00671591
GRM7	E2F2	-0.067398	0.0116612	-5.77968	7.75226e-09	2.07707e-06
SLC6A1	PAX6	0.154189	0.0466828	3.3029	0.000960929	0.0343985
VGLL4	E2F2	-0.110857	0.0330052	-3.35877	0.000786406	0.0296555
RAF1	BCL11B	0.198584	0.0557658	3.56104	0.000371438	0.0170842
SH3BP5	E2F2	-0.135854	0.0371746	-3.65448	0.000259276	0.0130213
SH3BP5	GLI3	-0.198002	0.0529617	-3.73859	0.000186285	0.0101232
SH3BP5	SOX5	-0.183626	0.0504106	-3.64261	0.000271518	0.0134781
EAF1	ZEB2	0.116972	0.0318491	3.67269	0.000241511	0.0123316
ANKRD28	ZEB2	0.169722	0.0401459	4.22763	2.38672e-05	0.00202062
RFTN1	BCL11B	0.116874	0.0318783	3.66625	0.000247658	0.0125493
RFTN1	GLI3	0.0805165	0.0242344	3.3224	0.000896287	0.0326737
RFTN1	MYT1L	0.120825	0.0276971	4.36236	1.30206e-05	0.00123323
RFTN1	SOX1	0.136229	0.0404001	3.372	0.000749635	0.0286875
SATB1	E2F2	0.0776148	0.017072	4.54633	5.53556e-06	0.000608116
SATB1	LHX2	0.0842693	0.0226141	3.72641	0.000195505	0.0105029
KCNH8	E2F2	0.0988008	0.0188671	5.23666	1.67479e-07	3.07873e-05
KCNH8	FOXN4	0.0767736	0.0204211	3.75952	0.000171401	0.00947432
KCNH8	HOPX	0.124475	0.0311942	3.99032	6.65464e-05	0.00454171
KCNH8	LHX2	0.129695	0.024992	5.18944	2.15871e-07	3.83514e-05
KCNH8	PAX6	0.106177	0.0305171	3.47926	0.000505362	0.0215163
KCNH8	SOX5	0.0968606	0.0255847	3.78587	0.00015424	0.00873297
KCNH8	ST18	0.0760926	0.0241518	3.1506	0.00163509	0.0499638
TOP2B	FOXN4	0.280314	0.0443403	6.32188	2.71622e-10	1.02324e-07
TOP2B	LHX2	0.336013	0.0542649	6.19208	6.21726e-10	2.13611e-07
TOP2B	SOX1	0.377486	0.0972945	3.87983	0.000105332	0.00651304
TOP2B	SOX9	0.409782	0.100814	4.06474	4.85253e-05	0.00356669
TOP2B	ST18	0.194525	0.0524406	3.70945	0.000209056	0.0110816
TOP2B	ZEB2	0.391954	0.0732715	5.34934	9.06082e-08	1.81871e-05
NGLY1	ZEB2	0.168011	0.0403462	4.16423	3.15545e-05	0.00252134
CNOT10	LHX2	-0.0813859	0.0256876	-3.1683	0.00153886	0.047867
FBXL2	BCL11B	-0.133586	0.0383515	-3.48319	0.000498	0.0213216
FBXL2	E2F2	-0.0849797	0.0204647	-4.15251	3.32106e-05	0.00262962
FBXL2	FOXN4	-0.0794027	0.0221503	-3.58473	0.000339349	0.0159908
FBXL2	SOX1	-0.176926	0.0486036	-3.64019	0.000274079	0.0135716
ARPP21	E2F2	-0.189263	0.0355263	-5.3274	1.02219e-07	2.01862e-05
ARPP21	GLI3	-0.383628	0.0506134	-7.57958	3.8372e-14	3.35225e-11
ARPP21	HOPX	-0.281118	0.0587379	-4.78598	1.73069e-06	0.000231931
ARPP21	MEIS1	-0.236414	0.071788	-3.29323	0.000994539	0.0353532
ARPP21	MYT1L	-0.202126	0.0578451	-3.49426	0.00047783	0.0206947
ARPP21	PAX6	-0.371457	0.0574629	-6.46429	1.0747e-10	4.45068e-08
ARPP21	SOX5	-0.28696	0.0481754	-5.95657	2.67991e-09	8.05994e-07
ARPP21	ZFPM2	-0.3338	0.0774284	-4.31107	1.64324e-05	0.0014939
ACVR2B	GLI3	0.144423	0.045605	3.16683	0.00154666	0.0480199
EIF1B	GLI3	0.220418	0.0538535	4.09292	4.29967e-05	0.00323021
TCAIM	ST18	0.0910748	0.026812	3.3968	0.000684968	0.0268161
ZNF660	GLI3	0.0895656	0.0283404	3.16035	0.00158142	0.0487691
TMEM42	E2F2	-0.0711533	0.0163023	-4.36463	1.28869e-05	0.0012252
ZDHHC3	MYT1L	-0.129634	0.0341462	-3.79645	0.00014782	0.00843517
TMEM158	GLI3	-0.148147	0.0383018	-3.86788	0.000110617	0.00676007
PTPN23	MYT1L	0.104242	0.0308762	3.37614	0.000738446	0.028354
CSPG5	LHX2	-0.0821837	0.0225916	-3.6378	0.000276631	0.0136573
CSPG5	NEUROD1	-0.114493	0.0331183	-3.45708	0.000548767	0.0228095
CSPG5	PAX6	-0.0942271	0.027586	-3.41576	0.00063907	0.0255545
CSPG5	SOX5	-0.0747255	0.0231274	-3.23103	0.00123821	0.0413923
CSPG5	ST18	-0.070188	0.0218321	-3.2149	0.00130985	0.0427894
SMARCC1	E2F2	0.112404	0.0351958	3.19366	0.00141002	0.0449959
SMARCC1	LHX2	0.228276	0.0466215	4.89636	9.9457e-07	0.000143221
P4HTM	LHX2	-0.101666	0.0288345	-3.52585	0.000424387	0.0188792
IP6K1	PAX6	0.132669	0.0415613	3.19213	0.00141752	0.0451882
CAMKV	BCL11B	-0.216765	0.0518343	-4.18188	2.9205e-05	0.00236763
CAMKV	E2F2	-0.148176	0.0276592	-5.35721	8.67611e-08	1.76661e-05
CAMKV	FOXN4	-0.14381	0.0299374	-4.8037	1.58463e-06	0.000214709
CAMKV	GLI3	-0.236894	0.0394053	-6.01173	1.91237e-09	5.93645e-07
CAMKV	LHX2	-0.17726	0.0366382	-4.83811	1.33423e-06	0.000185579
CAMKV	SOX1	-0.245551	0.0656907	-3.73799	0.000186731	0.0101354
CAMKV	SOX5	-0.221781	0.0375072	-5.91301	3.49083e-09	1.01365e-06
CAMKV	ST18	-0.177469	0.0354065	-5.01234	5.48725e-07	8.59685e-05
CAMKV	ZFPM2	-0.194084	0.0602823	-3.21959	0.00128864	0.0424538
GNAI2	SOX1	0.325814	0.0877825	3.7116	0.000207286	0.01101
MANF	E2F2	-0.0905802	0.027803	-3.25793	0.00112674	0.0387318
TEX264	E2F2	-0.0774291	0.0198705	-3.89669	9.82747e-05	0.0061534
TEX264	SOX1	-0.180634	0.0471925	-3.82761	0.000130335	0.00768852
PCBP4	ZEB2	0.152856	0.0473715	3.22675	0.00125687	0.0418409
WDR82	E2F2	-0.118519	0.0347305	-3.41255	0.000646631	0.0257166
WDR82	FOXN4	-0.126204	0.0375911	-3.35728	0.000790629	0.0297404
WDR82	ST18	-0.141326	0.0444584	-3.17885	0.001484	0.046635
NT5DC2	FOXN4	0.108971	0.023637	4.61018	4.0828e-06	0.000468437
SPCS1	E2F2	-0.143269	0.0371455	-3.85697	0.000115663	0.00700316
CACNA2D3	E2F2	-0.0607984	0.0180391	-3.37037	0.00075407	0.0288152
CACNA2D3	GLI3	-0.0822806	0.0256998	-3.2016	0.00137177	0.0441749
ARF4	GLI3	0.189012	0.0558705	3.38303	0.000720182	0.0278274
ARF4	SOX1	0.320805	0.0931391	3.44437	0.000575197	0.0236234
C3orf14	E2F2	-0.166621	0.0342005	-4.8719	1.1256e-06	0.000159956
C3orf14	ST18	-0.152401	0.04378	-3.48107	0.00050197	0.0214344
SYNPR	BACH2	0.185569	0.0554423	3.34706	0.000820322	0.0305949
SYNPR	E2F2	-0.155906	0.0306703	-5.0833	3.78962e-07	6.18545e-05
SYNPR	GLI3	-0.172418	0.0436951	-3.94593	8.01394e-05	0.00522658
SYNPR	HOPX	-0.221406	0.0507091	-4.3662	1.27949e-05	0.00121814
SYNPR	PAX6	-0.179746	0.0496083	-3.62331	0.000292585	0.0142419
PRICKLE2	FOXN4	-0.0662352	0.0166494	-3.97823	7.00148e-05	0.004712
TMF1	SOX5	0.168065	0.0501941	3.3483	0.000816672	0.0304836
ARL6IP5	E2F2	-0.163035	0.0375463	-4.34223	1.42703e-05	0.00133097
ARL6IP5	FOXN4	-0.13965	0.0406389	-3.43636	0.000592448	0.0241785
ARL6IP5	LHX2	-0.192087	0.0497351	-3.86221	0.000113212	0.00688425
ARL6IP5	ST18	-0.152136	0.048063	-3.16534	0.00155455	0.0482022
FOXP1	BACH2	0.236814	0.0647604	3.65677	0.000256976	0.0129305
FOXP1	BCL11B	-0.23455	0.0671373	-3.49359	0.000479037	0.0207323
FOXP1	E2F2	-0.208924	0.035825	-5.83179	5.68725e-09	1.56195e-06
FOXP1	FOXN4	0.184478	0.0387758	4.75757	1.99218e-06	0.000259762
FOXP1	GLI3	-0.330332	0.0510389	-6.47216	1.0204e-10	4.24736e-08
FOXP1	HOPX	-0.336922	0.0592317	-5.6882	1.32702e-08	3.40022e-06
FOXP1	LHX2	-0.157716	0.0474549	-3.32348	0.000892827	0.032579
FOXP1	MYT1L	-0.231621	0.0583314	-3.97077	7.22395e-05	0.00482983
FOXP1	PAX6	-0.298503	0.057946	-5.1514	2.6445e-07	4.55549e-05
FOXP1	SOX5	-0.226488	0.0485805	-4.66213	3.17804e-06	0.000382323
GPR27	GLI3	-0.172278	0.0360776	-4.7752	1.82575e-06	0.000242543
GPR27	MEIS1	-0.164061	0.0511709	-3.20614	0.00135035	0.0437232
GPR27	SOX5	-0.124049	0.0343398	-3.6124	0.000305147	0.0146858
GPR27	ST18	-0.109713	0.0324164	-3.38447	0.000716422	0.027723
GPR27	TBR1	-0.11823	0.0372776	-3.17161	0.00152142	0.0474128
RYBP	LHX2	-0.176748	0.0477222	-3.70368	0.00021386	0.011279
PDZRN3	E2F2	0.161402	0.0220323	7.32572	2.59686e-13	1.90568e-10
PDZRN3	FOXN4	0.0865462	0.023847	3.62922	0.000285969	0.0140165
PDZRN3	HOPX	0.256292	0.0364274	7.03569	2.13887e-12	1.28655e-09
PDZRN3	LHX2	0.255389	0.0291847	8.75079	2.53286e-18	4.11221e-15
PDZRN3	NEUROD1	0.147337	0.0427834	3.44378	0.000576454	0.0236485
PDZRN3	NEUROD6	0.12911	0.038666	3.33912	0.000844125	0.0311784
PDZRN3	SOX5	0.142271	0.0298769	4.7619	1.94995e-06	0.000255527
PDZRN3	ST18	0.114739	0.0282035	4.06825	4.78013e-05	0.0035225
PDZRN3	ZEB2	0.161612	0.0394068	4.10112	4.15039e-05	0.00313475
ROBO2	E2F2	-0.198958	0.0339681	-5.8572	4.88511e-09	1.37037e-06
ROBO2	GLI3	-0.19462	0.0483934	-4.02163	5.83043e-05	0.00409985
ROBO2	HOPX	-0.186679	0.0561615	-3.32397	0.000891274	0.0325399
ROBO2	LHX2	-0.153261	0.0449952	-3.40617	0.000661914	0.02616
ROBO2	MEIS1	-0.297607	0.0686392	-4.33581	1.46922e-05	0.00136133
ROBO2	MYT1L	-0.241834	0.0553078	-4.37252	1.24307e-05	0.00119159
ROBO2	SOX5	-0.238995	0.0460624	-5.18851	2.1695e-07	3.84424e-05
ROBO2	SOX9	-0.287993	0.0835924	-3.44521	0.000573419	0.02358
ROBO2	ST18	-0.1695	0.0434824	-3.89811	9.77011e-05	0.00613214
ROBO1	GLI3	-0.234938	0.0474924	-4.94686	7.68887e-07	0.00011487
ROBO1	SOX1	-0.296905	0.0791723	-3.75011	0.000177947	0.00974512
ROBO1	SOX5	-0.240842	0.0452048	-5.3278	1.01994e-07	2.01636e-05
CADM2	E2F2	0.146651	0.0294978	4.97161	6.77188e-07	0.000102506
EPHA3	E2F2	0.102931	0.0217436	4.73383	2.23938e-06	0.000286497
EPHA3	LHX2	0.106032	0.0288023	3.68136	0.000233456	0.0120072
EPHA3	MEIS1	0.14823	0.0439373	3.37366	0.000745129	0.0285508
EPHA3	SOX5	0.116581	0.0294854	3.95386	7.75334e-05	0.00509648
MTRNR2L12	FOXN4	0.173078	0.0450866	3.83878	0.000124555	0.00742153
MTRNR2L12	NEUROD6	-0.247898	0.0731041	-3.39103	0.000699534	0.0272562
DCBLD2	E2F2	0.11163	0.0274782	4.06248	4.89975e-05	0.00358702
CMSS1	E2F2	-0.113255	0.0286295	-3.95588	7.68837e-05	0.00505904
TOMM70	HOPX	-0.164841	0.0434309	-3.79547	0.000148402	0.00845945
ZBTB11	BACH2	0.149148	0.0460656	3.23774	0.00120951	0.0407464
DZIP3	E2F2	-0.0915543	0.0287855	-3.18057	0.00147519	0.0464536
DZIP3	FOXN4	-0.120743	0.0311564	-3.87537	0.000107274	0.00660862
NECTIN3	SOX5	0.0857427	0.0205236	4.17777	2.97369e-05	0.0024012
PLCXD2	ZEB2	0.0775926	0.0229185	3.38558	0.000713535	0.0276463
TAGLN3	E2F2	0.240637	0.0394989	6.09225	1.16247e-09	3.82886e-07
TAGLN3	LHX2	0.171997	0.0523216	3.28731	0.00101567	0.0359026
TAGLN3	SOX5	0.193735	0.0535625	3.61698	0.000299813	0.0144785
TAGLN3	ST18	0.167623	0.0505625	3.31517	0.000919765	0.0332886
CD200	FOXN4	-0.13423	0.0357813	-3.75139	0.000177045	0.00970732
ZBTB20	FOXN4	0.394658	0.0465022	8.48686	2.48708e-17	3.33051e-14
ZBTB20	LHX2	0.201566	0.0569108	3.5418	0.000399574	0.0180111
ZBTB20	MEIS1	0.284197	0.0868162	3.27355	0.00106638	0.0371864
ZBTB20	PAX6	-0.240103	0.0694922	-3.4551	0.000552817	0.0229457
ZBTB20	ST18	0.306777	0.0549974	5.57803	2.50836e-08	5.89223e-06
ZBTB20	TBR1	0.289895	0.063245	4.58368	4.63483e-06	0.000523953
ZBTB20	ZEB2	0.356974	0.0768441	4.64543	3.44546e-06	0.000409394
GAP43	BCL11B	-0.230461	0.0722469	-3.18991	0.00142843	0.0453941
GAP43	E2F2	-0.240215	0.0385515	-6.231	4.85843e-10	1.71091e-07
GAP43	FOXN4	-0.251702	0.0417269	-6.03212	1.68687e-09	5.28111e-07
GAP43	GLI3	-0.20917	0.0549233	-3.80839	0.000140874	0.00814234
GAP43	HOPX	-0.245059	0.0637397	-3.84468	0.000121604	0.00729305
GAP43	LHX2	-0.283236	0.0510666	-5.54641	3.00477e-08	6.90796e-06
GAP43	NEUROD6	-0.246963	0.0676567	-3.65024	0.000263589	0.013178
GAP43	PAX6	-0.288869	0.0623561	-4.63258	3.66598e-06	0.000427022
GAP43	SOX1	-0.361942	0.0915601	-3.95305	7.77949e-05	0.00510635
GAP43	SOX5	-0.29917	0.0522778	-5.7227	1.08453e-08	2.8343e-06
GAP43	TBR1	-0.25404	0.0567503	-4.47645	7.6898e-06	0.000801001
GAP43	ZEB2	-0.322387	0.0689529	-4.67547	2.97876e-06	0.000364809
LSAMP	E2F2	-0.152663	0.0441324	-3.45919	0.000544494	0.022672
LSAMP	GLI3	-0.236838	0.0628743	-3.76684	0.000166457	0.00925962
LSAMP	LHX2	-0.246929	0.0584592	-4.22396	2.42592e-05	0.00204813
LSAMP	MYT1L	-0.334274	0.0718578	-4.65188	3.33966e-06	0.000398112
LSAMP	SOX1	-0.399227	0.104815	-3.80889	0.000140593	0.00812895
LSAMP	SOX5	-0.288468	0.0598458	-4.82018	1.45952e-06	0.000200122
LSAMP	SOX9	-0.435112	0.108606	-4.00633	6.22023e-05	0.00430409
COX17	E2F2	-0.141606	0.0346624	-4.0853	4.44309e-05	0.00331353
COX17	FOXN4	-0.152326	0.0375174	-4.06013	4.94915e-05	0.00361309
GSK3B	MEIS1	-0.229592	0.0700662	-3.27679	0.00105424	0.0369034
FAM162A	GLI3	0.154629	0.0403955	3.82788	0.000130191	0.00768247
HACD2	SOX9	-0.169128	0.0505161	-3.348	0.000817557	0.0305104
CCDC14	FOXN4	0.145309	0.0350111	4.15037	3.35227e-05	0.0026452
CHCHD6	E2F2	-0.152262	0.0343623	-4.43108	9.49557e-06	0.000952986
TMCC1	E2F2	-0.0890286	0.0278417	-3.19767	0.00139059	0.0445699
TMCC1	SOX5	-0.121515	0.0377548	-3.21853	0.00129343	0.042533
NUDT16	GLI3	0.0653667	0.0180803	3.61535	0.000301701	0.0145547
MRPL3	E2F2	-0.123087	0.0313458	-3.92676	8.67899e-05	0.00557525
SRPRB	BCL11B	0.115804	0.0358513	3.23012	0.00124218	0.0415008
RAB6B	FOXN4	-0.124205	0.0342686	-3.62445	0.000291291	0.0142081
PIK3CB	BACH2	0.0936141	0.0292282	3.20286	0.00136577	0.044067
RBP1	BCL11B	0.135622	0.0383842	3.53327	0.000412661	0.0185012
RBP1	GLI3	0.0920588	0.0291804	3.15482	0.00161165	0.0494107
RBP1	SOX1	0.169787	0.0486452	3.49032	0.000484933	0.0208987
RBP1	ZEB2	0.135048	0.0366342	3.6864	0.000228883	0.0118318
ZBTB38	BCL11B	-0.229541	0.0594837	-3.85889	0.00011476	0.00696227
ZBTB38	MYT1L	-0.210457	0.0516817	-4.07217	4.70058e-05	0.00347729
ZBTB38	TBR1	-0.161496	0.0467248	-3.45634	0.000550291	0.0228512
ZBTB38	ZFPM2	-0.247844	0.0691784	-3.58267	0.000342027	0.016081
TFDP2	NEUROD1	0.2266	0.0603735	3.7533	0.000175701	0.00965669
TFDP2	ST18	0.128255	0.0397992	3.22256	0.00127537	0.0421814
PCOLCE2	SOX5	-0.058015	0.0181584	-3.19494	0.0014038	0.044838
CHST2	GLI3	-0.100914	0.0278118	-3.62846	0.00028681	0.01404
CHST2	LHX2	-0.0896376	0.0258588	-3.46642	0.000530091	0.0222491
ZIC1	BCL11B	0.0883052	0.0253469	3.48386	0.000496761	0.0212835
ZIC1	MYT1L	0.113383	0.0220224	5.14856	2.68468e-07	4.61171e-05
ZIC1	SOX5	0.108828	0.018341	5.9336	3.08135e-09	9.0885e-07
PFN2	BCL11B	0.293188	0.0751986	3.89885	9.74044e-05	0.00611561
PFN2	LHX2	0.271703	0.0531529	5.11173	3.26291e-07	5.42714e-05
PFN2	SOX1	0.332002	0.0953008	3.48373	0.000496999	0.0212887
PFN2	ZFPM2	0.313901	0.0874545	3.58931	0.000333452	0.0157703
TSC22D2	E2F2	0.10262	0.02814	3.64676	0.00026718	0.0133126
TSC22D2	GLI3	0.127334	0.0400903	3.17617	0.00149772	0.0469456
TSC22D2	LHX2	0.119406	0.0372751	3.20336	0.00136342	0.0440144
TSC22D2	ST18	0.126644	0.0360219	3.51575	0.00044083	0.0194224
SERP1	GLI3	0.234162	0.049689	4.71256	2.48571e-06	0.000314069
SERP1	HOPX	0.185458	0.0576651	3.21612	0.00130432	0.0427215
SERP1	NEUROD6	0.213783	0.0612088	3.49268	0.000480674	0.0207737
P2RY1	BACH2	0.132444	0.0337558	3.9236	8.79326e-05	0.00563272
P2RY1	BCL11B	-0.133163	0.0349948	-3.80521	0.000142691	0.0082166
P2RY1	E2F2	-0.117363	0.0186735	-6.28499	3.44273e-10	1.26574e-07
P2RY1	GLI3	-0.168694	0.0266036	-6.341	2.40094e-10	9.1766e-08
P2RY1	HOPX	-0.120048	0.0308741	-3.88831	0.000101725	0.00632409
P2RY1	LHX2	-0.0807793	0.0247355	-3.26572	0.00109625	0.0379825
P2RY1	MYT1L	-0.104845	0.0304048	-3.44831	0.000566889	0.0233869
P2RY1	PAX6	-0.111572	0.0302039	-3.69397	0.000222188	0.011577
P2RY1	SOX5	-0.135475	0.0253222	-5.35005	9.02546e-08	1.81359e-05
P2RY1	TBR1	-0.0974974	0.0274886	-3.54684	0.00039202	0.0177449
PLCH1	SOX9	0.123265	0.0335796	3.67084	0.000243257	0.0123726
SSR3	ZEB2	-0.206554	0.052677	-3.92114	8.8833e-05	0.0056785
CCNL1	LHX2	0.154052	0.0449551	3.4268	0.00061368	0.0248369
CCNL1	SOX5	0.201035	0.0460213	4.3683	1.26727e-05	0.00120901
RSRC1	E2F2	-0.090561	0.0286228	-3.16395	0.00156203	0.0483657
RSRC1	MYT1L	-0.156575	0.0466045	-3.35965	0.000783905	0.0296019
BCHE	LHX2	0.091727	0.0261285	3.51061	0.000449432	0.0197174
BCHE	PAX6	0.109149	0.0319048	3.42109	0.000626692	0.0252299
BCHE	SOX5	0.10901	0.0267482	4.07543	4.63543e-05	0.00343325
BCHE	ST18	0.0949663	0.0252501	3.76103	0.000170366	0.00943417
SERPINI1	FOXN4	-0.119839	0.0210278	-5.69906	1.24553e-08	3.20485e-06
SERPINI1	GLI3	-0.111117	0.027678	-4.01464	6.00563e-05	0.00419251
SERPINI1	MYT1L	-0.100486	0.0316327	-3.17666	0.00149523	0.0468915
SERPINI1	SOX9	-0.160753	0.0478097	-3.36235	0.000776285	0.0294008
GOLIM4	SOX1	0.205061	0.0471736	4.34695	1.39673e-05	0.00130804
GOLIM4	ZFPM2	0.176416	0.0432897	4.07523	4.63932e-05	0.00343475
SLC7A14	E2F2	-0.0394623	0.0112272	-3.51489	0.00044226	0.019476
SLC7A14	FOXN4	-0.0399054	0.0121519	-3.28388	0.00102808	0.0362574
TNIK	FOXN4	-0.104344	0.0294148	-3.54734	0.000391275	0.0177243
FNDC3B	TBR1	-0.0766832	0.0221618	-3.46015	0.000542573	0.0226434
TBL1XR1	ST18	0.193567	0.0458029	4.22607	2.40327e-05	0.00203181
ZMAT3	HOPX	0.15318	0.0460285	3.32793	0.000878699	0.0322175
ZMAT3	NEUROD6	0.181934	0.0488571	3.72379	0.000197541	0.0105929
GNB4	HES1	-0.148514	0.0461371	-3.21898	0.00129139	0.0425194
GNB4	TBR1	-0.118189	0.0344493	-3.4308	0.000604721	0.0245536
ACTL6A	SOX5	0.0856444	0.0270733	3.16343	0.00156481	0.0484114
ACTL6A	ST18	0.102316	0.0255569	4.00346	6.2961e-05	0.00434568
SOX2	BCL11B	0.836576	0.0963823	8.67977	4.71424e-18	7.14773e-15
SOX2	E2F2	0.527985	0.0514304	10.266	1.40177e-24	5.3577e-21
SOX2	FOXN4	0.447585	0.0556665	8.04048	1.01707e-15	1.10409e-12
SOX2	GLI3	0.386338	0.0732715	5.27269	1.37794e-07	2.59586e-05
SOX2	HES1	0.674393	0.101395	6.65115	3.09046e-11	1.46506e-08
SOX2	HOPX	0.664903	0.0850331	7.81935	5.95512e-15	5.63158e-12
SOX2	LHX2	0.769333	0.0681263	11.2927	2.32216e-29	1.42008e-25
SOX2	MEIS1	0.619276	0.103925	5.95886	2.64269e-09	7.98728e-07
SOX2	MYT1L	0.362686	0.0837405	4.33107	1.50117e-05	0.00138394
SOX2	NEUROD1	0.675866	0.0998701	6.76745	1.39891e-11	7.12899e-09
SOX2	NEUROD6	0.453554	0.0902586	5.02505	5.13707e-07	8.10358e-05
SOX2	PAX6	0.575509	0.0831873	6.91824	4.90929e-12	2.70468e-09
SOX2	SOX1	0.466023	0.122147	3.81526	0.000137021	0.00798534
SOX2	SOX5	0.74646	0.0697421	10.7031	1.46039e-26	6.86982e-23
SOX2	SOX9	0.709597	0.126566	5.60655	2.12951e-08	5.14731e-06
SOX2	ST18	0.947726	0.0658359	14.3953	1.98003e-46	4.03619e-42
SOX2	TBR1	0.290265	0.0757088	3.83397	0.000127015	0.00752652
SOX2	ZEB2	0.960868	0.0919879	10.4456	2.19763e-25	8.95948e-22
SOX2	ZFPM2	0.577771	0.112091	5.15449	2.6013e-07	4.49796e-05
MCF2L2	LHX2	-0.0565419	0.016501	-3.42658	0.000614166	0.0248405
KLHL24	E2F2	0.0998556	0.0314399	3.17608	0.00149823	0.0469491
KLHL24	GLI3	0.168333	0.0447916	3.75813	0.000172348	0.00950948
KLHL24	LHX2	0.144404	0.0416463	3.4674	0.000528163	0.0222087
AP2M1	E2F2	-0.134891	0.0380293	-3.54704	0.00039172	0.0177401
CAMK2N2	FOXN4	-0.157691	0.0326358	-4.83182	1.37692e-06	0.000190361
CAMK2N2	LHX2	-0.138168	0.0399407	-3.45933	0.000544226	0.0226715
MAP3K13	BCL11B	0.219793	0.0681414	3.22555	0.00126215	0.0419405
MAP3K13	E2F2	-0.313764	0.0363608	-8.62918	7.31704e-18	1.057e-14
MAP3K13	FOXN4	-0.200903	0.0393557	-5.10479	3.38452e-07	5.60401e-05
TMEM41A	SOX5	0.0783443	0.0226009	3.46642	0.000530092	0.0222491
SST	FOXN4	-0.315985	0.0631521	-5.00355	5.74284e-07	8.91356e-05
SST	NEUROD1	-0.359702	0.1133	-3.17478	0.00150493	0.0470812
SST	PAX6	0.550695	0.0943736	5.83526	5.57033e-09	1.53213e-06
SST	TBR1	-0.313738	0.0858895	-3.65281	0.000260965	0.0130882
CEP19	E2F2	-0.0868308	0.0221088	-3.92743	8.65476e-05	0.00556587
CEP19	HOPX	-0.145992	0.0365539	-3.99387	6.55583e-05	0.00448446
CEP19	SOX5	-0.100391	0.0299807	-3.34852	0.000816039	0.0304661
PAK2	SOX1	0.287283	0.0908182	3.16327	0.00156563	0.0484155
LETM1	SOX9	-0.180147	0.0559881	-3.21758	0.00129767	0.0426116
C4orf48	E2F2	-0.122018	0.0373703	-3.26511	0.0010986	0.0380497
MXD4	E2F2	0.100336	0.0278825	3.59853	0.000321865	0.0153057
MXD4	FOXN4	0.148915	0.0301791	4.93439	8.19519e-07	0.00012144
MXD4	MYT1L	0.168982	0.0453992	3.72213	0.000198842	0.0106478
MXD4	SOX5	0.16643	0.0378101	4.40173	1.08723e-05	0.00106836
MXD4	ZFPM2	0.293955	0.060769	4.83725	1.33997e-06	0.000186236
MFSD10	TBR1	-0.101333	0.0318447	-3.18211	0.00146742	0.0462883
RGS12	FOXN4	0.120283	0.0290619	4.13886	3.52457e-05	0.00276806
LRPAP1	E2F2	-0.151771	0.0308276	-4.9232	8.6766e-07	0.000126938
LRPAP1	ST18	-0.168454	0.0394624	-4.26873	1.98758e-05	0.00173556
NSG1	GLI3	-0.183542	0.0554786	-3.30834	0.000942466	0.0338896
NSG1	HOPX	-0.240063	0.064384	-3.72862	0.000193802	0.0104372
NSG1	LHX2	-0.217632	0.0515828	-4.21908	2.47886e-05	0.00208324
NSG1	MYT1L	-0.227571	0.0634053	-3.58915	0.000333652	0.0157722
NSG1	NEUROD6	-0.268396	0.0683406	-3.92732	8.65855e-05	0.00556587
NSG1	PAX6	-0.265708	0.0629864	-4.21849	2.48531e-05	0.00208675
NSG1	SOX5	-0.276531	0.0528063	-5.23672	1.67433e-07	3.07873e-05
NSG1	ZFPM2	-0.349211	0.0848711	-4.11461	3.91555e-05	0.00299936
CRMP1	BACH2	-0.247045	0.0680508	-3.6303	0.000284779	0.0139769
CRMP1	BCL11B	-0.24544	0.0705485	-3.47902	0.000505811	0.0215304
CRMP1	E2F2	-0.179588	0.0376452	-4.77053	1.86848e-06	0.000246435
CRMP1	FOXN4	-0.15872	0.0407459	-3.89536	9.88164e-05	0.006181
CRMP1	GLI3	-0.200129	0.0536322	-3.73152	0.000191589	0.0103471
CRMP1	HOPX	-0.245767	0.0622412	-3.94863	7.92453e-05	0.00517932
CRMP1	SOX5	-0.22491	0.0510488	-4.40578	1.06715e-05	0.00105145
CRMP1	TBR1	-0.238076	0.0554162	-4.29614	1.75762e-05	0.0015724
PPP2R2C	E2F2	-0.0660875	0.0197427	-3.34743	0.000819234	0.0305605
PPP2R2C	MEIS1	-0.139194	0.0398941	-3.4891	0.000487148	0.0209843
PPP2R2C	SOX5	-0.0873266	0.0267721	-3.26185	0.00111132	0.0383456
LDB2	BCL11B	-0.180399	0.0478785	-3.76784	0.000165796	0.00923405
LDB2	E2F2	-0.17743	0.0255484	-6.94488	4.07071e-12	2.29407e-09
LDB2	GLI3	-0.18171	0.0363981	-4.9923	6.08671e-07	9.35232e-05
LDB2	HOPX	-0.189949	0.0422407	-4.49683	6.99042e-06	0.0007397
LDB2	LHX2	-0.120694	0.0338422	-3.56638	0.000363972	0.0168202
LDB2	PAX6	-0.191025	0.0413238	-4.62265	3.84545e-06	0.000445664
LDB2	SOX5	-0.172342	0.0346448	-4.97452	6.67101e-07	0.000101146
QDPR	LHX2	-0.115124	0.0331922	-3.46842	0.000526168	0.0221452
SLIT2	FOXN4	-0.0661281	0.0191768	-3.44833	0.000566836	0.0233869
KCNIP4	BACH2	-0.102398	0.0323702	-3.16334	0.00156526	0.0484155
KCNIP4	FOXN4	-0.0739673	0.0193819	-3.8163	0.000136443	0.00795923
KCNIP4	HOPX	-0.104952	0.0296067	-3.54488	0.000394939	0.017833
KCNIP4	SOX5	-0.0953498	0.0242828	-3.92664	8.68306e-05	0.00557576
KCNIP4	ZFPM2	-0.156537	0.0390277	-4.01093	6.10049e-05	0.00424742
RBPJ	BCL11B	0.281229	0.0736091	3.82057	0.000134104	0.00786282
RBPJ	E2F2	0.136157	0.0392784	3.46645	0.000530025	0.0222491
RBPJ	GLI3	0.374343	0.0559589	6.6896	2.38146e-11	1.14975e-08
RBPJ	LHX2	0.184322	0.0520294	3.54266	0.000398274	0.0179571
RBPJ	MYT1L	0.225857	0.0639543	3.53154	0.000415378	0.0186048
RBPJ	PAX6	0.272218	0.0635318	4.28475	1.84993e-05	0.0016356
RBPJ	SOX1	0.3473	0.0932864	3.72294	0.000198206	0.0106169
RBPJ	SOX5	0.35611	0.0532635	6.68583	2.44331e-11	1.17466e-08
RBPJ	SOX9	0.305876	0.0966608	3.16442	0.00155946	0.048303
UGDH	HOPX	0.0861731	0.0268247	3.21245	0.00132105	0.043071
UCHL1	BCL11B	-0.277329	0.0690197	-4.01811	5.91803e-05	0.00414717
UCHL1	E2F2	-0.227753	0.0368295	-6.18398	6.54329e-10	2.23129e-07
UCHL1	FOXN4	-0.242805	0.039863	-6.091	1.17159e-09	3.84507e-07
UCHL1	GLI3	-0.297361	0.05247	-5.66726	1.49909e-08	3.76228e-06
UCHL1	HOPX	-0.31528	0.0608925	-5.17766	2.29917e-07	4.03256e-05
UCHL1	LHX2	-0.27225	0.0487855	-5.58055	2.47241e-08	5.82271e-06
UCHL1	MEIS1	-0.286013	0.0744212	-3.84317	0.000122355	0.00732137
UCHL1	MYT1L	-0.245816	0.0599669	-4.0992	4.18494e-05	0.00315832
UCHL1	NEUROD1	-0.310185	0.0715173	-4.3372	1.46e-05	0.0013562
UCHL1	NEUROD6	-0.335044	0.0646345	-5.18368	2.22635e-07	3.92798e-05
UCHL1	PAX6	-0.257894	0.0595707	-4.32921	1.5139e-05	0.00139288
UCHL1	SOX5	-0.340559	0.0499426	-6.81901	9.80299e-12	5.15317e-09
UCHL1	ZEB2	-0.270803	0.0658728	-4.111	3.97716e-05	0.00303262
UCHL1	ZFPM2	-0.401417	0.0802686	-5.00093	5.82141e-07	9.02023e-05
LIMCH1	GLI3	0.0885051	0.0280288	3.15765	0.00159611	0.0490737
GABRA2	BCL11B	-0.216903	0.0591874	-3.66469	0.000249172	0.0126126
GABRA2	E2F2	-0.113974	0.0315829	-3.60872	0.000309503	0.014872
GABRA2	FOXN4	-0.120104	0.0341842	-3.51342	0.000444717	0.019556
GABRA2	GLI3	-0.318378	0.0449953	-7.0758	1.60563e-12	9.81897e-10
GABRA2	MYT1L	-0.193813	0.0514242	-3.76891	0.000165089	0.0092083
GABRB1	E2F2	-0.0498542	0.0147496	-3.38004	0.000728065	0.0280729
GABRB1	FOXN4	-0.0673932	0.0159645	-4.22145	2.45306e-05	0.00206534
GABRB1	GLI3	-0.073414	0.0210134	-3.49368	0.000478875	0.0207301
GABRB1	LHX2	-0.073659	0.0195378	-3.77008	0.00016432	0.00917347
GABRB1	PAX6	-0.0869199	0.0238571	-3.64336	0.000270731	0.0134517
GABRB1	SOX1	-0.132871	0.0350304	-3.79303	0.000149869	0.00852822
GABRB1	TBR1	-0.0961532	0.0217124	-4.4285	9.6094e-06	0.000961254
GABRB1	ZEB2	-0.097574	0.026381	-3.69865	0.00021814	0.0114277
OCIAD1	E2F2	-0.147156	0.0372561	-3.94985	7.88433e-05	0.00516408
OCIAD1	FOXN4	-0.15496	0.0403248	-3.84279	0.000122542	0.00732778
OCIAD2	E2F2	-0.120963	0.0335734	-3.60296	0.000316443	0.0151116
OCIAD2	FOXN4	-0.125816	0.0363387	-3.46233	0.000538204	0.0225174
CEP135	NEUROD1	-0.0994801	0.0311445	-3.19415	0.00140764	0.0449356
EPHA5	E2F2	0.315105	0.0315293	9.99405	2.18759e-23	6.91958e-20
EPHA5	FOXN4	0.135536	0.0341262	3.97161	7.19865e-05	0.00481643
EPHA5	HOPX	0.439866	0.0521293	8.43798	3.769e-17	5.01059e-14
EPHA5	LHX2	0.322126	0.0417647	7.71288	1.37136e-14	1.25795e-11
EPHA5	PAX6	0.237835	0.0509977	4.66363	3.15495e-06	0.000380044
EPHA5	SOX5	0.224361	0.0427553	5.24757	1.57893e-07	2.92892e-05
EPHA5	ST18	0.217063	0.0403606	5.3781	7.73082e-08	1.60441e-05
CENPC	SOX5	0.114774	0.0339187	3.38379	0.000718195	0.0277682
RUFY3	E2F2	-0.120573	0.0376955	-3.19861	0.00138604	0.0444861
SLC4A4	FOXN4	0.0494727	0.0137594	3.59556	0.000325561	0.0154574
CDKL2	E2F2	-0.104916	0.0229199	-4.57751	4.77326e-06	0.000537106
CDKL2	FOXN4	-0.0866265	0.0248078	-3.49191	0.000482055	0.0208138
CDKL2	GLI3	-0.128159	0.0326534	-3.92483	8.74875e-05	0.00561205
CDKL2	HOPX	-0.128431	0.037895	-3.38912	0.0007044	0.0273791
CDKL2	SOX5	-0.158228	0.0310806	-5.09089	3.64137e-07	5.98072e-05
SCARB2	FOXN4	-0.134993	0.0370801	-3.64059	0.000273657	0.0135579
CCNG2	FOXN4	0.123182	0.0355338	3.46663	0.000529681	0.0222491
RASGEF1B	GLI3	0.0647622	0.0175256	3.69529	0.000221037	0.0115367
HNRNPD	FOXN4	0.160305	0.042212	3.79761	0.00014713	0.00840886
HNRNPD	LHX2	0.190355	0.0516602	3.68475	0.000230371	0.0118958
HNRNPDL	E2F2	0.231028	0.0388137	5.95223	2.75163e-09	8.22174e-07
HNRNPDL	FOXN4	0.194948	0.0420106	4.64045	3.52939e-06	0.000416146
HNRNPDL	LHX2	0.211679	0.0514139	4.11716	3.87249e-05	0.00297881
HNRNPDL	ST18	0.236208	0.0496853	4.75407	2.02689e-06	0.000262794
HNRNPDL	ZEB2	0.279638	0.0694218	4.0281	5.67272e-05	0.00401977
ENOPH1	E2F2	-0.10952	0.0292772	-3.74081	0.00018465	0.0100613
ENOPH1	MEIS1	-0.206884	0.0591603	-3.49701	0.000472949	0.020522
TMEM150C	ZFPM2	0.0890527	0.0278082	3.20239	0.00136804	0.0441092
SCD5	E2F2	-0.114595	0.03329	-3.44233	0.000579553	0.02375
SCD5	SOX5	-0.167984	0.0451429	-3.72115	0.000199614	0.0106796
SCD5	ST18	-0.14625	0.0426145	-3.43194	0.000602184	0.0244688
COQ2	E2F2	-0.0409218	0.0124553	-3.28549	0.00102225	0.0360882
COQ2	GLI3	-0.0651522	0.0177448	-3.67163	0.000242512	0.0123593
MAPK10	E2F2	0.149779	0.0389209	3.8483	0.000119824	0.0072075
MAPK10	FOXN4	0.160746	0.0421267	3.81578	0.000136732	0.00797356
MAPK10	HOPX	0.325114	0.0643504	5.05224	4.45879e-07	7.11363e-05
MAPK10	LHX2	0.273351	0.0515559	5.30204	1.17439e-07	2.26318e-05
MAPK10	PAX6	0.211327	0.0629536	3.35686	0.000791829	0.0297682
MAPK10	SOX5	0.187199	0.0527787	3.54687	0.000391968	0.0177449
MAPK10	ST18	0.200713	0.0498226	4.02855	5.6618e-05	0.00401513
MAPK10	ZEB2	0.306818	0.0696136	4.40745	1.059e-05	0.00104622
PPM1K	E2F2	-0.125948	0.0350962	-3.58866	0.000334287	0.0157981
PPM1K	FOXN4	-0.216451	0.0379869	-5.69803	1.25306e-08	3.2197e-06
PPM1K	LHX2	-0.158196	0.0464895	-3.40282	0.000670061	0.0264194
PPM1K	NEUROD6	-0.201755	0.0615927	-3.27563	0.00105854	0.0369906
PPM1K	SOX5	-0.162315	0.0475922	-3.41053	0.00065143	0.0258571
PPM1K	TBR1	-0.190874	0.0516638	-3.69455	0.000221683	0.0115621
NAP1L5	FOXN4	-0.113473	0.026319	-4.31146	1.64035e-05	0.00149349
NAP1L5	SOX5	-0.107517	0.0329739	-3.26067	0.00111592	0.0384395
FAM13A	SOX5	0.0895132	0.0225458	3.97028	7.239e-05	0.00483461
GPRIN3	BCL11B	-0.140139	0.0357633	-3.91851	8.98085e-05	0.00572093
GPRIN3	FOXN4	-0.0836827	0.0206554	-4.05136	5.13806e-05	0.00371113
GPRIN3	GLI3	-0.102509	0.0271879	-3.77039	0.000164112	0.00917087
GPRIN3	LHX2	-0.0846571	0.0252787	-3.34894	0.000814781	0.0304377
GPRIN3	PAX6	-0.0972506	0.0308672	-3.15061	0.00163503	0.0499638
GPRIN3	ST18	-0.0945855	0.0244289	-3.87187	0.000108823	0.00667492
SNCA	BACH2	-0.235876	0.0686419	-3.43632	0.000592537	0.0241785
SNCA	BCL11B	-0.378805	0.0711612	-5.3232	1.046e-07	2.04584e-05
SNCA	E2F2	-0.262304	0.0379722	-6.90778	5.28264e-12	2.86732e-09
SNCA	FOXN4	-0.177663	0.0410998	-4.32271	1.55909e-05	0.00142873
SNCA	GLI3	-0.281954	0.054098	-5.21191	1.91371e-07	3.44881e-05
SNCA	HES1	-0.354996	0.0748621	-4.742	2.15116e-06	0.000276949
SNCA	HOPX	-0.260777	0.0627818	-4.15371	3.30385e-05	0.00261711
SNCA	LHX2	-0.255058	0.0502992	-5.07081	4.0462e-07	6.56045e-05
SNCA	MEIS1	-0.249789	0.0767304	-3.25542	0.00113676	0.0389667
SNCA	MYT1L	-0.268768	0.0618275	-4.34707	1.39601e-05	0.00130803
SNCA	NEUROD6	-0.348468	0.06664	-5.22912	1.74437e-07	3.18429e-05
SNCA	PAX6	-0.400787	0.061419	-6.52545	7.17345e-11	3.10387e-08
SNCA	SOX1	-0.302784	0.0901841	-3.3574	0.000790294	0.0297356
SNCA	SOX5	-0.267558	0.0514922	-5.19608	2.08331e-07	3.72156e-05
SNCA	SOX9	-0.355354	0.0934463	-3.80276	0.00014411	0.00828239
SNCA	ST18	-0.284816	0.0486081	-5.85943	4.82013e-09	1.35421e-06
SNCA	TBR1	-0.29263	0.0558975	-5.23511	1.68888e-07	3.09679e-05
SNCA	ZEB2	-0.259447	0.0679167	-3.82008	0.000134375	0.00787367
SNCA	ZFPM2	-0.296351	0.0827591	-3.58089	0.000344366	0.0161622
CCSER1	GLI3	-0.202351	0.0497936	-4.06379	4.87231e-05	0.00357836
GRID2	FOXN4	-0.0734792	0.0218423	-3.36408	0.000771449	0.0292895
PPP3CA	GLI3	-0.245575	0.0505826	-4.85494	1.22601e-06	0.000172356
PPP3CA	HOPX	-0.199205	0.0587021	-3.3935	0.000693265	0.0270348
PPP3CA	PAX6	-0.19411	0.0574279	-3.38007	0.000727979	0.0280729
PPP3CA	SOX5	-0.161029	0.0481461	-3.3446	0.000827631	0.0307924
CISD2	MYT1L	0.138105	0.042705	3.23393	0.00122574	0.041118
CXXC4	SOX5	-0.215405	0.0484172	-4.44893	8.74125e-06	0.000888952
TET2	FOXN4	0.108216	0.0311101	3.47847	0.000506843	0.0215508
TET2	LHX2	0.120797	0.0380734	3.17273	0.00151559	0.0473163
MCUB	LHX2	0.0632494	0.0188255	3.35978	0.000783537	0.029596
MCUB	MEIS1	0.0939365	0.0287179	3.27101	0.00107597	0.0374498
MCUB	MYT1L	0.100977	0.0231402	4.36373	1.29399e-05	0.00122749
MCUB	SOX1	0.107384	0.0337532	3.18144	0.00147081	0.0463622
MCUB	SOX5	0.12041	0.019272	6.24795	4.36176e-10	1.55827e-07
AP1AR	E2F2	-0.106399	0.0244652	-4.349	1.38382e-05	0.0012986
ANK2	E2F2	-0.132404	0.0387332	-3.41837	0.000632981	0.0253884
ANK2	GLI3	-0.256	0.0551822	-4.63917	3.55122e-06	0.000418169
ANK2	HOPX	-0.214296	0.0640401	-3.34628	0.000822633	0.0306686
ANK2	MYT1L	-0.204347	0.0630667	-3.24018	0.0011992	0.0405315
ANK2	NEUROD6	-0.230484	0.0679756	-3.39068	0.000700413	0.0272678
ANK2	PAX6	-0.298275	0.06265	-4.76097	1.95897e-06	0.000256525
ANK2	SOX1	-0.31848	0.0919916	-3.46206	0.000538739	0.0225193
ANK2	SOX5	-0.227755	0.0525242	-4.33618	1.46676e-05	0.00135973
PDE5A	BACH2	0.152688	0.0446406	3.42038	0.000628318	0.0252677
PDE5A	HOPX	-0.163347	0.0408296	-4.00071	6.36957e-05	0.0043819
PDE5A	PAX6	-0.128732	0.0399433	-3.22288	0.00127395	0.0421572
PDE5A	TBR1	0.118747	0.0363524	3.26654	0.00109309	0.0378945
ANXA5	PAX6	0.0708316	0.022126	3.20128	0.00137329	0.0441929
KIAA1109	E2F2	-0.120209	0.0333025	-3.60961	0.00030845	0.0148253
FGF2	SOX5	0.0583474	0.0177972	3.27845	0.00104804	0.0367705
ANKRD50	E2F2	0.0970674	0.0268989	3.60861	0.00030964	0.0148736
HSPA4L	GLI3	0.12195	0.0383909	3.17653	0.00149588	0.0468958
PGRMC2	SOX5	0.141814	0.036266	3.91038	9.28803e-05	0.00589002
JADE1	FOXN4	0.0944185	0.0234582	4.02497	5.74849e-05	0.00405935
PCDH10	GLI3	-0.115651	0.0356753	-3.24178	0.0011925	0.0403719
ELF2	E2F2	0.120246	0.0298461	4.02886	5.65436e-05	0.0040114
SCOC	E2F2	-0.190137	0.0362549	-5.24444	1.60587e-07	2.97289e-05
SCOC	FOXN4	-0.15134	0.0392411	-3.85666	0.00011581	0.00700743
SCOC	LHX2	-0.17049	0.0480245	-3.55008	0.000387233	0.0175802
SMARCA5	E2F2	0.193704	0.0385009	5.03115	4.97696e-07	7.89856e-05
SMARCA5	GLI3	0.211489	0.0548513	3.85568	0.000116272	0.00702844
SMARCA5	LHX2	0.179948	0.0509996	3.52842	0.000420296	0.0187473
SMARCA5	MEIS1	0.270512	0.0777988	3.47707	0.000509505	0.0216375
SMARCA5	ST18	0.186607	0.049285	3.78628	0.000153989	0.0087221
SMARCA5	ZEB2	0.27179	0.0688624	3.94685	7.98332e-05	0.00520846
DCLK2	FOXN4	0.140102	0.0365587	3.83225	0.000127906	0.00757203
TRIM2	BCL11B	-0.230611	0.0675406	-3.4144	0.000642252	0.0256091
TMEM131L	HOPX	0.107939	0.0331677	3.25435	0.00114105	0.0390992
TMEM131L	LHX2	0.126381	0.0265731	4.75596	2.00808e-06	0.000261094
TMEM131L	MYT1L	0.12184	0.0326635	3.73015	0.000192629	0.0103849
MAP9	LHX2	-0.16545	0.0504402	-3.28013	0.00104184	0.036609
MAP9	SOX5	-0.168126	0.0516366	-3.25594	0.00113467	0.0389169
GUCY1A1	BACH2	0.266962	0.0656092	4.06898	4.76537e-05	0.00351671
GUCY1A1	BCL11B	-0.238722	0.0680172	-3.50973	0.000450921	0.0197531
GUCY1A1	E2F2	-0.155552	0.0362945	-4.28584	1.84092e-05	0.00163157
GUCY1A1	FOXN4	0.165093	0.039284	4.20254	2.66673e-05	0.00221087
GUCY1A1	GLI3	-0.335216	0.0517078	-6.48288	9.5083e-11	3.98263e-08
GUCY1A1	HOPX	-0.27303	0.060008	-4.5499	5.44283e-06	0.000600085
GUCY1A1	MEIS1	-0.264524	0.0733403	-3.60681	0.000311795	0.0149391
GUCY1A1	MYT1L	-0.231489	0.0590959	-3.91719	9.03006e-05	0.00574828
GUCY1A1	PAX6	-0.281193	0.0587054	-4.78989	1.69736e-06	0.000227963
GUCY1A1	SOX5	-0.277175	0.0492172	-5.63168	1.84237e-08	4.53084e-06
GRIA2	E2F2	-0.341961	0.0432436	-7.90778	2.95383e-15	2.99398e-12
GRIA2	FOXN4	-0.334545	0.0468055	-7.14756	9.57526e-13	6.05751e-10
GRIA2	GLI3	-0.295325	0.0616081	-4.7936	1.66634e-06	0.000224289
GRIA2	HOPX	-0.397353	0.0714974	-5.55759	2.81922e-08	6.54701e-06
GRIA2	LHX2	-0.477688	0.0572819	-8.33924	8.667e-17	1.09658e-13
GRIA2	MEIS1	-0.305141	0.0873823	-3.49202	0.000481857	0.0208101
GRIA2	MYT1L	-0.245084	0.0704106	-3.48078	0.000502505	0.0214394
GRIA2	NEUROD6	-0.3122	0.0758912	-4.11378	3.92957e-05	0.00300759
GRIA2	SOX5	-0.334252	0.0586405	-5.70002	1.23856e-08	3.19139e-06
GRIA2	SOX9	-0.439774	0.106419	-4.13248	3.62363e-05	0.00283131
GRIA2	ST18	-0.191656	0.0553561	-3.46224	0.000538367	0.0225191
GRIA2	ZFPM2	-0.482742	0.094248	-5.12203	3.08997e-07	5.21035e-05
NPY1R	PAX6	-0.0824236	0.0245393	-3.35884	0.000786194	0.0296553
MSMO1	E2F2	-0.451052	0.0457406	-9.86108	8.17005e-23	2.49813e-19
MSMO1	HOPX	-0.335282	0.0756258	-4.43343	9.39273e-06	0.000945768
MSMO1	MEIS1	-0.419957	0.0924279	-4.54362	5.60708e-06	0.000614501
MSMO1	MYT1L	-0.347461	0.0744762	-4.6654	3.12803e-06	0.000378292
MSMO1	ST18	-0.287255	0.0585524	-4.90594	9.47353e-07	0.000136852
MSMO1	TBR1	-0.269566	0.067333	-4.00347	6.2958e-05	0.00434568
MSMO1	ZEB2	-0.316775	0.0818112	-3.87203	0.000108755	0.00667299
CPE	LHX2	-0.210564	0.0514326	-4.09399	4.28001e-05	0.00322071
HMGB2	GLI3	0.151884	0.0414696	3.66254	0.000251262	0.0127022
SCRG1	BCL11B	0.151227	0.0370153	4.08551	4.43894e-05	0.00331313
SCRG1	MEIS1	0.162938	0.0399122	4.08241	4.49854e-05	0.00334537
SCRG1	MYT1L	0.131526	0.0321603	4.08969	4.35991e-05	0.00326478
SCRG1	SOX5	0.11949	0.0267842	4.46119	8.25692e-06	0.000849111
FBXO8	GLI3	0.0944016	0.0203205	4.64563	3.44217e-06	0.000409268
FBXO8	MYT1L	0.0747013	0.0232239	3.21657	0.00130227	0.0427215
FBXO8	NEUROD1	0.0937069	0.0276972	3.38327	0.000719573	0.0278097
GPM6A	GLI3	-0.308617	0.0563407	-5.47769	4.43415e-08	9.78929e-06
GPM6A	LHX2	-0.182676	0.0523844	-3.48721	0.000490586	0.0210897
GPM6A	TBR1	-0.198718	0.0582148	-3.41353	0.000644304	0.0256686
ANKRD37	GLI3	0.0688061	0.0170388	4.0382	5.43424e-05	0.00388075
ANKRD37	SOX5	0.0762201	0.0162181	4.69971	2.64693e-06	0.000331122
CLPTM1L	E2F2	-0.0844938	0.0231416	-3.65117	0.000262639	0.0131434
LPCAT1	PAX6	-0.097239	0.0307441	-3.16285	0.00156789	0.0484658
NDUFS6	E2F2	-0.154149	0.0376085	-4.09878	4.1925e-05	0.00316005
NDUFS6	ST18	-0.164045	0.0481426	-3.40748	0.000658755	0.0260632
NDUFS6	TBR1	-0.22305	0.0553621	-4.02893	5.6526e-05	0.0040114
SRD5A1	SOX5	-0.111306	0.0332503	-3.3475	0.000819021	0.0305588
CMBL	SOX1	0.176009	0.0542244	3.24593	0.00117527	0.0399278
CTNND2	NEUROD1	-0.212702	0.0594503	-3.57781	0.000348445	0.0162827
CTNND2	SOX5	-0.132221	0.0415158	-3.18484	0.00145363	0.045959
ZNF622	LHX2	-0.123026	0.0384734	-3.19768	0.00139052	0.0445699
MYO10	GLI3	0.0859162	0.0232322	3.69815	0.000218562	0.0114466
MYO10	MYT1L	0.119786	0.0265516	4.51144	6.52665e-06	0.000698995
BASP1	E2F2	-0.129864	0.0261966	-4.95728	7.28896e-07	0.00010943
BASP1	HOPX	-0.27447	0.0433125	-6.33698	2.46419e-10	9.39874e-08
BASP1	LHX2	-0.156249	0.0347009	-4.50274	6.79905e-06	0.000723978
BASP1	NEUROD6	-0.164326	0.0459742	-3.57431	0.000353132	0.016443
BASP1	PAX6	-0.341159	0.0423723	-8.05146	9.30482e-16	1.01611e-12
BASP1	SOX5	-0.181251	0.0355239	-5.10221	3.43074e-07	5.6652e-05
BASP1	ZFPM2	-0.215243	0.0570946	-3.76994	0.000164408	0.00917347
DROSHA	TBR1	-0.112579	0.0297447	-3.78483	0.000154887	0.00876211
SUB1	E2F2	-0.133241	0.0364705	-3.65338	0.000260394	0.0130632
PLCXD3	LHX2	-0.0519291	0.0152175	-3.41246	0.000646852	0.0257199
PLCXD3	MYT1L	-0.0673915	0.0187053	-3.6028	0.00031663	0.0151116
PLCXD3	NEUROD1	-0.0792619	0.0223082	-3.55304	0.000382906	0.0174486
PLCXD3	PAX6	-0.0641092	0.0185817	-3.45012	0.000563097	0.0232721
PLCXD3	SOX5	-0.0620171	0.0155785	-3.98095	6.92194e-05	0.00467563
PLCXD3	ST18	-0.0583738	0.0147059	-3.96941	7.26537e-05	0.00484811
OXCT1	E2F2	-0.0761393	0.0217437	-3.50168	0.000464751	0.0202381
OXCT1	SOX1	-0.221214	0.0516413	-4.28366	1.85896e-05	0.00164201
OXCT1	TBR1	-0.121594	0.0320081	-3.79886	0.000146389	0.00837436
ZNF131	FOXN4	0.115221	0.0347885	3.31204	0.000930094	0.0335962
HMGCS1	BCL11B	-0.299349	0.0902539	-3.31674	0.000914617	0.0331379
HMGCS1	E2F2	-0.414048	0.0481602	-8.59729	9.64077e-18	1.35015e-14
HMGCS1	HOPX	-0.322089	0.0796263	-4.045	5.27921e-05	0.00378774
HMGCS1	LHX2	-0.292487	0.0637946	-4.58482	4.6097e-06	0.000523002
HMGCS1	MEIS1	-0.381285	0.0973173	-3.91796	9.0011e-05	0.00573184
HMGCS1	MYT1L	-0.386512	0.078416	-4.929	8.42394e-07	0.000124033
HMGCS1	NEUROD6	-0.277458	0.0845196	-3.28277	0.00103216	0.0363663
HMGCS1	SOX9	-0.402864	0.118518	-3.39918	0.000679035	0.0266586
HMGCS1	ST18	-0.279669	0.0616498	-4.53642	5.80141e-06	0.000629407
HMGCS1	TBR1	-0.237797	0.0708949	-3.35421	0.000799441	0.0299991
HMGCS1	ZEB2	-0.37919	0.0861389	-4.40207	1.08552e-05	0.00106725
HMGCS1	ZFPM2	-0.334336	0.104964	-3.18526	0.00145155	0.0459246
MOCS2	E2F2	-0.0905564	0.0241108	-3.75584	0.000173934	0.00957967
SNX18	SOX1	0.125336	0.0391151	3.20429	0.00135903	0.0439422
IL6ST	E2F2	-0.0572758	0.0179417	-3.19233	0.0014165	0.0451636
IL6ST	GLI3	-0.101144	0.025561	-3.95697	7.65329e-05	0.00504156
MAP3K1	PAX6	0.0687482	0.021375	3.21629	0.00130353	0.0427215
PLK2	PAX6	-0.209517	0.0577735	-3.62652	0.000288973	0.014126
PLK2	SOX5	-0.156131	0.0484358	-3.22346	0.00127137	0.042125
RAB3C	FOXN4	-0.126457	0.0338126	-3.73995	0.000185285	0.0100808
RAB3C	LHX2	-0.154793	0.0413809	-3.74069	0.000184741	0.0100613
SREK1IP1	SOX5	0.15467	0.0489635	3.15888	0.00158938	0.0489265
SREK1	SOX5	0.152486	0.0439192	3.47196	0.000519273	0.0219304
MAST4	FOXN4	-0.0472404	0.0143984	-3.28094	0.00103883	0.0365384
PIK3R1	TBR1	-0.208752	0.0524128	-3.98283	6.86755e-05	0.00465439
TAF9	E2F2	-0.137515	0.0314825	-4.36798	1.26909e-05	0.00120949
TAF9	GLI3	-0.150448	0.0448523	-3.3543	0.000799193	0.0299959
MAP1B	BCL11B	-0.26238	0.0538216	-4.87501	1.10807e-06	0.000157587
MAP1B	E2F2	-0.259446	0.0287196	-9.03376	2.03088e-19	4.13984e-16
MAP1B	FOXN4	-0.1744	0.0310852	-5.61039	2.08308e-08	5.05505e-06
MAP1B	GLI3	-0.214399	0.0409161	-5.23996	1.64526e-07	3.03661e-05
MAP1B	HES1	-0.272156	0.0566207	-4.80665	1.56155e-06	0.000211895
MAP1B	HOPX	-0.341076	0.047484	-7.18297	7.40589e-13	4.83518e-10
MAP1B	LHX2	-0.320316	0.0380429	-8.41986	4.39422e-17	5.75831e-14
MAP1B	MYT1L	-0.159878	0.0467622	-3.41896	0.000631603	0.0253638
MAP1B	NEUROD1	-0.194378	0.0557692	-3.48539	0.000493928	0.0212017
MAP1B	NEUROD6	-0.243389	0.050402	-4.82896	1.39682e-06	0.000192677
MAP1B	SOX5	-0.325827	0.0389452	-8.36629	6.90551e-17	8.79781e-14
MAP1B	SOX9	-0.239992	0.0706765	-3.39565	0.000687847	0.0268838
MAP1B	ST18	-0.274786	0.0367639	-7.47434	8.5415e-14	6.90319e-11
MAP1B	TBR1	-0.180011	0.0422771	-4.25789	2.08623e-05	0.00180028
MAP1B	ZEB2	-0.229589	0.0513677	-4.46952	7.94252e-06	0.00082231
MAP1B	ZFPM2	-0.256855	0.0625935	-4.10355	4.10722e-05	0.00310854
TNPO1	ZEB2	0.234584	0.057873	4.05343	5.09287e-05	0.00369158
BTF3	BACH2	-0.290385	0.0648748	-4.47608	7.70299e-06	0.000801129
BTF3	FOXN4	0.126638	0.0388443	3.26014	0.00111804	0.0384904
BTF3	HES1	0.309932	0.0707537	4.38044	1.19881e-05	0.00115777
BTF3	HOPX	0.194105	0.0593364	3.27126	0.00107503	0.0374241
BTF3	SOX5	0.207588	0.0486663	4.26554	2.01612e-05	0.00175714
ENC1	E2F2	-0.264959	0.0419975	-6.30894	2.95214e-10	1.09858e-07
ENC1	GLI3	-0.325698	0.0598327	-5.44348	5.37285e-08	1.16513e-05
ENC1	HOPX	-0.301876	0.069437	-4.34748	1.3934e-05	0.00130633
ENC1	LHX2	-0.347237	0.0556312	-6.24176	4.53707e-10	1.61e-07
ENC1	MEIS1	-0.406977	0.0848642	-4.79563	1.64963e-06	0.000222422
ENC1	PAX6	-0.217387	0.0679298	-3.20017	0.0013786	0.0443248
ENC1	SOX5	-0.387006	0.0569506	-6.79547	1.15348e-11	5.99484e-09
ENC1	ST18	-0.227883	0.0537609	-4.23882	2.2711e-05	0.00193884
NSA2	E2F2	-0.146166	0.0391278	-3.73561	0.000188506	0.0102166
HMGCR	BCL11B	-0.338186	0.0793247	-4.26331	2.03628e-05	0.00176966
HMGCR	E2F2	-0.240348	0.0423283	-5.67819	1.40677e-08	3.56964e-06
HMGCR	HES1	-0.296183	0.0834502	-3.54922	0.00038849	0.0176199
HMGCR	HOPX	-0.232731	0.069984	-3.32549	0.000886435	0.0324019
HMGCR	LHX2	-0.283015	0.0560694	-5.04758	4.56861e-07	7.28199e-05
HMGCR	MEIS1	-0.447734	0.0855327	-5.23465	1.69306e-07	3.09679e-05
HMGCR	MYT1L	-0.35577	0.0689202	-5.16206	2.49861e-07	4.35323e-05
HMGCR	PAX6	-0.286774	0.0684649	-4.18862	2.8353e-05	0.00231803
HMGCR	SOX5	-0.216992	0.0573993	-3.7804	0.000157666	0.00889193
HMGCR	ST18	-0.321813	0.0541844	-5.93922	2.978e-09	8.81201e-07
HMGCR	TBR1	-0.222301	0.06231	-3.56767	0.000362184	0.0167582
HMGCR	ZFPM2	-0.349942	0.0922531	-3.79328	0.000149718	0.00852225
WDR41	BACH2	0.122278	0.0373356	3.2751	0.00106054	0.0370462
AP3B1	SOX5	0.0813505	0.0224033	3.63118	0.000283812	0.0139443
SCAMP1	E2F2	-0.151899	0.0335541	-4.52698	6.06586e-06	0.000653844
SCAMP1	FOXN4	-0.162448	0.0363178	-4.47295	7.81661e-06	0.000810648
SCAMP1	ZEB2	-0.189357	0.0600145	-3.15519	0.00160959	0.0493806
ZFYVE16	E2F2	0.0906551	0.0283319	3.19975	0.0013806	0.044366
SSBP2	GLI3	-0.331592	0.0568067	-5.8372	5.50635e-09	1.51699e-06
SSBP2	SOX5	-0.199638	0.0540704	-3.69218	0.000223753	0.0116354
TMEM167A	E2F2	-0.115215	0.0357756	-3.22049	0.00128458	0.0423562
TMEM167A	ZEB2	-0.22975	0.0639878	-3.59052	0.000331905	0.015726
VCAN	BCL11B	-0.403146	0.0970498	-4.15401	3.29944e-05	0.00261524
VCAN	E2F2	-0.3295	0.0517866	-6.36266	2.08698e-10	8.09465e-08
VCAN	GLI3	-0.323666	0.0737789	-4.38696	1.16351e-05	0.00112821
VCAN	PAX6	-0.594482	0.0837634	-7.09716	1.37733e-12	8.53665e-10
VCAN	SOX5	-0.25328	0.0702251	-3.60669	0.000311935	0.0149419
VCAN	ST18	-0.296107	0.0662919	-4.46671	8.04731e-06	0.000831283
EDIL3	E2F2	0.0672917	0.0188421	3.57136	0.000357126	0.0165785
EDIL3	PAX6	0.168233	0.0304765	5.5201	3.48934e-08	7.9227e-06
COX7C	E2F2	-0.101085	0.0305215	-3.31191	0.000930527	0.0335986
COX7C	TBR1	0.155399	0.0449297	3.45872	0.000545447	0.0227046
TMEM161B	NEUROD1	0.167803	0.0444302	3.77677	0.000159978	0.00898913
MEF2C	GLI3	-0.232766	0.0503383	-4.62404	3.81977e-06	0.000443529
MEF2C	MYT1L	-0.219229	0.0575306	-3.81065	0.000139594	0.00808906
ADGRV1	BCL11B	0.157468	0.042009	3.74842	0.000179151	0.00980226
ADGRV1	GLI3	0.167542	0.031936	5.24617	1.59098e-07	2.9483e-05
ADGRV1	SOX5	0.134989	0.0303977	4.44076	9.0791e-06	0.000919741
ARRDC3	E2F2	-0.155207	0.0360635	-4.30372	1.69868e-05	0.00153745
ARRDC3	LHX2	-0.155206	0.0477708	-3.24898	0.00116276	0.0396506
NR2F1	BCL11B	0.723133	0.104063	6.94902	3.95383e-12	2.2388e-09
NR2F1	E2F2	0.926146	0.0555287	16.6787	1.82503e-61	6.69641e-57
NR2F1	GLI3	0.737451	0.0791102	9.32182	1.43802e-20	3.38229e-17
NR2F1	HES1	0.413022	0.109475	3.77276	0.000162564	0.00910378
NR2F1	HOPX	0.888151	0.091809	9.6739	5.07439e-22	1.41053e-18
NR2F1	LHX2	0.643138	0.0735551	8.74363	2.69718e-18	4.34057e-15
NR2F1	MEIS1	0.626061	0.112207	5.57953	2.4868e-08	5.84909e-06
NR2F1	MYT1L	0.337141	0.0904135	3.72888	0.000193602	0.0104343
NR2F1	NEUROD1	0.725074	0.107828	6.72433	1.87968e-11	9.37084e-09
NR2F1	SOX5	0.651929	0.0752996	8.6578	5.7076e-18	8.44449e-15
NR2F1	SOX9	0.796029	0.136651	5.82526	5.9132e-09	1.61674e-06
NR2F1	ST18	1.03633	0.0710822	14.5793	1.45088e-47	3.32723e-43
NR2F1	ZEB2	0.612324	0.0993181	6.16528	7.36163e-10	2.4781e-07
NR2F1	ZFPM2	0.490746	0.121023	4.05499	5.05912e-05	0.00367437
MCTP1	ST18	0.0761959	0.0227452	3.34998	0.000811733	0.030361
RHOBTB3	E2F2	0.142381	0.0356065	3.99873	6.42296e-05	0.00441479
RHOBTB3	NEUROD1	0.224407	0.0691426	3.24557	0.00117678	0.0399561
GLRX	MYT1L	0.152804	0.042393	3.60446	0.00031462	0.015047
LIX1	NEUROD1	0.103204	0.0282898	3.64809	0.000265804	0.0132656
RGMB	FOXN4	0.112076	0.0279347	4.01207	6.07138e-05	0.00422882
ST8SIA4	GLI3	0.105585	0.031991	3.30044	0.000969355	0.0345921
ST8SIA4	PAX6	0.169562	0.0363203	4.6685	3.0812e-06	0.000373861
CAMK4	E2F2	-0.102191	0.0266763	-3.83078	0.000128671	0.00760575
STARD4	E2F2	-0.0990611	0.0276207	-3.58648	0.000337088	0.0159024
NREP	BCL11B	-0.218307	0.0688202	-3.17213	0.00151874	0.0473693
NREP	GLI3	-0.194971	0.0523184	-3.72662	0.000195339	0.010497
NREP	HOPX	-0.196354	0.0607165	-3.23395	0.00122563	0.041118
NREP	SOX5	-0.265187	0.0497983	-5.32523	1.03442e-07	2.03185e-05
NREP	ZFPM2	-0.300883	0.0800366	-3.75932	0.000171535	0.00947603
REEP5	LHX2	-0.140641	0.0393368	-3.57531	0.000351786	0.0163955
PGGT1B	GLI3	0.0896258	0.0271783	3.29769	0.000978888	0.0348848
SEMA6A	BCL11B	0.176251	0.0466837	3.77543	0.000160838	0.00902641
SEMA6A	E2F2	0.130593	0.0249108	5.24243	1.62343e-07	2.99934e-05
SEMA6A	GLI3	0.150973	0.0354898	4.25397	2.12296e-05	0.00182854
SEMA6A	SOX5	0.160869	0.0337803	4.76222	1.94694e-06	0.000255497
ZNF608	E2F2	0.177712	0.0363832	4.88445	1.05639e-06	0.000150938
ZNF608	HOPX	0.239318	0.0601546	3.97838	6.99727e-05	0.00471089
ZNF608	PAX6	0.233254	0.0588488	3.96361	7.44384e-05	0.00493726
ZNF608	SOX5	0.160815	0.0493374	3.25949	0.0011206	0.0385642
ZNF608	ST18	0.205689	0.0465741	4.41637	1.01631e-05	0.00100949
ZNF608	ZEB2	0.230192	0.0650747	3.53736	0.000406336	0.0182757
ISOC1	HES1	-0.10381	0.0325089	-3.19329	0.0014118	0.0450371
ISOC1	HOPX	-0.0908802	0.027263	-3.33346	0.000861438	0.0317412
CDC42SE2	SOX5	0.10145	0.0305511	3.32067	0.000901859	0.0327894
RAPGEF6	E2F2	-0.0651277	0.0206456	-3.15455	0.00161313	0.0494395
RAPGEF6	FOXN4	-0.0937851	0.0223461	-4.19693	2.73352e-05	0.00225086
RAPGEF6	GLI3	-0.107933	0.0294133	-3.66954	0.000244497	0.0124288
AFF4	LHX2	0.177918	0.0464198	3.8328	0.000127619	0.00755743
HSPA4	E2F2	-0.129148	0.0343503	-3.75974	0.000171247	0.00946864
SKP1	E2F2	-0.162428	0.0318327	-5.10257	3.42436e-07	5.65976e-05
SKP1	GLI3	-0.184233	0.0453511	-4.06237	4.90195e-05	0.00358721
SKP1	SOX5	-0.150101	0.0431667	-3.47724	0.000509167	0.0216281
C5orf24	NEUROD1	-0.225112	0.0677735	-3.32153	0.00089908	0.0327403
CXCL14	SOX9	0.197732	0.0620206	3.18817	0.00143703	0.0455806
SMAD5	E2F2	0.0918701	0.0285143	3.2219	0.00127833	0.0422608
SMAD5	SOX5	0.270427	0.0386668	6.99377	2.88171e-12	1.69449e-09
SPOCK1	E2F2	-0.132108	0.0214102	-6.17032	7.13156e-10	2.40507e-07
SPOCK1	FOXN4	-0.108693	0.0231737	-4.69036	2.77043e-06	0.000342727
SPOCK1	LHX2	-0.0904344	0.0283606	-3.18873	0.00143425	0.0455347
SPOCK1	ST18	-0.103727	0.0274071	-3.78468	0.000154979	0.00876461
HNRNPA0	GLI3	-0.173781	0.0538447	-3.22744	0.00125383	0.0417652
EGR1	BCL11B	0.192072	0.054545	3.52135	0.000431646	0.0191234
EGR1	E2F2	0.0953118	0.0291057	3.27468	0.0010621	0.0370867
EGR1	FOXN4	0.170998	0.031503	5.428	5.8582e-08	1.25262e-05
EGR1	HOPX	0.200813	0.0481222	4.17298	3.03679e-05	0.00243607
EGR1	LHX2	0.246944	0.0385543	6.40511	1.58363e-10	6.30415e-08
EGR1	NEUROD6	0.189875	0.0510795	3.71724	0.000202725	0.0108211
EGR1	SOX5	0.223955	0.0394687	5.67424	1.43944e-08	3.62249e-06
EGR1	ST18	0.166095	0.0372581	4.45794	8.38269e-06	0.000860597
EGR1	ZEB2	0.166928	0.0520581	3.20656	0.00134835	0.0436662
CXXC5	E2F2	0.089952	0.0264691	3.39838	0.000681031	0.0267222
CXXC5	GLI3	0.29146	0.0377098	7.72902	1.20932e-14	1.11489e-11
PSD2	LHX2	-0.0814389	0.0227186	-3.58468	0.00033941	0.0159908
APBB3	SOX1	-0.140869	0.0447043	-3.15113	0.00163213	0.0499468
IK	FOXN4	-0.154887	0.0405383	-3.82075	0.00013401	0.00785979
IK	HOPX	-0.215599	0.061924	-3.48167	0.000500848	0.0214083
ZMAT2	GLI3	-0.217234	0.050508	-4.30099	1.71965e-05	0.00155183
PCDHA12	PAX6	0.098488	0.0293849	3.35166	0.000806848	0.0302276
PCDHB2	BACH2	-0.188977	0.0590797	-3.19868	0.00138571	0.0444832
PCDHB2	FOXN4	0.152046	0.0353744	4.29819	1.74146e-05	0.00156458
PCDHB5	E2F2	-0.147559	0.0228646	-6.4536	1.15294e-10	4.74258e-08
PCDHB5	FOXN4	-0.0781638	0.0247479	-3.15841	0.00159198	0.048996
PCDHB5	MEIS1	0.179171	0.0462024	3.87796	0.000106143	0.00655435
PCDHB5	MYT1L	0.128913	0.0372288	3.46271	0.000537441	0.0224958
PCDHB5	TBR1	0.220876	0.0336581	6.56234	5.61175e-11	2.49281e-08
PCDHB5	ZFPM2	0.158162	0.0498326	3.17386	0.00150971	0.0471843
TAF7	GLI3	0.175809	0.0529892	3.31782	0.000911101	0.0330337
TAF7	SOX5	0.194179	0.0504368	3.84996	0.000119019	0.00717554
PCDHGA8	BACH2	0.0803272	0.0253254	3.1718	0.00152042	0.0473978
PCDHGA8	E2F2	-0.0474721	0.0140098	-3.38849	0.000706038	0.0274137
PCDHGB6	BACH2	-0.167552	0.0476795	-3.51412	0.00044354	0.0195183
PCDHGB6	E2F2	0.287144	0.026376	10.8866	2.0381e-27	1.09973e-23
PCDHGB6	FOXN4	0.187563	0.0285485	6.56997	5.33297e-11	2.37472e-08
PCDHGB6	HES1	-0.174241	0.0520002	-3.35077	0.000809444	0.0303062
PCDHGB6	MEIS1	-0.197015	0.0532979	-3.69649	0.000219998	0.0115054
PCDHGB6	MYT1L	-0.157907	0.0429462	-3.67685	0.000237613	0.0121828
PCDHGB6	TBR1	-0.185698	0.0388271	-4.78268	1.75932e-06	0.000234567
PCDHGB6	ZFPM2	-0.18782	0.0574855	-3.26726	0.00109032	0.0378202
PCDHGA10	E2F2	-0.0939137	0.025259	-3.71803	0.000202093	0.0107905
PCDHGB7	E2F2	0.0671856	0.0168723	3.982	6.8915e-05	0.00466709
DELE1	GLI3	0.0563651	0.0157953	3.56848	0.000361061	0.0167231
NDFIP1	E2F2	-0.167674	0.0374128	-4.48172	7.50289e-06	0.000784766
NDFIP1	FOXN4	-0.140645	0.0404944	-3.47321	0.000516882	0.0218642
ARHGAP26	FOXN4	-0.0467797	0.0146564	-3.19176	0.0014193	0.0452371
NR3C1	E2F2	-0.0441223	0.011673	-3.77987	0.000158003	0.00890424
KCTD16	E2F2	-0.0859105	0.0182941	-4.69607	2.6944e-06	0.000335356
KCTD16	FOXN4	-0.0812796	0.019801	-4.10483	4.08454e-05	0.00309549
KCTD16	LHX2	-0.10658	0.024233	-4.39815	1.10528e-05	0.00108262
KCTD16	NEUROD1	-0.116816	0.0355245	-3.28832	0.00101203	0.035816
KCTD16	SOX5	-0.0870831	0.0248078	-3.51031	0.000449931	0.0197286
KCTD16	TBR1	-0.103702	0.0269301	-3.85077	0.000118627	0.00716131
PPP2R2B	E2F2	-0.260898	0.0357119	-7.30561	3.01349e-13	2.18519e-10
PPP2R2B	FOXN4	-0.211998	0.0386534	-5.48458	4.26538e-08	9.48516e-06
PPP2R2B	GLI3	-0.165007	0.0508778	-3.24319	0.00118662	0.0402174
PPP2R2B	HOPX	-0.201863	0.0590448	-3.41881	0.000631954	0.0253694
PPP2R2B	LHX2	-0.310209	0.0473052	-6.55761	5.79156e-11	2.56647e-08
PPP2R2B	MEIS1	-0.390093	0.072163	-5.40572	6.63258e-08	1.39864e-05
PPP2R2B	MYT1L	-0.212205	0.0581473	-3.64944	0.000264414	0.0132086
PPP2R2B	NEUROD1	-0.236337	0.0693472	-3.40803	0.000657423	0.0260386
PPP2R2B	NEUROD6	-0.218367	0.0626733	-3.48421	0.000496116	0.0212757
PPP2R2B	PAX6	-0.190106	0.0577631	-3.29113	0.00100199	0.0355424
PPP2R2B	SOX5	-0.272886	0.0484271	-5.63497	1.80759e-08	4.45129e-06
PPP2R2B	ST18	-0.213647	0.0457148	-4.67348	3.00757e-06	0.000367601
PPP2R2B	TBR1	-0.177599	0.0525702	-3.37832	0.000732619	0.028207
PPP2R2B	ZEB2	-0.253242	0.063874	-3.9647	7.40989e-05	0.0049183
PPP2R2B	ZFPM2	-0.251972	0.0778329	-3.23734	0.00121117	0.040771
DPYSL3	E2F2	-0.258432	0.039456	-6.54987	6.09813e-11	2.68933e-08
DPYSL3	GLI3	-0.187054	0.056212	-3.32765	0.000879604	0.0322422
DPYSL3	NEUROD1	-0.250343	0.0766177	-3.26742	0.00108969	0.0378052
DPYSL3	PAX6	-0.234263	0.0638191	-3.67074	0.000243351	0.012374
DPYSL3	SOX5	-0.264257	0.0535043	-4.93898	8.00535e-07	0.000118881
DPYSL3	ST18	-0.190275	0.0505076	-3.76725	0.000166186	0.00925015
SPINK5	SOX9	0.159057	0.039673	4.00921	6.14523e-05	0.00427515
SPINK5	TBR1	0.079586	0.0237315	3.3536	0.000801224	0.0300598
CAMK2A	FOXN4	-0.0569906	0.0180046	-3.16533	0.00155463	0.0482022
CAMK2A	LHX2	-0.0878343	0.0220346	-3.9862	6.77114e-05	0.00460598
ATOX1	E2F2	-0.138585	0.0377884	-3.6674	0.00024655	0.0125123
ATOX1	NEUROD6	-0.215661	0.0663175	-3.25194	0.00115073	0.0393352
ATOX1	SOX5	-0.180336	0.051243	-3.51922	0.00043511	0.019235
G3BP1	GLI3	0.13242	0.0417374	3.1727	0.00151574	0.0473163
G3BP1	SOX5	0.162834	0.039727	4.09881	4.19197e-05	0.00316005
G3BP1	SOX9	0.27923	0.0720952	3.87307	0.000108289	0.00664885
GRIA1	GLI3	-0.155443	0.0447389	-3.47446	0.000514482	0.0217883
FAM114A2	SOX9	0.130495	0.0358775	3.63724	0.000277229	0.0136832
LSM11	FOXN4	-0.0931081	0.0223821	-4.15994	3.21505e-05	0.00256449
EBF1	BCL11B	-0.213036	0.0367596	-5.79538	7.06367e-09	1.91701e-06
EBF1	E2F2	-0.167398	0.0196152	-8.53412	1.66027e-17	2.23966e-14
EBF1	FOXN4	-0.0841532	0.0212308	-3.96372	7.4404e-05	0.00493676
EBF1	GLI3	-0.206854	0.0279453	-7.4021	1.47041e-13	1.12871e-10
EBF1	HOPX	-0.159496	0.0324311	-4.91802	8.90895e-07	0.000129529
EBF1	LHX2	-0.150449	0.0259829	-5.7903	7.27952e-09	1.96739e-06
EBF1	MEIS1	-0.167373	0.0396364	-4.22272	2.43927e-05	0.00205694
EBF1	NEUROD1	-0.162809	0.0380898	-4.27435	1.93824e-05	0.00169732
EBF1	NEUROD6	-0.1371	0.0344241	-3.98269	6.87174e-05	0.00465542
[truncated: 23,509 more rows]
