# Supplementary material for: Inferring and perturbing cell fate regulomes in human brain organoids
Source: Nature. 2022 Oct 5;621(7978):365–72. doi: 10.1038/s41586-022-05279-8 (PMC10499607; doi:10.1038/s41586-022-05279-8)
Supplement: Supplementary file 10 — Differential expression in ventral telencephalon neurons after GLI3 KO. P values were derived using ANOVA and FDR correction. [file 41586_2022_5279_MOESM10_ESM.xls]

## Sheet: Data_S8
gene	name	coef	std_err	tval	pval	padj
NOC2L	GLI3_KO	0.00699488	0.0200146	0.349489	0.726744	0.853415
HES4	GLI3_KO	0.0984508	0.0222144	4.43184	9.64335e-06	0.000152571
ISG15	GLI3_KO	0.0109674	0.0102634	1.0686	0.285328	0.496764
AGRN	GLI3_KO	-0.0120907	0.00955977	-1.26475	0.206051	0.403776
SDF4	GLI3_KO	-0.0186893	0.0177162	-1.05493	0.291534	0.503694
UBE2J2	GLI3_KO	-0.0094761	0.022551	-0.420207	0.674361	0.818104
ACAP3	GLI3_KO	0.0480116	0.0196786	2.43978	0.0147478	0.064744
PUSL1	GLI3_KO	6.01592e-06	0.011112	0.00054139	0.999568	0.999821
CPTP	GLI3_KO	-0.0360636	0.0119281	-3.02342	0.00251832	0.0163892
AURKAIP1	GLI3_KO	0.0575768	0.0278283	2.06901	0.0386222	0.131561
CCNL2	GLI3_KO	0.0218362	0.0205544	1.06236	0.288148	0.499645
MRPL20	GLI3_KO	0.0625387	0.0257325	2.43034	0.015137	0.0661297
ATAD3B	GLI3_KO	0.00514028	0.00788829	0.651634	0.514682	0.706869
ATAD3A	GLI3_KO	0.0103794	0.0116462	0.891224	0.372873	0.587932
SSU72	GLI3_KO	0.105466	0.0263862	3.997	6.55359e-05	0.000801782
MIB2	GLI3_KO	0.00179418	0.013776	0.13024	0.896385	0.949847
CDK11B	GLI3_KO	-0.0302166	0.017562	-1.72056	0.0854227	0.22409
SLC35E2B	GLI3_KO	0.00358655	0.0159834	0.224392	0.822466	0.909041
CDK11A	GLI3_KO	-0.00942702	0.0141603	-0.665736	0.505626	0.700105
NADK	GLI3_KO	0.0143856	0.0108788	1.32236	0.18614	0.379357
GNB1	GLI3_KO	0.0332125	0.0221834	1.49717	0.134442	0.303697
PRKCZ	GLI3_KO	-0.0404853	0.0174679	-2.31769	0.0205263	0.0831668
FAAP20	GLI3_KO	0.0324428	0.0215732	1.50384	0.132716	0.301134
SKI	GLI3_KO	0.0120221	0.00819491	1.46702	0.142465	0.314198
RER1	GLI3_KO	0.0521456	0.0174912	2.98126	0.0028914	0.0182285
PEX10	GLI3_KO	0.0318047	0.0134679	2.36153	0.0182569	0.0759352
PANK4	GLI3_KO	-0.00486481	0.0125458	-0.387765	0.698215	0.834611
HES5	GLI3_KO	0.00874237	0.00786459	1.11161	0.266385	0.476406
TPRG1L	GLI3_KO	-0.000464949	0.0102212	-0.0454885	0.963721	0.984725
WRAP73	GLI3_KO	0.00989414	0.0139065	0.711476	0.476839	0.677232
LRRC47	GLI3_KO	7.72098e-05	0.0226384	0.00341057	0.997279	0.998684
CEP104	GLI3_KO	-0.0254834	0.0154855	-1.64563	0.0999338	0.249101
C1orf174	GLI3_KO	-0.0363344	0.0160731	-2.26057	0.0238502	0.093026
ICMT	GLI3_KO	0.0215493	0.0101321	2.12684	0.0335067	0.119428
ACOT7	GLI3_KO	-0.0191114	0.0276859	-0.690294	0.490057	0.687498
NOL9	GLI3_KO	0.0244663	0.0113798	2.14999	0.0316279	0.114484
ZBTB48	GLI3_KO	0.0111589	0.00971468	1.14867	0.250776	0.458144
PHF13	GLI3_KO	-0.0180622	0.0118654	-1.52226	0.128039	0.294291
THAP3	GLI3_KO	-0.0900413	0.0161175	-5.58655	2.50175e-08	7.20292e-07
DNAJC11	GLI3_KO	0.00751224	0.00983	0.764216	0.444792	0.652063
CAMTA1	GLI3_KO	0.0467322	0.0264203	1.7688	0.0770185	0.209654
VAMP3	GLI3_KO	-0.0222667	0.0101255	-2.19907	0.0279411	0.104146
PARK7	GLI3_KO	0.077246	0.0296701	2.60349	0.00926875	0.0456601
ERRFI1	GLI3_KO	0.0448232	0.0153419	2.92162	0.00350556	0.0210475
RERE	GLI3_KO	0.0312133	0.0262603	1.18862	0.234676	0.437624
ENO1	GLI3_KO	0.200706	0.0355153	5.65126	1.72634e-08	5.11497e-07
SLC25A33	GLI3_KO	-0.0266717	0.0168713	-1.58089	0.113998	0.272631
CLSTN1	GLI3_KO	0.0656037	0.0178045	3.68468	0.000232626	0.00231999
CTNNBIP1	GLI3_KO	0.0697031	0.0172235	4.04697	5.30599e-05	0.000661058
LZIC	GLI3_KO	-0.0250228	0.0197207	-1.26886	0.204579	0.401917
NMNAT1	GLI3_KO	0.0141262	0.0082379	1.71479	0.0864772	0.226201
UBE4B	GLI3_KO	0.000739655	0.0121126	0.0610647	0.951311	0.979167
KIF1B	GLI3_KO	0.0633646	0.024761	2.55905	0.0105396	0.0504452
PGD	GLI3_KO	0.0112779	0.0234699	0.480527	0.630884	0.790137
DFFA	GLI3_KO	-0.00363362	0.0181263	-0.200461	0.841132	0.919706
PEX14	GLI3_KO	-0.0157746	0.0121869	-1.29438	0.195622	0.392041
TARDBP	GLI3_KO	0.0263541	0.0207663	1.26908	0.204501	0.401917
SRM	GLI3_KO	0.00111258	0.0117877	0.0943849	0.924809	0.965665
EXOSC10	GLI3_KO	0.0141164	0.0130714	1.07994	0.280246	0.491485
MTOR	GLI3_KO	0.0195498	0.00839351	2.32916	0.01991	0.0812448
UBIAD1	GLI3_KO	-0.0240795	0.0114444	-2.10403	0.0354503	0.124611
FBXO44	GLI3_KO	-0.0685029	0.0141987	-4.82458	1.46574e-06	2.89173e-05
MAD2L2	GLI3_KO	0.0142887	0.0234527	0.609257	0.542395	0.728048
DRAXIN	GLI3_KO	-0.111981	0.0194024	-5.77151	8.57405e-09	2.67668e-07
AGTRAP	GLI3_KO	-0.00575698	0.00418836	-1.37452	0.169372	0.355774
MTHFR	GLI3_KO	0.00390045	0.00834704	0.467286	0.640326	0.796323
CLCN6	GLI3_KO	-0.00402184	0.00846649	-0.47503	0.634797	0.792936
KIAA2013	GLI3_KO	-0.00100007	0.00895156	-0.11172	0.911052	0.958048
MFN2	GLI3_KO	0.0218953	0.0114112	1.91875	0.0551014	0.1669
MIIP	GLI3_KO	-0.0322654	0.0162923	-1.98041	0.0477394	0.150895
PDPN	GLI3_KO	0.0267904	0.00712469	3.76022	0.000172669	0.00182242
PRDM2	GLI3_KO	-0.0459941	0.0186244	-2.46956	0.0135774	0.0606518
KAZN	GLI3_KO	-0.0397278	0.0135271	-2.93691	0.00333766	0.0204016
EFHD2	GLI3_KO	-0.000457118	0.00719653	-0.0635192	0.949357	0.977674
FBLIM1	GLI3_KO	0.0068182	0.0123982	0.549934	0.582402	0.756819
UQCRHL	GLI3_KO	-0.00574204	0.0121696	-0.471837	0.637074	0.794375
SPEN	GLI3_KO	0.0040256	0.0196844	0.204507	0.83797	0.917835
ZBTB17	GLI3_KO	-0.033693	0.0141879	-2.37477	0.0176161	0.0741023
EPHA2	GLI3_KO	0.00283671	0.00372954	0.760606	0.446946	0.653204
FBXO42	GLI3_KO	-0.00638582	0.0131793	-0.484532	0.62804	0.788485
SZRD1	GLI3_KO	-0.0148871	0.0163848	-0.908593	0.363631	0.579703
NECAP2	GLI3_KO	-0.0236825	0.0143497	-1.65038	0.0989594	0.247338
NBPF1	GLI3_KO	0.0411901	0.0147845	2.78604	0.00536579	0.029501
MFAP2	GLI3_KO	0.0659773	0.0150823	4.37448	1.25444e-05	0.000192634
ATP13A2	GLI3_KO	0.0260136	0.0162807	1.59782	0.110178	0.266627
SDHB	GLI3_KO	-0.0464676	0.0225895	-2.05705	0.0397592	0.133756
RCC2	GLI3_KO	-0.00560759	0.00903912	-0.620369	0.535057	0.722633
IGSF21	GLI3_KO	0.0411472	0.0130657	3.14927	0.00165125	0.0116186
ALDH4A1	GLI3_KO	0.015508	0.00648868	2.39001	0.0169029	0.0719189
UBR4	GLI3_KO	-0.00924168	0.0118106	-0.782491	0.433982	0.643509
EMC1	GLI3_KO	0.00170596	0.00887849	0.192145	0.84764	0.922969
MRTO4	GLI3_KO	-0.0301952	0.0147282	-2.05016	0.0404269	0.135305
AKR7A2	GLI3_KO	-0.045602	0.0187651	-2.43016	0.0151446	0.0661297
CAPZB	GLI3_KO	0.100098	0.0290322	3.44782	0.000572114	0.00493289
CAMK2N1	GLI3_KO	0.0151097	0.0183906	0.821596	0.411365	0.624056
MUL1	GLI3_KO	-0.00374234	0.0129189	-0.28968	0.772079	0.881998
PINK1	GLI3_KO	0.025335	0.0153205	1.65366	0.0982896	0.24589
DDOST	GLI3_KO	-0.00757673	0.0208621	-0.363182	0.716492	0.846398
HP1BP3	GLI3_KO	0.03546	0.0294439	1.20432	0.22855	0.431412
EIF4G3	GLI3_KO	-0.00529922	0.0160111	-0.330971	0.740687	0.863217
USP48	GLI3_KO	-0.0074422	0.0181455	-0.41014	0.68173	0.823567
CDC42	GLI3_KO	0.0172233	0.0310517	0.554664	0.579162	0.754973
EPHB2	GLI3_KO	0.0120346	0.0125273	0.960667	0.336789	0.553369
KDM1A	GLI3_KO	-0.0325922	0.0244372	-1.33371	0.182388	0.373861
LUZP1	GLI3_KO	-0.0211819	0.0156212	-1.35597	0.175202	0.363366
HNRNPR	GLI3_KO	-0.0895206	0.0302566	-2.95871	0.00311095	0.0192738
ASAP3	GLI3_KO	0.00412507	0.00658477	0.626456	0.531059	0.719535
ID3	GLI3_KO	-0.00206287	0.0103408	-0.199489	0.841892	0.920029
PITHD1	GLI3_KO	-0.0795282	0.0238981	-3.3278	0.000884827	0.00702003
LYPLA2	GLI3_KO	0.0770281	0.0216676	3.55499	0.000383226	0.00356046
GALE	GLI3_KO	0.00364014	0.0149151	0.244058	0.807201	0.899367
HMGCL	GLI3_KO	0.0132415	0.0136523	0.96991	0.332162	0.548309
FUCA1	GLI3_KO	-0.00556102	0.0122677	-0.453304	0.650359	0.80224
PNRC2	GLI3_KO	0.0320237	0.0203465	1.57392	0.115602	0.274533
SRSF10	GLI3_KO	-0.0380061	0.0282584	-1.34495	0.178732	0.368593
SRRM1	GLI3_KO	-0.101637	0.0304433	-3.33856	0.000851372	0.00680763
CLIC4	GLI3_KO	0.0526996	0.01517	3.47394	0.000519391	0.00458009
SYF2	GLI3_KO	-0.0503134	0.02834	-1.77535	0.0759314	0.207646
RSRP1	GLI3_KO	-0.0712456	0.0170717	-4.17332	3.07843e-05	0.000415282
TMEM50A	GLI3_KO	-0.0489243	0.0277818	-1.76102	0.0783263	0.212037
MTFR1L	GLI3_KO	-0.052971	0.0210273	-2.51916	0.01181	0.0549872
STMN1	GLI3_KO	0.0929514	0.0211514	4.39457	1.14443e-05	0.00017844
PDIK1L	GLI3_KO	0.0135721	0.0123371	1.1001	0.271367	0.482316
ZNF593	GLI3_KO	0.00166743	0.0157473	0.105887	0.915678	0.960967
CEP85	GLI3_KO	0.0115623	0.00771368	1.49894	0.133984	0.303098
SH3BGRL3	GLI3_KO	0.0129506	0.0301689	0.429269	0.667755	0.814818
UBXN11	GLI3_KO	-0.00195618	0.00910402	-0.21487	0.829882	0.912611
DHDDS	GLI3_KO	0.00895063	0.0123931	0.722229	0.470204	0.671909
HMGN2	GLI3_KO	-0.316467	0.0316413	-10.0017	3.16712e-23	4.77883e-21
ARID1A	GLI3_KO	0.0107477	0.0210661	0.510187	0.609954	0.77606
GPN2	GLI3_KO	0.00783038	0.00856347	0.914394	0.360576	0.576346
GPATCH3	GLI3_KO	0.00712465	0.00893497	0.797389	0.425282	0.636984
NUDC	GLI3_KO	-0.058214	0.0288358	-2.01881	0.0435864	0.143318
WDTC1	GLI3_KO	0.0214166	0.00953871	2.24523	0.0248186	0.0956133
TMEM222	GLI3_KO	0.0101942	0.0164986	0.617881	0.536696	0.724366
WASF2	GLI3_KO	-0.00848393	0.0146436	-0.579361	0.562385	0.744849
AHDC1	GLI3_KO	-0.0107985	0.0125866	-0.857935	0.39099	0.604739
IFI6	GLI3_KO	0.0121217	0.00794066	1.52653	0.126972	0.292747
FAM76A	GLI3_KO	0.00262236	0.00909156	0.288439	0.773029	0.882162
STX12	GLI3_KO	0.0122268	0.0245364	0.498314	0.618296	0.781029
PPP1R8	GLI3_KO	-0.0205223	0.0188103	-1.09102	0.275344	0.486585
EYA3	GLI3_KO	0.00776947	0.0117113	0.663416	0.50711	0.701516
DNAJC8	GLI3_KO	-0.0253344	0.0292223	-0.866957	0.386028	0.600026
SESN2	GLI3_KO	-0.0038497	0.0136377	-0.282283	0.777744	0.884592
PHACTR4	GLI3_KO	0.0236254	0.019341	1.22152	0.221977	0.424072
RCC1	GLI3_KO	-0.00981048	0.0105975	-0.925735	0.354651	0.570154
TRNAU1AP	GLI3_KO	0.0249846	0.0192801	1.29588	0.195107	0.391463
TAF12	GLI3_KO	0.0646146	0.0195471	3.30559	0.000957772	0.00746074
GMEB1	GLI3_KO	-0.0057136	0.0136809	-0.417634	0.676242	0.818846
YTHDF2	GLI3_KO	0.0176477	0.0297503	0.593194	0.553092	0.737335
EPB41	GLI3_KO	0.0419874	0.0172985	2.42723	0.0152672	0.0665582
SRSF4	GLI3_KO	-0.0746126	0.0276885	-2.69471	0.00708025	0.0365588
MECR	GLI3_KO	-0.00442032	0.0117449	-0.37636	0.706673	0.840208
PUM1	GLI3_KO	-0.00127847	0.0227967	-0.0560815	0.95528	0.982037
NKAIN1	GLI3_KO	0.00545947	0.00900686	0.606146	0.544459	0.729887
SNRNP40	GLI3_KO	-0.0336968	0.0209016	-1.61217	0.10702	0.261547
ZCCHC17	GLI3_KO	0.0554258	0.027468	2.01783	0.0436885	0.143538
SERINC2	GLI3_KO	0.00856429	0.0139789	0.612657	0.540145	0.726456
PEF1	GLI3_KO	0.0429572	0.0217861	1.97177	0.0487182	0.153265
PTP4A2	GLI3_KO	0.0488507	0.0194272	2.51456	0.0119649	0.0554127
KHDRBS1	GLI3_KO	0.098421	0.0298101	3.3016	0.000971451	0.00754001
TMEM39B	GLI3_KO	0.00639311	0.0142861	0.447504	0.65454	0.804633
KPNA6	GLI3_KO	-0.0140388	0.0163779	-0.857179	0.391408	0.604739
TXLNA	GLI3_KO	0.0131192	0.00817936	1.60394	0.108821	0.264601
CCDC28B	GLI3_KO	-0.0424179	0.0280099	-1.51439	0.130022	0.296756
TMEM234	GLI3_KO	0.0136868	0.008849	1.5467	0.12203	0.2849
EIF3I	GLI3_KO	-0.00910499	0.029107	-0.312811	0.754443	0.873257
HDAC1	GLI3_KO	0.0321526	0.0144223	2.22937	0.0258555	0.0985364
MARCKSL1	GLI3_KO	0.0177141	0.0196867	0.899802	0.368291	0.583778
BSDC1	GLI3_KO	0.015451	0.0246919	0.625749	0.531522	0.719795
ZBTB8A	GLI3_KO	-0.0329419	0.0150825	-2.18411	0.0290233	0.107345
ZBTB8OS	GLI3_KO	0.0392543	0.0196924	1.99337	0.0463017	0.148297
RBBP4	GLI3_KO	0.0449379	0.0281033	1.59903	0.109909	0.266222
SYNC	GLI3_KO	-0.00221403	0.018013	-0.122913	0.902184	0.952695
S100PBP	GLI3_KO	0.025806	0.0116877	2.20797	0.027314	0.102324
HPCA	GLI3_KO	-0.18706	0.0149187	-12.5387	2.8205e-35	7.92464e-33
AK2	GLI3_KO	0.0133905	0.0147339	0.908822	0.36351	0.579624
ZNF362	GLI3_KO	-0.0113055	0.0107624	-1.05046	0.293582	0.506266
PHC2	GLI3_KO	0.0665664	0.0147542	4.51169	6.65275e-06	0.0001104
SMIM12	GLI3_KO	0.0296253	0.0165648	1.78845	0.0737941	0.203684
ZMYM6	GLI3_KO	0.0140498	0.00841387	1.66983	0.0950461	0.240709
ZMYM1	GLI3_KO	0.010244	0.0098012	1.04518	0.296016	0.508941
SFPQ	GLI3_KO	0.147783	0.0316995	4.662	3.25408e-06	5.86599e-05
ZMYM4	GLI3_KO	0.0122358	0.0149706	0.817323	0.413802	0.625999
KIAA0319L	GLI3_KO	0.0252036	0.0165413	1.52368	0.127684	0.29389
NCDN	GLI3_KO	-0.0155351	0.010096	-1.53874	0.123963	0.288182
PSMB2	GLI3_KO	0.150143	0.0289837	5.18026	2.34705e-07	5.59173e-06
CLSPN	GLI3_KO	0.0226568	0.00673315	3.36496	0.000774198	0.00627634
AGO1	GLI3_KO	0.0190364	0.0139894	1.36077	0.173677	0.361646
AGO3	GLI3_KO	-0.017632	0.0157237	-1.12136	0.262215	0.471224
TRAPPC3	GLI3_KO	0.0528665	0.0252068	2.09731	0.0360413	0.125659
MAP7D1	GLI3_KO	0.0693218	0.0236211	2.93474	0.00336103	0.0204854
THRAP3	GLI3_KO	-0.0535585	0.0279502	-1.91621	0.0554237	0.16738
STK40	GLI3_KO	0.00457745	0.0109351	0.4186	0.675535	0.818478
LSM10	GLI3_KO	0.00578738	0.0202703	0.28551	0.775271	0.88336
OSCP1	GLI3_KO	-0.00424166	0.00769841	-0.550979	0.581685	0.756506
MRPS15	GLI3_KO	0.0356528	0.0183623	1.94163	0.0522658	0.16125
MEAF6	GLI3_KO	-0.0128098	0.030137	-0.425054	0.670825	0.816091
SNIP1	GLI3_KO	-0.000913505	0.00930118	-0.0982138	0.921768	0.964572
DNALI1	GLI3_KO	0.0243162	0.0141121	1.72308	0.084967	0.223318
GNL2	GLI3_KO	0.00927058	0.0187388	0.494727	0.620825	0.783168
RSPO1	GLI3_KO	0.00300535	0.00315571	0.952356	0.340986	0.556429
C1orf109	GLI3_KO	-0.0181816	0.0127904	-1.4215	0.155265	0.334416
CDCA8	GLI3_KO	-0.0134104	0.0037395	-3.58616	0.000340394	0.00322129
YRDC	GLI3_KO	-0.00394938	0.00771818	-0.511698	0.608896	0.775521
C1orf122	GLI3_KO	0.0467596	0.0258383	1.80971	0.0704312	0.197128
MTF1	GLI3_KO	-0.0111925	0.0119114	-0.939645	0.347468	0.563337
SF3A3	GLI3_KO	0.0104889	0.0211117	0.496829	0.619342	0.782024
FHL3	GLI3_KO	0.00425589	0.00847893	0.501937	0.615745	0.778501
RRAGC	GLI3_KO	-0.00988395	0.0178082	-0.555021	0.578917	0.754973
MYCBP	GLI3_KO	-0.000106584	0.00493942	-0.0215782	0.982786	0.992344
AKIRIN1	GLI3_KO	0.0612763	0.0270854	2.26233	0.0237408	0.092777
NDUFS5	GLI3_KO	-0.0219307	0.0290192	-0.755729	0.449865	0.655288
MACF1	GLI3_KO	0.105726	0.0217572	4.85938	1.23176e-06	2.50283e-05
PABPC4	GLI3_KO	0.0811694	0.0156794	5.17683	2.39019e-07	5.67791e-06
PPIE	GLI3_KO	0.0383055	0.0185264	2.06762	0.0387525	0.131784
TRIT1	GLI3_KO	-0.00200339	0.0124629	-0.160748	0.872302	0.93602
MYCL	GLI3_KO	0.00340773	0.00859918	0.396285	0.69192	0.830182
MFSD2A	GLI3_KO	-0.00878566	0.0103158	-0.851671	0.394458	0.607569
CAP1	GLI3_KO	0.0531497	0.0280237	1.8966	0.0579668	0.172503
PPT1	GLI3_KO	0.00142113	0.0163767	0.0867778	0.930853	0.968782
RLF	GLI3_KO	-0.00834453	0.0178871	-0.466512	0.64088	0.796323
ZMPSTE24	GLI3_KO	0.00991408	0.0128924	0.768989	0.441954	0.649994
SMAP2	GLI3_KO	-0.00428214	0.0161808	-0.264643	0.791301	0.891885
NFYC	GLI3_KO	0.0483791	0.0197979	2.44364	0.0145912	0.0642299
CTPS1	GLI3_KO	0.025117	0.0153081	1.64077	0.10094	0.250674
SCMH1	GLI3_KO	-0.0586901	0.0120389	-4.87505	1.1385e-06	2.34254e-05
FOXJ3	GLI3_KO	-0.00377057	0.0108837	-0.346443	0.729032	0.855404
RIMKLA	GLI3_KO	-0.024561	0.0120565	-2.03716	0.0417129	0.138725
PPCS	GLI3_KO	-0.0165882	0.0174942	-0.948216	0.343088	0.558426
CCDC30	GLI3_KO	-0.00729815	0.00963422	-0.757524	0.448789	0.654758
PPIH	GLI3_KO	0.0133703	0.0157732	0.847663	0.396686	0.609044
YBX1	GLI3_KO	-0.166024	0.0189345	-8.76836	2.83445e-18	3.20765e-16
P3H1	GLI3_KO	-0.0521617	0.0145848	-3.57644	0.000353238	0.00332354
C1orf50	GLI3_KO	0.00351184	0.015418	0.227775	0.819835	0.907365
SVBP	GLI3_KO	0.0612276	0.0306723	1.99619	0.0459943	0.147523
SLC2A1	GLI3_KO	0.0337711	0.0126181	2.6764	0.0074781	0.0381777
EBNA1BP2	GLI3_KO	0.0535126	0.0177368	3.01704	0.00257181	0.016631
CDC20	GLI3_KO	-0.00579279	0.00478558	-1.21047	0.226185	0.428828
MED8	GLI3_KO	0.016174	0.0169023	0.956911	0.338681	0.554992
HYI	GLI3_KO	0.00789368	0.00859953	0.91792	0.358727	0.574257
PTPRF	GLI3_KO	-0.0363648	0.0166937	-2.17835	0.0294495	0.108478
KDM4A	GLI3_KO	0.0364385	0.0163767	2.22503	0.026146	0.0991794
ST3GAL3	GLI3_KO	0.00282242	0.0123336	0.22884	0.819007	0.907046
IPO13	GLI3_KO	0.0144209	0.00975168	1.47881	0.139286	0.309948
DPH2	GLI3_KO	-0.0161496	0.00951095	-1.698	0.0896007	0.231428
ATP6V0B	GLI3_KO	-0.0286669	0.0305271	-0.939067	0.347764	0.563389
DMAP1	GLI3_KO	0.0223307	0.0194235	1.14968	0.250359	0.457625
ERI3	GLI3_KO	0.0110913	0.0233409	0.475188	0.634684	0.792917
RNF220	GLI3_KO	0.00894007	0.0118559	0.75406	0.450866	0.655776
TMEM53	GLI3_KO	-0.0176882	0.012016	-1.47205	0.141102	0.312333
KIF2C	GLI3_KO	-0.00339379	0.00291499	-1.16426	0.244404	0.451053
PLK3	GLI3_KO	-0.0130412	0.0151226	-0.862366	0.388548	0.602568
EIF2B3	GLI3_KO	0.00538378	0.0148699	0.362059	0.717331	0.846951
UROD	GLI3_KO	0.0335651	0.0142678	2.35251	0.0187051	0.0774044
MUTYH	GLI3_KO	-0.00596264	0.00933479	-0.638754	0.523027	0.713959
TOE1	GLI3_KO	-0.00427505	0.00907205	-0.471234	0.637505	0.794375
PRDX1	GLI3_KO	0.12591	0.0299889	4.19856	2.75625e-05	0.00037681
AKR1A1	GLI3_KO	-0.0132745	0.0258222	-0.514073	0.607235	0.77444
NASP	GLI3_KO	0.0228991	0.026415	0.866897	0.386061	0.600026
GPBP1L1	GLI3_KO	0.0475687	0.0127752	3.72352	0.000199707	0.00205534
TMEM69	GLI3_KO	0.0704985	0.0173884	4.05435	5.14214e-05	0.000645581
IPP	GLI3_KO	-0.00112336	0.00903104	-0.124389	0.901015	0.952325
PIK3R3	GLI3_KO	0.0254947	0.0171435	1.48713	0.137074	0.307008
POMGNT1	GLI3_KO	0.00556081	0.0139894	0.397501	0.691023	0.829821
LRRC41	GLI3_KO	-0.0239911	0.0195918	-1.22454	0.220833	0.42258
UQCRH	GLI3_KO	-0.140216	0.0292182	-4.79891	1.66519e-06	3.23046e-05
MKNK1	GLI3_KO	0.0353502	0.00932508	3.79087	0.000152771	0.00164872
ATPAF1	GLI3_KO	0.0261837	0.0173095	1.51268	0.130456	0.29758
EFCAB14	GLI3_KO	-0.0159677	0.010058	-1.58757	0.112479	0.26995
CMPK1	GLI3_KO	0.126347	0.0246427	5.12716	3.10872e-07	7.11512e-06
SPATA6	GLI3_KO	0.0226421	0.00803661	2.81737	0.00487025	0.0273674
BEND5	GLI3_KO	0.0367956	0.0214641	1.71428	0.0865699	0.226371
ELAVL4	GLI3_KO	0.0477154	0.0317662	1.50208	0.133171	0.301831
DMRTA2	GLI3_KO	0.000189652	0.00153783	0.123325	0.901857	0.952642
FAF1	GLI3_KO	0.00275048	0.0085012	0.32354	0.746306	0.86709
RNF11	GLI3_KO	0.0255223	0.0263259	0.969474	0.332379	0.548445
EPS15	GLI3_KO	0.0114827	0.0140732	0.815921	0.414604	0.626635
OSBPL9	GLI3_KO	0.0212425	0.0192574	1.10308	0.27007	0.48089
NRDC	GLI3_KO	0.0396897	0.0226663	1.75104	0.0800305	0.214715
RAB3B	GLI3_KO	0.0151603	0.0143328	1.05774	0.290252	0.502437
TXNDC12	GLI3_KO	0.0070397	0.019328	0.364224	0.715714	0.846269
KTI12	GLI3_KO	-0.00289151	0.013281	-0.217717	0.827663	0.911447
BTF3L4	GLI3_KO	-0.0212762	0.0300955	-0.706957	0.479643	0.679674
ZFYVE9	GLI3_KO	-0.0329229	0.0125456	-2.62427	0.00872301	0.0433863
PRPF38A	GLI3_KO	0.036218	0.0178429	2.02983	0.0424526	0.140726
COA7	GLI3_KO	-0.0218754	0.013746	-1.5914	0.111615	0.268621
ZYG11B	GLI3_KO	-0.0129229	0.0151808	-0.851263	0.394684	0.607593
SCP2	GLI3_KO	0.0762936	0.0260693	2.92657	0.00345034	0.0208247
CPT2	GLI3_KO	0.0363886	0.00951207	3.82551	0.000132885	0.00147312
MAGOH	GLI3_KO	0.0408485	0.0223483	1.82781	0.0676668	0.191598
YIPF1	GLI3_KO	0.0196306	0.0161452	1.21588	0.224116	0.426579
HSPB11	GLI3_KO	-0.0609786	0.018726	-3.25636	0.00113978	0.00865481
LRRC42	GLI3_KO	0.0488085	0.0152788	3.19451	0.0014137	0.0102572
TMEM59	GLI3_KO	0.0142068	0.0297876	0.476939	0.633437	0.792088
MRPL37	GLI3_KO	0.00887438	0.0174204	0.509424	0.610489	0.776188
SSBP3	GLI3_KO	0.0505315	0.017376	2.90812	0.00366001	0.0217044
DHCR24	GLI3_KO	-0.0397827	0.00880704	-4.51714	6.48487e-06	0.000108276
PLPP3	GLI3_KO	-0.00205839	0.0041299	-0.498413	0.618226	0.781029
PRKAA2	GLI3_KO	-0.00768127	0.0106931	-0.718337	0.4726	0.673678
DAB1	GLI3_KO	-0.017906	0.0101154	-1.77018	0.0767886	0.209258
OMA1	GLI3_KO	0.0109444	0.00568757	1.92426	0.0544064	0.165783
MYSM1	GLI3_KO	-0.00621814	0.0102078	-0.609157	0.542462	0.728048
JUN	GLI3_KO	0.0279061	0.0401972	0.69423	0.487586	0.685684
NFIA	GLI3_KO	-0.0119874	0.00525484	-2.28121	0.0225987	0.0894725
TM2D1	GLI3_KO	-0.0400618	0.0220308	-1.81844	0.069086	0.194309
USP1	GLI3_KO	-0.00511393	0.0169795	-0.301182	0.763295	0.87794
DOCK7	GLI3_KO	0.00307982	0.0134656	0.228718	0.819102	0.907046
ATG4C	GLI3_KO	0.00149783	0.0110653	0.135362	0.892334	0.947574
ALG6	GLI3_KO	0.00829672	0.0091884	0.902957	0.366614	0.582294
ITGB3BP	GLI3_KO	-0.000561608	0.0137881	-0.0407314	0.967512	0.985748
EFCAB7	GLI3_KO	0.00497667	0.0128808	0.386363	0.699253	0.834979
PGM1	GLI3_KO	-0.0175792	0.00946003	-1.85827	0.0632193	0.182405
CACHD1	GLI3_KO	0.00171942	0.00503094	0.34177	0.732546	0.85783
JAK1	GLI3_KO	-0.032588	0.0162249	-2.00851	0.0446689	0.145013
AK4	GLI3_KO	0.0308347	0.00849445	3.62998	0.000287689	0.00279593
LEPROT	GLI3_KO	7.87427e-05	0.0173283	0.00454417	0.996375	0.998089
PDE4B	GLI3_KO	0.0188306	0.0100359	1.87633	0.0606971	0.17754
SGIP1	GLI3_KO	-0.0424293	0.0137556	-3.0845	0.00205561	0.0139692
MIER1	GLI3_KO	-0.0294694	0.0142306	-2.07085	0.0384499	0.131413
SERBP1	GLI3_KO	-0.0461209	0.0300777	-1.53339	0.125274	0.290394
GADD45A	GLI3_KO	0.00238289	0.0148996	0.15993	0.872946	0.93602
GNG12	GLI3_KO	-0.00159998	0.00294246	-0.543756	0.586646	0.75921
WLS	GLI3_KO	-0.096581	0.0112726	-8.5678	1.58655e-17	1.59595e-15
DEPDC1	GLI3_KO	-0.00189451	0.00173079	-1.09459	0.273775	0.485044
LRRC40	GLI3_KO	0.0242617	0.0193869	1.25145	0.210859	0.41021
SRSF11	GLI3_KO	-0.0113876	0.0293838	-0.387546	0.698377	0.834611
ANKRD13C	GLI3_KO	-0.0212139	0.0115772	-1.83238	0.0669841	0.190321
CTH	GLI3_KO	-0.00391335	0.00742143	-0.527304	0.598018	0.767405
ZRANB2	GLI3_KO	0.0441706	0.0253701	1.74105	0.0817666	0.217743
CRYZ	GLI3_KO	0.0153759	0.00919547	1.67212	0.0945944	0.239812
TYW3	GLI3_KO	0.0304238	0.0120944	2.51553	0.0119318	0.0553332
LHX8	GLI3_KO	0.78857	0.0311317	25.3301	1.23056e-129	2.50665e-126
ACADM	GLI3_KO	0.0708806	0.0191444	3.70242	0.000217006	0.00218562
RABGGTB	GLI3_KO	-0.0263842	0.0219854	-1.20008	0.230193	0.432967
ST6GALNAC3	GLI3_KO	0.030742	0.00783034	3.92601	8.8108e-05	0.00104347
ST6GALNAC5	GLI3_KO	-0.0495634	0.0124251	-3.98898	6.77794e-05	0.000821826
PIGK	GLI3_KO	0.000855186	0.0129107	0.0662384	0.947192	0.976813
ZZZ3	GLI3_KO	0.000379698	0.0130223	0.0291576	0.976741	0.989422
USP33	GLI3_KO	-0.0171981	0.0222481	-0.773015	0.439568	0.647902
FUBP1	GLI3_KO	0.0650188	0.0243509	2.67008	0.00762011	0.038807
DNAJB4	GLI3_KO	0.00121989	0.010719	0.113807	0.909398	0.956964
IFI44L	GLI3_KO	-0.00479026	0.00165841	-2.88845	0.00389629	0.02279
ADGRL2	GLI3_KO	0.00717575	0.00665151	1.07882	0.280748	0.492049
TTLL7	GLI3_KO	0.0123413	0.0207207	0.595602	0.551482	0.736252
PRKACB	GLI3_KO	0.0284542	0.0205033	1.38779	0.165294	0.350369
GNG5	GLI3_KO	0.132211	0.0250695	5.27376	1.42158e-07	3.49792e-06
CTBS	GLI3_KO	0.00865516	0.00413148	2.09493	0.0362524	0.126052
SSX2IP	GLI3_KO	0.0111091	0.00800045	1.38856	0.16506	0.350236
C1orf52	GLI3_KO	-0.013572	0.0262186	-0.517648	0.604738	0.772902
BCL10	GLI3_KO	-0.00576086	0.0149548	-0.38522	0.700099	0.834979
DDAH1	GLI3_KO	0.0138645	0.0136883	1.01287	0.311196	0.525736
ZNHIT6	GLI3_KO	-0.0225956	0.0133816	-1.68855	0.0913985	0.233906
ODF2L	GLI3_KO	0.0944833	0.0236423	3.99636	6.57125e-05	0.000802737
SH3GLB1	GLI3_KO	-0.0332473	0.020816	-1.5972	0.110317	0.266882
HS2ST1	GLI3_KO	0.0285919	0.0102597	2.78681	0.00535305	0.0294707
LMO4	GLI3_KO	0.12811	0.0217289	5.89582	4.0995e-09	1.33079e-07
PKN2	GLI3_KO	-0.00274547	0.0174288	-0.157525	0.874841	0.937216
GTF2B	GLI3_KO	0.0232703	0.0217195	1.0714	0.284068	0.495522
RBMXL1	GLI3_KO	0.0205603	0.0123881	1.65967	0.0970738	0.244047
LRRC8B	GLI3_KO	-0.0215403	0.0107151	-2.01027	0.0444832	0.144678
LRRC8D	GLI3_KO	0.00580336	0.00755634	0.768012	0.442534	0.650391
ZNF326	GLI3_KO	-0.00401124	0.0199994	-0.200568	0.841048	0.919706
ZNF644	GLI3_KO	-0.0306317	0.0220129	-1.39153	0.164156	0.348683
CDC7	GLI3_KO	-0.00567141	0.00847139	-0.669478	0.503237	0.698545
GLMN	GLI3_KO	-0.0286637	0.013255	-2.16248	0.030652	0.111996
EVI5	GLI3_KO	0.000296177	0.0136309	0.0217283	0.982666	0.992344
MTF2	GLI3_KO	0.0364259	0.0286089	1.27324	0.203023	0.399766
TMED5	GLI3_KO	0.0297197	0.00998248	2.97719	0.00292993	0.0183498
CCDC18	GLI3_KO	-0.00296506	0.00665454	-0.44557	0.655937	0.805877
DR1	GLI3_KO	0.0311052	0.0181273	1.71593	0.0862672	0.225797
FNBP1L	GLI3_KO	-0.0397008	0.0305569	-1.29924	0.193951	0.390052
BCAR3	GLI3_KO	0.0115539	0.00458883	2.51783	0.0118545	0.0551315
DNTTIP2	GLI3_KO	-0.0352967	0.0213053	-1.65671	0.0976717	0.245097
GCLM	GLI3_KO	0.00998005	0.0070761	1.41039	0.158518	0.339628
ABCD3	GLI3_KO	0.0277094	0.0133802	2.07092	0.0384428	0.131413
CNN3	GLI3_KO	-0.0948831	0.0312099	-3.04016	0.00238282	0.0156574
ALG14	GLI3_KO	0.0243952	0.0106226	2.29654	0.0217067	0.086827
PTBP2	GLI3_KO	0.0929196	0.0214036	4.34131	1.45838e-05	0.000217635
SNX7	GLI3_KO	0.0379287	0.01265	2.99831	0.00273485	0.017491
PLPPR5	GLI3_KO	-0.00681593	0.0120026	-0.567868	0.570162	0.749062
AGL	GLI3_KO	-0.00963922	0.0107332	-0.898078	0.369209	0.584568
SLC35A3	GLI3_KO	0.00281258	0.00870227	0.323201	0.746564	0.867265
MFSD14A	GLI3_KO	-0.0260708	0.0176267	-1.47905	0.13922	0.309948
SASS6	GLI3_KO	0.00639306	0.00945498	0.676158	0.498987	0.695595
TRMT13	GLI3_KO	-0.00245297	0.0124954	-0.19631	0.84438	0.921445
DBT	GLI3_KO	-0.00194033	0.0104704	-0.185316	0.852993	0.926429
RTCA	GLI3_KO	0.00503026	0.0208589	0.241157	0.809448	0.900394
VCAM1	GLI3_KO	-0.00855262	0.0040678	-2.10252	0.0355826	0.124915
EXTL2	GLI3_KO	0.00887953	0.0155146	0.572334	0.567134	0.746982
SLC30A7	GLI3_KO	0.0186802	0.00952829	1.9605	0.0500201	0.156095
DPH5	GLI3_KO	0.0149996	0.0169349	0.885724	0.37583	0.590096
S1PR1	GLI3_KO	0.00145456	0.00235976	0.616402	0.537672	0.724723
OLFM3	GLI3_KO	-0.0175855	0.00582336	-3.01982	0.00254837	0.0165057
COL11A1	GLI3_KO	-0.00528798	0.00271517	-1.94756	0.0515507	0.159649
RNPC3	GLI3_KO	0.00420007	0.0107904	0.38924	0.697123	0.833969
PRMT6	GLI3_KO	0.00223133	0.00964713	0.231295	0.8171	0.905444
SLC25A24	GLI3_KO	0.0229014	0.0123196	1.85894	0.0631236	0.182193
PRPF38B	GLI3_KO	-0.031806	0.0247831	-1.28338	0.19945	0.39579
STXBP3	GLI3_KO	0.0253904	0.00942996	2.69252	0.00712676	0.0367059
GPSM2	GLI3_KO	0.00554367	0.011286	0.4912	0.623317	0.785339
CLCC1	GLI3_KO	-0.0255668	0.00927173	-2.75751	0.00585608	0.0315577
WDR47	GLI3_KO	-0.0249055	0.0149255	-1.66866	0.0952794	0.241098
TAF13	GLI3_KO	-0.0112375	0.00939753	-1.19579	0.231863	0.434703
TMEM167B	GLI3_KO	-0.0317049	0.0189461	-1.67342	0.0943375	0.239533
C1orf194	GLI3_KO	0.0225684	0.0113641	1.98593	0.0471225	0.149807
CELSR2	GLI3_KO	-0.0029157	0.0128774	-0.226421	0.820888	0.90779
PSRC1	GLI3_KO	-0.0116056	0.00673591	-1.72294	0.0849912	0.223318
SORT1	GLI3_KO	-0.0141461	0.00982641	-1.4396	0.150075	0.325908
PSMA5	GLI3_KO	-0.00523708	0.0241505	-0.216852	0.828337	0.91187
GNAI3	GLI3_KO	0.0315717	0.0275824	1.14463	0.252445	0.459872
AMPD2	GLI3_KO	0.00649811	0.0139312	0.466443	0.640929	0.796323
GSTM4	GLI3_KO	0.00103533	0.0066023	0.156814	0.875401	0.937412
GSTM3	GLI3_KO	-0.111066	0.022	-5.04848	4.6916e-07	1.04161e-05
AHCYL1	GLI3_KO	0.0387389	0.0205268	1.88724	0.0592149	0.174671
STRIP1	GLI3_KO	-0.0117565	0.0182641	-0.643693	0.519819	0.711884
LAMTOR5	GLI3_KO	-0.025448	0.0301022	-0.845386	0.397956	0.610649
LRIF1	GLI3_KO	-0.0201586	0.0175238	-1.15036	0.250079	0.457625
DRAM2	GLI3_KO	-0.000922239	0.0193367	-0.0476936	0.961963	0.984113
CEPT1	GLI3_KO	-0.0405151	0.0135781	-2.98386	0.00286695	0.0181085
WDR77	GLI3_KO	-0.00144683	0.0123604	-0.117054	0.906825	0.955308
RAP1A	GLI3_KO	-0.0241928	0.0182858	-1.32304	0.185913	0.379085
DDX20	GLI3_KO	-0.0114388	0.0122621	-0.932864	0.350958	0.566534
CTTNBP2NL	GLI3_KO	-0.0170581	0.0191774	-0.88949	0.373804	0.588447
WNT2B	GLI3_KO	0.00771017	0.0115539	0.667322	0.504613	0.699672
ST7L	GLI3_KO	0.0164249	0.011281	1.45598	0.145493	0.319277
CAPZA1	GLI3_KO	0.0716648	0.0259818	2.75827	0.00584249	0.0315329
RHOC	GLI3_KO	0.00607385	0.00875963	0.693391	0.488112	0.686052
SLC16A1	GLI3_KO	-0.00280401	0.010569	-0.265305	0.790791	0.891815
LRIG2	GLI3_KO	-0.0141248	0.00894492	-1.57908	0.114411	0.273285
MAGI3	GLI3_KO	0.0061097	0.00910738	0.670852	0.502361	0.698193
PHTF1	GLI3_KO	0.0357659	0.0142557	2.50889	0.0121582	0.0560004
RSBN1	GLI3_KO	-0.0294387	0.0255065	-1.15416	0.248516	0.455723
DCLRE1B	GLI3_KO	-0.00626871	0.00859031	-0.729742	0.465599	0.668023
HIPK1	GLI3_KO	0.00166615	0.00899706	0.185188	0.853093	0.926429
TRIM33	GLI3_KO	0.000929828	0.0165705	0.0561136	0.955255	0.982037
BCAS2	GLI3_KO	0.0637252	0.0265053	2.40424	0.0162601	0.0697668
NRAS	GLI3_KO	0.0474632	0.0150103	3.16204	0.00158073	0.0112341
CSDE1	GLI3_KO	0.207235	0.0299046	6.92986	5.03335e-12	2.69814e-10
SIKE1	GLI3_KO	-0.0183913	0.0171732	-1.07093	0.284278	0.495571
TSPAN2	GLI3_KO	-0.0274885	0.0104815	-2.62257	0.00876658	0.0435284
NHLH2	GLI3_KO	0.00799452	0.00620277	1.28886	0.197535	0.393927
ATP1A1	GLI3_KO	-0.074588	0.0191817	-3.88849	0.000102832	0.00119185
IGSF3	GLI3_KO	-0.0370276	0.00962408	-3.84739	0.000121611	0.00136863
TTF2	GLI3_KO	-0.00570669	0.00504832	-1.13041	0.258383	0.467223
MAN1A2	GLI3_KO	0.027097	0.019826	1.36674	0.171799	0.358652
GDAP2	GLI3_KO	-0.0112402	0.0116374	-0.96587	0.334179	0.550635
WDR3	GLI3_KO	-0.000584743	0.0125602	-0.0465553	0.96287	0.984375
WARS2	GLI3_KO	0.0133425	0.00701051	1.90322	0.0570977	0.170665
PHGDH	GLI3_KO	-0.117584	0.0187517	-6.27059	4.05768e-10	1.61278e-08
SEC22B	GLI3_KO	0.0117505	0.0155738	0.754507	0.450598	0.655503
SRGAP2C	GLI3_KO	0.00663564	0.0111829	0.593372	0.552973	0.737297
SRGAP2B	GLI3_KO	0.021625	0.0127717	1.69319	0.0905122	0.232574
GPR89A	GLI3_KO	-0.0174568	0.0112251	-1.55516	0.120003	0.281946
RNF115	GLI3_KO	0.0029432	0.0178308	0.165062	0.868905	0.934915
POLR3C	GLI3_KO	0.00343518	0.00790306	0.434665	0.663834	0.81142
PIAS3	GLI3_KO	0.00936755	0.00849792	1.10233	0.270396	0.481255
PEX11B	GLI3_KO	-0.00139665	0.0136957	-0.101977	0.918781	0.963211
RBM8A	GLI3_KO	-0.0349423	0.0291633	-1.19816	0.230939	0.433571
LIX1L	GLI3_KO	0.0224972	0.0123586	1.82036	0.0687938	0.193822
POLR3GL	GLI3_KO	0.036402	0.0228493	1.59313	0.111225	0.268522
TXNIP	GLI3_KO	-0.0948099	0.0268254	-3.53433	0.000414347	0.00376377
PRKAB2	GLI3_KO	-0.0390673	0.0123386	-3.16626	0.00155801	0.011087
CHD1L	GLI3_KO	0.00441096	0.0101407	0.434975	0.663609	0.81142
BCL9	GLI3_KO	0.00984997	0.0134266	0.733617	0.463234	0.665801
GPR89B	GLI3_KO	0.00213811	0.00980073	0.218158	0.827319	0.911315
NBPF14	GLI3_KO	0.00440357	0.00291194	1.51225	0.130566	0.297675
PDE4DIP	GLI3_KO	-0.0342403	0.0160363	-2.13518	0.032819	0.117662
BOLA1	GLI3_KO	0.00220144	0.0107414	0.204949	0.837625	0.917704
SV2A	GLI3_KO	-0.0458126	0.021321	-2.14871	0.0317294	0.114773
SF3B4	GLI3_KO	-0.00653091	0.0207442	-0.314831	0.75291	0.872027
OTUD7B	GLI3_KO	0.023074	0.00814985	2.83122	0.00466487	0.0263579
VPS45	GLI3_KO	-0.00337917	0.0157658	-0.214335	0.830299	0.912611
PLEKHO1	GLI3_KO	0.0846411	0.0203122	4.167	3.16457e-05	0.000425493
ANP32E	GLI3_KO	0.0206516	0.0165562	1.24737	0.212351	0.412298
CA14	GLI3_KO	0.018592	0.00779839	2.38408	0.0171774	0.0726693
APH1A	GLI3_KO	0.0149456	0.0226336	0.660326	0.50909	0.702943
C1orf54	GLI3_KO	-0.000943069	0.00523955	-0.179991	0.857171	0.928168
CIART	GLI3_KO	-0.0144628	0.00862414	-1.67702	0.093633	0.238413
MRPS21	GLI3_KO	-0.0245913	0.0293689	-0.837327	0.402469	0.615025
PRPF3	GLI3_KO	-0.0262157	0.0137135	-1.91167	0.0560036	0.168175
TARS2	GLI3_KO	0.00959194	0.0120112	0.79858	0.424591	0.636418
MCL1	GLI3_KO	0.215289	0.0258204	8.33794	1.09108e-16	1.01024e-14
ENSA	GLI3_KO	-0.00189303	0.0228877	-0.0827095	0.934087	0.970269
GOLPH3L	GLI3_KO	-0.00201797	0.0112771	-0.178944	0.857992	0.928409
ARNT	GLI3_KO	-0.00505567	0.0082729	-0.611113	0.541167	0.727167
SETDB1	GLI3_KO	-0.00185199	0.010707	-0.17297	0.862686	0.931262
CERS2	GLI3_KO	0.00756268	0.00953318	0.793301	0.427659	0.639381
C1orf56	GLI3_KO	-0.0220278	0.014087	-1.56369	0.117984	0.278486
CDC42SE1	GLI3_KO	-0.00928418	0.0169911	-0.546413	0.584818	0.75805
MLLT11	GLI3_KO	0.166337	0.0211744	7.85558	5.32103e-15	4.2093e-13
GABPB2	GLI3_KO	-0.0106258	0.00881127	-1.20594	0.227926	0.431092
SEMA6C	GLI3_KO	0.00680154	0.0127573	0.533148	0.593967	0.764795
SCNM1	GLI3_KO	0.0061022	0.0218644	0.279093	0.780191	0.885746
VPS72	GLI3_KO	0.019415	0.0258959	0.749735	0.453467	0.657564
PIP5K1A	GLI3_KO	0.0214728	0.0142413	1.50779	0.131703	0.299503
PSMD4	GLI3_KO	0.0664644	0.0285594	2.32724	0.0200121	0.0814891
PI4KB	GLI3_KO	0.00371594	0.0148503	0.250227	0.802427	0.898201
RFX5	GLI3_KO	0.00911182	0.00875711	1.0405	0.298181	0.511705
SELENBP1	GLI3_KO	0.00971915	0.00369235	2.63224	0.00852148	0.0425708
PSMB4	GLI3_KO	0.0535543	0.0227165	2.35751	0.0184552	0.0766816
POGZ	GLI3_KO	-0.00543791	0.0189537	-0.286905	0.774203	0.883016
SNX27	GLI3_KO	0.00398455	0.0162304	0.2455	0.806084	0.899315
CELF3	GLI3_KO	0.111077	0.027087	4.10073	4.21658e-05	0.000541051
MRPL9	GLI3_KO	0.0412409	0.0225366	1.82995	0.0673463	0.190998
TDRKH	GLI3_KO	-0.00933931	0.00987473	-0.945779	0.34433	0.559776
S100A6	GLI3_KO	-0.0144062	0.00849508	-1.69583	0.0900116	0.231996
S100A13	GLI3_KO	0.0206373	0.00981909	2.10176	0.0356493	0.125041
CHTOP	GLI3_KO	0.0125053	0.0244288	0.511908	0.608749	0.775521
SNAPIN	GLI3_KO	0.0140153	0.0220623	0.635262	0.525301	0.715664
ILF2	GLI3_KO	0.00706702	0.0291517	0.242422	0.808468	0.899812
INTS3	GLI3_KO	-0.00694747	0.00931825	-0.745577	0.455976	0.659675
SLC27A3	GLI3_KO	-0.0235174	0.00975692	-2.41033	0.0159919	0.0689773
GATAD2B	GLI3_KO	-0.0328503	0.0151481	-2.16861	0.0301826	0.110529
SLC39A1	GLI3_KO	0.0165545	0.0152635	1.08458	0.278184	0.489345
CREB3L4	GLI3_KO	0.0187306	0.00926014	2.02272	0.0431819	0.142333
JTB	GLI3_KO	0.0397097	0.0286238	1.3873	0.165443	0.350492
RAB13	GLI3_KO	0.0314864	0.0115639	2.72282	0.00650641	0.0343357
TPM3	GLI3_KO	0.0914179	0.0269237	3.39545	0.00069316	0.00570374
C1orf43	GLI3_KO	0.0802258	0.0277908	2.88678	0.00391706	0.0228463
UBAP2L	GLI3_KO	0.013775	0.0172461	0.798733	0.424502	0.636418
HAX1	GLI3_KO	-0.0145749	0.0237585	-0.61346	0.539614	0.726089
UBE2Q1	GLI3_KO	0.0136338	0.00814172	1.67456	0.0941137	0.239114
ADAR	GLI3_KO	-0.00135166	0.0186982	-0.0722884	0.942377	0.974056
KCNN3	GLI3_KO	0.0183681	0.00825603	2.22481	0.0261608	0.0991894
PMVK	GLI3_KO	0.0632335	0.0189082	3.34423	0.000834206	0.00669666
PBXIP1	GLI3_KO	0.0160471	0.00468299	3.42669	0.000618367	0.00522136
PYGO2	GLI3_KO	0.0172108	0.00992906	1.73338	0.0831201	0.220233
SHC1	GLI3_KO	0.0164333	0.00684815	2.39966	0.0164646	0.0703848
CKS1B	GLI3_KO	-0.0186087	0.0152173	-1.22287	0.221465	0.423393
FLAD1	GLI3_KO	-0.015829	0.0188508	-0.839696	0.401139	0.613569
ADAM15	GLI3_KO	-0.00266257	0.00619491	-0.4298	0.667369	0.814762
EFNA4	GLI3_KO	0.00170242	0.00369889	0.460252	0.645365	0.799033
EFNA3	GLI3_KO	-0.0414796	0.0223342	-1.85722	0.0633674	0.182703
DPM3	GLI3_KO	-0.0313977	0.0156995	-1.99991	0.0455905	0.146827
KRTCAP2	GLI3_KO	0.0366321	0.0233507	1.56878	0.116794	0.276238
THBS3	GLI3_KO	0.0264105	0.0102328	2.58096	0.00989495	0.0480764
MTX1	GLI3_KO	0.027811	0.0165906	1.67632	0.0937697	0.238538
FAM189B	GLI3_KO	-0.00898619	0.0159595	-0.563062	0.573431	0.751056
SCAMP3	GLI3_KO	-0.00449338	0.0172356	-0.260704	0.794337	0.893095
FDPS	GLI3_KO	-0.24659	0.0311068	-7.9272	3.02896e-15	2.468e-13
RUSC1	GLI3_KO	-0.0807934	0.0191342	-4.22247	2.48085e-05	0.000346723
ASH1L	GLI3_KO	-0.0744168	0.0236213	-3.15041	0.00164482	0.0115959
MSTO1	GLI3_KO	0.0240098	0.00873978	2.74719	0.0060431	0.0323304
YY1AP1	GLI3_KO	-0.0463387	0.0174818	-2.65068	0.00807095	0.0405438
DAP3	GLI3_KO	0.0175723	0.0219922	0.799022	0.424334	0.636385
GON4L	GLI3_KO	-0.00430159	0.0180283	-0.238602	0.811429	0.901243
SYT11	GLI3_KO	0.00676685	0.0254612	0.265771	0.790432	0.891815
RIT1	GLI3_KO	0.0112299	0.0137308	0.817863	0.413494	0.625654
ARHGEF2	GLI3_KO	0.0115613	0.0166006	0.696436	0.486204	0.684519
SSR2	GLI3_KO	-0.106425	0.0309226	-3.44166	0.00058525	0.00502488
UBQLN4	GLI3_KO	0.00607994	0.0123124	0.493806	0.621475	0.783625
LAMTOR2	GLI3_KO	-0.0153236	0.0265383	-0.577413	0.563699	0.745255
MEX3A	GLI3_KO	-0.0261212	0.0242513	-1.0771	0.281513	0.492542
LMNA	GLI3_KO	0.0371318	0.0152664	2.43226	0.0150572	0.0658185
SLC25A44	GLI3_KO	0.000535578	0.0100679	0.0531968	0.957578	0.982644
PMF1	GLI3_KO	0.0120421	0.0157042	0.766807	0.443251	0.651079
SMG5	GLI3_KO	0.00138855	0.00753487	0.184283	0.853803	0.926953
CCT3	GLI3_KO	0.0561363	0.0300176	1.87011	0.0615559	0.178936
GPATCH4	GLI3_KO	-0.0063603	0.00767937	-0.828232	0.407598	0.619861
NES	GLI3_KO	0.352883	0.0268418	13.1468	1.58129e-38	5.85651e-36
CRABP2	GLI3_KO	0.616444	0.0330306	18.6628	5.09381e-74	5.18805e-71
ISG20L2	GLI3_KO	-0.042869	0.0185101	-2.31598	0.0206198	0.0834625
RRNAD1	GLI3_KO	0.0133973	0.0131168	1.02138	0.307146	0.520513
MRPL24	GLI3_KO	-0.0215945	0.014034	-1.53872	0.123966	0.288182
HDGF	GLI3_KO	0.0130893	0.0163134	0.802366	0.422398	0.635047
PRCC	GLI3_KO	-0.0298647	0.0219722	-1.35921	0.174173	0.362216
CADM3	GLI3_KO	-0.123241	0.0218842	-5.63152	1.93397e-08	5.6888e-07
DUSP23	GLI3_KO	-0.00471716	0.00681141	-0.692538	0.488647	0.686438
TAGLN2	GLI3_KO	-0.0196911	0.00630813	-3.12155	0.0018144	0.0126045
IGSF9	GLI3_KO	-0.00129545	0.00804111	-0.161103	0.872022	0.935885
PIGM	GLI3_KO	0.00225991	0.00819769	0.275677	0.782813	0.887486
IGSF8	GLI3_KO	-0.0780737	0.0151852	-5.14145	2.88302e-07	6.71166e-06
PEA15	GLI3_KO	-0.100304	0.023566	-4.25632	2.13534e-05	0.000304707
DCAF8	GLI3_KO	-0.00903051	0.0130421	-0.692412	0.488727	0.686438
PEX19	GLI3_KO	0.0206246	0.0135029	1.52742	0.126751	0.292321
COPA	GLI3_KO	0.0745785	0.0188339	3.95981	7.65746e-05	0.000917544
NCSTN	GLI3_KO	0.0165567	0.0152832	1.08333	0.27874	0.4899
NHLH1	GLI3_KO	0.000191269	0.00584434	0.0327273	0.973894	0.988637
VANGL2	GLI3_KO	-0.00597946	0.0126801	-0.471561	0.637271	0.794375
KLHDC9	GLI3_KO	0.0632308	0.013941	4.53561	5.94573e-06	0.000100719
PFDN2	GLI3_KO	-0.0301075	0.0298424	-1.00888	0.313104	0.528084
NIT1	GLI3_KO	0.0249117	0.0174844	1.4248	0.154309	0.33315
DEDD	GLI3_KO	0.00547064	0.0118352	0.462233	0.643944	0.79823
UFC1	GLI3_KO	0.139387	0.0258381	5.39465	7.34342e-08	1.93013e-06
PPOX	GLI3_KO	0.016783	0.0125592	1.33631	0.181538	0.372493
B4GALT3	GLI3_KO	-0.0243703	0.0187989	-1.29636	0.19494	0.391299
NDUFS2	GLI3_KO	-0.0553399	0.0284384	-1.94596	0.0517437	0.160064
SDHC	GLI3_KO	0.05295	0.0270306	1.95889	0.0502088	0.156624
DUSP12	GLI3_KO	0.0400598	0.0212114	1.8886	0.0590321	0.174463
ATF6	GLI3_KO	0.0323217	0.0176476	1.83151	0.0671134	0.190536
NOS1AP	GLI3_KO	-0.0282528	0.0144822	-1.95086	0.0511575	0.158533
UHMK1	GLI3_KO	-0.0278939	0.0131451	-2.122	0.0339109	0.120411
UAP1	GLI3_KO	-0.0262623	0.0155744	-1.68624	0.091842	0.23488
HSD17B7	GLI3_KO	-0.0533065	0.0158906	-3.3546	0.000803664	0.0064915
NUF2	GLI3_KO	0.00118209	0.00317552	0.372252	0.709729	0.842194
PBX1	GLI3_KO	-0.0209126	0.0271117	-0.771351	0.440554	0.649002
MGST3	GLI3_KO	-0.0449106	0.0302586	-1.48423	0.137843	0.308303
ALDH9A1	GLI3_KO	0.00857244	0.0153892	0.557044	0.577535	0.754943
TMCO1	GLI3_KO	0.034269	0.0265317	1.29162	0.196577	0.39296
UCK2	GLI3_KO	0.00328917	0.0105526	0.311694	0.755293	0.873793
POGK	GLI3_KO	-4.38317e-05	0.0128685	-0.00340611	0.997283	0.998684
TADA1	GLI3_KO	-0.00240919	0.00995078	-0.242111	0.808709	0.89994
POU2F1	GLI3_KO	-0.0100689	0.0177902	-0.565981	0.571445	0.749783
CREG1	GLI3_KO	-0.00954859	0.0127228	-0.750508	0.453002	0.65734
MPZL1	GLI3_KO	0.0339232	0.0198949	1.70513	0.088264	0.229263
MPC2	GLI3_KO	-0.0735341	0.0255329	-2.87997	0.00400239	0.0232939
DCAF6	GLI3_KO	0.00944651	0.0122948	0.768335	0.442343	0.650227
GPR161	GLI3_KO	-0.0504044	0.0162976	-3.09274	0.00199953	0.0136679
TIPRL	GLI3_KO	-0.0389078	0.0244286	-1.59271	0.111319	0.268621
ATP1B1	GLI3_KO	-0.431427	0.0286477	-15.0597	1.22445e-49	5.86873e-47
NME7	GLI3_KO	0.0244127	0.0183931	1.32727	0.184509	0.377294
BLZF1	GLI3_KO	-0.0239054	0.0105005	-2.2766	0.0228734	0.0900784
CCDC181	GLI3_KO	0.0463559	0.0140156	3.30744	0.000951482	0.00742619
METTL18	GLI3_KO	-0.0108429	0.0102721	-1.05556	0.291245	0.503621
KIFAP3	GLI3_KO	-0.12312	0.0262658	-4.68747	2.87654e-06	5.22006e-05
GORAB	GLI3_KO	0.00336622	0.00824147	0.408449	0.68297	0.824543
PRRC2C	GLI3_KO	0.00812431	0.0292303	0.277942	0.781074	0.886501
VAMP4	GLI3_KO	1.47229e-05	0.0121347	0.00121328	0.999032	0.999645
DNM3	GLI3_KO	0.00265146	0.0145476	0.18226	0.855389	0.927687
PIGC	GLI3_KO	0.00506151	0.0160862	0.314648	0.753048	0.872063
SUCO	GLI3_KO	0.00387202	0.0170947	0.226503	0.820824	0.90779
PRDX6	GLI3_KO	0.07664	0.0239001	3.20669	0.00135541	0.00988707
KLHL20	GLI3_KO	-0.000712257	0.0129165	-0.0551432	0.956028	0.982433
CENPL	GLI3_KO	-0.0092636	0.00542568	-1.70736	0.0878473	0.228699
ZBTB37	GLI3_KO	-0.00595141	0.00965478	-0.616422	0.537658	0.724723
RC3H1	GLI3_KO	0.00492122	0.0111873	0.439893	0.660043	0.809024
RABGAP1L	GLI3_KO	-0.021467	0.0143411	-1.49688	0.134518	0.303783
CACYBP	GLI3_KO	-0.0328309	0.0284783	-1.15284	0.249059	0.456337
MRPS14	GLI3_KO	0.0161872	0.0179265	0.902976	0.366604	0.582294
RASAL2	GLI3_KO	-0.0238956	0.0172659	-1.38398	0.166458	0.351414
RALGPS2	GLI3_KO	-0.0458773	0.0110216	-4.16251	3.22718e-05	0.000432485
TOR3A	GLI3_KO	-0.0177833	0.0103841	-1.71256	0.0868872	0.227055
ABL2	GLI3_KO	-0.0212012	0.0124473	-1.70328	0.0886086	0.229681
SOAT1	GLI3_KO	-0.00497231	0.00754229	-0.659258	0.509776	0.703532
TOR1AIP2	GLI3_KO	0.0137334	0.0164331	0.835718	0.403373	0.615599
TOR1AIP1	GLI3_KO	-0.00839479	0.0112809	-0.744162	0.456831	0.660377
CEP350	GLI3_KO	0.00492556	0.0161332	0.305305	0.760153	0.876136
QSOX1	GLI3_KO	-0.0012451	0.0104473	-0.119179	0.905141	0.954693
ACBD6	GLI3_KO	-0.0719277	0.0214962	-3.34606	0.000828733	0.00665929
XPR1	GLI3_KO	-0.0685936	0.020152	-3.40381	0.00067235	0.00556739
STX6	GLI3_KO	-0.0101858	0.0131811	-0.772758	0.43972	0.648009
IER5	GLI3_KO	-0.0179405	0.0063533	-2.82381	0.00477381	0.0268997
GLUL	GLI3_KO	-0.032307	0.0287007	-1.12565	0.260393	0.469296
RGS16	GLI3_KO	-0.0317135	0.0231584	-1.36942	0.170961	0.357558
DHX9	GLI3_KO	0.0946949	0.0218687	4.33015	1.53386e-05	0.000226822
NMNAT2	GLI3_KO	0.0736019	0.0198394	3.70989	0.000210725	0.00213556
SMG7	GLI3_KO	0.00952253	0.0125588	0.758234	0.448365	0.654591
ARPC5	GLI3_KO	0.134723	0.0291577	4.62049	3.97295e-06	6.97663e-05
TSEN15	GLI3_KO	-0.039603	0.017874	-2.21568	0.0267803	0.100834
C1orf21	GLI3_KO	-0.0267056	0.0175024	-1.52582	0.127148	0.293071
EDEM3	GLI3_KO	-0.00342903	0.010222	-0.335455	0.737303	0.860927
RNF2	GLI3_KO	-0.0056084	0.0169566	-0.33075	0.740854	0.863217
TRMT1L	GLI3_KO	0.0277542	0.0125696	2.20804	0.0273094	0.102324
IVNS1ABP	GLI3_KO	-0.0347628	0.018011	-1.93009	0.0536807	0.164247
TPR	GLI3_KO	0.0539617	0.0268593	2.00905	0.0446118	0.144935
RGS2	GLI3_KO	-0.0790696	0.0308301	-2.56469	0.0103702	0.0498538
UCHL5	GLI3_KO	-0.00374221	0.0146013	-0.256293	0.79774	0.895498
GLRX2	GLI3_KO	0.0264014	0.00878614	3.00489	0.00267647	0.0171716
CDC73	GLI3_KO	-0.00281666	0.0133899	-0.210358	0.833401	0.914922
ASPM	GLI3_KO	-0.00289495	0.00267913	-1.08056	0.279973	0.491293
ZBTB41	GLI3_KO	-0.00594139	0.0101911	-0.583	0.559932	0.74305
CRB1	GLI3_KO	0.0117531	0.0103076	1.14024	0.254267	0.462242
DENND1B	GLI3_KO	0.00921237	0.0087543	1.05232	0.292727	0.505005
C1orf53	GLI3_KO	0.00107707	0.00444327	0.242404	0.808482	0.899812
LHX9	GLI3_KO	-0.00638805	0.00519738	-1.22909	0.219124	0.420614
NEK7	GLI3_KO	0.0122795	0.00610878	2.01014	0.0444971	0.144678
ZNF281	GLI3_KO	-0.0152516	0.0231232	-0.659579	0.509569	0.703486
DDX59	GLI3_KO	0.0154598	0.00791236	1.95388	0.0507983	0.157798
CAMSAP2	GLI3_KO	-0.000771529	0.0164932	-0.0467786	0.962693	0.984375
TMEM9	GLI3_KO	-0.0453901	0.023029	-1.971	0.0488066	0.153483
PHLDA3	GLI3_KO	-0.0162035	0.012106	-1.33847	0.180835	0.371332
NAV1	GLI3_KO	-0.0217019	0.0187512	-1.15736	0.247209	0.454892
IPO9	GLI3_KO	0.0523086	0.0211127	2.47759	0.0132764	0.059591
TIMM17A	GLI3_KO	-0.049309	0.0219282	-2.24866	0.0245992	0.0949651
RNPEP	GLI3_KO	0.0283558	0.0148856	1.90492	0.0568766	0.170129
ARL8A	GLI3_KO	-0.0431213	0.0171543	-2.51374	0.0119926	0.0554259
UBE2T	GLI3_KO	-0.0200269	0.0194089	-1.03184	0.302223	0.515925
PPP1R12B	GLI3_KO	0.0262982	0.012935	2.0331	0.0421215	0.139913
KDM5B	GLI3_KO	0.0527491	0.0280552	1.88019	0.0601694	0.176734
RABIF	GLI3_KO	-0.034295	0.0148379	-2.31131	0.0208761	0.0842488
KLHL12	GLI3_KO	0.021778	0.0145761	1.49408	0.135248	0.304673
ADIPOR1	GLI3_KO	0.00523985	0.0185713	0.282147	0.777848	0.884592
CYB5R1	GLI3_KO	0.0344931	0.0133772	2.5785	0.00996539	0.0483733
TMEM183A	GLI3_KO	-0.0258531	0.0240522	-1.07488	0.282508	0.493753
BTG2	GLI3_KO	0.109584	0.0240986	4.54731	5.62646e-06	9.6047e-05
ATP2B4	GLI3_KO	-0.0430545	0.00984837	-4.37174	1.27019e-05	0.00019454
ZC3H11A	GLI3_KO	-0.0319807	0.0187437	-1.70621	0.0880624	0.229097
ZBED6	GLI3_KO	-0.0385405	0.0107658	-3.57989	0.000348627	0.00328775
SNRPE	GLI3_KO	-0.000277042	0.0304625	-0.00909452	0.992744	0.99629
ETNK2	GLI3_KO	0.0152903	0.0109168	1.40062	0.161419	0.343945
PPP1R15B	GLI3_KO	-0.0147009	0.0096147	-1.529	0.126359	0.291912
PIK3C2B	GLI3_KO	0.0185054	0.00776643	2.38274	0.0172399	0.0728581
MDM4	GLI3_KO	0.0293705	0.0179616	1.63518	0.102105	0.252863
NFASC	GLI3_KO	-0.0631644	0.0152681	-4.13701	3.60532e-05	0.000474508
CNTN2	GLI3_KO	-0.00916831	0.00447347	-2.04949	0.0404926	0.135367
RBBP5	GLI3_KO	-0.023508	0.0154284	-1.52369	0.127682	0.29389
DSTYK	GLI3_KO	0.00182661	0.0132892	0.13745	0.890683	0.946808
NUAK2	GLI3_KO	0.0357601	0.0114278	3.12921	0.00176787	0.0123539
KLHDC8A	GLI3_KO	-0.0402918	0.019456	-2.07092	0.038443	0.131413
LEMD1	GLI3_KO	0.0155361	0.0157922	0.983785	0.325292	0.541578
ELK4	GLI3_KO	-0.00493779	0.00708631	-0.696808	0.485972	0.684477
NUCKS1	GLI3_KO	-0.307853	0.0307707	-10.0048	3.07403e-23	4.72588e-21
SLC41A1	GLI3_KO	-0.0017474	0.00658247	-0.265463	0.790669	0.891815
SRGAP2	GLI3_KO	-0.020297	0.00981891	-2.06714	0.0387979	0.131829
EIF2D	GLI3_KO	-0.015411	0.0115668	-1.33235	0.182835	0.374589
MAPKAPK2	GLI3_KO	-0.0131613	0.00849072	-1.55008	0.121217	0.283572
CD46	GLI3_KO	0.000918224	0.0176035	0.0521615	0.958403	0.982644
PLXNA2	GLI3_KO	-0.00371122	0.0133929	-0.277104	0.781717	0.887094
SYT14	GLI3_KO	-0.0623902	0.0155245	-4.01883	5.97778e-05	0.000736868
SERTAD4	GLI3_KO	-0.102866	0.0161395	-6.37355	2.10018e-10	8.72557e-09
RCOR3	GLI3_KO	0.0440584	0.014423	3.05473	0.00227037	0.0150643
NEK2	GLI3_KO	0.00212202	0.00235854	0.899716	0.368336	0.583778
LPGAT1	GLI3_KO	-0.00373129	0.0134943	-0.276509	0.782174	0.887223
INTS7	GLI3_KO	0.0294704	0.0101176	2.9128	0.00360578	0.0214296
DTL	GLI3_KO	-0.00044965	0.00189127	-0.237751	0.812089	0.90153
PPP2R5A	GLI3_KO	0.00476596	0.00612762	0.777784	0.436752	0.645151
NENF	GLI3_KO	-0.00219049	0.0123072	-0.177985	0.858746	0.928854
ATF3	GLI3_KO	0.0973888	0.017736	5.49102	4.29475e-08	1.17824e-06
NSL1	GLI3_KO	0.0526118	0.0190014	2.76884	0.00565669	0.0307887
TATDN3	GLI3_KO	0.00818006	0.0155579	0.525781	0.599075	0.768098
FLVCR1	GLI3_KO	-0.0105476	0.0113922	-0.925863	0.354584	0.570154
VASH2	GLI3_KO	-0.0393261	0.0132587	-2.96606	0.00303779	0.018909
ANGEL2	GLI3_KO	-0.00828763	0.010492	-0.789902	0.429641	0.641137
PROX1	GLI3_KO	-0.00606919	0.0107234	-0.565977	0.571447	0.749783
SMYD2	GLI3_KO	0.0165008	0.00933753	1.76715	0.0772941	0.209791
CENPF	GLI3_KO	-0.0138041	0.00829836	-1.66347	0.0963126	0.242706
KCTD3	GLI3_KO	0.00169788	0.0119542	0.142032	0.887063	0.945199
ESRRG	GLI3_KO	-0.0759078	0.0127451	-5.95584	2.85579e-09	9.49753e-08
GPATCH2	GLI3_KO	0.00103764	0.0142994	0.0725653	0.942156	0.974056
RRP15	GLI3_KO	0.0159513	0.0145909	1.09323	0.27437	0.485781
TGFB2	GLI3_KO	-0.00274827	0.00275155	-0.998806	0.317961	0.533265
LYPLAL1	GLI3_KO	0.0113808	0.01581	0.719852	0.471667	0.673117
BPNT1	GLI3_KO	0.0100771	0.0133992	0.752067	0.452064	0.656697
IARS2	GLI3_KO	0.0376241	0.0165682	2.27086	0.0232186	0.0911295
RAB3GAP2	GLI3_KO	-0.00397513	0.0149934	-0.265126	0.790929	0.891847
MARK1	GLI3_KO	0.0190944	0.0128118	1.49038	0.136218	0.305928
DUSP10	GLI3_KO	0.0162809	0.0118098	1.37859	0.168114	0.35384
TAF1A	GLI3_KO	-0.0142241	0.0110501	-1.28724	0.1981	0.394169
MIA3	GLI3_KO	-0.0302195	0.0180367	-1.67545	0.0939402	0.238822
AIDA	GLI3_KO	0.0285665	0.0162707	1.7557	0.0792305	0.213624
BROX	GLI3_KO	0.0197885	0.0153419	1.28984	0.197196	0.39375
CAPN2	GLI3_KO	0.0341012	0.0162547	2.09792	0.0359867	0.125576
TP53BP2	GLI3_KO	0.0321259	0.0102973	3.11984	0.00182491	0.0126548
FBXO28	GLI3_KO	0.00445041	0.010852	0.410102	0.681757	0.823567
DEGS1	GLI3_KO	-0.0274226	0.0211233	-1.29822	0.194302	0.390521
NVL	GLI3_KO	0.0342937	0.0170207	2.01482	0.044003	0.144048
CNIH4	GLI3_KO	0.0172028	0.0225921	0.76145	0.446442	0.653135
WDR26	GLI3_KO	-0.00655452	0.0128952	-0.50829	0.611283	0.776281
DNAH14	GLI3_KO	0.0375174	0.0104606	3.58654	0.000339894	0.0032203
LBR	GLI3_KO	0.0450569	0.0209469	2.15101	0.0315473	0.114294
ENAH	GLI3_KO	0.174415	0.026895	6.48505	1.01769e-10	4.45815e-09
SRP9	GLI3_KO	0.143523	0.0277512	5.17179	2.45506e-07	5.79822e-06
EPHX1	GLI3_KO	-0.0107617	0.0125531	-0.857299	0.391341	0.604739
PYCR2	GLI3_KO	-0.00428584	0.0130808	-0.327643	0.743202	0.86484
SDE2	GLI3_KO	0.0171771	0.00941738	1.82398	0.068244	0.192664
ACBD3	GLI3_KO	-0.0177033	0.015244	-1.16133	0.24559	0.452809
LIN9	GLI3_KO	0.00562065	0.00762691	0.73695	0.461204	0.664173
PARP1	GLI3_KO	0.0561407	0.0280763	1.99957	0.0456271	0.146887
CDC42BPA	GLI3_KO	0.0269255	0.0196447	1.37062	0.170584	0.357109
SNAP47	GLI3_KO	-0.0268345	0.018076	-1.48454	0.137761	0.308204
JMJD4	GLI3_KO	0.00145182	0.00751246	0.193255	0.846771	0.922392
ARF1	GLI3_KO	-0.0410088	0.0305053	-1.34432	0.178936	0.368777
C1orf35	GLI3_KO	-0.050723	0.0204296	-2.48282	0.0130833	0.0589289
MRPL55	GLI3_KO	0.0167767	0.0251557	0.666915	0.504873	0.699672
GUK1	GLI3_KO	0.0244316	0.0298314	0.818989	0.412851	0.62503
TRIM11	GLI3_KO	0.00229982	0.0129895	0.177053	0.859478	0.929523
RNF187	GLI3_KO	-0.0116543	0.00919636	-1.26728	0.205144	0.402484
RHOU	GLI3_KO	-0.00573169	0.00629032	-0.911192	0.36226	0.578197
RAB4A	GLI3_KO	-0.0611818	0.0260071	-2.35251	0.0187051	0.0774044
CCSAP	GLI3_KO	-0.0353898	0.0118547	-2.98529	0.00285365	0.0180524
NUP133	GLI3_KO	0.00883464	0.0118237	0.747195	0.454998	0.658612
GALNT2	GLI3_KO	-0.00229721	0.0108093	-0.212523	0.831712	0.913416
COG2	GLI3_KO	0.0108925	0.0116611	0.934085	0.350328	0.566087
C1orf198	GLI3_KO	0.0384261	0.0103588	3.70951	0.000211042	0.00213611
TTC13	GLI3_KO	0.0107998	0.011918	0.906177	0.364907	0.58117
ARV1	GLI3_KO	0.0453189	0.0155624	2.91209	0.00361403	0.0214629
FAM89A	GLI3_KO	0.000574392	0.00358559	0.160194	0.872738	0.93602
C1orf131	GLI3_KO	-0.0801666	0.020186	-3.97139	7.29611e-05	0.000876824
GNPAT	GLI3_KO	-0.00159536	0.018945	-0.0842099	0.932895	0.969915
SPRTN	GLI3_KO	-0.00429471	0.0143761	-0.298739	0.765158	0.879586
EGLN1	GLI3_KO	0.0490894	0.0156926	3.1282	0.00177396	0.0123848
TSNAX	GLI3_KO	0.0568167	0.0202164	2.81042	0.00497648	0.0278143
SIPA1L2	GLI3_KO	-0.0297123	0.00708576	-4.19324	2.82132e-05	0.000383135
NTPCR	GLI3_KO	0.00201727	0.0172451	0.116976	0.906886	0.955308
COA6	GLI3_KO	-0.033655	0.0168639	-1.99568	0.0460502	0.147607
IRF2BP2	GLI3_KO	0.00562128	0.0172682	0.325527	0.744803	0.865979
TOMM20	GLI3_KO	0.0151655	0.0286206	0.529881	0.59623	0.766138
RBM34	GLI3_KO	-0.00166333	0.0106795	-0.15575	0.87624	0.93794
ARID4B	GLI3_KO	-0.0065077	0.0285261	-0.228131	0.819558	0.907181
GGPS1	GLI3_KO	0.00500311	0.0226439	0.220947	0.825147	0.910769
TBCE	GLI3_KO	0.00997472	0.013318	0.748964	0.453932	0.657783
B3GALNT2	GLI3_KO	-0.0135207	0.00986298	-1.37085	0.170514	0.357067
GNG4	GLI3_KO	-0.0979069	0.0184963	-5.29332	1.27868e-07	3.20574e-06
GPR137B	GLI3_KO	-0.00851145	0.0113842	-0.747652	0.454723	0.65842
ERO1B	GLI3_KO	0.0849786	0.0143353	5.92794	3.37991e-09	1.11166e-07
HEATR1	GLI3_KO	-0.016014	0.00729736	-2.19449	0.0282687	0.105031
MTR	GLI3_KO	-9.45724e-05	0.00840062	-0.0112578	0.991018	0.995267
FMN2	GLI3_KO	0.00303651	0.00867755	0.349927	0.726415	0.853415
GREM2	GLI3_KO	-0.00239781	0.00506913	-0.473022	0.636228	0.793994
FH	GLI3_KO	-0.0264198	0.0196908	-1.34173	0.179774	0.369872
OPN3	GLI3_KO	-0.0278376	0.0105476	-2.63924	0.00834785	0.0417803
CHML	GLI3_KO	-0.0027139	0.00960458	-0.282563	0.777529	0.884592
CEP170	GLI3_KO	-0.0559432	0.028075	-1.99263	0.0463828	0.14844
SDCCAG8	GLI3_KO	0.0451042	0.0185662	2.42937	0.0151776	0.0662031
AKT3	GLI3_KO	-0.0128619	0.0135959	-0.946013	0.34421	0.559694
ZBTB18	GLI3_KO	-0.0126652	0.0068429	-1.85085	0.06428	0.184729
DESI2	GLI3_KO	0.0153797	0.0138869	1.10749	0.26816	0.47874
COX20	GLI3_KO	0.0535862	0.023418	2.28825	0.0221852	0.088221
HNRNPU	GLI3_KO	0.0681429	0.0299179	2.27766	0.0228096	0.0899577
EFCAB2	GLI3_KO	0.0335391	0.00789118	4.2502	2.19415e-05	0.000311462
SMYD3	GLI3_KO	0.00601354	0.016033	0.375073	0.70763	0.840613
TFB2M	GLI3_KO	-0.0316395	0.0095747	-3.30449	0.00096152	0.00748278
CNST	GLI3_KO	-0.00956906	0.0101543	-0.942362	0.346075	0.561786
SCCPDH	GLI3_KO	0.0428453	0.0233959	1.83132	0.0671423	0.190552
AHCTF1	GLI3_KO	-0.028606	0.0105866	-2.70211	0.00692494	0.0358934
ZNF670	GLI3_KO	0.0164074	0.0104274	1.57349	0.115701	0.274609
ZNF669	GLI3_KO	0.00589692	0.0161415	0.365326	0.714891	0.84565
ZNF124	GLI3_KO	-0.00387233	0.011285	-0.343141	0.731514	0.856868
SH3BP5L	GLI3_KO	-0.00703153	0.011297	-0.622427	0.533704	0.721283
ZNF672	GLI3_KO	0.0111605	0.0143117	0.779817	0.435554	0.64398
ZNF692	GLI3_KO	0.00750706	0.014361	0.52274	0.60119	0.77015
SH3YL1	GLI3_KO	-0.0283167	0.0125152	-2.26258	0.0237254	0.092777
ACP1	GLI3_KO	0.0359563	0.0278605	1.29058	0.196937	0.393392
TMEM18	GLI3_KO	-0.0466644	0.0159947	-2.9175	0.00355206	0.0212186
PXDN	GLI3_KO	-0.0185496	0.0126869	-1.46211	0.143806	0.316856
MYT1L	GLI3_KO	0.0124538	0.0175807	0.708378	0.47876	0.678896
TRAPPC12	GLI3_KO	0.0110514	0.0143736	0.76887	0.442025	0.649994
ADI1	GLI3_KO	0.0373961	0.0154552	2.41965	0.0155884	0.0677047
RNASEH1	GLI3_KO	-0.00237177	0.0150784	-0.157296	0.875021	0.937251
SOX11	GLI3_KO	0.341771	0.0383252	8.91766	7.67758e-19	9.19955e-17
ID2	GLI3_KO	-0.0977264	0.0194425	-5.02644	5.25931e-07	1.16132e-05
KIDINS220	GLI3_KO	-0.112226	0.0276528	-4.0584	5.05408e-05	0.000635504
MBOAT2	GLI3_KO	-0.0241309	0.0134283	-1.79701	0.0724237	0.200854
ASAP2	GLI3_KO	0.000798122	0.00879541	0.090743	0.927702	0.966919
ITGB1BP1	GLI3_KO	0.00987917	0.0203654	0.485096	0.62764	0.788485
CPSF3	GLI3_KO	0.0193821	0.0177625	1.09118	0.27527	0.486585
IAH1	GLI3_KO	-0.0314539	0.016709	-1.88245	0.0598611	0.176019
ADAM17	GLI3_KO	0.00739837	0.0133342	0.554843	0.579039	0.754973
YWHAQ	GLI3_KO	0.0106619	0.0255526	0.417252	0.676521	0.819063
TAF1B	GLI3_KO	-0.00725772	0.0113773	-0.63791	0.523576	0.714288
RRM2	GLI3_KO	0.00455428	0.00274728	1.65774	0.0974632	0.244724
HPCAL1	GLI3_KO	-0.0538399	0.0192786	-2.79273	0.00525622	0.0290941
ODC1	GLI3_KO	0.0637488	0.0314176	2.02908	0.042529	0.140903
NOL10	GLI3_KO	-0.00795541	0.0115155	-0.690844	0.489711	0.687249
PDIA6	GLI3_KO	0.00842124	0.0284085	0.296433	0.766918	0.879829
ROCK2	GLI3_KO	0.0148321	0.0147925	1.00268	0.316087	0.531245
E2F6	GLI3_KO	-0.00585956	0.0154884	-0.37832	0.705217	0.839338
GREB1	GLI3_KO	0.017261	0.00735516	2.34679	0.0189942	0.0784811
LPIN1	GLI3_KO	0.0194715	0.0163188	1.19319	0.232878	0.435904
TRIB2	GLI3_KO	0.130181	0.0213064	6.10995	1.11138e-09	4.03268e-08
NBAS	GLI3_KO	-0.012457	0.0148171	-0.840712	0.400569	0.613043
DDX1	GLI3_KO	0.0455686	0.0268327	1.69825	0.0895541	0.231426
SMC6	GLI3_KO	0.0104262	0.014753	0.706718	0.479791	0.679766
RDH14	GLI3_KO	-0.0340421	0.0170324	-1.99867	0.0457252	0.147086
TTC32	GLI3_KO	0.0325433	0.0129978	2.50376	0.0123353	0.0566243
LAPTM4A	GLI3_KO	-0.0552583	0.0279428	-1.97755	0.048061	0.151666
SDC1	GLI3_KO	-0.0246873	0.00877934	-2.81198	0.00495249	0.0277149
PUM2	GLI3_KO	-0.0149695	0.0137648	-1.08752	0.276885	0.488008
RHOB	GLI3_KO	-0.0317285	0.0203445	-1.55956	0.118959	0.280219
HS1BP3	GLI3_KO	0.0172481	0.00742067	2.32433	0.0201673	0.0819977
LDAH	GLI3_KO	0.0145001	0.0133389	1.08706	0.277091	0.488159
ATAD2B	GLI3_KO	0.0126652	0.0126105	1.00433	0.315291	0.530455
UBXN2A	GLI3_KO	-0.00940012	0.0174888	-0.537494	0.590962	0.762635
FKBP1B	GLI3_KO	-0.0563417	0.0216762	-2.59925	0.00938399	0.046033
SF3B6	GLI3_KO	-0.0130059	0.02989	-0.435126	0.663499	0.81142
FAM228B	GLI3_KO	-0.00756959	0.0148431	-0.509973	0.610104	0.77606
TP53I3	GLI3_KO	0.0386575	0.00950204	4.06834	4.84437e-05	0.000613872
ITSN2	GLI3_KO	0.0213116	0.0112699	1.89102	0.0587078	0.173693
NCOA1	GLI3_KO	-0.00231446	0.011753	-0.196926	0.843898	0.921445
PTRHD1	GLI3_KO	0.00602673	0.0182073	0.331006	0.740661	0.863217
DNAJC27	GLI3_KO	-0.0113282	0.00911287	-1.2431	0.213917	0.414309
EFR3B	GLI3_KO	0.0414315	0.0140435	2.95023	0.00319744	0.0196624
POMC	GLI3_KO	0.0028456	0.00222623	1.27821	0.201263	0.397356
DNMT3A	GLI3_KO	0.0176798	0.0171622	1.03016	0.303011	0.516868
DTNB	GLI3_KO	-0.0227851	0.0127739	-1.78372	0.0745605	0.205243
KIF3C	GLI3_KO	0.0248589	0.0167413	1.48488	0.13767	0.308083
RAB10	GLI3_KO	0.0729833	0.025211	2.8949	0.00381741	0.0224094
HADHA	GLI3_KO	0.0379648	0.0226564	1.67568	0.0938951	0.238782
HADHB	GLI3_KO	0.0402147	0.0169047	2.37891	0.0174198	0.0734281
SLC35F6	GLI3_KO	0.00619845	0.0103398	0.599473	0.548898	0.734026
CENPA	GLI3_KO	0.000336166	0.00352166	0.0954565	0.923958	0.965402
DPYSL5	GLI3_KO	0.0434544	0.0196027	2.21676	0.0267066	0.100604
MAPRE3	GLI3_KO	0.00581116	0.0264604	0.219617	0.826183	0.911136
TMEM214	GLI3_KO	0.0149848	0.00828735	1.80815	0.0706733	0.197546
AGBL5	GLI3_KO	-0.00256243	0.0119097	-0.215154	0.82966	0.912611
OST4	GLI3_KO	-0.0431118	0.0303024	-1.42272	0.154911	0.33383
KHK	GLI3_KO	0.0135007	0.00977848	1.38066	0.167477	0.353159
PREB	GLI3_KO	0.0380399	0.014317	2.65697	0.00792216	0.0399195
SLC5A6	GLI3_KO	0.0198346	0.00966807	2.05156	0.0402903	0.135041
ATRAID	GLI3_KO	0.046642	0.0223604	2.08592	0.0370618	0.128085
MPV17	GLI3_KO	0.00649035	0.0156874	0.413731	0.679098	0.821572
GTF3C2	GLI3_KO	0.00228202	0.00882563	0.258568	0.795985	0.89433
EIF2B4	GLI3_KO	0.00764592	0.0158003	0.48391	0.628481	0.788787
SNX17	GLI3_KO	0.020286	0.0158929	1.27642	0.201896	0.398414
PPM1G	GLI3_KO	0.0615133	0.0258319	2.38129	0.0173076	0.0730558
NRBP1	GLI3_KO	-0.0119974	0.0195428	-0.613905	0.53932	0.726067
FNDC4	GLI3_KO	-0.0596717	0.015442	-3.86424	0.00011355	0.00129581
ZNF512	GLI3_KO	0.00456211	0.0162168	0.28132	0.778483	0.88463
GPN1	GLI3_KO	0.0182949	0.0170816	1.07103	0.284233	0.495571
SUPT7L	GLI3_KO	0.00337923	0.0176505	0.191453	0.848183	0.923114
SLC4A1AP	GLI3_KO	-0.0378812	0.0168495	-2.2482	0.0246282	0.0949697
MRPL33	GLI3_KO	-0.0238047	0.0267782	-0.888959	0.374089	0.588562
PPP1CB	GLI3_KO	0.126359	0.0242637	5.20773	2.02725e-07	4.85825e-06
TRMT61B	GLI3_KO	0.0368101	0.0155278	2.37059	0.0178161	0.0744899
WDR43	GLI3_KO	-0.00971488	0.0157419	-0.617136	0.537187	0.724669
YPEL5	GLI3_KO	-0.026579	0.0278566	-0.954136	0.340084	0.555869
LBH	GLI3_KO	0.109045	0.0294101	3.70774	0.000212517	0.00214837
MEMO1	GLI3_KO	-0.0170238	0.0120538	-1.41232	0.15795	0.338678
DPY30	GLI3_KO	0.0270153	0.0278341	0.970584	0.331826	0.548198
SPAST	GLI3_KO	0.0330819	0.0191674	1.72595	0.0844488	0.222108
YIPF4	GLI3_KO	0.0695524	0.0232028	2.99758	0.00274133	0.0175187
BIRC6	GLI3_KO	0.0100964	0.0159785	0.631871	0.527514	0.716484
TTC27	GLI3_KO	0.00832298	0.00770485	1.08023	0.28012	0.49137
LTBP1	GLI3_KO	-0.00051869	0.00285456	-0.181706	0.855824	0.927946
FAM98A	GLI3_KO	-0.0274298	0.0147469	-1.86004	0.0629683	0.181968
FEZ2	GLI3_KO	-0.0325252	0.0201198	-1.61658	0.106064	0.259679
STRN	GLI3_KO	0.00636533	0.00742631	0.857133	0.391433	0.604739
GPATCH11	GLI3_KO	-0.00916343	0.0150488	-0.608913	0.542623	0.728145
EIF2AK2	GLI3_KO	-0.0181353	0.0159317	-1.13831	0.255071	0.463186
CEBPZOS	GLI3_KO	0.0705022	0.0197441	3.5708	0.000360909	0.0033801
CEBPZ	GLI3_KO	-0.0735936	0.0226993	-3.24211	0.00119816	0.00894831
NDUFAF7	GLI3_KO	-0.00769417	0.0114822	-0.670096	0.502843	0.698271
PRKD3	GLI3_KO	-0.0174905	0.0105366	-1.65998	0.0970123	0.244043
CDC42EP3	GLI3_KO	0.015641	0.0175845	0.889479	0.37381	0.588447
ATL2	GLI3_KO	-0.00896297	0.0111752	-0.802042	0.422585	0.635047
HNRNPLL	GLI3_KO	0.0206535	0.0186316	1.10852	0.267717	0.478054
GALM	GLI3_KO	-0.000729286	0.00553788	-0.13169	0.895237	0.949198
SRSF7	GLI3_KO	-0.041613	0.0300014	-1.38703	0.165524	0.350492
GEMIN6	GLI3_KO	-0.0168151	0.0109805	-1.53136	0.125775	0.291092
DHX57	GLI3_KO	0.0116482	0.0117248	0.993463	0.320556	0.536323
MORN2	GLI3_KO	0.0377646	0.0178503	2.11563	0.0344498	0.121777
SOS1	GLI3_KO	0.00455222	0.00998776	0.45578	0.648578	0.801141
MAP4K3	GLI3_KO	-0.00145806	0.008391	-0.173765	0.862061	0.931081
TMEM178A	GLI3_KO	0.0222097	0.0110853	2.00352	0.0452018	0.146036
THUMPD2	GLI3_KO	-0.025282	0.012216	-2.06958	0.0385683	0.131487
SLC8A1	GLI3_KO	-0.193092	0.0156722	-12.3206	3.82301e-34	1.00483e-31
EML4	GLI3_KO	0.00659772	0.0116656	0.565569	0.571725	0.749906
COX7A2L	GLI3_KO	-0.126705	0.0302701	-4.18581	2.91479e-05	0.000394514
MTA3	GLI3_KO	0.00323665	0.00729893	0.443441	0.657475	0.806576
ZFP36L2	GLI3_KO	0.00324714	0.00718393	0.452001	0.651298	0.802597
DYNC2LI1	GLI3_KO	0.0177673	0.0178059	0.99783	0.318434	0.533869
LRPPRC	GLI3_KO	-0.0197655	0.0153296	-1.28937	0.197358	0.39375
PPM1B	GLI3_KO	-0.048358	0.0202673	-2.38601	0.0170875	0.0724396
PREPL	GLI3_KO	-0.0383145	0.0169995	-2.25386	0.0242697	0.0941665
CAMKMT	GLI3_KO	-0.00692347	0.00987893	-0.700831	0.483457	0.683013
SIX3	GLI3_KO	-0.0695674	0.0240884	-2.88801	0.00390182	0.02279
SRBD1	GLI3_KO	0.0399547	0.00920527	4.34042	1.46426e-05	0.000218113
PIGF	GLI3_KO	0.0573912	0.0200283	2.86551	0.00418945	0.0241412
CRIPT	GLI3_KO	0.0350049	0.0198796	1.76085	0.0783559	0.212037
MCFD2	GLI3_KO	0.00829689	0.0157616	0.526398	0.598647	0.767911
CALM2	GLI3_KO	0.161365	0.0245814	6.56452	6.0292e-11	2.75988e-09
MSH2	GLI3_KO	0.0011144	0.0170068	0.0655264	0.947759	0.976953
MSH6	GLI3_KO	-0.020601	0.0178506	-1.15408	0.248551	0.455723
FBXO11	GLI3_KO	0.0275755	0.0200857	1.37289	0.169878	0.356276
FOXN2	GLI3_KO	0.0298915	0.0120127	2.48833	0.0128828	0.0583808
PPP1R21	GLI3_KO	-0.00747506	0.0136326	-0.548322	0.583507	0.757314
NRXN1	GLI3_KO	-0.107334	0.0191322	-5.61013	2.18639e-08	6.3852e-07
ASB3	GLI3_KO	-0.019087	0.0112066	-1.70319	0.0886252	0.229681
CHAC2	GLI3_KO	-0.00582362	0.00609321	-0.955756	0.339265	0.555188
ERLEC1	GLI3_KO	-0.00922647	0.0233342	-0.395406	0.692568	0.830552
PSME4	GLI3_KO	0.00915693	0.00932391	0.982092	0.326126	0.542232
ACYP2	GLI3_KO	0.0260375	0.0151254	1.72145	0.0852622	0.223741
SPTBN1	GLI3_KO	0.0109541	0.0202476	0.541008	0.588538	0.760685
RTN4	GLI3_KO	-0.169164	0.0269317	-6.28122	3.7928e-10	1.52235e-08
CLHC1	GLI3_KO	-0.00199618	0.0122878	-0.162452	0.870959	0.935224
MTIF2	GLI3_KO	-0.00287262	0.0115151	-0.249466	0.803015	0.898249
CCDC88A	GLI3_KO	-0.12881	0.0267518	-4.81502	1.53719e-06	2.98927e-05
CFAP36	GLI3_KO	0.0375737	0.0215996	1.73956	0.0820289	0.218347
PPP4R3B	GLI3_KO	-0.00550554	0.0187408	-0.293773	0.768949	0.880714
PNPT1	GLI3_KO	0.0168157	0.0133696	1.25776	0.208568	0.407143
FANCL	GLI3_KO	0.0275339	0.0154923	1.77726	0.0756162	0.207378
BCL11A	GLI3_KO	-0.0940074	0.0240773	-3.9044	9.63251e-05	0.00112444
PAPOLG	GLI3_KO	-0.017517	0.0111202	-1.57525	0.115294	0.274201
REL	GLI3_KO	-0.0500194	0.0130301	-3.83875	0.00012595	0.00140774
PEX13	GLI3_KO	0.0197681	0.0190847	1.03581	0.300367	0.514374
KIAA1841	GLI3_KO	0.0316266	0.0157964	2.00213	0.0453511	0.146461
C2orf74	GLI3_KO	-0.016381	0.0126009	-1.29998	0.193698	0.389787
USP34	GLI3_KO	-0.0103952	0.0163981	-0.633928	0.526171	0.716209
XPO1	GLI3_KO	-0.0531468	0.0194365	-2.73438	0.0062828	0.033459
FAM161A	GLI3_KO	-0.00199178	0.0173054	-0.115096	0.908376	0.95626
CCT4	GLI3_KO	-0.11464	0.0303666	-3.7752	0.000162662	0.00173477
COMMD1	GLI3_KO	0.0357296	0.0178984	1.99624	0.0459886	0.147523
TMEM17	GLI3_KO	0.00912514	0.0078582	1.16123	0.245633	0.452809
EHBP1	GLI3_KO	-0.0466821	0.0173268	-2.69422	0.00709073	0.0365898
OTX1	GLI3_KO	-0.0193844	0.00424122	-4.57048	5.04227e-06	8.6676e-05
MDH1	GLI3_KO	-0.0456079	0.0290124	-1.57201	0.116042	0.275097
UGP2	GLI3_KO	-0.0506787	0.0217588	-2.32911	0.0199124	0.0812448
PELI1	GLI3_KO	0.0158576	0.014859	1.0672	0.285959	0.49733
LGALSL	GLI3_KO	-0.0342379	0.0125492	-2.72829	0.00639971	0.0339043
AFTPH	GLI3_KO	-0.0153161	0.0152459	-1.0046	0.315162	0.530455
SERTAD2	GLI3_KO	-0.00181423	0.010428	-0.173977	0.861894	0.931024
SLC1A4	GLI3_KO	0.00145043	0.0104962	0.138186	0.890102	0.946712
CEP68	GLI3_KO	0.0274188	0.014153	1.93732	0.0527907	0.1625
RAB1A	GLI3_KO	-0.0641434	0.0305863	-2.09713	0.0360574	0.125661
ACTR2	GLI3_KO	0.00035492	0.0228025	0.015565	0.987582	0.99368
MEIS1	GLI3_KO	-0.0736576	0.0116936	-6.29895	3.38792e-10	1.37559e-08
C1D	GLI3_KO	0.0179576	0.022741	0.789655	0.429785	0.641137
WDR92	GLI3_KO	0.00378152	0.0089546	0.422299	0.672834	0.817148
PNO1	GLI3_KO	0.000354169	0.0144745	0.0244684	0.98048	0.990817
CNRIP1	GLI3_KO	0.0231655	0.0177439	1.30555	0.191797	0.38676
ANTXR1	GLI3_KO	0.00497655	0.00679118	0.732796	0.463734	0.666403
GFPT1	GLI3_KO	-0.0090152	0.0165439	-0.544926	0.585841	0.758651
NFU1	GLI3_KO	0.0266494	0.0245571	1.0852	0.27791	0.489041
AAK1	GLI3_KO	-0.0444575	0.022083	-2.0132	0.0441734	0.144304
GMCL1	GLI3_KO	-0.00090127	0.0126931	-0.0710045	0.943398	0.974954
SNRNP27	GLI3_KO	-0.00112977	0.0252404	-0.0447603	0.964301	0.984725
MXD1	GLI3_KO	-0.013832	0.0101491	-1.36287	0.173014	0.360634
PCBP1	GLI3_KO	0.151149	0.0264452	5.71558	1.18931e-08	3.60243e-07
TIA1	GLI3_KO	0.0895576	0.0209479	4.27526	1.96256e-05	0.000283083
PCYOX1	GLI3_KO	0.0338484	0.0141812	2.38685	0.0170486	0.0723828
SNRPG	GLI3_KO	0.0268887	0.0296966	0.905447	0.365294	0.581445
FAM136A	GLI3_KO	-0.0169533	0.0186666	-0.908216	0.36383	0.579907
ADD2	GLI3_KO	-0.0190779	0.0168978	-1.12902	0.258972	0.467766
TEX261	GLI3_KO	0.0420236	0.00959627	4.37916	1.22795e-05	0.000189495
NAGK	GLI3_KO	0.0149737	0.0191301	0.782733	0.43384	0.643509
MCEE	GLI3_KO	-0.00077872	0.0103477	-0.0752555	0.940016	0.97285
MPHOSPH10	GLI3_KO	0.00059985	0.022492	0.0266694	0.978725	0.989973
PAIP2B	GLI3_KO	0.00739133	0.0105377	0.701418	0.483091	0.682863
ZNF638	GLI3_KO	0.0229886	0.0272376	0.844001	0.398729	0.611605
EXOC6B	GLI3_KO	-0.0103764	0.00771255	-1.34539	0.178589	0.368391
EMX1	GLI3_KO	-0.00464632	0.00155423	-2.98947	0.00281497	0.0178772
SFXN5	GLI3_KO	0.00249126	0.00804853	0.309529	0.756938	0.874579
SMYD5	GLI3_KO	0.00712108	0.00785757	0.90627	0.364858	0.58117
PRADC1	GLI3_KO	-0.00571716	0.0146472	-0.390325	0.696321	0.833466
CCT7	GLI3_KO	0.0563317	0.0298157	1.88933	0.0589336	0.174235
ALMS1	GLI3_KO	-0.00504956	0.00803577	-0.628385	0.529795	0.718384
TPRKB	GLI3_KO	0.108302	0.0248136	4.36463	1.31198e-05	0.000200187
DUSP11	GLI3_KO	-0.0186924	0.0171726	-1.08851	0.276451	0.487558
STAMBP	GLI3_KO	0.0491477	0.0190874	2.57488	0.0100703	0.0487248
DGUOK	GLI3_KO	-0.00645143	0.029462	-0.218974	0.826683	0.911315
BOLA3	GLI3_KO	0.0317087	0.0171331	1.85073	0.0642971	0.184729
MOB1A	GLI3_KO	-0.0389765	0.0141613	-2.75232	0.00594933	0.0319336
MTHFD2	GLI3_KO	-0.0384135	0.0147853	-2.59809	0.00941547	0.0461596
DCTN1	GLI3_KO	0.0714812	0.0206092	3.46842	0.000530148	0.00464478
WDR54	GLI3_KO	0.0610385	0.0230404	2.64919	0.00810637	0.0406967
MOGS	GLI3_KO	0.000508293	0.00959289	0.0529865	0.957746	0.982644
PCGF1	GLI3_KO	-0.0143945	0.00871726	-1.65126	0.0987789	0.246963
AUP1	GLI3_KO	-0.00339408	0.0217621	-0.155963	0.876072	0.937884
HTRA2	GLI3_KO	0.0118689	0.0168133	0.705924	0.480284	0.680214
SEMA4F	GLI3_KO	0.010204	0.00851286	1.19866	0.230745	0.433505
POLE4	GLI3_KO	0.0571967	0.0161315	3.54565	0.000397016	0.00365869
MRPL19	GLI3_KO	-0.053722	0.0215028	-2.49838	0.0125241	0.0572971
GCFC2	GLI3_KO	-0.00332237	0.0057034	-0.582525	0.560253	0.743317
CTNNA2	GLI3_KO	-0.030541	0.0169073	-1.80638	0.0709487	0.19818
SUCLG1	GLI3_KO	0.0479467	0.0274658	1.74569	0.0809572	0.216275
TMSB10	GLI3_KO	-0.11503	0.0200046	-5.75017	9.71761e-09	2.99921e-07
KCMF1	GLI3_KO	0.0034726	0.0132953	0.261189	0.793963	0.893095
TCF7L1	GLI3_KO	0.0109185	0.0047771	2.28559	0.0223409	0.0885807
TGOLN2	GLI3_KO	-0.0348596	0.0149615	-2.32995	0.019868	0.0812075
ELMOD3	GLI3_KO	-0.0228074	0.0140786	-1.62	0.105327	0.258496
MAT2A	GLI3_KO	0.0429956	0.0179143	2.40007	0.0164461	0.0703798
GGCX	GLI3_KO	0.0105551	0.0110919	0.951603	0.341367	0.556628
RNF181	GLI3_KO	0.0361445	0.0257163	1.40551	0.159962	0.341733
TMEM150A	GLI3_KO	0.0182994	0.00803741	2.27677	0.0228627	0.0900784
USP39	GLI3_KO	0.0116129	0.0166593	0.697086	0.485798	0.68435
C2orf68	GLI3_KO	-0.00394863	0.0135988	-0.290366	0.771554	0.881998
ST3GAL5	GLI3_KO	-0.098264	0.0171043	-5.745	1.00162e-08	3.0797e-07
PTCD3	GLI3_KO	0.00817814	0.0175714	0.465423	0.641659	0.796745
IMMT	GLI3_KO	-0.0369018	0.0224444	-1.64415	0.10024	0.249468
MRPL35	GLI3_KO	0.000373704	0.0141557	0.0263995	0.97894	0.989997
REEP1	GLI3_KO	-0.0187524	0.0168009	-1.11615	0.264436	0.473961
KDM3A	GLI3_KO	0.0853966	0.0159633	5.34957	9.40994e-08	2.41868e-06
CHMP3	GLI3_KO	0.0315666	0.0212771	1.48359	0.138012	0.308426
RMND5A	GLI3_KO	0.0388078	0.0124169	3.1254	0.00179085	0.0124732
KRCC1	GLI3_KO	0.0148492	0.0126865	1.17047	0.241894	0.447741
MRPS5	GLI3_KO	-0.0712968	0.0265057	-2.68986	0.00718367	0.0368825
ZNF514	GLI3_KO	0.0157074	0.00874963	1.79521	0.0727112	0.201445
FAHD2A	GLI3_KO	0.0205651	0.0149951	1.37146	0.170325	0.356855
ANKRD36C	GLI3_KO	-0.00210231	0.0189087	-0.111182	0.911479	0.958048
STARD7	GLI3_KO	0.019379	0.0215896	0.897606	0.36946	0.584764
TMEM127	GLI3_KO	-0.0202036	0.00927686	-2.17784	0.0294874	0.108534
CIAO1	GLI3_KO	-0.0342703	0.0166067	-2.06364	0.0391292	0.132573
SNRNP200	GLI3_KO	0.0081777	0.0176964	0.462112	0.644031	0.79823
NCAPH	GLI3_KO	0.00458092	0.00248099	1.84641	0.0649215	0.186064
ARID5A	GLI3_KO	-0.0136836	0.00729087	-1.87681	0.0606313	0.177451
KANSL3	GLI3_KO	-0.00139711	0.00679063	-0.20574	0.837006	0.917352
LMAN2L	GLI3_KO	0.0270073	0.0114281	2.36324	0.018173	0.0756637
ANKRD39	GLI3_KO	0.00633192	0.0150104	0.421834	0.673173	0.817317
SEMA4C	GLI3_KO	0.00712219	0.0121992	0.583826	0.559377	0.742797
FAHD2B	GLI3_KO	0.01506	0.0117075	1.28635	0.198408	0.394493
ANKRD36	GLI3_KO	-0.0247135	0.0178636	-1.38345	0.166618	0.351529
ANKRD36B	GLI3_KO	0.00561652	0.0130398	0.430723	0.666698	0.814309
COX5B	GLI3_KO	-0.0448755	0.0302547	-1.48325	0.138101	0.308456
ACTR1B	GLI3_KO	0.0357389	0.0226547	1.57755	0.114764	0.2735
TMEM131	GLI3_KO	0.00359768	0.0091806	0.391878	0.695173	0.832858
INPP4A	GLI3_KO	-0.0129462	0.0112596	-1.1498	0.25031	0.457625
COA5	GLI3_KO	0.020014	0.0176394	1.13462	0.256617	0.465164
UNC50	GLI3_KO	0.0393007	0.0182338	2.15537	0.0312038	0.113707
TSGA10	GLI3_KO	-0.00767327	0.00966352	-0.794045	0.427225	0.639191
LIPT1	GLI3_KO	-0.00248547	0.00731071	-0.339976	0.733896	0.859023
MITD1	GLI3_KO	-0.00145092	0.0151338	-0.0958731	0.923627	0.965206
MRPL30	GLI3_KO	0.00389684	0.0152172	0.256082	0.797903	0.895498
TXNDC9	GLI3_KO	0.0472211	0.0183654	2.5712	0.0101776	0.0491276
EIF5B	GLI3_KO	-0.0164071	0.0279494	-0.58703	0.557223	0.740541
REV1	GLI3_KO	-0.0173638	0.0167139	-1.03889	0.298932	0.512563
AFF3	GLI3_KO	-0.0582286	0.00922301	-6.31341	3.08939e-10	1.26494e-08
CHST10	GLI3_KO	-0.00605058	0.0141371	-0.427994	0.668683	0.814818
PDCL3	GLI3_KO	0.021975	0.0187883	1.16961	0.242241	0.448178
CNOT11	GLI3_KO	0.0212816	0.0122723	1.73412	0.0829894	0.220141
RNF149	GLI3_KO	-0.0170379	0.0122554	-1.39023	0.164551	0.349339
CREG2	GLI3_KO	-0.0385217	0.00687028	-5.60701	2.22583e-08	6.47717e-07
MAP4K4	GLI3_KO	0.0369665	0.0218626	1.69085	0.090958	0.233209
POU3F3	GLI3_KO	-0.0176231	0.011988	-1.47005	0.141641	0.313019
MRPS9	GLI3_KO	-0.00426551	0.0172894	-0.246713	0.805146	0.899169
C2orf49	GLI3_KO	-0.00806698	0.0151058	-0.534033	0.593354	0.764624
NCK2	GLI3_KO	-0.00373391	0.00930507	-0.401277	0.688242	0.82833
UXS1	GLI3_KO	0.00609764	0.0170716	0.35718	0.720979	0.849049
ST6GAL2	GLI3_KO	-0.0680943	0.0100419	-6.78101	1.40542e-11	7.11264e-10
GCC2	GLI3_KO	-0.0549031	0.0188485	-2.91286	0.00360505	0.0214296
LIMS1	GLI3_KO	0.0107001	0.0111176	0.962449	0.335894	0.552566
RANBP2	GLI3_KO	-0.0102741	0.0142809	-0.719435	0.471924	0.673185
CCDC138	GLI3_KO	0.00101116	0.0108437	0.0932485	0.925712	0.965775
SOWAHC	GLI3_KO	-0.0164724	0.0094569	-1.74184	0.0816291	0.217571
NPHP1	GLI3_KO	0.00508529	0.00442219	1.14995	0.250247	0.457625
BUB1	GLI3_KO	-0.0033105	0.00222899	-1.4852	0.137584	0.307977
ZC3H8	GLI3_KO	-0.0073028	0.0197758	-0.36928	0.711943	0.843891
ZC3H6	GLI3_KO	-0.0408109	0.0184925	-2.20689	0.0273894	0.102559
TTL	GLI3_KO	0.00768636	0.00977404	0.786405	0.431686	0.641889
CHCHD5	GLI3_KO	0.00461034	0.0158881	0.290175	0.7717	0.881998
SLC20A1	GLI3_KO	0.0120921	0.0104576	1.1563	0.247639	0.455044
CKAP2L	GLI3_KO	-0.00141094	0.00272023	-0.518686	0.604014	0.772243
CBWD2	GLI3_KO	-0.00201238	0.0148022	-0.135952	0.891868	0.947472
RABL2A	GLI3_KO	0.010054	0.0119768	0.839459	0.401272	0.613656
SLC35F5	GLI3_KO	-0.00297357	0.00990332	-0.30026	0.763998	0.878376
ACTR3	GLI3_KO	0.026626	0.0277913	0.95807	0.338097	0.554729
DDX18	GLI3_KO	-0.0273576	0.0270314	-1.01207	0.311579	0.526165
CCDC93	GLI3_KO	-0.0186248	0.0138919	-1.34069	0.180112	0.370126
INSIG2	GLI3_KO	-0.00514394	0.0161782	-0.317955	0.750539	0.870597
C2orf76	GLI3_KO	0.00505672	0.0142961	0.353714	0.723576	0.850873
DBI	GLI3_KO	-0.0225562	0.0264904	-0.851486	0.39456	0.607593
TMEM177	GLI3_KO	-0.0214091	0.00930733	-2.30024	0.0214957	0.0861521
PTPN4	GLI3_KO	-0.0142526	0.0154146	-0.924622	0.355229	0.570777
EPB41L5	GLI3_KO	0.00210479	0.0103252	0.20385	0.838483	0.918274
RALB	GLI3_KO	-0.00116176	0.0145531	-0.0798296	0.936378	0.971089
GLI2	GLI3_KO	-0.00189029	0.00277707	-0.68068	0.496121	0.693141
CLASP1	GLI3_KO	0.00409005	0.0149335	0.273884	0.78419	0.888553
NIFK	GLI3_KO	-0.0400097	0.021406	-1.86908	0.0616988	0.179287
TSN	GLI3_KO	-0.00055504	0.0222261	-0.0249724	0.980078	0.990533
GYPC	GLI3_KO	0.00271855	0.00490656	0.554064	0.579572	0.754973
BIN1	GLI3_KO	0.0916296	0.0226391	4.0474	5.29638e-05	0.000661058
ERCC3	GLI3_KO	-0.014387	0.0156037	-0.922022	0.356584	0.572163
MAP3K2	GLI3_KO	0.0142806	0.0124435	1.14763	0.251202	0.458717
IWS1	GLI3_KO	-0.0413046	0.0208466	-1.98135	0.0476334	0.150799
WDR33	GLI3_KO	-0.0412987	0.0231711	-1.78234	0.074785	0.205662
POLR2D	GLI3_KO	-0.000963798	0.0154098	-0.0625443	0.950133	0.978227
SAP130	GLI3_KO	0.00596362	0.00910788	0.654776	0.512657	0.705596
UGGT1	GLI3_KO	0.00227158	0.00931443	0.243877	0.807341	0.8994
HS6ST1	GLI3_KO	-0.0124669	0.00718123	-1.73604	0.082649	0.219643
SMPD4	GLI3_KO	-0.00798416	0.0105681	-0.755499	0.450003	0.655339
MZT2B	GLI3_KO	-0.0994659	0.0292113	-3.40505	0.000669309	0.0055535
CCDC115	GLI3_KO	-0.0772037	0.0233433	-3.30732	0.000951902	0.00742619
IMP4	GLI3_KO	-0.0583775	0.0176518	-3.30716	0.000952427	0.00742619
PTPN18	GLI3_KO	-0.0130483	0.00821779	-1.58781	0.112423	0.269895
FAM168B	GLI3_KO	0.0154849	0.0133751	1.15774	0.247052	0.454779
PLEKHB2	GLI3_KO	-0.0753105	0.0235706	-3.1951	0.00141082	0.0102454
MZT2A	GLI3_KO	-0.107737	0.0214854	-5.01442	5.59639e-07	1.22579e-05
CCDC74A	GLI3_KO	-0.0201681	0.00956625	-2.10826	0.0350828	0.123409
LYPD1	GLI3_KO	-0.0531935	0.0100439	-5.29612	1.25939e-07	3.16714e-06
NCKAP5	GLI3_KO	-0.00523718	0.00588915	-0.889294	0.373909	0.58849
TMEM163	GLI3_KO	-0.0185587	0.00458567	-4.04711	5.3028e-05	0.000661058
CCNT2	GLI3_KO	-0.0315168	0.0171721	-1.83535	0.0665434	0.18938
RAB3GAP1	GLI3_KO	0.0225488	0.0123514	1.82561	0.0679984	0.192323
R3HDM1	GLI3_KO	-0.00383374	0.0156322	-0.245246	0.806281	0.899326
UBXN4	GLI3_KO	0.0559084	0.0278096	2.0104	0.0444692	0.144678
MCM6	GLI3_KO	-0.00568942	0.00694604	-0.819089	0.412794	0.62503
CXCR4	GLI3_KO	0.0312626	0.0116687	2.67918	0.0074164	0.0378864
GTDC1	GLI3_KO	-0.00374073	0.0073239	-0.510756	0.609555	0.775798
ZEB2	GLI3_KO	-0.0625808	0.0164386	-3.80695	0.000143219	0.00156009
ACVR2A	GLI3_KO	-0.00605079	0.0133462	-0.453373	0.650309	0.80224
ORC4	GLI3_KO	-0.0201451	0.0234986	-0.857291	0.391345	0.604739
MBD5	GLI3_KO	0.0129617	0.0105393	1.22985	0.21884	0.420446
EPC2	GLI3_KO	0.00150356	0.0129116	0.11645	0.907303	0.955541
KIF5C	GLI3_KO	0.0930198	0.0317214	2.9324	0.00338635	0.0205757
MMADHC	GLI3_KO	-0.0425759	0.0269351	-1.58068	0.114045	0.272664
RND3	GLI3_KO	-0.154883	0.0285424	-5.42641	6.15954e-08	1.65637e-06
RIF1	GLI3_KO	-0.0130088	0.0175965	-0.739285	0.459786	0.66342
ARL5A	GLI3_KO	-0.0184692	0.0261197	-0.7071	0.479554	0.679667
CACNB4	GLI3_KO	-0.0068897	0.0131612	-0.523487	0.60067	0.769658
FMNL2	GLI3_KO	0.01461	0.012812	1.14033	0.254229	0.462242
PRPF40A	GLI3_KO	0.0287602	0.027724	1.03738	0.299635	0.513552
ARL6IP6	GLI3_KO	0.0318685	0.0198792	1.60311	0.109006	0.264767
PKP4	GLI3_KO	-0.0220122	0.00636261	-3.45961	0.000547724	0.00476292
BAZ2B	GLI3_KO	0.0784915	0.0272931	2.87587	0.00405466	0.0235142
TANK	GLI3_KO	0.0695588	0.01809	3.84516	0.000122717	0.00137917
PSMD14	GLI3_KO	0.0203852	0.0248522	0.820256	0.412129	0.624608
TBR1	GLI3_KO	-0.00832763	0.00234411	-3.55257	0.000386759	0.00358511
GCA	GLI3_KO	-0.0485701	0.0165533	-2.93416	0.00336729	0.0205057
FIGN	GLI3_KO	0.0201413	0.0172258	1.16926	0.242384	0.448341
SCN3A	GLI3_KO	0.0403659	0.0179944	2.24325	0.0249457	0.0960122
SCN2A	GLI3_KO	-0.0155944	0.0142712	-1.09271	0.274599	0.486081
CSRNP3	GLI3_KO	-0.00847904	0.0275103	-0.308213	0.757939	0.875241
TTC21B	GLI3_KO	0.00172148	0.0106017	0.162378	0.871018	0.935224
STK39	GLI3_KO	-0.0157475	0.00663849	-2.37215	0.0177411	0.0743234
CERS6	GLI3_KO	-0.017289	0.0157314	-1.09901	0.271843	0.482776
SPC25	GLI3_KO	-0.00132016	0.00416445	-0.317007	0.751258	0.870732
LRP2	GLI3_KO	0.0036809	0.00302244	1.21786	0.223365	0.425925
FASTKD1	GLI3_KO	-0.00542283	0.00908808	-0.596697	0.55075	0.735658
PPIG	GLI3_KO	-0.156715	0.0280455	-5.58787	2.48288e-08	7.17394e-07
KLHL23	GLI3_KO	-0.0472105	0.0234946	-2.00942	0.0445726	0.144865
SSB	GLI3_KO	-0.00229539	0.0295556	-0.0776633	0.938101	0.971626
METTL5	GLI3_KO	0.0683653	0.022263	3.07081	0.00215199	0.014415
UBR3	GLI3_KO	4.78415e-06	0.0103198	0.000463588	0.99963	0.999821
GAD1	GLI3_KO	0.222936	0.0297434	7.4953	8.42438e-14	5.76823e-12
GORASP2	GLI3_KO	-0.0741955	0.0236509	-3.13711	0.00172108	0.0120787
TLK1	GLI3_KO	0.0166932	0.0166803	1.00077	0.317009	0.532395
METTL8	GLI3_KO	-0.011752	0.0106574	-1.1027	0.270236	0.481075
DYNC1I2	GLI3_KO	-0.0541078	0.0323927	-1.67037	0.0949403	0.240614
SLC25A12	GLI3_KO	-0.015906	0.0124229	-1.28038	0.200501	0.396827
HAT1	GLI3_KO	0.0189723	0.0165754	1.1446	0.252456	0.459872
METAP1D	GLI3_KO	0.00642849	0.00772918	0.831716	0.405629	0.617653
DLX1	GLI3_KO	0.187109	0.0353703	5.29001	1.30182e-07	3.25375e-06
DLX2	GLI3_KO	0.275479	0.0410316	6.71383	2.21885e-11	1.08259e-09
ITGA6	GLI3_KO	0.0067594	0.00567445	1.1912	0.23366	0.436784
PDK1	GLI3_KO	0.0322545	0.0112861	2.85789	0.00429106	0.0246743
CDCA7	GLI3_KO	-0.0228414	0.00811917	-2.81327	0.00493266	0.0276229
SP3	GLI3_KO	0.0320461	0.0145872	2.19687	0.0280981	0.10454
OLA1	GLI3_KO	-0.14809	0.0300769	-4.92372	8.90313e-07	1.86007e-05
CIR1	GLI3_KO	-0.0124108	0.0254868	-0.486951	0.626325	0.787789
SCRN3	GLI3_KO	0.0292363	0.0153375	1.9062	0.0567106	0.169757
CHN1	GLI3_KO	0.0720611	0.021705	3.32001	0.000909792	0.00716899
ATF2	GLI3_KO	0.0252978	0.0171563	1.47455	0.140428	0.3113
MTX2	GLI3_KO	-0.0467495	0.0245897	-1.90118	0.0573641	0.171273
HNRNPA3	GLI3_KO	0.0769798	0.0302261	2.5468	0.010916	0.0518319
NFE2L2	GLI3_KO	0.00730648	0.0131716	0.554715	0.579127	0.754973
AGPS	GLI3_KO	0.00868223	0.0116825	0.743181	0.457425	0.660832
RBM45	GLI3_KO	-0.0135287	0.00995898	-1.35845	0.174414	0.362532
OSBPL6	GLI3_KO	-0.0198351	0.00870828	-2.27773	0.0228058	0.0899577
PRKRA	GLI3_KO	0.0187198	0.0240928	0.776987	0.437221	0.645445
FKBP7	GLI3_KO	-0.00395564	0.0148672	-0.266065	0.790206	0.891787
PLEKHA3	GLI3_KO	-0.031948	0.0201655	-1.58429	0.113223	0.271335
SESTD1	GLI3_KO	0.0372128	0.0227594	1.63505	0.102132	0.252863
CWC22	GLI3_KO	-0.0127116	0.0136812	-0.929131	0.352888	0.568867
UBE2E3	GLI3_KO	0.249641	0.0312955	7.9769	2.04294e-15	1.69856e-13
NEUROD1	GLI3_KO	8.50012e-05	0.00297015	0.0286185	0.977171	0.989422
PDE1A	GLI3_KO	0.118683	0.0161509	7.34835	2.51003e-13	1.58541e-11
DNAJC10	GLI3_KO	-0.0120628	0.0142953	-0.843827	0.398827	0.611639
FRZB	GLI3_KO	0.0454242	0.01036	4.38458	1.19794e-05	0.00018592
NCKAP1	GLI3_KO	0.0104525	0.015545	0.672408	0.501371	0.697366
NUP35	GLI3_KO	-0.00222674	0.010947	-0.203411	0.838826	0.91828
ZNF804A	GLI3_KO	-0.062593	0.00891962	-7.01746	2.72388e-12	1.53063e-10
FSIP2	GLI3_KO	0.0265632	0.0151825	1.74959	0.080281	0.215174
ZC3H15	GLI3_KO	-0.0974966	0.0288372	-3.38094	0.000730692	0.00595368
FAM171B	GLI3_KO	-0.117259	0.0154472	-7.59098	4.09359e-14	2.85082e-12
GULP1	GLI3_KO	0.00693343	0.00792549	0.874827	0.381731	0.595395
WDR75	GLI3_KO	-0.0183749	0.0118325	-1.55292	0.120537	0.282711
ASNSD1	GLI3_KO	-0.0545818	0.0208018	-2.62389	0.00873264	0.0433863
OSGEPL1	GLI3_KO	0.0105163	0.0125718	0.836498	0.402935	0.615391
ORMDL1	GLI3_KO	0.0116347	0.0244136	0.476567	0.633701	0.792297
PMS1	GLI3_KO	-0.00468572	0.0122026	-0.383993	0.701008	0.835579
HIBCH	GLI3_KO	0.0273345	0.0157985	1.73019	0.0836884	0.22104
NAB1	GLI3_KO	-0.0269781	0.00737355	-3.65877	0.000257347	0.00253551
GLS	GLI3_KO	-0.00941873	0.0103206	-0.912618	0.361509	0.577301
STAT1	GLI3_KO	-0.00844064	0.0070183	-1.20266	0.229192	0.432182
MYO1B	GLI3_KO	0.0434707	0.0141046	3.08202	0.00207275	0.0140506
TMEFF2	GLI3_KO	0.0278108	0.0183428	1.51617	0.12957	0.296152
SLC39A10	GLI3_KO	0.0295832	0.0224431	1.31814	0.187546	0.381254
GTF3C3	GLI3_KO	0.0342434	0.0145046	2.36087	0.0182892	0.0760306
PGAP1	GLI3_KO	-0.0366059	0.0215939	-1.6952	0.0901316	0.232037
SF3B1	GLI3_KO	0.0401858	0.0271719	1.47895	0.139248	0.309948
COQ10B	GLI3_KO	-0.0215413	0.0162013	-1.3296	0.183742	0.376068
HSPD1	GLI3_KO	-0.00383763	0.030263	-0.126809	0.899099	0.950916
HSPE1	GLI3_KO	0.0831742	0.0305998	2.71813	0.00659917	0.0346233
MOB4	GLI3_KO	-0.00148221	0.0271134	-0.054667	0.956407	0.982575
RFTN2	GLI3_KO	0.00413079	0.00644625	0.640806	0.521693	0.713214
C2orf69	GLI3_KO	-0.0890548	0.0178495	-4.98922	6.37194e-07	1.3845e-05
TYW5	GLI3_KO	0.00907774	0.00980703	0.925636	0.354702	0.570154
SPATS2L	GLI3_KO	0.0515271	0.0164867	3.12537	0.00179107	0.0124732
BZW1	GLI3_KO	0.0958	0.0294396	3.25413	0.00114875	0.00869085
CLK1	GLI3_KO	-0.0308035	0.0235102	-1.31022	0.190211	0.384008
PPIL3	GLI3_KO	0.0201912	0.0215254	0.938016	0.348304	0.563874
NIF3L1	GLI3_KO	0.00222472	0.0119974	0.185434	0.8529	0.926429
ORC2	GLI3_KO	-0.00800472	0.0081693	-0.979854	0.327229	0.542902
FAM126B	GLI3_KO	0.0124976	0.0142337	0.878034	0.379988	0.593632
NDUFB3	GLI3_KO	0.0184702	0.0271654	0.679919	0.496603	0.693576
STRADB	GLI3_KO	0.059771	0.0181187	3.29886	0.000980966	0.00759783
TMEM237	GLI3_KO	-0.0203983	0.0136825	-1.49083	0.1361	0.30583
ALS2	GLI3_KO	0.014728	0.00971237	1.51641	0.12951	0.296152
FZD7	GLI3_KO	0.000142924	0.00420163	0.0340162	0.972866	0.988112
SUMO1	GLI3_KO	0.0357756	0.0297305	1.20333	0.228935	0.431796
NOP58	GLI3_KO	-0.0312894	0.0214351	-1.45973	0.144458	0.317862
BMPR2	GLI3_KO	0.00741814	0.0167346	0.44328	0.657592	0.806576
FAM117B	GLI3_KO	0.00489214	0.0109384	0.447245	0.654727	0.804633
ICA1L	GLI3_KO	0.0356725	0.0149794	2.38144	0.0173008	0.0730558
WDR12	GLI3_KO	-0.0230943	0.0135248	-1.70756	0.0878117	0.228699
NBEAL1	GLI3_KO	-0.0285661	0.0186316	-1.53321	0.125319	0.290416
CYP20A1	GLI3_KO	0.0699875	0.0157443	4.44525	9.06456e-06	0.000144536
ABI2	GLI3_KO	0.00257976	0.0258207	0.0999106	0.920421	0.964082
PARD3B	GLI3_KO	-0.0101627	0.00563274	-1.80422	0.0712862	0.19885
NRP2	GLI3_KO	-0.0395082	0.0178348	-2.21523	0.0268116	0.100877
INO80D	GLI3_KO	-0.0138057	0.0115988	-1.19027	0.234023	0.437044
NDUFS1	GLI3_KO	-0.0104476	0.0195848	-0.533458	0.593752	0.764795
EEF1B2	GLI3_KO	-0.0976027	0.0302427	-3.22731	0.00126167	0.00932009
FASTKD2	GLI3_KO	-0.0111194	0.0135445	-0.820952	0.411732	0.624263
KLF7	GLI3_KO	0.0346265	0.0259046	1.3367	0.181413	0.37233
CREB1	GLI3_KO	0.00977487	0.0211485	0.462202	0.643966	0.79823
METTL21A	GLI3_KO	-0.0218517	0.0161734	-1.35109	0.176759	0.365548
FZD5	GLI3_KO	0.0114809	0.0077112	1.48886	0.136618	0.306319
CRYGD	GLI3_KO	-0.00830221	0.00417127	-1.99033	0.0466359	0.148666
C2orf80	GLI3_KO	-0.0349171	0.0174067	-2.00595	0.0449418	0.145478
IDH1	GLI3_KO	-0.105962	0.0274971	-3.85357	0.000118598	0.001344
PIKFYVE	GLI3_KO	0.0120941	0.00863371	1.4008	0.161366	0.34392
MAP2	GLI3_KO	0.237809	0.0316439	7.51516	7.25741e-14	5.01131e-12
LANCL1	GLI3_KO	0.0568577	0.0135455	4.19755	2.76851e-05	0.000377853
ERBB4	GLI3_KO	-0.126058	0.0125228	-10.0663	1.6785e-23	2.79111e-21
SPAG16	GLI3_KO	0.0188001	0.0217735	0.863441	0.387957	0.602109
BARD1	GLI3_KO	0.0141105	0.00765016	1.84447	0.0652024	0.186674
ATIC	GLI3_KO	0.0261194	0.0184705	1.41411	0.157422	0.338079
PECR	GLI3_KO	0.000928363	0.00678143	0.136898	0.89112	0.947149
TMEM169	GLI3_KO	0.0260628	0.0146777	1.77567	0.0758787	0.207624
XRCC5	GLI3_KO	-0.03229	0.0302734	-1.06661	0.286224	0.497685
SMARCAL1	GLI3_KO	0.00940829	0.0108915	0.863823	0.387747	0.601998
IGFBP2	GLI3_KO	0.0567464	0.0148045	3.83305	0.000128894	0.0014367
IGFBP5	GLI3_KO	0.0169901	0.00716713	2.37055	0.017818	0.0744899
ARPC2	GLI3_KO	0.0132175	0.0294124	0.449386	0.653182	0.803826
AAMP	GLI3_KO	0.0286484	0.0230932	1.24056	0.214857	0.415734
PNKD	GLI3_KO	0.00907492	0.0190831	0.475546	0.634429	0.792733
CTDSP1	GLI3_KO	0.00611549	0.00569872	1.07313	0.283288	0.494792
USP37	GLI3_KO	-0.0180575	0.00879738	-2.0526	0.0401894	0.134759
BCS1L	GLI3_KO	0.0119052	0.0154696	0.769586	0.4416	0.649994
RNF25	GLI3_KO	0.00380884	0.0114244	0.333394	0.738858	0.862001
CNPPD1	GLI3_KO	0.0247425	0.0155503	1.59113	0.111676	0.268655
ZFAND2B	GLI3_KO	-0.0113465	0.014267	-0.795293	0.426499	0.638456
ATG9A	GLI3_KO	-0.0281436	0.0118853	-2.36793	0.0179446	0.0749425
ANKZF1	GLI3_KO	-0.0561531	0.0169086	-3.32098	0.000906665	0.00716538
STK16	GLI3_KO	0.00808201	0.0156535	0.516306	0.605675	0.773517
DNAJB2	GLI3_KO	0.0373358	0.021889	1.70569	0.0881589	0.229145
PTPRN	GLI3_KO	0.0528265	0.013979	3.779	0.000160208	0.00171309
DNPEP	GLI3_KO	0.0163972	0.0115597	1.41848	0.156145	0.336058
SPEG	GLI3_KO	0.00164124	0.0107537	0.152621	0.878707	0.940087
GMPPA	GLI3_KO	0.0126024	0.00768058	1.64082	0.10093	0.250674
ASIC4	GLI3_KO	0.0617524	0.0126048	4.89911	1.00845e-06	2.0855e-05
CHPF	GLI3_KO	-0.00653333	0.0141273	-0.46246	0.643781	0.79823
TMEM198	GLI3_KO	0.0485577	0.0133921	3.62584	0.000292319	0.00282876
OBSL1	GLI3_KO	0.0638403	0.0107776	5.92342	3.47306e-09	1.13648e-07
EPHA4	GLI3_KO	-0.0439608	0.0148328	-2.96375	0.00306064	0.0190222
PAX3	GLI3_KO	-0.0112798	0.00249977	-4.51233	6.63294e-06	0.000110296
FARSB	GLI3_KO	-0.0430892	0.018736	-2.29981	0.0215205	0.0862089
ACSL3	GLI3_KO	-0.0162757	0.0202433	-0.804005	0.421452	0.634045
SCG2	GLI3_KO	0.166107	0.0250941	6.61936	4.18664e-11	1.9493e-09
WDFY1	GLI3_KO	-0.0136669	0.0105495	-1.2955	0.195237	0.391531
MRPL44	GLI3_KO	-0.0323784	0.0241458	-1.34096	0.180026	0.370053
SERPINE2	GLI3_KO	0.0377071	0.0176321	2.13855	0.0325442	0.117021
CUL3	GLI3_KO	0.00673877	0.0119582	0.563525	0.573115	0.751056
MFF	GLI3_KO	-0.0254573	0.0251226	-1.01332	0.31098	0.525611
PID1	GLI3_KO	-0.0173932	0.00891033	-1.95203	0.0510186	0.158246
DNER	GLI3_KO	0.0887746	0.0258265	3.43734	0.000594633	0.00507337
TRIP12	GLI3_KO	-0.00793228	0.0132704	-0.597741	0.550053	0.734847
SLC16A14	GLI3_KO	-0.028957	0.0108731	-2.66317	0.00777786	0.0393872
CAB39	GLI3_KO	0.0341619	0.0136088	2.51027	0.0121107	0.0558695
ITM2C	GLI3_KO	0.0865838	0.0266651	3.24708	0.00117747	0.00882611
PSMD1	GLI3_KO	-0.0108401	0.0221109	-0.490263	0.62398	0.785662
ARMC9	GLI3_KO	0.00360403	0.0101943	0.353533	0.723711	0.850909
NCL	GLI3_KO	-0.0132011	0.0312478	-0.422464	0.672714	0.817148
PTMA	GLI3_KO	0.0928134	0.0183123	5.06836	4.2305e-07	9.49589e-06
PDE6D	GLI3_KO	-0.0200036	0.0188865	-1.05915	0.28961	0.501589
COPS7B	GLI3_KO	-0.0296162	0.0200175	-1.47951	0.139097	0.309832
NPPC	GLI3_KO	0.00539815	0.0116357	0.46393	0.642728	0.797586
DIS3L2	GLI3_KO	-0.00819236	0.0119184	-0.687371	0.491897	0.689447
ECEL1	GLI3_KO	0.299805	0.0240307	12.4759	5.99744e-35	1.6289e-32
TIGD1	GLI3_KO	0.00925101	0.0122226	0.756874	0.449179	0.654841
EIF4E2	GLI3_KO	0.0141775	0.0224292	0.632101	0.527364	0.716484
EFHD1	GLI3_KO	-0.00319812	0.00362154	-0.883084	0.377254	0.591036
GIGYF2	GLI3_KO	-0.0141791	0.0202767	-0.69928	0.484426	0.683481
ATG16L1	GLI3_KO	0.0025449	0.0115392	0.220543	0.825461	0.91078
DGKD	GLI3_KO	-0.000572665	0.0107023	-0.0535084	0.95733	0.982644
HJURP	GLI3_KO	0.00075381	0.00253405	0.297473	0.766124	0.879704
ARL4C	GLI3_KO	-0.0520432	0.017591	-2.95851	0.00311295	0.0192738
SH3BP4	GLI3_KO	0.0333155	0.00850286	3.91815	9.10186e-05	0.00107016
AGAP1	GLI3_KO	0.0348943	0.0135905	2.56754	0.0102853	0.0495592
COPS8	GLI3_KO	0.0296147	0.0265141	1.11694	0.264099	0.47367
LRRFIP1	GLI3_KO	-0.0191434	0.0160533	-1.19249	0.233152	0.436217
UBE2F	GLI3_KO	0.0194108	0.0166147	1.16829	0.242774	0.448758
ILKAP	GLI3_KO	0.0315838	0.0190296	1.65973	0.0970634	0.244047
HES6	GLI3_KO	-0.0478018	0.0300248	-1.59207	0.111463	0.268621
TRAF3IP1	GLI3_KO	-0.00125194	0.00783285	-0.159831	0.873024	0.93602
NDUFA10	GLI3_KO	-0.0997359	0.0236968	-4.20882	2.63462e-05	0.000361791
GPC1	GLI3_KO	-0.0265567	0.0132967	-1.99724	0.04588	0.147409
DUSP28	GLI3_KO	-0.0216763	0.010551	-2.05443	0.0400119	0.134372
CAPN10	GLI3_KO	0.00950508	0.0104378	0.910641	0.36255	0.578546
KIF1A	GLI3_KO	-0.0855609	0.0264934	-3.22952	0.00125198	0.00925844
MTERF4	GLI3_KO	0.0340164	0.017149	1.98358	0.0473841	0.150345
PPP1R7	GLI3_KO	-0.0521574	0.0229345	-2.27418	0.0230181	0.0904733
HDLBP	GLI3_KO	0.0727449	0.0193603	3.75743	0.000174602	0.00183341
STK25	GLI3_KO	0.0414051	0.024493	1.69049	0.091028	0.233238
THAP4	GLI3_KO	0.00299312	0.0122477	0.244382	0.80695	0.899334
ATG4B	GLI3_KO	0.0106652	0.021567	0.494514	0.620976	0.783237
DTYMK	GLI3_KO	0.0380737	0.0182575	2.08537	0.0371112	0.128182
ING5	GLI3_KO	-0.00663437	0.00952873	-0.69625	0.486321	0.684519
D2HGDH	GLI3_KO	0.00153896	0.00911295	0.168877	0.865904	0.933623
TRNT1	GLI3_KO	0.00437749	0.010481	0.417661	0.676222	0.818846
CRBN	GLI3_KO	-0.00658341	0.0213934	-0.307732	0.758306	0.875539
LRRN1	GLI3_KO	-0.050093	0.0163135	-3.07066	0.00215305	0.014415
SETMAR	GLI3_KO	-0.000129369	0.0104935	-0.0123285	0.990164	0.995197
ARL8B	GLI3_KO	0.030372	0.0136577	2.2238	0.0262286	0.0993078
RAD18	GLI3_KO	0.00354183	0.0063911	0.554183	0.579491	0.754973
SRGAP3	GLI3_KO	-0.0173309	0.0221005	-0.784185	0.432987	0.643088
THUMPD3	GLI3_KO	0.00158674	0.0156623	0.10131	0.919311	0.963414
SETD5	GLI3_KO	0.00601091	0.0222751	0.269849	0.787293	0.890088
MTMR14	GLI3_KO	0.00890498	0.0132317	0.673003	0.500992	0.697366
BRPF1	GLI3_KO	0.0130748	0.00795107	1.64441	0.100185	0.249468
OGG1	GLI3_KO	0.0377595	0.0138788	2.72067	0.0065488	0.0344256
CAMK1	GLI3_KO	-0.0155562	0.00865466	-1.79744	0.0723565	0.200854
TADA3	GLI3_KO	0.0204245	0.0213546	0.956445	0.338917	0.554992
ARPC4	GLI3_KO	0.0737977	0.0221241	3.33563	0.000860373	0.00685941
JAGN1	GLI3_KO	0.0471402	0.0208614	2.25968	0.0239052	0.0931068
CRELD1	GLI3_KO	-0.0317591	0.017677	-1.79663	0.072484	0.200953
PRRT3	GLI3_KO	-0.00259911	0.010691	-0.243112	0.807934	0.899691
EMC3	GLI3_KO	0.00430429	0.0208069	0.206869	0.836125	0.916559
FANCD2	GLI3_KO	-0.00399529	0.00307251	-1.30033	0.193576	0.389638
BRK1	GLI3_KO	0.125638	0.0280739	4.47526	7.88664e-06	0.000128264
VHL	GLI3_KO	-0.0182514	0.0164975	-1.10631	0.268671	0.479233
SEC13	GLI3_KO	0.043823	0.0237244	1.84717	0.0648105	0.185877
VGLL4	GLI3_KO	-0.150367	0.0208135	-7.22451	6.2008e-13	3.79881e-11
TAMM41	GLI3_KO	-0.00205211	0.0120977	-0.169629	0.865313	0.933108
TSEN2	GLI3_KO	0.0141582	0.0114591	1.23553	0.216719	0.417847
MKRN2	GLI3_KO	-0.0135757	0.0167258	-0.811662	0.417044	0.628923
RAF1	GLI3_KO	-0.0195512	0.0204095	-0.957942	0.338161	0.554729
IQSEC1	GLI3_KO	0.00335512	0.00935759	0.358546	0.719958	0.848455
HDAC11	GLI3_KO	0.0202733	0.00955586	2.12155	0.0339488	0.120477
WNT7A	GLI3_KO	-0.185927	0.0185466	-10.0249	2.52368e-23	4.07223e-21
CHCHD4	GLI3_KO	-0.00627204	0.0108715	-0.576927	0.564027	0.745255
TMEM43	GLI3_KO	-0.0209761	0.0134451	-1.56013	0.118825	0.279983
XPC	GLI3_KO	0.00302722	0.0174749	0.173232	0.86248	0.931163
LSM3	GLI3_KO	-0.00334681	0.0282159	-0.118614	0.905588	0.954758
GRIP2	GLI3_KO	-0.0862246	0.0124368	-6.93303	4.92341e-12	2.65669e-10
CCDC174	GLI3_KO	-0.0272444	0.0214479	-1.27026	0.204081	0.401302
NR2C2	GLI3_KO	0.00172555	0.00894727	0.192857	0.847082	0.922608
MRPS25	GLI3_KO	-0.0206013	0.0146204	-1.40909	0.158903	0.340095
RBSN	GLI3_KO	0.00297156	0.0134461	0.220998	0.825107	0.910769
CAPN7	GLI3_KO	0.00746256	0.0152727	0.488622	0.625141	0.786786
SH3BP5	GLI3_KO	-0.138349	0.0227544	-6.0801	1.33666e-09	4.75593e-08
METTL6	GLI3_KO	-0.0206925	0.0143565	-1.44133	0.149586	0.325222
EAF1	GLI3_KO	0.0207275	0.0117243	1.76791	0.0771666	0.209729
HACL1	GLI3_KO	-0.0142599	0.0108504	-1.31423	0.18886	0.382423
BTD	GLI3_KO	0.00530726	0.0104647	0.507157	0.612078	0.776703
ANKRD28	GLI3_KO	-0.0391128	0.00940612	-4.15823	3.28786e-05	0.000439172
DPH3	GLI3_KO	0.0551376	0.0184988	2.9806	0.00289762	0.0182315
OXNAD1	GLI3_KO	0.0245011	0.00834239	2.93694	0.00333732	0.0204016
TBC1D5	GLI3_KO	0.0090064	0.0101991	0.883059	0.377268	0.591036
SATB1	GLI3_KO	0.0250264	0.00930337	2.69003	0.00718007	0.0368825
RAB5A	GLI3_KO	-0.0518487	0.0245276	-2.11389	0.0345984	0.122197
ZNF385D	GLI3_KO	-0.188051	0.01877	-10.0187	2.68045e-23	4.20006e-21
UBE2E2	GLI3_KO	-0.103393	0.0198434	-5.21046	1.99793e-07	4.8021e-06
UBE2E1	GLI3_KO	0.0193245	0.0237224	0.814608	0.415355	0.627305
NKIRAS1	GLI3_KO	-0.0345374	0.0148728	-2.32218	0.020283	0.0824267
TOP2B	GLI3_KO	0.0384903	0.0241977	1.59066	0.11178	0.268827
NGLY1	GLI3_KO	-0.0654281	0.0145999	-4.4814	7.66421e-06	0.00012565
OXSM	GLI3_KO	0.0035588	0.00916401	0.388345	0.697785	0.834496
SLC4A7	GLI3_KO	0.00580987	0.022163	0.262143	0.793227	0.893095
CMC1	GLI3_KO	-0.0247392	0.0134785	-1.83546	0.0665265	0.18938
AZI2	GLI3_KO	-0.0241065	0.0208704	-1.15506	0.24815	0.455697
STT3B	GLI3_KO	0.0368098	0.0144825	2.54168	0.011077	0.0524131
CMTM8	GLI3_KO	-0.0385586	0.00593431	-6.49758	9.3748e-11	4.19702e-09
CMTM7	GLI3_KO	0.00194958	0.00267484	0.728859	0.466139	0.668562
CMTM6	GLI3_KO	0.0211507	0.0149467	1.41507	0.15714	0.337652
DYNC1LI1	GLI3_KO	-0.0148035	0.0263058	-0.562746	0.573645	0.751095
CNOT10	GLI3_KO	0.000188265	0.0116937	0.0160997	0.987156	0.993374
GLB1	GLI3_KO	-0.0272526	0.0149822	-1.81899	0.069002	0.194207
CRTAP	GLI3_KO	-0.0401099	0.0105076	-3.81724	0.000137401	0.00151085
FBXL2	GLI3_KO	-0.0322909	0.0129389	-2.49565	0.0126207	0.0575775
CLASP2	GLI3_KO	-0.00491514	0.0230157	-0.213556	0.830906	0.912798
PDCD6IP	GLI3_KO	-0.0421407	0.0175601	-2.3998	0.0164584	0.0703848
ARPP21	GLI3_KO	-0.108738	0.0137682	-7.89773	3.82154e-15	3.05274e-13
EPM2AIP1	GLI3_KO	0.0144528	0.0197391	0.73219	0.464104	0.666662
MLH1	GLI3_KO	0.00911345	0.0129556	0.703435	0.481834	0.681743
LRRFIP2	GLI3_KO	0.018517	0.0163137	1.13506	0.256432	0.464933
GOLGA4	GLI3_KO	-0.0538501	0.0240288	-2.24106	0.0250874	0.0963753
PLCD1	GLI3_KO	0.00310745	0.00826643	0.375912	0.707006	0.840241
ACAA1	GLI3_KO	0.00908986	0.0132341	0.686854	0.492223	0.689467
OXSR1	GLI3_KO	0.00869606	0.013567	0.640971	0.521586	0.713214
ACVR2B	GLI3_KO	0.0317084	0.0144263	2.19797	0.0280198	0.104297
EXOG	GLI3_KO	-0.0240045	0.0164647	-1.45793	0.144954	0.318694
WDR48	GLI3_KO	0.0626791	0.0191121	3.27956	0.00105037	0.00805877
GORASP1	GLI3_KO	-0.0130368	0.0117574	-1.10881	0.267593	0.477936
SLC25A38	GLI3_KO	0.00818639	0.0142271	0.575409	0.565054	0.745476
EIF1B	GLI3_KO	-0.000494586	0.0300574	-0.0164547	0.986873	0.993301
ZNF620	GLI3_KO	-0.00192001	0.0152246	-0.126113	0.89965	0.951376
ZNF621	GLI3_KO	0.0299509	0.0100523	2.9795	0.00290797	0.0182587
CTNNB1	GLI3_KO	0.0836067	0.0228575	3.65774	0.000258372	0.00254253
TRAK1	GLI3_KO	0.00114719	0.013885	0.0826205	0.934158	0.970269
SEC22C	GLI3_KO	-0.0401946	0.0161227	-2.49305	0.0127133	0.0578592
SS18L2	GLI3_KO	-0.0457243	0.0214942	-2.12729	0.0334688	0.119345
NKTR	GLI3_KO	-0.0568741	0.027044	-2.10302	0.0355386	0.124818
HIGD1A	GLI3_KO	0.0210977	0.0240349	0.877797	0.380117	0.593673
POMGNT2	GLI3_KO	-0.017696	0.0131055	-1.35028	0.177019	0.365986
SNRK	GLI3_KO	-0.0140368	0.0122099	-1.14963	0.25038	0.457625
ANO10	GLI3_KO	-0.0180544	0.0081276	-2.22137	0.0263926	0.0996974
ABHD5	GLI3_KO	0.000537325	0.00812838	0.0661049	0.947298	0.976813
TCAIM	GLI3_KO	0.0530067	0.0164083	3.23048	0.0012478	0.00924283
ZNF445	GLI3_KO	-0.0359598	0.0134434	-2.6749	0.00751149	0.0383241
ZNF660	GLI3_KO	0.0332291	0.0122944	2.70278	0.00691108	0.0358667
ZNF197	GLI3_KO	0.00846921	0.0132088	0.641181	0.521449	0.713214
ZNF35	GLI3_KO	0.0110386	0.012618	0.874827	0.381731	0.595395
KIAA1143	GLI3_KO	-0.0254951	0.016151	-1.57855	0.114535	0.273297
KIF15	GLI3_KO	0.00265897	0.00307734	0.86405	0.387623	0.601934
TMEM42	GLI3_KO	0.00824322	0.0120364	0.68486	0.49348	0.690753
ZDHHC3	GLI3_KO	0.0151325	0.0160595	0.942279	0.346118	0.561786
EXOSC7	GLI3_KO	-0.0336652	0.0187981	-1.79088	0.0734026	0.202809
SACM1L	GLI3_KO	0.00458816	0.0107661	0.426169	0.670012	0.815667
LZTFL1	GLI3_KO	-0.0026701	0.00937317	-0.284866	0.775764	0.883577
CCDC12	GLI3_KO	0.0275016	0.0236542	1.16265	0.245055	0.451948
SETD2	GLI3_KO	-0.0196587	0.0180044	-1.09188	0.274963	0.486408
KIF9	GLI3_KO	0.00229436	0.00771063	0.297559	0.766059	0.879704
KLHL18	GLI3_KO	-0.01134	0.0115958	-0.977938	0.328176	0.543823
SCAP	GLI3_KO	0.0235946	0.0125548	1.87933	0.060286	0.176964
ELP6	GLI3_KO	0.0043123	0.01409	0.306054	0.759583	0.876055
CSPG5	GLI3_KO	-0.0168194	0.00650566	-2.58535	0.00977011	0.0476688
SMARCC1	GLI3_KO	0.114749	0.0274587	4.17895	3.00361e-05	0.000405861
DHX30	GLI3_KO	0.0276933	0.0204417	1.35474	0.175591	0.363958
MAP4	GLI3_KO	-0.108932	0.0252434	-4.31527	1.6403e-05	0.000240814
CDC25A	GLI3_KO	0.00194372	0.0067306	0.288789	0.772761	0.882162
ZNF589	GLI3_KO	0.00605517	0.00974082	0.621628	0.534229	0.721773
NME6	GLI3_KO	0.00976552	0.0136584	0.714984	0.474669	0.675564
CCDC51	GLI3_KO	-0.0207254	0.0119407	-1.7357	0.0827097	0.219732
TMA7	GLI3_KO	-0.0804	0.0296786	-2.70903	0.00678248	0.0353801
SHISA5	GLI3_KO	0.0335328	0.0265816	1.26151	0.207214	0.405374
UQCRC1	GLI3_KO	0.0382649	0.0255838	1.49567	0.134834	0.304245
IP6K2	GLI3_KO	-0.062327	0.0296705	-2.10064	0.0357475	0.12517
PRKAR2A	GLI3_KO	0.0385847	0.0188211	2.05007	0.0404355	0.135305
ARIH2	GLI3_KO	0.0184973	0.0195464	0.94633	0.344049	0.559543
P4HTM	GLI3_KO	0.0380039	0.0149638	2.53973	0.0111389	0.0526483
WDR6	GLI3_KO	0.0659219	0.0189787	3.47347	0.000520302	0.00458316
DALRD3	GLI3_KO	-0.0266117	0.0188857	-1.40909	0.158901	0.340095
NDUFAF3	GLI3_KO	0.0886121	0.0250618	3.53574	0.000412157	0.00375224
IMPDH2	GLI3_KO	-0.0320961	0.0276597	-1.16039	0.245971	0.453228
QRICH1	GLI3_KO	-0.0217073	0.0157924	-1.37454	0.169366	0.355774
USP19	GLI3_KO	0.0166027	0.00822537	2.01848	0.043621	0.143374
KLHDC8B	GLI3_KO	0.111183	0.017411	6.38579	1.94072e-10	8.19325e-09
USP4	GLI3_KO	0.00872976	0.0126388	0.69071	0.489796	0.687249
GPX1	GLI3_KO	0.0533082	0.0281226	1.89556	0.058104	0.172848
RHOA	GLI3_KO	0.0857488	0.0263611	3.25285	0.00115389	0.00870837
TCTA	GLI3_KO	0.0217887	0.00955555	2.28022	0.0226574	0.0895743
AMT	GLI3_KO	0.0298517	0.00861851	3.46367	0.000539563	0.0047056
NICN1	GLI3_KO	0.0109426	0.0103957	1.05261	0.292595	0.504992
DAG1	GLI3_KO	0.00336844	0.00747602	0.450567	0.652331	0.803253
APEH	GLI3_KO	0.0387521	0.0150861	2.56872	0.0102505	0.0494209
GMPPB	GLI3_KO	0.00222071	0.00767151	0.289475	0.772236	0.881998
IP6K1	GLI3_KO	-0.00907305	0.0148818	-0.609672	0.54212	0.727829
CAMKV	GLI3_KO	-0.039264	0.0202351	-1.94039	0.0524162	0.161653
MON1A	GLI3_KO	-0.00309373	0.0107228	-0.288519	0.772968	0.882162
RBM6	GLI3_KO	-0.0552541	0.0243104	-2.27286	0.0230981	0.090744
RBM5	GLI3_KO	-0.0297991	0.022515	-1.32352	0.185754	0.378854
GNAI2	GLI3_KO	0.0180351	0.0244974	0.736204	0.461658	0.664329
IFRD2	GLI3_KO	0.00250735	0.00945067	0.26531	0.790787	0.891815
HYAL2	GLI3_KO	0.0699513	0.0182996	3.82256	0.000134481	0.0014888
TUSC2	GLI3_KO	-0.0316444	0.0228721	-1.38354	0.166592	0.351529
RASSF1	GLI3_KO	-0.0113456	0.0130318	-0.87061	0.38403	0.59795
NPRL2	GLI3_KO	-0.034192	0.0195191	-1.75172	0.0799137	0.214543
CYB561D2	GLI3_KO	0.011832	0.00921344	1.28421	0.199157	0.395596
TMEM115	GLI3_KO	-0.0120515	0.0149503	-0.806105	0.42024	0.632689
HEMK1	GLI3_KO	0.0172926	0.0113686	1.52108	0.128334	0.294615
MAPKAPK3	GLI3_KO	0.00133711	0.00712834	0.187576	0.85122	0.92563
MANF	GLI3_KO	0.0460337	0.0213526	2.15588	0.0311642	0.113613
RBM15B	GLI3_KO	0.0279922	0.0141218	1.9822	0.0475385	0.150659
RAD54L2	GLI3_KO	0.0176397	0.0159301	1.10732	0.268237	0.478747
TEX264	GLI3_KO	-0.0112236	0.0120183	-0.933876	0.350435	0.566087
RRP9	GLI3_KO	0.0216154	0.0109105	1.98115	0.0476564	0.150799
PCBP4	GLI3_KO	0.205536	0.0316673	6.49048	9.82146e-11	4.32569e-09
ABHD14A	GLI3_KO	0.0419406	0.0181361	2.31255	0.0208081	0.0840161
POC1A	GLI3_KO	-0.00290707	0.00244012	-1.19136	0.233597	0.436784
ALAS1	GLI3_KO	-0.0274072	0.0187916	-1.45848	0.144802	0.318448
TWF2	GLI3_KO	-0.01673	0.0139162	-1.20219	0.229374	0.432379
WDR82	GLI3_KO	0.00619149	0.0170232	0.363709	0.716099	0.846398
BAP1	GLI3_KO	0.0232153	0.0136877	1.69606	0.0899671	0.231996
NISCH	GLI3_KO	0.0380086	0.0136131	2.79207	0.00526698	0.0290952
NT5DC2	GLI3_KO	0.0191956	0.0104492	1.83704	0.0662929	0.188799
SMIM4	GLI3_KO	0.0109847	0.0120008	0.915335	0.360082	0.575964
PBRM1	GLI3_KO	0.027889	0.0264187	1.05565	0.291204	0.503621
GNL3	GLI3_KO	-0.0586317	0.0229352	-2.55641	0.0106197	0.0507206
GLT8D1	GLI3_KO	0.0180338	0.0185771	0.970754	0.331741	0.548198
SPCS1	GLI3_KO	0.0750743	0.0288183	2.60509	0.00922571	0.0454756
NEK4	GLI3_KO	0.00984534	0.010964	0.897972	0.369265	0.584568
SFMBT1	GLI3_KO	-0.0177695	0.00876007	-2.02846	0.0425923	0.140996
RFT1	GLI3_KO	-0.00371886	0.00588719	-0.631687	0.527634	0.716527
TKT	GLI3_KO	-0.116312	0.0298123	-3.9015	9.74838e-05	0.00113633
DCP1A	GLI3_KO	-0.00846568	0.0212391	-0.39859	0.690221	0.829275
ACTR8	GLI3_KO	-0.00626588	0.0124133	-0.504772	0.613752	0.777952
ERC2	GLI3_KO	-0.0211905	0.0114548	-1.84992	0.0644128	0.184904
CCDC66	GLI3_KO	0.0181386	0.0190408	0.952616	0.340853	0.556429
APPL1	GLI3_KO	-0.047718	0.0205004	-2.32766	0.0199895	0.0814779
PDE12	GLI3_KO	0.0225417	0.00909875	2.47745	0.0132814	0.059591
ARF4	GLI3_KO	0.0256517	0.0331283	0.774314	0.4388	0.647004
DENND6A	GLI3_KO	-0.000380996	0.0082457	-0.0462054	0.963149	0.984537
SLMAP	GLI3_KO	-0.00884534	0.013259	-0.66712	0.504741	0.699672
ABHD6	GLI3_KO	-0.0215943	0.00841786	-2.56529	0.0103522	0.0498512
PXK	GLI3_KO	-0.00221905	0.0156972	-0.141366	0.88759	0.945494
PDHB	GLI3_KO	0.0212862	0.023034	0.924118	0.355492	0.570861
KCTD6	GLI3_KO	-0.0330461	0.0142873	-2.31297	0.0207846	0.0839627
FAM107A	GLI3_KO	-0.00506781	0.00278183	-1.82176	0.0685812	0.193356
PTPRG	GLI3_KO	0.0146879	0.0100833	1.45666	0.145306	0.319071
C3orf14	GLI3_KO	-0.138408	0.025184	-5.49586	4.17961e-08	1.15052e-06
FEZF2	GLI3_KO	0.00370347	0.00227845	1.62544	0.104164	0.256536
CADPS	GLI3_KO	-0.0384241	0.0145378	-2.64305	0.00825464	0.0413646
THOC7	GLI3_KO	-0.0281321	0.0231403	-1.21572	0.224179	0.426579
ATXN7	GLI3_KO	-0.0165414	0.00740193	-2.23474	0.0255001	0.097501
PSMD6	GLI3_KO	0.016085	0.0252946	0.635907	0.524881	0.715411
MAGI1	GLI3_KO	-0.0467591	0.0183638	-2.54626	0.0109328	0.0518512
SLC25A26	GLI3_KO	-0.0117938	0.0153234	-0.769656	0.441558	0.649994
LRIG1	GLI3_KO	0.00223618	0.00536726	0.416633	0.676973	0.819399
SUCLG2	GLI3_KO	0.000751218	0.00272835	0.275338	0.783073	0.887547
TMF1	GLI3_KO	-0.0570741	0.0200045	-2.85306	0.00435664	0.0249283
UBA3	GLI3_KO	-0.0555782	0.0180548	-3.07831	0.00209865	0.0141567
ARL6IP5	GLI3_KO	-0.0683854	0.0296019	-2.31017	0.0209395	0.084463
FRMD4B	GLI3_KO	-0.0175723	0.0141847	-1.23881	0.215501	0.416684
MITF	GLI3_KO	-0.0159975	0.00367584	-4.35206	1.38905e-05	0.000209205
FOXP1	GLI3_KO	-0.0561097	0.0123333	-4.54945	5.56987e-06	9.5343e-05
RYBP	GLI3_KO	-0.0397465	0.016279	-2.44158	0.0146746	0.0645272
SHQ1	GLI3_KO	0.00235938	0.00585557	0.402929	0.687027	0.827281
PPP4R2	GLI3_KO	-0.0867319	0.023767	-3.64926	0.000267015	0.00261495
EBLN2	GLI3_KO	0.00536767	0.00862089	0.622635	0.533567	0.721218
ROBO2	GLI3_KO	-0.177281	0.0194527	-9.11343	1.34253e-19	1.68292e-17
ROBO1	GLI3_KO	-0.0209089	0.014234	-1.46895	0.141942	0.313341
GBE1	GLI3_KO	0.0209304	0.00816475	2.56351	0.0104052	0.0499011
CADM2	GLI3_KO	-0.10598	0.016632	-6.37206	2.12045e-10	8.72595e-09
CHMP2B	GLI3_KO	-0.015966	0.0163742	-0.975073	0.329595	0.545398
CGGBP1	GLI3_KO	0.016803	0.0201173	0.835251	0.403636	0.61577
ZNF654	GLI3_KO	0.0156577	0.00878504	1.78232	0.0747884	0.205662
C3orf38	GLI3_KO	-0.0355516	0.0187662	-1.89445	0.0582517	0.172909
EPHA3	GLI3_KO	-0.0379084	0.00887526	-4.27124	1.99805e-05	0.000286782
ARL13B	GLI3_KO	-0.00894646	0.0123719	-0.723125	0.469654	0.671475
NSUN3	GLI3_KO	0.00233845	0.00864175	0.270599	0.786716	0.889895
ARL6	GLI3_KO	0.0211469	0.00993908	2.12765	0.0334388	0.11929
CRYBG3	GLI3_KO	-0.00589712	0.005772	-1.02168	0.307008	0.520403
CLDND1	GLI3_KO	0.000539088	0.0207761	0.0259475	0.979301	0.990239
CPOX	GLI3_KO	-0.00120093	0.00853901	-0.14064	0.888163	0.945733
ST3GAL6	GLI3_KO	0.00188451	0.00662346	0.284521	0.776029	0.883729
DCBLD2	GLI3_KO	-0.0851665	0.0191945	-4.43702	9.41555e-06	0.000149257
CMSS1	GLI3_KO	-0.0109743	0.0178203	-0.615829	0.538049	0.724992
FILIP1L	GLI3_KO	-0.017515	0.00616343	-2.84177	0.0045136	0.0256463
TBC1D23	GLI3_KO	0.0317161	0.0141688	2.23844	0.0252579	0.0968934
NIT2	GLI3_KO	-0.0291588	0.00895705	-3.2554	0.00114364	0.00866824
LNP1	GLI3_KO	-0.0148665	0.011704	-1.27021	0.204099	0.401302
TMEM45A	GLI3_KO	0.0724142	0.013373	5.41494	6.56416e-08	1.7536e-06
TFG	GLI3_KO	-0.00809383	0.0244874	-0.33053	0.74102	0.863287
SENP7	GLI3_KO	0.00258796	0.0187271	0.138193	0.890096	0.946712
TRMT10C	GLI3_KO	0.0103896	0.0236425	0.439446	0.660367	0.809024
PCNP	GLI3_KO	0.0820561	0.0289499	2.83441	0.00461854	0.0261696
ZBTB11	GLI3_KO	0.012761	0.0103144	1.2372	0.216098	0.417348
CEP97	GLI3_KO	0.000481929	0.0133483	0.0361041	0.971201	0.987318
NXPE3	GLI3_KO	-0.00253939	0.0104345	-0.243364	0.807738	0.899597
CBLB	GLI3_KO	-0.00387325	0.010919	-0.354727	0.722816	0.850225
BBX	GLI3_KO	-0.0305247	0.0237816	-1.28354	0.199391	0.39579
CD47	GLI3_KO	-0.0606032	0.0162783	-3.72294	0.000200162	0.00205534
IFT57	GLI3_KO	-0.0264612	0.0189793	-1.39421	0.163347	0.347234
DZIP3	GLI3_KO	0.0198896	0.0206617	0.962634	0.335801	0.552525
DPPA4	GLI3_KO	0.00449848	0.00317347	1.41753	0.156422	0.336553
ABHD10	GLI3_KO	-0.0289318	0.0168535	-1.71666	0.0861333	0.225631
TAGLN3	GLI3_KO	0.256511	0.0295278	8.6871	5.72122e-18	6.21554e-16
CD200	GLI3_KO	0.00989425	0.029811	0.3319	0.739986	0.862946
ATG3	GLI3_KO	-0.0200341	0.018137	-1.1046	0.269414	0.480032
SLC35A5	GLI3_KO	0.0557852	0.0145757	3.82728	0.000131943	0.00146488
GTPBP8	GLI3_KO	-0.0135022	0.0111906	-1.20657	0.227684	0.430734
BOC	GLI3_KO	-0.000865927	0.00584442	-0.148163	0.882223	0.942371
SPICE1	GLI3_KO	0.0120595	0.00623321	1.93471	0.0531098	0.163174
USF3	GLI3_KO	0.0170239	0.0114252	1.49003	0.136311	0.306008
NAA50	GLI3_KO	0.0180919	0.0155165	1.16598	0.243705	0.449969
ATP6V1A	GLI3_KO	-0.0137078	0.0209175	-0.655328	0.512302	0.705369
CCDC191	GLI3_KO	0.0120478	0.0104774	1.14989	0.250273	0.457625
ZBTB20	GLI3_KO	-0.00871025	0.0182293	-0.477816	0.632813	0.791579
GAP43	GLI3_KO	-0.0916148	0.0362721	-2.52577	0.0115904	0.0541508
LSAMP	GLI3_KO	0.1805	0.0218671	8.25443	2.17189e-16	1.96629e-14
B4GALT4	GLI3_KO	-0.0106228	0.0105915	-1.00296	0.315955	0.531133
TMEM39A	GLI3_KO	0.00207961	0.00850183	0.244608	0.806775	0.899334
POGLUT1	GLI3_KO	-0.000584215	0.0121264	-0.0481769	0.961578	0.984113
TIMMDC1	GLI3_KO	0.0578172	0.0198126	2.9182	0.00354405	0.0212112
COX17	GLI3_KO	0.0192403	0.0287152	0.67004	0.502879	0.698271
GSK3B	GLI3_KO	-0.0141704	0.0246233	-0.575487	0.565001	0.745476
LRRC58	GLI3_KO	-0.0170638	0.0124458	-1.37106	0.17045	0.357024
FSTL1	GLI3_KO	0.0270918	0.00784155	3.45491	0.000557333	0.00483616
NDUFB4	GLI3_KO	0.103599	0.0310904	3.33219	0.000871033	0.00693761
RABL3	GLI3_KO	-0.00404374	0.00781977	-0.517118	0.605108	0.773157
GTF2E1	GLI3_KO	0.0188565	0.0105222	1.79207	0.0732116	0.202419
GOLGB1	GLI3_KO	0.0424047	0.0223342	1.89865	0.0576971	0.172015
IQCB1	GLI3_KO	0.0099656	0.0137725	0.723585	0.469371	0.671189
FAM162A	GLI3_KO	0.0647892	0.0195386	3.31596	0.000923058	0.00724574
KPNA1	GLI3_KO	0.012572	0.0165965	0.757507	0.4488	0.654758
SEMA5B	GLI3_KO	-0.00576339	0.00636442	-0.905564	0.365232	0.581445
PDIA5	GLI3_KO	0.00222555	0.00556735	0.399749	0.689367	0.828582
SEC22A	GLI3_KO	-0.0122824	0.0114082	-1.07663	0.281723	0.492698
HACD2	GLI3_KO	-0.0395274	0.012547	-3.15035	0.00164517	0.0115959
CCDC14	GLI3_KO	-0.0481582	0.0232273	-2.07334	0.0382167	0.130836
KALRN	GLI3_KO	0.0188369	0.0156897	1.20059	0.229996	0.432696
UMPS	GLI3_KO	-0.014689	0.0110829	-1.32537	0.185137	0.37806
ZNF148	GLI3_KO	-0.0692674	0.0232885	-2.97432	0.00295742	0.0184935
SNX4	GLI3_KO	0.0250345	0.0229321	1.09168	0.275053	0.486462
OSBPL11	GLI3_KO	-0.000304854	0.0107623	-0.0283262	0.977404	0.989422
SLC41A3	GLI3_KO	-0.0127514	0.0157139	-0.811472	0.417152	0.628971
CHCHD6	GLI3_KO	-0.0423179	0.0208632	-2.02835	0.0426034	0.140996
PLXNA1	GLI3_KO	0.028486	0.0116077	2.45407	0.0141756	0.0627734
TPRA1	GLI3_KO	-0.0194019	0.0117904	-1.64557	0.099947	0.249101
MCM2	GLI3_KO	0.00791133	0.00611703	1.29333	0.195987	0.392282
PODXL2	GLI3_KO	-0.0882876	0.0267829	-3.29642	0.000989493	0.00765153
SEC61A1	GLI3_KO	0.0238071	0.0181457	1.312	0.189612	0.383364
RUVBL1	GLI3_KO	0.0161055	0.0195331	0.824525	0.4097	0.62254
EEFSEC	GLI3_KO	-0.0147476	0.0116536	-1.2655	0.20578	0.40344
RAB7A	GLI3_KO	0.0122657	0.0288437	0.425248	0.670683	0.816091
ACAD9	GLI3_KO	0.00864633	0.0101913	0.848406	0.396272	0.608524
ISY1	GLI3_KO	-0.0342477	0.0146186	-2.34274	0.0192012	0.0791356
CNBP	GLI3_KO	-0.113118	0.0300801	-3.76057	0.000172428	0.00182223
COPG1	GLI3_KO	0.00766346	0.0169189	0.452953	0.650612	0.802359
HMCES	GLI3_KO	-0.0271256	0.0156382	-1.73458	0.0829083	0.220116
MBD4	GLI3_KO	0.0399531	0.0190424	2.09812	0.0359697	0.125576
IFT122	GLI3_KO	0.0154234	0.00850602	1.81324	0.0698852	0.196015
TMCC1	GLI3_KO	-0.0192761	0.012802	-1.50571	0.132236	0.300211
TRH	GLI3_KO	-0.00501303	0.00832726	-0.602002	0.547213	0.732254
ATP2C1	GLI3_KO	0.0564326	0.0167576	3.36759	0.000766864	0.00622351
NUDT16	GLI3_KO	-0.00539188	0.0104946	-0.513775	0.607443	0.77444
MRPL3	GLI3_KO	-0.0445764	0.023241	-1.91801	0.0551951	0.16699
UBA5	GLI3_KO	-0.00698944	0.0151408	-0.461631	0.644376	0.798415
TMEM108	GLI3_KO	0.0070222	0.0103763	0.676756	0.498608	0.695467
CDV3	GLI3_KO	-0.00306782	0.0105565	-0.290609	0.771369	0.881998
TOPBP1	GLI3_KO	0.00270309	0.013349	0.202494	0.839543	0.918941
SRPRB	GLI3_KO	-0.00915198	0.0164635	-0.555897	0.578319	0.754973
RAB6B	GLI3_KO	-0.0364276	0.0176955	-2.05859	0.0396113	0.133534
RYK	GLI3_KO	-0.00666997	0.0081937	-0.814036	0.415682	0.627683
AMOTL2	GLI3_KO	0.0410887	0.0130439	3.15003	0.00164697	0.0115985
ANAPC13	GLI3_KO	-0.0208328	0.0270646	-0.769743	0.441507	0.649994
CEP63	GLI3_KO	-0.00610568	0.0155128	-0.393589	0.69391	0.831589
EPHB1	GLI3_KO	0.0672216	0.0137858	4.87614	1.13227e-06	2.33564e-05
PPP2R3A	GLI3_KO	-0.0457546	0.0155996	-2.93307	0.00337907	0.0205468
MSL2	GLI3_KO	0.0137549	0.00880723	1.56177	0.118437	0.27925
PCCB	GLI3_KO	-0.0114858	0.0120207	-0.955497	0.339395	0.555188
STAG1	GLI3_KO	0.00356642	0.0147128	0.242402	0.808483	0.899812
SLC35G2	GLI3_KO	-0.0106342	0.0120794	-0.880361	0.378727	0.592411
NCK1	GLI3_KO	-0.06518	0.0179654	-3.62808	0.000289812	0.00281118
DBR1	GLI3_KO	-0.0255481	0.0123007	-2.07697	0.0378807	0.130233
ARMC8	GLI3_KO	-0.0513874	0.0185932	-2.76377	0.00574502	0.0311447
MRAS	GLI3_KO	-0.0100547	0.0136324	-0.737558	0.460835	0.664173
CEP70	GLI3_KO	0.00948641	0.0102263	0.927645	0.353659	0.569714
MRPS22	GLI3_KO	0.00299485	0.0172558	0.173557	0.862224	0.931134
COPB2	GLI3_KO	0.000637208	0.0226399	0.0281454	0.977548	0.989422
RBP1	GLI3_KO	0.0415522	0.0308844	1.34541	0.178583	0.368391
NMNAT3	GLI3_KO	-0.0105477	0.00696242	-1.51494	0.129881	0.2966
SLC25A36	GLI3_KO	-0.0776571	0.0233932	-3.31964	0.000911018	0.00716899
SPSB4	GLI3_KO	-0.0137872	0.00608239	-2.26674	0.0234699	0.0919388
PXYLP1	GLI3_KO	-0.00913667	0.0118802	-0.769065	0.441909	0.649994
ZBTB38	GLI3_KO	-0.0382304	0.0132367	-2.88821	0.00389935	0.02279
RASA2	GLI3_KO	-0.0146123	0.0093825	-1.5574	0.11947	0.281038
RNF7	GLI3_KO	0.0820357	0.0283238	2.89636	0.00379975	0.0223492
ATP1B3	GLI3_KO	-0.000514998	0.0245455	-0.0209813	0.983262	0.992344
TFDP2	GLI3_KO	0.0475743	0.0206055	2.30881	0.0210146	0.0846403
GK5	GLI3_KO	-0.00333547	0.00707824	-0.471229	0.637508	0.794375
XRN1	GLI3_KO	-0.0134593	0.0147383	-0.913221	0.361192	0.576944
U2SURP	GLI3_KO	-0.0451976	0.0279523	-1.61695	0.105982	0.259557
PLOD2	GLI3_KO	0.0304868	0.00722774	4.21802	2.52998e-05	0.000350583
ZIC4	GLI3_KO	0.00836942	0.00914792	0.914899	0.360311	0.576214
ZIC1	GLI3_KO	0.0583677	0.0162645	3.58866	0.000337158	0.00320183
GYG1	GLI3_KO	0.0272556	0.00999958	2.72568	0.00645044	0.0341066
HLTF	GLI3_KO	-0.0052719	0.0213811	-0.246569	0.805257	0.899169
HPS3	GLI3_KO	-0.00563711	0.00978315	-0.576206	0.564514	0.74529
COMMD2	GLI3_KO	-0.0249884	0.0229073	-1.09085	0.275418	0.486585
RNF13	GLI3_KO	-0.000964527	0.0184638	-0.0522389	0.958341	0.982644
PFN2	GLI3_KO	-0.00862076	0.0333136	-0.258776	0.795824	0.89433
TSC22D2	GLI3_KO	-0.00671064	0.0126253	-0.531521	0.595093	0.765488
SERP1	GLI3_KO	0.0473161	0.0280718	1.68554	0.0919786	0.235147
EIF2A	GLI3_KO	-0.000462091	0.0225835	-0.0204614	0.983677	0.992545
SIAH2	GLI3_KO	0.0201889	0.00930513	2.16966	0.0301031	0.110288
MBNL1	GLI3_KO	-0.0157581	0.00783187	-2.01206	0.0442943	0.144479
RAP2B	GLI3_KO	0.0186748	0.0109105	1.71164	0.087056	0.227378
ARHGEF26	GLI3_KO	0.00446925	0.00714872	0.625182	0.531894	0.719795
DHX36	GLI3_KO	-0.0270296	0.0288267	-0.937656	0.348489	0.564001
PLCH1	GLI3_KO	-0.00432796	0.00582155	-0.743439	0.457268	0.660832
C3orf33	GLI3_KO	0.00635697	0.0109606	0.579983	0.561965	0.744657
SLC33A1	GLI3_KO	-0.00611138	0.00988302	-0.618371	0.536373	0.72405
GMPS	GLI3_KO	0.00400811	0.0203768	0.1967	0.844074	0.921445
SSR3	GLI3_KO	0.00548941	0.0207603	0.264419	0.791474	0.891885
TIPARP	GLI3_KO	0.00501766	0.00696284	0.720633	0.471186	0.672955
CCNL1	GLI3_KO	0.014785	0.0271252	0.545064	0.585746	0.758648
VEPH1	GLI3_KO	0.00838363	0.00852349	0.983591	0.325388	0.541626
PTX3	GLI3_KO	0.0263947	0.00876073	3.01284	0.00260754	0.016822
RSRC1	GLI3_KO	0.0185966	0.0164436	1.13093	0.258166	0.466934
MLF1	GLI3_KO	0.0462602	0.0169994	2.72129	0.00653656	0.0344056
GFM1	GLI3_KO	0.0272598	0.0152348	1.78931	0.0736555	0.20337
MFSD1	GLI3_KO	0.0321651	0.00946423	3.3986	0.000685256	0.00565129
IFT80	GLI3_KO	0.0209688	0.00673436	3.1137	0.00186319	0.0128919
SMC4	GLI3_KO	-0.0192553	0.0126775	-1.51886	0.128893	0.295337
TRIM59	GLI3_KO	0.0024022	0.00431318	0.556943	0.577603	0.754943
KPNA4	GLI3_KO	0.022326	0.018464	1.20916	0.226687	0.429646
PPM1L	GLI3_KO	-0.0101441	0.0114177	-0.888452	0.374362	0.588761
NMD3	GLI3_KO	0.0112428	0.0155615	0.722475	0.470053	0.671811
BCHE	GLI3_KO	0.000644384	0.0124625	0.0517058	0.958766	0.982892
PDCD10	GLI3_KO	-0.0258032	0.0171766	-1.50223	0.133133	0.301827
SERPINI1	GLI3_KO	-0.043278	0.0130762	-3.30967	0.000943965	0.00738141
GOLIM4	GLI3_KO	0.0163481	0.015952	1.02483	0.305518	0.518942
MYNN	GLI3_KO	-0.025062	0.0130585	-1.91922	0.0550418	0.1669
SEC62	GLI3_KO	-0.141466	0.0308811	-4.58099	4.7969e-06	8.26325e-05
PHC3	GLI3_KO	-0.00714306	0.0104552	-0.683209	0.494522	0.69177
PRKCI	GLI3_KO	-0.00961908	0.0166967	-0.576105	0.564583	0.74529
SKIL	GLI3_KO	0.0336865	0.0215047	1.56647	0.117334	0.277273
EIF5A2	GLI3_KO	0.0059453	0.00534812	1.11166	0.266364	0.476406
TNIK	GLI3_KO	-0.0229512	0.0124878	-1.83789	0.066167	0.188507
FNDC3B	GLI3_KO	0.00929132	0.00561032	1.65611	0.0977931	0.24525
ECT2	GLI3_KO	0.00132145	0.00492537	0.268295	0.788489	0.890698
NLGN1	GLI3_KO	0.0129146	0.00652423	1.97948	0.0478444	0.151099
TBL1XR1	GLI3_KO	-0.0125234	0.0162828	-0.769119	0.441877	0.649994
ZMAT3	GLI3_KO	-0.0340871	0.0160692	-2.12127	0.0339725	0.120508
PIK3CA	GLI3_KO	-0.00266317	0.0103068	-0.258391	0.796121	0.894361
ZNF639	GLI3_KO	0.00355045	0.0149816	0.236988	0.81268	0.901773
MFN1	GLI3_KO	-0.0164466	0.0101168	-1.62568	0.104113	0.25652
GNB4	GLI3_KO	-0.048284	0.00874262	-5.52283	3.59084e-08	1.00646e-06
ACTL6A	GLI3_KO	0.0391584	0.0204118	1.91842	0.0551431	0.166904
MRPL47	GLI3_KO	0.0696277	0.0254845	2.73215	0.00632527	0.0335536
NDUFB5	GLI3_KO	-0.0228183	0.0274161	-0.832295	0.405302	0.617271
USP13	GLI3_KO	-0.00396187	0.00653145	-0.606584	0.544168	0.729737
TTC14	GLI3_KO	-0.00246645	0.0197097	-0.125139	0.900421	0.951944
FXR1	GLI3_KO	-0.00630252	0.0260924	-0.241546	0.809147	0.900181
DNAJC19	GLI3_KO	0.0121234	0.020887	0.580429	0.561665	0.744379
SOX2	GLI3_KO	-0.106557	0.0301237	-3.53733	0.000409693	0.00373398
DCUN1D1	GLI3_KO	-0.0116131	0.0152152	-0.763262	0.445361	0.652428
MCCC1	GLI3_KO	-0.0030789	0.0138936	-0.221605	0.824635	0.91045
B3GNT5	GLI3_KO	0.0016547	0.00687234	0.240776	0.809743	0.900501
KLHL24	GLI3_KO	0.0438175	0.021277	2.05938	0.0395351	0.133388
YEATS2	GLI3_KO	-0.00158688	0.00955773	-0.166031	0.868142	0.934625
PARL	GLI3_KO	-0.0262138	0.0187856	-1.39542	0.162982	0.346549
ABCC5	GLI3_KO	0.00744071	0.0144465	0.515053	0.60655	0.774244
EIF2B5	GLI3_KO	-0.00150338	0.0142342	-0.105618	0.915892	0.961051
DVL3	GLI3_KO	0.0300355	0.0138194	2.17342	0.0298184	0.109449
AP2M1	GLI3_KO	0.0836072	0.030102	2.77746	0.00550905	0.0301665
ABCF3	GLI3_KO	-0.000766883	0.0102539	-0.0747893	0.940387	0.97311
ALG3	GLI3_KO	0.007898	0.0159559	0.49499	0.62064	0.783168
ECE2	GLI3_KO	0.0116371	0.00644624	1.80526	0.0711241	0.198529
PSMD2	GLI3_KO	0.0498175	0.027445	1.81518	0.0695858	0.195377
EIF4G1	GLI3_KO	-0.0283164	0.0176461	-1.60468	0.108658	0.264475
FAM131A	GLI3_KO	-0.0146258	0.0161738	-0.904288	0.365908	0.581841
POLR2H	GLI3_KO	-0.00644829	0.0205367	-0.313989	0.753549	0.872519
EPHB3	GLI3_KO	0.0459908	0.00893984	5.14447	2.8373e-07	6.62417e-06
MAGEF1	GLI3_KO	0.17596	0.0283843	6.19922	6.36818e-10	2.41339e-08
VPS8	GLI3_KO	-0.024906	0.011373	-2.18991	0.0285994	0.106018
MAP3K13	GLI3_KO	0.019933	0.0276758	0.720232	0.471433	0.673074
TMEM41A	GLI3_KO	-0.00255766	0.0113348	-0.225647	0.82149	0.908267
SENP2	GLI3_KO	0.0329449	0.0147259	2.2372	0.0253387	0.0970661
IGF2BP2	GLI3_KO	0.00214915	0.0254221	0.0845389	0.932633	0.969767
TRA2B	GLI3_KO	-0.039885	0.0293746	-1.35781	0.174617	0.362861
ETV5	GLI3_KO	-0.0096015	0.00450688	-2.13041	0.0332106	0.118722
TBCCD1	GLI3_KO	-0.00181218	0.00845819	-0.214252	0.830364	0.912611
DNAJB11	GLI3_KO	0.0733284	0.0215898	3.39644	0.000690657	0.00569006
EIF4A2	GLI3_KO	-0.136822	0.022172	-6.1709	7.60463e-10	2.82934e-08
RFC4	GLI3_KO	-0.00120399	0.0146055	-0.0824345	0.934306	0.970269
MASP1	GLI3_KO	0.001639	0.00665335	0.246342	0.805433	0.899242
LPP	GLI3_KO	0.0165521	0.00866107	1.91109	0.056079	0.168175
CCDC50	GLI3_KO	0.0382818	0.0192191	1.99186	0.0464672	0.148583
OPA1	GLI3_KO	-0.00262597	0.0133812	-0.196244	0.844431	0.921445
HES1	GLI3_KO	-0.0167893	0.00560748	-2.99408	0.00277289	0.017665
ATP13A3	GLI3_KO	-0.0097778	0.00831068	-1.17653	0.239465	0.444052
LSG1	GLI3_KO	-0.0174174	0.0104312	-1.66973	0.0950665	0.240709
XXYLT1	GLI3_KO	-0.0131123	0.0154255	-0.850041	0.395363	0.607836
ACAP2	GLI3_KO	-0.00922477	0.0161859	-0.569926	0.568766	0.748072
PPP1R2	GLI3_KO	0.0223595	0.0239727	0.932703	0.351041	0.566534
TFRC	GLI3_KO	0.0209234	0.0094921	2.2043	0.0275713	0.103146
PCYT1A	GLI3_KO	0.00884821	0.00948892	0.932478	0.351157	0.566579
UBXN7	GLI3_KO	0.0101857	0.0154789	0.658039	0.510559	0.704255
RNF168	GLI3_KO	-0.0177347	0.0155202	-1.14268	0.253253	0.461064
FBXO45	GLI3_KO	-0.00410178	0.00790169	-0.519102	0.603724	0.771994
PIGX	GLI3_KO	0.0550037	0.0180473	3.04776	0.00232357	0.0152928
CEP19	GLI3_KO	0.0126926	0.0159822	0.794169	0.427153	0.639191
PAK2	GLI3_KO	0.0427163	0.0283424	1.50715	0.131867	0.299707
SENP5	GLI3_KO	0.0141805	0.0149333	0.94959	0.342389	0.557623
NCBP2	GLI3_KO	-0.0759941	0.0277522	-2.73831	0.0062084	0.0331278
DLG1	GLI3_KO	-0.00495817	0.00844438	-0.587156	0.557138	0.740541
RUBCN	GLI3_KO	-0.00794336	0.0101661	-0.781358	0.434647	0.643793
FYTTD1	GLI3_KO	0.0431471	0.0220751	1.95456	0.0507183	0.15767
LRCH3	GLI3_KO	0.0273078	0.014497	1.88368	0.0596946	0.175783
IQCG	GLI3_KO	0.0224365	0.0105343	2.12985	0.0332565	0.118796
ZNF595	GLI3_KO	0.00996663	0.0107692	0.925475	0.354786	0.570176
ZNF141	GLI3_KO	-0.0197868	0.008991	-2.20074	0.0278227	0.103848
ZNF721	GLI3_KO	-0.0226689	0.0155509	-1.45773	0.14501	0.318732
PIGG	GLI3_KO	0.00993717	0.00840165	1.18276	0.236987	0.440624
MYL5	GLI3_KO	-0.00622938	0.00934159	-0.666844	0.504918	0.699672
PCGF3	GLI3_KO	0.0238888	0.0135065	1.76868	0.0770378	0.209654
CPLX1	GLI3_KO	-0.0422925	0.0118081	-3.58164	0.000346307	0.00327344
GAK	GLI3_KO	0.0123181	0.0126419	0.974387	0.329935	0.545739
TMEM175	GLI3_KO	0.0143773	0.0121365	1.18463	0.236248	0.439787
CTBP1	GLI3_KO	-0.000911255	0.0145142	-0.0627839	0.949942	0.978154
MAEA	GLI3_KO	0.0303223	0.0172992	1.75282	0.0797255	0.21432
SLBP	GLI3_KO	0.0036098	0.02169	0.166427	0.867831	0.934588
TMEM129	GLI3_KO	0.014513	0.0111266	1.30436	0.192202	0.387256
TACC3	GLI3_KO	-0.00863614	0.0039902	-2.16434	0.0305092	0.111575
FGFR3	GLI3_KO	0.0081482	0.00359249	2.26812	0.0233855	0.0916524
LETM1	GLI3_KO	-0.0218321	0.0143279	-1.52375	0.127665	0.29389
NELFA	GLI3_KO	0.00494284	0.0167275	0.295492	0.767636	0.880133
C4orf48	GLI3_KO	-0.0228612	0.0314653	-0.726552	0.467551	0.669202
HAUS3	GLI3_KO	-0.0212698	0.0116872	-1.81992	0.0688608	0.193876
MXD4	GLI3_KO	0.023837	0.0142759	1.66973	0.095066	0.240709
RNF4	GLI3_KO	-0.00102956	0.014553	-0.0707455	0.943605	0.974954
FAM193A	GLI3_KO	0.00336046	0.0100103	0.335698	0.737119	0.860917
TNIP2	GLI3_KO	0.00736868	0.00874378	0.842734	0.399438	0.612
ADD1	GLI3_KO	0.0492243	0.0203257	2.42178	0.0154977	0.0673469
MFSD10	GLI3_KO	0.0216547	0.0187801	1.15306	0.248967	0.456271
NOP14	GLI3_KO	0.0025912	0.00815911	0.317584	0.75082	0.870597
GRK4	GLI3_KO	-0.0112497	0.0120954	-0.930082	0.352396	0.568354
HTT	GLI3_KO	0.00323807	0.0104224	0.310684	0.75606	0.873936
RGS12	GLI3_KO	-0.01418	0.0177738	-0.797802	0.425042	0.63686
LRPAP1	GLI3_KO	-0.0741332	0.0215707	-3.43675	0.000595932	0.00507914
TMEM128	GLI3_KO	-0.00218985	0.0170785	-0.128223	0.89798	0.95035
LYAR	GLI3_KO	-0.0213401	0.0106262	-2.00826	0.0446957	0.145013
NSG1	GLI3_KO	-0.209632	0.032014	-6.54812	6.72049e-11	3.04214e-09
STX18	GLI3_KO	0.0225139	0.0135423	1.66249	0.0965082	0.243
MSX1	GLI3_KO	-0.000955009	0.00579543	-0.164787	0.869122	0.934989
CRMP1	GLI3_KO	0.0867835	0.0288748	3.00551	0.00267108	0.0171542
MRFAP1	GLI3_KO	0.0288275	0.0298093	0.967062	0.333583	0.550098
MRFAP1L1	GLI3_KO	-0.0306319	0.0217012	-1.41153	0.158181	0.338996
BLOC1S4	GLI3_KO	0.0234226	0.0186864	1.25346	0.210126	0.409399
KIAA0232	GLI3_KO	-0.0685842	0.018707	-3.66623	0.000249985	0.00247494
TBC1D14	GLI3_KO	0.00775883	0.0141087	0.549931	0.582404	0.756819
GRPEL1	GLI3_KO	-0.0142972	0.0173271	-0.825131	0.409356	0.622283
AFAP1	GLI3_KO	0.0433397	0.0131313	3.3005	0.000975272	0.00756091
ACOX3	GLI3_KO	1.01844e-05	0.0101172	0.00100664	0.999197	0.999688
WDR1	GLI3_KO	0.0491302	0.019031	2.58158	0.009877	0.0480591
ZNF518B	GLI3_KO	-0.00830083	0.010833	-0.766257	0.443578	0.651079
RAB28	GLI3_KO	-0.019033	0.0170808	-1.11429	0.265234	0.474973
BOD1L1	GLI3_KO	0.00110219	0.015685	0.07027	0.943983	0.97516
CC2D2A	GLI3_KO	0.0101733	0.00663968	1.5322	0.125567	0.290907
FBXL5	GLI3_KO	-0.0346806	0.0183023	-1.89487	0.0581958	0.172909
FAM200B	GLI3_KO	0.0133006	0.0264197	0.503434	0.614692	0.778203
LDB2	GLI3_KO	-0.0215392	0.00973616	-2.21229	0.0270142	0.101434
QDPR	GLI3_KO	-0.00469677	0.018438	-0.254733	0.798945	0.895982
LAP3	GLI3_KO	-0.00902414	0.0113988	-0.791674	0.428607	0.639965
MED28	GLI3_KO	-0.0240522	0.0261451	-0.91995	0.357665	0.573334
DCAF16	GLI3_KO	6.14664e-05	0.0120201	0.00511362	0.99592	0.99788
NCAPG	GLI3_KO	0.00644942	0.00405692	1.58973	0.11199	0.269172
LCORL	GLI3_KO	0.0663163	0.0172708	3.8398	0.000125417	0.00140563
SLIT2	GLI3_KO	0.0193657	0.00771583	2.50986	0.0121247	0.0558777
PACRGL	GLI3_KO	0.00482498	0.00833689	0.578751	0.562796	0.745215
ADGRA3	GLI3_KO	-0.0125775	0.00739568	-1.70065	0.0891015	0.230662
DHX15	GLI3_KO	0.022068	0.0229489	0.961614	0.336313	0.553033
ZCCHC4	GLI3_KO	0.00198187	0.00668841	0.296315	0.767008	0.879829
ANAPC4	GLI3_KO	0.00818248	0.00937734	0.87258	0.382955	0.596961
SMIM20	GLI3_KO	-0.0158628	0.0204045	-0.777416	0.436969	0.645237
RBPJ	GLI3_KO	-0.0200899	0.0288755	-0.695743	0.486638	0.684705
TBC1D19	GLI3_KO	0.000239808	0.0128205	0.018705	0.985078	0.992753
STIM2	GLI3_KO	-0.0159272	0.0117115	-1.35997	0.173932	0.361807
PCDH7	GLI3_KO	-0.0657552	0.0127644	-5.15147	2.73429e-07	6.42046e-06
PGM2	GLI3_KO	-0.00564506	0.00670458	-0.841972	0.399864	0.612368
TBC1D1	GLI3_KO	-0.0081713	0.00394498	-2.07132	0.0384058	0.131413
KLF3	GLI3_KO	-0.0223488	0.0143504	-1.55736	0.119479	0.281038
KLHL5	GLI3_KO	-0.0272882	0.0131454	-2.07587	0.0379826	0.130363
RFC1	GLI3_KO	-0.0277812	0.0191317	-1.4521	0.146566	0.320425
LIAS	GLI3_KO	0.004425	0.0121703	0.363589	0.716188	0.846398
UGDH	GLI3_KO	0.00611367	0.0165436	0.369548	0.711743	0.843777
SMIM14	GLI3_KO	0.0625058	0.024216	2.58118	0.00988862	0.0480743
UBE2K	GLI3_KO	-0.0397901	0.0202127	-1.96857	0.0490855	0.153988
PDS5A	GLI3_KO	-0.00600272	0.0132609	-0.452664	0.65082	0.802416
N4BP2	GLI3_KO	-0.0131386	0.0208441	-0.630329	0.528522	0.717136
APBB2	GLI3_KO	0.0291412	0.0127479	2.28596	0.0223188	0.0885807
UCHL1	GLI3_KO	-0.0263477	0.0346442	-0.760524	0.446995	0.653204
LIMCH1	GLI3_KO	-0.017714	0.0111745	-1.58521	0.113013	0.270973
TMEM33	GLI3_KO	0.0434337	0.0180388	2.40779	0.0161033	0.0693133
SLC30A9	GLI3_KO	0.0498493	0.0198285	2.51402	0.011983	0.0554127
GUF1	GLI3_KO	-0.00278416	0.0138676	-0.200768	0.840892	0.919706
GNPDA2	GLI3_KO	-0.028544	0.014339	-1.99066	0.0465997	0.148666
COMMD8	GLI3_KO	-0.0346686	0.0136984	-2.53085	0.0114241	0.0537434
NFXL1	GLI3_KO	-0.0325408	0.00989673	-3.28804	0.00101934	0.00783544
SLAIN2	GLI3_KO	-0.000697771	0.0161069	-0.0433212	0.965448	0.98492
FRYL	GLI3_KO	0.0538835	0.0146585	3.67591	0.000240727	0.00238909
OCIAD1	GLI3_KO	0.053097	0.0288111	1.84294	0.0654264	0.187125
OCIAD2	GLI3_KO	0.099834	0.0295535	3.37808	0.000738307	0.00600971
DCUN1D4	GLI3_KO	-0.02488	0.0127836	-1.94624	0.0517094	0.160018
SGCB	GLI3_KO	-0.000615896	0.0186497	-0.0330244	0.973657	0.98858
USP46	GLI3_KO	0.0284875	0.0136245	2.09091	0.0366117	0.126887
RASL11B	GLI3_KO	-0.0432358	0.00843499	-5.12576	3.13165e-07	7.14753e-06
SCFD2	GLI3_KO	0.00207676	0.00824623	0.251843	0.801178	0.897495
FIP1L1	GLI3_KO	-0.0673064	0.0234342	-2.87214	0.00410266	0.0237756
CHIC2	GLI3_KO	-0.00122893	0.01465	-0.0838855	0.933152	0.97006
GSX2	GLI3_KO	-0.00888054	0.0150343	-0.590686	0.554771	0.738848
SRD5A3	GLI3_KO	0.0133241	0.00722988	1.84292	0.0654295	0.187125
TMEM165	GLI3_KO	0.00489037	0.020327	0.240586	0.809891	0.900501
CLOCK	GLI3_KO	-0.00170156	0.011128	-0.152907	0.87848	0.939968
NMU	GLI3_KO	-0.0150807	0.00983448	-1.53345	0.12526	0.290394
EXOC1	GLI3_KO	-0.0135255	0.0171671	-0.787876	0.430825	0.64173
CEP135	GLI3_KO	0.00184499	0.00566807	0.325506	0.744818	0.865979
AASDH	GLI3_KO	-0.0294631	0.0147021	-2.004	0.0451502	0.145928
PPAT	GLI3_KO	0.026055	0.0129441	2.01289	0.0442066	0.144309
PAICS	GLI3_KO	0.0453124	0.0168345	2.69163	0.00714575	0.0367573
SRP72	GLI3_KO	0.01979	0.025968	0.76209	0.44606	0.652874
HOPX	GLI3_KO	-0.0242609	0.0044611	-5.43832	5.76521e-08	1.56063e-06
REST	GLI3_KO	-0.0242336	0.00714301	-3.39262	0.00070032	0.00575222
NOA1	GLI3_KO	-0.0220424	0.0170683	-1.29142	0.196647	0.393005
POLR2B	GLI3_KO	-0.0413987	0.0251201	-1.64803	0.0994399	0.248158
ADGRL3	GLI3_KO	0.000137051	0.0101572	0.0134929	0.989235	0.99487
EPHA5	GLI3_KO	0.0261975	0.0116257	2.2534	0.0242984	0.0942331
CENPC	GLI3_KO	0.0127099	0.0129318	0.982843	0.325756	0.542017
UBA6	GLI3_KO	-0.0229439	0.0177229	-1.29459	0.195551	0.392041
YTHDC1	GLI3_KO	-0.0441931	0.0255915	-1.72686	0.0842847	0.221865
AMBN	GLI3_KO	-0.0714204	0.00932518	-7.65888	2.44015e-14	1.77521e-12
UTP3	GLI3_KO	-0.00839113	0.0129423	-0.648347	0.516805	0.708791
RUFY3	GLI3_KO	0.0996356	0.0288597	3.45242	0.000562489	0.00486669
GRSF1	GLI3_KO	-0.0401141	0.0218647	-1.83465	0.0666466	0.189542
MOB1B	GLI3_KO	0.000736778	0.00911476	0.0808335	0.935579	0.970972
DCK	GLI3_KO	-0.0912307	0.0224212	-4.06895	4.8318e-05	0.000613232
COX18	GLI3_KO	-0.0137555	0.0106747	-1.2886	0.197625	0.393927
ANKRD17	GLI3_KO	0.0664918	0.0184077	3.61217	0.000308118	0.00295359
MTHFD2L	GLI3_KO	0.0610717	0.0141756	4.30821	1.69319e-05	0.000247687
RCHY1	GLI3_KO	-0.022791	0.0173671	-1.31231	0.189507	0.383248
THAP6	GLI3_KO	0.00114454	0.0117721	0.0972247	0.922554	0.964713
CDKL2	GLI3_KO	-0.042239	0.011951	-3.53434	0.000414341	0.00376377
G3BP2	GLI3_KO	-0.0387891	0.0258358	-1.50137	0.133355	0.302078
USO1	GLI3_KO	0.0469028	0.0175812	2.66778	0.00767232	0.0389982
SDAD1	GLI3_KO	-0.0141554	0.0183273	-0.772369	0.439951	0.648231
[truncated: 6,149 more rows]
