# Supplementary material for: Inferring and perturbing cell fate regulomes in human brain organoids
Source: Nature. 2022 Oct 5;621(7978):365–72. doi: 10.1038/s41586-022-05279-8 (PMC10499607; doi:10.1038/s41586-022-05279-8)
Supplement: Supplementary file 11 — Differential expression in early telencephalic progenitors after GLI3 KO. P values were derived using ANOVA and FDR correction. [file 41586_2022_5279_MOESM11_ESM.xls]

## Sheet: Data_S9
feature	group	avg_exp	fc	auc	pval	padj	prcex_self	prcex_other
AL645608.2	telen	0.0135894	0.00957448	0.504462	0.00244993	0.0343037	1.21606	0.322581
AL645608.7	telen	0.00137867	-0.0244229	0.48858	5.71606e-16	5.54943e-14	0.169683	2.45161
HES4	telen	0.0696764	-0.554472	0.302573	1.91404e-244	3.50279e-240	6.50452	44.7742
B3GALT6	telen	0.174385	0.0366155	0.516003	0.00383812	0.0494638	16.431	13.2903
ACAP3	telen	0.142656	0.0450945	0.522287	8.84027e-06	0.00025823	13.6595	9.16129
DVL1	telen	0.071317	0.0186697	0.511162	0.00295231	0.0399917	7.18326	4.90323
MXRA8	telen	0.267984	0.136106	0.557219	6.3622e-21	8.19939e-19	23.0486	11.8065
CCNL2	telen	0.356136	0.0638886	0.530142	2.59813e-05	0.000680216	32.4095	26.0645
SLC35E2A	telen	0.160689	0.061389	0.531099	3.31345e-09	1.65001e-07	15.6391	9.29032
SKI	telen	0.303678	0.0834308	0.53794	1.57221e-08	7.28411e-07	27.6018	19.871
MORN1	telen	0.105968	0.0305092	0.518563	3.21734e-05	0.000820613	10.6335	6.77419
PEX10	telen	0.0826724	-0.0300156	0.48625	0.00165832	0.0250177	8.20136	10.9032
HES5	telen	0.11986	-0.869014	0.256557	3.41001e-302	1.2481e-297	9.64367	55.6129
AL139246.5	telen	0.0138465	-0.103557	0.459659	7.10326e-44	2.4527e-41	1.32919	9.35484
MEGF6	telen	0.197904	0.0661017	0.530895	4.55866e-08	1.98633e-06	18.1844	11.871
RPL22	telen	2.39318	0.160306	0.570172	1.47492e-15	1.39133e-13	98.0769	96.6452
ENO1	telen	1.75098	-0.179645	0.42715	1.15567e-16	1.17496e-14	89.31	91.5484
LZIC	telen	0.110979	0.0266328	0.514021	0.00218348	0.0312667	10.8597	8
FBXO2	telen	0.0289971	-0.0239857	0.488536	5.84396e-05	0.00139618	2.94118	5.22581
MTHFR	telen	0.0688201	0.0241129	0.514056	0.000110548	0.00243749	6.92873	4.06452
PLOD1	telen	0.107185	0.0283018	0.514674	0.000959585	0.0158635	10.2658	7.29032
PDPN	telen	0.222938	0.142104	0.567122	4.07952e-31	8.99484e-29	21.2952	7.93548
KAZN	telen	0.856025	0.0719103	0.524398	0.00375767	0.048616	57.8054	52.8387
FHAD1	telen	0.0723011	0.031893	0.514076	7.9929e-05	0.0018434	6.67421	3.87097
EFHD2	telen	0.0729607	0.0375233	0.518612	3.19816e-07	1.23313e-05	7.21154	3.48387
SPEN	telen	0.295597	-0.0619355	0.474804	0.000306126	0.00594797	26.8665	31.2258
EPHA2	telen	0.189956	0.0385434	0.520662	0.000301791	0.00588172	18.043	13.7419
NBPF1	telen	0.117074	-0.0414442	0.483208	0.00103603	0.0168908	11.9344	15.0323
IGSF21	telen	0.0264476	-0.0586869	0.474169	4.22837e-17	4.4472e-15	2.68665	7.80645
MRTO4	telen	0.195851	-0.0527232	0.477186	0.000218443	0.00442214	18.9197	23.2258
AKR7A2	telen	0.254271	-0.0556798	0.476484	0.000421386	0.00783298	23.5577	27.6774
MICOS10	telen	0.408606	0.0833779	0.536661	6.77398e-07	2.46947e-05	35.6335	28.1935
NBL1	telen	0.00686896	-0.0163836	0.490827	5.20238e-08	2.24014e-06	0.678733	2.51613
VWA5B1	telen	0.0174506	0.0143699	0.506734	7.3174e-05	0.00170697	1.66855	0.322581
ECE1	telen	0.151471	0.0597045	0.528571	1.91895e-08	8.76847e-07	14.4231	8.70968
AL031428.1	telen	0.108095	-0.0722465	0.46896	6.75344e-10	3.65115e-08	10.5204	16.5806
LINC01355	telen	0.0571286	0.0187971	0.510231	0.00217736	0.0311913	5.68439	3.6129
ASAP3	telen	0.11916	0.049718	0.52295	4.3874e-07	1.65039e-05	11.2274	6.64516
ID3	telen	0.565664	-0.125538	0.459981	6.13837e-07	2.2467e-05	43.4672	48.129
MAN1C1	telen	0.0648011	0.0276284	0.514285	3.8518e-05	0.000958394	6.36312	3.48387
STMN1	telen	2.1357	0.399936	0.654216	7.42464e-69	5.7819e-66	95.8993	88.5161
SH3BGRL3	telen	0.542396	0.199886	0.57836	3.70695e-24	5.65325e-22	43.2692	29.0323
UBXN11	telen	0.068807	0.0203624	0.511492	0.00214695	0.0308158	7.15498	4.83871
LIN28A	telen	0.451852	0.0615587	0.524914	0.00107881	0.0174638	38.6312	33.5484
ARID1A	telen	0.798597	0.106234	0.540801	1.44383e-06	4.99959e-05	60.5769	52.7097
AHDC1	telen	0.292247	0.0784473	0.535453	8.75582e-08	3.66673e-06	26.612	19.2903
ATP5IF1	telen	0.945297	0.0745857	0.525056	0.00361451	0.0469629	66.8835	62
PHACTR4	telen	0.542764	0.0756701	0.529741	0.000152824	0.00324826	42.9581	37.4839
YTHDF2	telen	0.491258	-0.0688177	0.473805	0.000957105	0.0158368	41.8835	45.0323
EPB41	telen	0.474907	-0.0792429	0.470971	0.000208758	0.00427335	39.6776	43.2903
ADGRB2	telen	0.0856951	0.0289304	0.515884	8.05596e-05	0.00185561	8.54072	5.29032
SPOCD1	telen	0.00155564	-0.00763717	0.496974	0.000823326	0.0139447	0.169683	0.774194
KHDRBS1	telen	1.08907	-0.0755269	0.468792	0.00034426	0.0065558	73.5011	75.6774
TMEM39B	telen	0.12757	0.0272103	0.515061	0.00236999	0.0334144	12.8959	9.80645
KIAA1522	telen	0.120116	0.0632347	0.529237	1.38233e-10	7.99283e-09	11.6516	5.87097
ZNF362	telen	0.114067	0.0306557	0.515914	0.000547125	0.00980192	11.1143	7.87097
PHC2	telen	0.314288	0.0638624	0.529638	1.42609e-05	0.000397839	28.2805	22.4516
KIAA0319L	telen	0.342691	0.0552254	0.523349	0.000848186	0.0142945	29.836	25.1613
PSMB2	telen	0.768457	-0.128146	0.449587	3.14223e-09	1.56902e-07	58.5407	63.5484
AGO4	telen	0.193756	0.0308717	0.517319	0.00263579	0.0363361	18.1561	14.4516
THRAP3	telen	0.667995	-0.107273	0.458231	5.74319e-07	2.11476e-05	52.6867	56.8387
GRIK3	telen	0.0393804	0.0143893	0.50783	0.0033327	0.0439568	3.64819	2.06452
RSPO1	telen	0.0166715	-0.0658857	0.468538	2.75839e-28	5.31367e-26	1.72511	8
FHL3	telen	0.0376741	-0.0220041	0.489208	0.000636609	0.0111691	3.84615	6
POU3F1	telen	0.0497514	-0.196998	0.422392	1.49525e-67	1.05245e-64	4.83597	20.0645
AL139260.1	telen	0.126791	0.0500001	0.522156	1.25821e-06	4.39006e-05	11.3122	6.90323
AKIRIN1	telen	0.374588	0.0669268	0.530118	3.2085e-05	0.000818928	33.3428	27.2258
NDUFS5	telen	1.3397	0.142968	0.550604	7.56153e-09	3.64637e-07	81.7308	75.2258
HEYL	telen	0.00242515	-0.00778199	0.496432	0.000630956	0.0110826	0.254525	0.967742
SCMH1	telen	0.501388	-0.102817	0.4633	2.50784e-06	8.19402e-05	38.405	44.1935
HIVEP3	telen	0.0783256	0.0255013	0.511536	0.00185758	0.0275372	7.01357	4.70968
CCDC30	telen	0.193681	0.0502897	0.522763	4.54114e-05	0.00110955	17.1946	12.5806
SVBP	telen	0.342681	0.0871584	0.534875	5.22942e-07	1.93531e-05	29.8925	23.2258
SLC2A1	telen	0.662576	-0.175761	0.437738	6.12232e-14	4.99072e-12	49.6324	57.5484
PTPRF	telen	0.711799	0.118903	0.546334	2.35445e-08	1.05997e-06	54.8643	45.871
IPO13	telen	0.0435192	0.0185557	0.508775	0.00257618	0.0356891	4.32692	2.58065
ATP6V0B	telen	0.479496	0.0575061	0.523937	0.00192168	0.0282585	40.2998	35.0968
RNF220	telen	0.288531	0.133075	0.553027	5.10781e-17	5.34146e-15	24.6324	14.5161
RPS8	telen	3.39468	0.0655847	0.537533	1.97477e-05	0.000533028	99.9717	99.8065
PTCH2	telen	0.0512026	0.0274389	0.51414	3.43525e-06	0.000108954	5.03394	2.19355
ZSWIM5	telen	0.410762	0.121337	0.546018	1.15371e-10	6.72401e-09	32.862	23.9355
PRDX1	telen	1.34237	-0.235399	0.396815	6.21071e-32	1.44789e-29	81.8156	86.1935
NASP	telen	1.35016	-0.149187	0.439064	3.39797e-12	2.2904e-10	78.4219	80.9032
MAST2	telen	0.343349	0.0567181	0.528215	6.06861e-05	0.00144045	30.7127	24.6452
PIK3R3	telen	0.76363	0.101906	0.534272	3.50735e-05	0.000882893	53.4785	47.4839
SPATA6	telen	0.322905	-0.0565386	0.477408	0.00148928	0.0228167	28.6199	32.4516
AC099788.1	telen	0.0375893	-0.02434	0.490119	0.00143512	0.0222289	3.73303	5.67742
DMRTA2	telen	0.0208392	-0.0358221	0.484928	4.98933e-09	2.4512e-07	2.0362	5.03226
TUT4	telen	0.977736	-0.113413	0.460009	3.73599e-06	0.000117677	66.4593	70.6452
AL606760.1	telen	0.0181181	0.0104197	0.505696	0.00316785	0.0422545	1.97964	0.83871
LRP8	telen	0.23052	0.101573	0.547112	2.25265e-15	2.08205e-13	21.2952	11.8065
YIPF1	telen	0.109456	0.0311142	0.515225	0.000796183	0.0135793	10.7466	7.67742
SSBP3	telen	0.72623	0.176558	0.564887	4.41588e-15	3.97115e-13	54.5249	44.1935
AC096536.3	telen	0.00579146	-0.0117879	0.495444	0.00243457	0.0341147	0.707014	1.6129
PCSK9	telen	0.00519459	-0.0122702	0.493973	2.92435e-05	0.000754761	0.53733	1.74194
PLPP3	telen	0.233157	-0.137402	0.448197	3.46821e-15	3.1735e-13	21.1256	30.3226
DAB1	telen	0.470457	-0.194574	0.435696	1.27161e-16	1.2857e-14	36.6799	46.5161
DAB1-AS1	telen	0.000308598	-0.00278064	0.498206	0.00149282	0.0228614	0.0282805	0.387097
AL445193.2	telen	0.00131497	-0.0068527	0.497156	0.000855745	0.0143873	0.141403	0.709677
LINC01748	telen	0.0353121	0.0154855	0.507301	0.00307375	0.0412248	3.13914	1.67742
L1TD1	telen	0.125165	-0.0720063	0.47217	8.01261e-08	3.37868e-06	11.6516	16.9677
ROR1	telen	0.289509	-0.243702	0.408552	4.70302e-38	1.38819e-35	24.5758	40.8387
ROR1-AS1	telen	0.00680197	-0.0165657	0.491859	1.63345e-06	5.55357e-05	0.763575	2.3871
CACHD1	telen	0.302968	-0.103406	0.46368	2.15681e-07	8.4701e-06	26.6403	32.7097
DNAJC6	telen	0.0751248	-0.0456499	0.48125	9.71252e-06	0.000281686	7.32466	10.9677
PDE4B	telen	1.03155	0.691815	0.690413	5.16717e-122	1.05069e-118	57.2115	23.0968
AL590783.1	telen	0.0180929	0.0134286	0.505952	0.000504204	0.00915849	1.64027	0.451613
SLC35D1	telen	0.0651904	-0.0296611	0.485799	0.000329896	0.00632837	6.3914	9.22581
GNG12-AS1	telen	0.011212	-0.0163193	0.49232	0.000101155	0.00226306	1.24434	2.77419
WLS	telen	0.0326303	-0.0518814	0.479894	3.02077e-10	1.68799e-08	3.39367	7.35484
AL033530.1	telen	0.142724	-0.0526095	0.482089	0.000516841	0.00935092	12.0758	15.4839
ZRANB2	telen	0.685906	0.0940884	0.53658	1.00516e-05	0.000290142	53.7613	46.9032
NEGR1	telen	0.504379	0.101231	0.537315	7.23705e-07	2.62261e-05	37.9808	30.2581
AL513166.1	telen	0.56598	0.0809067	0.531769	4.74333e-05	0.00115586	42.4774	35.7419
AL583808.1	telen	0.288887	-0.190721	0.442985	5.07587e-18	5.64686e-16	20.8428	31.2903
LINC02797	telen	0.0118019	-0.0114861	0.493911	0.000912687	0.015182	1.10294	2.32258
TNNI3K	telen	0.0287138	-0.0262552	0.489849	0.000227938	0.00458393	2.77149	4.77419
SLC44A5	telen	0.552688	0.14411	0.552983	5.84653e-12	3.81442e-10	41.431	31.4194
ST6GALNAC5	telen	1.04384	0.110948	0.535585	3.42936e-05	0.000866838	65.5543	60.9032
ADGRL2	telen	0.473833	-0.264143	0.408055	2.65674e-31	5.89329e-29	37.8111	52.2581
GNG5	telen	1.0261	0.103409	0.53576	3.59405e-05	0.000900382	70.2206	64.0645
DDAH1	telen	0.145942	0.0701769	0.531965	4.23035e-11	2.55926e-09	13.3201	6.90323
CCN1	telen	0.0852145	0.0431666	0.52143	4.58678e-08	1.9962e-06	8.4276	4.12903
LRRC8C-DT	telen	0.0309641	-0.0259393	0.487885	3.77758e-05	0.000941205	3.13914	5.54839
LRRC8C	telen	0.0822373	-0.0580772	0.477325	3.35082e-07	1.28827e-05	8.03167	12.3871
TGFBR3	telen	0.115838	0.0496162	0.521876	1.10245e-06	3.88736e-05	10.888	6.58065
FNBP1L	telen	0.78116	0.0693132	0.525709	0.0022507	0.0320536	58.0034	51.871
BCAR3	telen	0.358895	0.124437	0.551316	1.25806e-13	9.91601e-12	30.543	20.7742
DPYD	telen	0.209014	0.135866	0.555011	4.18078e-25	6.741e-23	17.3925	6.45161
S1PR1	telen	0.0225613	-0.0266276	0.488634	1.0355e-05	0.00029749	2.26244	4.51613
COL11A1	telen	1.20224	0.301094	0.598563	6.86202e-30	1.40311e-27	74.7172	60.2581
NTNG1	telen	0.0302671	0.0257919	0.511047	2.01933e-07	7.96438e-06	2.65837	0.451613
C1orf194	telen	0.0230961	0.0136182	0.506538	0.00106412	0.0172794	2.14932	0.83871
CELSR2	telen	0.546002	0.193046	0.577314	3.28443e-23	4.7147e-21	44.8529	29.1613
GNAI3	telen	0.299672	-0.0651603	0.474139	0.000257628	0.00511635	28.1109	32.1935
SLC16A4	telen	0.0534573	-0.0362767	0.484119	2.28221e-05	0.000606694	5.51471	8.64516
RHOC	telen	0.248717	0.0545028	0.524921	7.01999e-05	0.00164704	22.5679	17.6129
PPM1J	telen	0.0231568	0.0130224	0.506606	0.0014402	0.0222605	2.29072	0.967742
SLC16A1	telen	0.977617	0.208767	0.577912	1.31646e-19	1.61149e-17	68.1561	57.0968
LRIG2-DT	telen	0.0397736	0.0168032	0.50911	0.000879324	0.0147296	3.90271	2.06452
LRIG2	telen	0.249386	0.0902471	0.53994	1.00217e-10	5.87829e-09	22.7093	14.7097
CSDE1	telen	0.730242	0.0846655	0.532947	8.35256e-05	0.00190831	56.6459	50.129
SLC22A15	telen	0.0407132	0.0195833	0.508698	0.00118948	0.0189783	3.73303	2
WARS2-AS1	telen	0.252999	0.0388063	0.519873	0.00163321	0.0247217	22.7376	18.3871
PHGDH	telen	0.623875	-0.0773693	0.470015	0.000280604	0.00553063	49.9152	52.8387
NOTCH2	telen	0.373907	0.0511349	0.524115	0.000855702	0.0143873	32.9751	27.6129
AC253572.2	telen	0.00340127	-0.00801489	0.496211	0.000954998	0.0158162	0.339367	1.09677
SRGAP2C	telen	0.21087	0.0500653	0.524417	4.11141e-05	0.0010154	19.9943	15.0323
LINC02798	telen	0.17229	0.0604583	0.525863	6.85496e-07	2.4965e-05	14.9887	9.80645
NBPF15	telen	0.147367	0.0424604	0.52161	2.19081e-05	0.000585298	14.0554	9.67742
SRGAP2B	telen	0.206674	0.080827	0.537014	1.17351e-10	6.81772e-09	19.1742	11.8065
NBPF20	telen	0.0344763	0.0196903	0.509426	0.000173054	0.00362977	3.36538	1.48387
TXNIP	telen	0.287547	-0.0619843	0.477404	0.000966939	0.0159562	25.5656	29.2903
AC239799.2	telen	0.00385915	-0.0106962	0.494744	3.00117e-05	0.000772474	0.367647	1.41935
AC245407.2	telen	0.0213821	0.0143867	0.506187	0.00134832	0.0210447	2.00792	0.774194
NBPF12	telen	0.147967	0.0339172	0.517345	0.00071386	0.0123442	13.9989	10.4516
NBPF9	telen	0.0951948	0.0259817	0.515979	0.000209578	0.00428774	9.75679	6.45161
MLLT11	telen	0.391297	0.0846571	0.535413	1.09712e-06	3.87229e-05	33.7952	27.2258
SEMA6C	telen	0.0716525	0.0214308	0.51126	0.00224604	0.0319997	6.92873	4.64516
PIP5K1A	telen	0.298444	0.0550272	0.524036	0.000344004	0.00655435	26.7534	21.9355
S100A11	telen	0.210582	0.0958517	0.541027	2.34428e-13	1.80638e-11	18.4106	10.1935
S100A6	telen	0.104468	0.0381839	0.517636	4.05626e-05	0.00100381	9.75679	6.25806
INTS3	telen	0.18668	0.0442611	0.519987	0.000415411	0.00772977	17.5339	13.6129
DENND4B	telen	0.082736	0.0301044	0.515876	7.80646e-05	0.00180838	8.48416	5.29032
CRTC2	telen	0.0389794	0.0166851	0.50819	0.00327314	0.0433309	3.95928	2.32258
RPS27	telen	2.83528	0.297329	0.640657	1.41817e-57	7.63332e-55	99.2364	98.1935
ADAR	telen	0.284257	0.0542615	0.526401	7.24025e-05	0.00169221	26.3575	20.7742
SHC1	telen	0.131235	0.0460521	0.522504	3.66544e-06	0.000115754	12.8111	8.32258
KRTCAP2	telen	0.728031	0.0781257	0.528923	0.000524094	0.0094541	55.3733	49.0968
FDPS	telen	0.587352	-0.20005	0.42616	2.21818e-19	2.68833e-17	46.5215	55.7419
SYT11	telen	0.273517	0.0482879	0.520604	0.00164594	0.0248733	24.802	20.8387
SSR2	telen	0.77646	-0.10668	0.457047	4.6338e-07	1.72887e-05	59.3609	63.3548
MEX3A	telen	0.363102	0.0555063	0.523072	0.00130232	0.0204577	31.957	27.4839
C1orf61	telen	0.00619847	-0.0820414	0.466264	7.01111e-43	2.35425e-40	0.622172	7.35484
NES	telen	0.552577	-0.219402	0.419622	6.61587e-23	9.27768e-21	44.7964	55.6774
ARHGEF11	telen	0.254826	0.0408003	0.519361	0.00217299	0.0311408	22.7093	18.6452
KIRREL1	telen	0.381842	0.0968916	0.540007	2.10151e-08	9.53129e-07	32.4095	24.9677
ATP1A2	telen	0.271719	0.0449159	0.52102	0.00122686	0.0194729	24.491	20.1935
FCER1G	telen	0.0171003	0.0157529	0.507557	4.34204e-06	0.000135024	1.64027	0.129032
OLFML2B	telen	0.0538857	0.0229578	0.511528	0.000350622	0.00666655	5.40158	3.09677
HSD17B7	telen	0.092653	-0.0467726	0.481111	5.89885e-05	0.00140654	9.53054	13.0968
RGS5	telen	0.0588753	0.0329167	0.515331	1.49476e-06	5.15642e-05	5.51471	2.45161
NUF2	telen	0.275316	-0.052044	0.480213	0.00323699	0.0429731	24.3213	27.6774
PBX1	telen	1.02563	0.209902	0.570792	1.98855e-16	1.9886e-14	68.8066	57.3548
CREG1	telen	0.140302	0.0338521	0.519792	8.78953e-05	0.00199075	13.7443	9.54839
DNM3	telen	0.103654	0.0299945	0.51423	0.0010821	0.0175093	9.81335	6.96774
PRDX6	telen	0.736001	-0.0939649	0.461068	4.29445e-06	0.000133771	57.2115	60.7742
ASTN1	telen	0.246829	-0.0541072	0.480551	0.00272984	0.0374493	22.0588	25.3548
RALGPS2	telen	0.370804	-0.0754625	0.471926	0.00012885	0.00279221	31.3066	35.871
XPR1	telen	0.517808	0.073294	0.530677	8.52525e-05	0.0019393	42.3643	35.871
CACNA1E	telen	0.0491329	-0.158879	0.438474	7.65616e-49	2.94972e-46	4.52489	16.6452
LAMC1	telen	0.917424	0.417395	0.647492	1.26031e-68	9.61009e-66	64.0554	39.2258
LAMC2	telen	0.00902709	0.00755699	0.503596	0.0028301	0.0385921	0.848416	0.129032
NCF2	telen	0.00474648	-0.0084645	0.495584	0.00118888	0.0189783	0.53733	1.41935
COLGALT2	telen	0.16573	-0.0486371	0.481493	0.00104927	0.0170838	15.1867	18.6452
IVNS1ABP	telen	0.288744	0.0506215	0.525409	0.000149047	0.00317721	26.8382	21.2258
HMCN1	telen	0.0748004	-0.0944358	0.464478	1.77777e-15	1.6727e-13	7.38122	14.1935
KCNT2	telen	0.897403	-0.138468	0.451012	1.10822e-08	5.23378e-07	61.8495	66.5806
ASPM	telen	0.516033	-0.0881267	0.475381	0.00110206	0.0177772	34.6437	38.5806
CRB1	telen	0.0243464	-0.0214917	0.491652	0.00143418	0.0222237	2.54525	4.19355
DENND1B	telen	0.239164	-0.0834371	0.469274	2.18173e-06	7.2331e-05	21.3801	26.8387
MIR181A1HG	telen	0.149852	0.0329872	0.516049	0.00138556	0.0215892	13.2919	10.0645
NAV1	telen	0.621007	-0.568831	0.31903	1.85522e-104	2.61164e-101	45.8145	70.7097
IPO9-AS1	telen	0.193875	-0.310165	0.388519	2.39257e-64	1.56376e-61	17.7319	38.129
UBE2T	telen	0.321908	-0.113011	0.458321	8.57926e-09	4.11007e-07	29.5249	35.8065
PPP1R12B	telen	0.178916	-0.0870303	0.463672	9.66789e-10	5.1209e-08	16.2896	23.1613
OPTC	telen	0.0379651	0.017597	0.507694	0.00340113	0.0446923	3.53507	2
ATP2B4	telen	0.387934	0.137496	0.55494	6.39815e-15	5.65649e-13	32.2398	21.6129
SNRPE	telen	1.16854	0.112553	0.539893	4.76196e-06	0.000147082	76.2443	69.871
SOX13	telen	0.116612	0.0393819	0.519169	3.18421e-05	0.000813295	11.3122	7.48387
PLEKHA6	telen	0.114859	0.061806	0.528438	2.74602e-11	1.69204e-09	10.3224	4.58065
CNTN2	telen	0.00869905	-0.0368948	0.484656	4.09863e-14	3.40941e-12	0.876697	3.93548
NUAK2	telen	0.111536	-0.0617975	0.474991	9.63683e-07	3.43111e-05	11.3688	16.0645
KLHDC8A	telen	0.159397	-0.126257	0.449221	2.33609e-18	2.67198e-16	14.4514	24.129
BLACAT1	telen	0.145226	0.0334827	0.516073	0.00157136	0.0239042	13.6595	10.4516
SRGAP2	telen	0.328222	0.0935514	0.539964	5.38275e-09	2.62335e-07	29.0441	21.4194
MAPKAPK2	telen	0.124973	0.038541	0.517145	0.000305593	0.00594314	11.8778	8.51613
PLXNA2	telen	0.0645487	-0.0303658	0.487492	0.00143991	0.0222605	6.3914	8.83871
MIR205HG	telen	0.0500699	0.0417214	0.51986	2.58262e-12	1.77016e-10	4.80769	0.83871
SYT14	telen	0.175553	0.0362877	0.518267	0.000810845	0.0137972	16.0916	12.3226
LPGAT1	telen	0.114593	0.0378214	0.516329	0.000317729	0.00612942	10.7749	7.54839
CENPF	telen	1.22425	-0.101685	0.474577	0.00305871	0.0411436	63.1505	65.2903
MARK1	telen	0.452364	0.113796	0.546398	4.78937e-10	2.63603e-08	37.2455	28
AL513314.2	telen	0.00582483	0.00582483	0.502687	0.00384078	0.0494638	0.53733	0
SUSD4	telen	0.0100511	-0.0130057	0.494108	0.000900449	0.0150079	1.0181	2.19355
DNAH14	telen	0.656253	0.163156	0.559675	1.2605e-13	9.91601e-12	48.7274	38.2581
H3F3A	telen	2.95635	0.0909587	0.543288	8.56294e-07	3.07569e-05	99.6606	98.9032
PARP1	telen	1.26551	0.0863776	0.52681	0.00215637	0.030939	78.3654	73.0323
HIST3H2A	telen	0.0822012	0.0356405	0.516189	1.53501e-05	0.000425912	7.43778	4.19355
RNF187	telen	0.26836	0.0492426	0.522962	0.000410164	0.00765154	24.5192	20
RHOU	telen	0.0675428	-0.0666728	0.472258	5.17565e-11	3.10548e-09	6.73077	12.129
CCSAP	telen	0.0205759	-0.0157384	0.49273	0.0030969	0.0414508	2.23416	3.67742
GALNT2	telen	0.3226	0.0644513	0.527449	6.74881e-05	0.00158989	28.8462	23.2903
SIPA1L2	telen	0.126419	-0.0527644	0.480385	0.000125786	0.00272905	11.7364	15.4194
IRF2BP2	telen	0.16323	0.0795491	0.536669	1.03091e-12	7.42759e-11	15.2432	8
TOMM20	telen	0.710381	0.0918497	0.534935	2.76513e-05	0.000719818	55.345	48.5161
GNG4	telen	0.195857	0.0365519	0.517257	0.00245713	0.0343914	17.6753	14.129
PLD5	telen	0.380591	0.165574	0.560032	7.72677e-19	9.12282e-17	29.3835	17.9355
ADSS	telen	0.258732	0.0422979	0.519925	0.00213282	0.0306835	24.2647	20.2581
CATSPERE	telen	0.0832136	0.0316608	0.513719	0.000291292	0.00571054	7.43778	4.70968
EFCAB2	telen	0.288678	0.0675282	0.529358	6.73442e-06	0.00020237	25.1697	19.2258
ZNF669	telen	0.0367677	-0.0190888	0.489236	0.000545388	0.00978037	3.70475	5.87097
ZNF124	telen	0.301843	0.0477476	0.520596	0.00228628	0.0324593	26.9231	22.8387
AC105450.1	telen	0.0520724	0.0242093	0.511917	6.46401e-05	0.00152835	4.72285	2.32258
PXDN	telen	0.75302	0.148933	0.554637	6.65026e-11	3.95782e-09	57.5509	47.4194
SOX11	telen	1.63586	0.183233	0.566208	4.75664e-14	3.92112e-12	87.8394	82
AC010729.2	telen	0.125752	0.0309469	0.516543	0.000611209	0.0107968	12.302	8.90323
SILC1	telen	0.0306747	0.0175454	0.508769	0.000131592	0.00284321	2.85633	1.09677
ID2	telen	0.385071	0.0947712	0.540163	1.87901e-08	8.59672e-07	32.5509	24.7742
KIDINS220	telen	0.493163	0.121	0.548922	1.64076e-10	9.41275e-09	40.6957	30.6452
YWHAQ	telen	1.03612	0.0708225	0.525955	0.00274631	0.0376048	70.5317	66.5161
AC104794.3	telen	0.0239512	0.0132571	0.507022	0.000848274	0.0142945	2.37557	0.967742
KLF11	telen	0.0533414	0.024187	0.510717	0.000593073	0.0105119	5.03394	2.90323
HPCAL1	telen	0.0877425	0.0363168	0.516555	2.47052e-05	0.000652286	8.1448	4.83871
ODC1	telen	0.963407	0.0897525	0.533377	0.00010857	0.00240283	68.1278	61.8065
SLC66A3	telen	0.0250438	0.0162685	0.508801	4.84498e-05	0.0011775	2.60181	0.83871
GREB1	telen	0.601492	0.125147	0.548264	1.55325e-09	8.02976e-08	46.974	37.7419
LPIN1	telen	0.0974228	-0.0538899	0.479244	1.2574e-05	0.000355382	9.67195	13.6129
TRIB2	telen	0.192272	0.0923393	0.543667	3.58937e-15	3.27617e-13	18.241	9.48387
AC073062.1	telen	0.0135233	0.00912797	0.504423	0.0035659	0.0464634	1.27262	0.387097
LINC00276	telen	0.0555385	0.0347516	0.514906	2.66121e-07	1.034e-05	4.66629	1.67742
AC016730.1	telen	0.0101144	0.00686048	0.503934	0.0038813	0.0498979	1.04638	0.258065
MYCN	telen	0.276477	0.0558512	0.52489	0.000155157	0.00329211	25.3959	20.5806
SMC6	telen	0.40776	-0.0602571	0.476987	0.00243285	0.0341036	35.69	38.6452
GEN1	telen	0.241015	-0.0508661	0.480267	0.0024234	0.0339972	22.1719	25.6129
SDC1	telen	0.139749	-0.0419743	0.482909	0.00164674	0.0248751	13.8292	16.9677
AC018742.1	telen	0.00384098	-0.0175898	0.492933	2.95346e-07	1.1415e-05	0.395928	1.80645
AC096570.1	telen	0.198685	-0.728824	0.2939	1.65839e-203	1.21398e-199	13.9989	52.9677
AC096570.2	telen	0.0273705	-0.159467	0.434632	1.54388e-65	1.02741e-62	2.79977	15.7419
LINC01884	telen	0.00757853	-0.0308466	0.485608	6.32178e-14	5.13046e-12	0.735294	3.6129
KLHL29	telen	0.232251	0.0744805	0.532305	3.11868e-08	1.38025e-06	19.5984	13.0323
FKBP1B	telen	0.0451694	-0.0315208	0.486316	5.339e-05	0.00128646	4.38348	7.09677
NCOA1	telen	0.618302	0.135187	0.548768	9.50271e-10	5.04071e-08	46.4084	37.5484
PTRHD1	telen	0.225918	0.0702942	0.531367	1.53506e-07	6.14042e-06	20.56	14.3226
POMC	telen	0.0311361	-0.0429633	0.484136	4.33714e-08	1.89885e-06	2.79977	5.93548
AGBL5	telen	0.12523	0.0290232	0.515181	0.00156877	0.0238747	12.0758	8.96774
OST4	telen	0.699855	0.156222	0.560495	2.45011e-13	1.88001e-11	54.2986	43.6129
MRPL33	telen	0.397717	0.0708574	0.531046	2.50135e-05	0.000659204	35.1244	28.7097
PPP1CB	telen	0.56344	0.0843153	0.532992	3.70489e-05	0.000926247	46.1821	39.9355
ALK	telen	0.0372096	0.01824	0.508678	0.00085452	0.0143841	3.53507	1.80645
LBH	telen	0.0319089	0.0143155	0.507399	0.00309411	0.0414371	3.22398	1.74194
YIPF4	telen	0.287908	0.0550407	0.525367	0.000121336	0.00264978	25.707	20.5161
LTBP1	telen	0.863712	0.134048	0.5483	1.21919e-08	5.72095e-07	61.2557	52.7097
CEBPZ	telen	0.352005	-0.0634945	0.473979	0.000367391	0.0069457	30.8824	35.5484
QPCT	telen	0.00600861	-0.0220831	0.490966	5.10464e-08	2.20065e-06	0.650452	2.45161
RMDN2	telen	0.0555814	0.021917	0.510417	0.00120951	0.0192225	5.31674	3.22581
CYP1B1	telen	0.0420691	0.0289479	0.512167	1.59588e-06	5.45385e-05	3.59163	1.16129
CYP1B1-AS1	telen	0.028402	0.0153463	0.506958	0.0024139	0.03389	2.74321	1.35484
HNRNPLL	telen	0.309177	0.0396293	0.520137	0.00324114	0.0429815	27.9412	23.6129
SRSF7	telen	1.05122	-0.124375	0.449388	5.78624e-09	2.81251e-07	70.56	73.5484
MORN2	telen	0.195543	0.0405574	0.517811	0.00197313	0.0288993	18.0713	14.5806
MAP4K3-DT	telen	0.11027	0.025434	0.51388	0.00171604	0.0257202	10.1527	7.29032
TMEM178A	telen	0.146827	0.0462986	0.522865	6.41527e-06	0.000193574	13.9989	9.35484
SLC8A1-AS1	telen	0.0671919	-0.0439825	0.483428	3.49515e-05	0.000880977	6.47624	9.67742
SLC8A1	telen	0.33838	-0.136772	0.454538	1.37578e-10	7.96752e-09	27.1493	34.6452
C2orf91	telen	0.00904274	0.00839322	0.503779	0.00119643	0.0190642	0.820136	0.0645161
AC013480.1	telen	0.00666143	0.00666143	0.502828	0.00301357	0.040701	0.565611	0
PKDCC	telen	0.510469	0.355403	0.643327	5.86257e-84	5.79935e-81	41.7704	14.3226
EML4	telen	0.647885	0.0969238	0.538788	2.0894e-06	6.94588e-05	51.1312	42.7742
CAMKMT	telen	0.901625	0.179911	0.561469	4.20608e-13	3.14177e-11	61.7081	51.9355
LINC01833	telen	0.639752	0.408825	0.656035	7.05342e-89	7.37606e-86	49.3495	19.871
SIX3-AS1	telen	0.200468	0.152155	0.566464	7.5358e-37	2.13812e-34	17.6471	4.3871
SIX3	telen	1.33423	0.594245	0.698713	1.43929e-115	2.50855e-112	80.5147	52.129
AC012354.1	telen	0.120554	0.060854	0.529671	4.57175e-11	2.75669e-09	11.4819	5.48387
PRKCE	telen	0.243497	0.077315	0.533259	4.34801e-08	1.89906e-06	21.4367	14.8387
CALM2	telen	2.12176	0.157462	0.566483	4.02888e-14	3.35902e-12	95.4186	92.9677
EPCAM	telen	0.0730575	0.0206729	0.510738	0.00387172	0.0498097	7.01357	4.83871
MSH6	telen	0.613117	-0.0956444	0.464148	1.36365e-05	0.000382459	49.1799	53.3548
NRXN1	telen	0.223886	-0.0734979	0.476198	8.37853e-05	0.00191186	17.9299	22.2581
SPTBN1	telen	0.555439	0.075609	0.529405	0.000219163	0.00443182	45.2489	39.0968
CLHC1	telen	0.151318	0.0319924	0.516659	0.00145031	0.022379	14.5928	11.1613
RPS27A	telen	3.16497	0.133962	0.572664	1.42887e-16	1.44071e-14	99.9434	99.8065
AC011306.1	telen	0.114579	0.0623137	0.528653	3.5744e-11	2.18408e-09	10.5769	4.83871
MIR217HG	telen	0.516345	0.270803	0.596805	3.04613e-40	9.77994e-38	37.8676	18.9677
VRK2	telen	0.117971	-0.0550535	0.478799	2.55876e-05	0.000672097	11.1991	15.1613
XPO1	telen	0.965725	-0.0640429	0.473669	0.0023024	0.0325997	66.9683	67.8065
FAM161A	telen	0.175181	0.0480078	0.524343	1.08068e-05	0.000308774	16.9683	12
CCT4	telen	0.716323	-0.0664717	0.473455	0.00160645	0.0243367	55.2319	58.0645
AC092155.1	telen	0.00522385	0.00522385	0.502687	0.00384078	0.0494638	0.53733	0
EHBP1	telen	0.81853	0.0981784	0.534275	4.45664e-05	0.00108963	57.1267	51.4839
OTX1	telen	0.00802726	-0.0133324	0.493537	0.000177507	0.00370829	0.904977	2.19355
MDH1	telen	0.639048	-0.136056	0.447857	3.85955e-10	2.1436e-08	51.3857	57.1613
ANTXR1	telen	0.459602	0.101664	0.539776	1.05572e-07	4.35139e-06	37.3869	29.0968
NFU1	telen	0.125971	0.0337897	0.514044	0.0035492	0.0463117	12.0192	9.35484
PCBP1	telen	0.684413	0.129934	0.550326	1.10303e-09	5.78394e-08	53.7613	44.4516
TIA1	telen	0.378029	0.0687921	0.532081	9.98561e-06	0.000288464	33.9084	26.7742
VAX2	telen	0.0610965	0.024775	0.513051	0.000123145	0.00268127	6.05204	3.41935
EMX1	telen	0.00045864	-0.0152157	0.492216	2.03965e-12	1.41121e-10	0.0565611	1.6129
SFXN5	telen	0.116714	0.0370233	0.51887	4.15842e-05	0.00102562	11.2839	7.48387
STAMBP	telen	0.169213	0.0411564	0.520085	0.00021137	0.00431234	15.9785	11.871
AC073046.3	telen	0.0207933	-0.0161484	0.49291	0.00366651	0.0475711	2.20588	3.6129
TET3	telen	0.258287	0.117822	0.548999	1.14334e-15	1.09548e-13	22.681	13.1613
MTHFD2	telen	0.170627	0.0307895	0.517579	0.00166329	0.0250527	16.9683	13.2903
LOXL3	telen	0.117951	0.0291583	0.514944	0.00120599	0.0191749	11.1143	8.06452
LRRTM4	telen	1.35535	-0.122816	0.463871	3.36652e-05	0.00085272	72.4265	75.7419
CTNNA2	telen	0.70271	-0.329791	0.399141	2.27032e-34	5.73075e-32	45.8145	61.7419
AC016716.2	telen	0.0149212	-0.0203789	0.491909	0.000174852	0.00366118	1.55543	3.16129
TMSB10	telen	2.52019	0.181793	0.573425	6.89139e-17	7.12519e-15	98.3597	96.6452
TCF7L1	telen	0.665599	0.103695	0.538005	3.07189e-06	9.86266e-05	50.0848	42.5806
KDM3A	telen	0.262242	0.0413558	0.519197	0.00292893	0.0397338	23.9253	19.9355
SNRNP200	telen	0.832501	0.0746942	0.527762	0.00110066	0.0177625	61.5385	56.2581
AC092683.1	telen	0.197107	0.041364	0.517654	0.00239973	0.0337588	18.4672	15.0968
AC079447.1	telen	0.225249	0.0514577	0.523425	6.86078e-05	0.00161383	19.4005	14.6452
EIF5B	telen	0.788739	-0.0907006	0.465977	5.88751e-05	0.00140567	57.3529	60.3871
AFF3	telen	0.221105	0.045656	0.519911	0.000642901	0.0112641	18.7783	14.8387
RPL31	telen	2.51073	0.25593	0.616469	4.93579e-40	1.53097e-37	98.6425	97.0323
LINC01965	telen	0.115873	0.0725841	0.527963	1.75864e-12	1.2331e-10	8.99321	3.41935
PANTR1	telen	0.0212961	-0.0462404	0.479782	8.12968e-14	6.52532e-12	2.0362	6.06452
POU3F3	telen	0.0221062	-0.0316966	0.485542	3.0578e-08	1.35659e-06	2.14932	5.03226
SH3RF3	telen	0.0404073	0.0287082	0.51234	1.23049e-06	4.30153e-05	3.61991	1.16129
SOWAHC	telen	0.0353503	0.0180389	0.510286	7.34143e-05	0.00171149	3.61991	1.54839
BCL2L11	telen	0.146627	0.0353996	0.516891	0.000974383	0.0160285	13.9423	10.5161
FBLN7	telen	0.150099	0.0289019	0.517455	0.000780213	0.0133754	14.4796	10.7097
PAX8-AS1	telen	0.260048	0.205404	0.588155	3.14264e-52	1.35322e-49	22.6244	5.16129
PAX8	telen	0.509876	0.412876	0.661779	3.84539e-112	6.11935e-109	40.3846	8.83871
RABL2A	telen	0.0963478	0.0284207	0.513487	0.00158682	0.0240893	9.38914	6.70968
DPP10	telen	0.753206	0.196268	0.541005	2.87249e-07	1.11373e-05	45.6448	40.6452
AC093610.1	telen	0.00663107	0.00663107	0.503252	0.00146257	0.0225287	0.650452	0
EPB41L5	telen	0.334549	-0.088113	0.468649	1.27375e-05	0.000359728	29.1572	34.1935
AC012363.1	telen	0.0062014	-0.0123553	0.494351	0.000227395	0.00457651	0.678733	1.80645
BIN1	telen	0.140082	0.0303564	0.515763	0.00189407	0.0279423	13.6029	10.3871
AMMECR1L	telen	0.0840591	0.0314773	0.515771	9.05102e-05	0.00203988	8.51244	5.35484
POTEF	telen	0.211024	0.0709913	0.534849	1.68261e-09	8.62538e-08	19.4005	12.1935
MZT2B	telen	0.981821	0.164099	0.561633	8.9439e-13	6.49516e-11	69.1176	59.9355
POTEI	telen	0.0364722	0.0148198	0.508111	0.00273568	0.0374873	3.76131	2.12903
NCKAP5	telen	1.10024	0.762169	0.72722	1.21655e-163	4.04789e-160	65.4412	25.6129
AC010974.2	telen	0.0691605	0.0417136	0.519778	6.2985e-09	3.04936e-07	6.47624	2.51613
NCKAP5-AS2	telen	0.0489442	0.0331497	0.515026	1.72431e-07	6.85992e-06	4.60973	1.6129
TMEM163	telen	0.152923	0.0512187	0.522158	8.61688e-06	0.000252511	13.4333	9.03226
CXCR4	telen	0.0496396	-0.165544	0.429614	1.03261e-56	5.24925e-54	5.11878	18.9032
LRP1B	telen	0.656763	0.485865	0.636517	1.65638e-80	1.51563e-77	38.5181	12.9032
ARHGAP15	telen	0.023625	-0.0511558	0.477681	4.33969e-15	3.9219e-13	2.26244	6.70968
GTDC1	telen	0.426773	0.0987745	0.541368	1.69484e-08	7.79305e-07	35.2658	26.9032
ZEB2	telen	0.269353	-0.111223	0.45566	4.22297e-11	2.55902e-09	22.7941	31.2258
TEX41	telen	0.370103	-0.136607	0.455892	2.59407e-10	1.4607e-08	25.6787	33.871
KIF5C	telen	0.505151	-0.0878313	0.468969	8.89103e-05	0.00201001	41.2613	45.5484
AC007364.1	telen	0.0932836	0.0348466	0.514795	0.000145623	0.00311328	7.91855	4.96774
ARL6IP6	telen	0.417302	-0.0726635	0.472637	0.000343727	0.00655248	36.3405	40
GALNT13	telen	0.268366	-0.125039	0.451577	2.7482e-13	2.08255e-11	21.5215	30.9677
WDSUB1	telen	0.0983956	0.0330529	0.516529	9.31927e-05	0.00209646	9.41742	6.06452
AC009961.1	telen	0.0321286	0.0178067	0.507447	0.0020314	0.0296103	3.02602	1.54839
RBMS1	telen	0.27017	0.0571998	0.525825	5.28864e-05	0.00127516	23.7274	18.4516
SLC4A10	telen	0.0153979	-0.0390815	0.483237	2.14202e-12	1.47925e-10	1.49887	4.83871
AC062022.2	telen	0.00587349	-0.0112296	0.495266	0.000595213	0.0105447	0.53733	1.48387
KCNH7	telen	0.134462	-0.0712704	0.473449	1.40455e-07	5.65545e-06	10.8597	16.0645
CSRNP3	telen	0.475291	-0.152767	0.447918	2.25343e-11	1.40747e-09	37.5283	45.6129
TTC21B-AS1	telen	0.0179414	-0.0209751	0.492413	0.00147588	0.0226588	2.06448	3.54839
SCN7A	telen	0.0277928	0.0176573	0.509623	1.53788e-05	0.000426102	2.77149	0.83871
AC073050.1	telen	0.938034	0.184269	0.560121	1.17869e-12	8.4591e-11	60.7466	51.1613
STK39	telen	0.218451	0.0884738	0.539818	8.42077e-12	5.41667e-10	19.9378	12.0645
LRP2	telen	1.18141	0.132331	0.543656	5.21988e-07	1.93373e-05	74.2647	67.5484
SSB	telen	1.03439	-0.150883	0.438684	1.79039e-12	1.25296e-10	70.7296	74.8387
MYO3B	telen	0.151127	-0.167167	0.44087	5.44435e-27	9.48898e-25	11.7081	23.2258
HAT1	telen	0.280505	-0.0549405	0.47846	0.00178966	0.0266816	26.1312	29.8065
ITGA6	telen	0.287155	0.0800698	0.536872	2.35971e-08	1.06103e-06	26.414	19.0323
PDK1	telen	0.129058	0.0296483	0.515343	0.00170421	0.0255743	12.5566	9.41935
HNRNPA3	telen	0.923118	0.107776	0.539159	4.99451e-06	0.000153488	65.5826	58.7097
OSBPL6	telen	0.0751934	-0.0701907	0.472159	2.6236e-10	1.4728e-08	7.5509	12.9032
CHROMR	telen	0.0819413	0.0310252	0.516448	3.349e-05	0.000849458	8.31448	4.96774
TTN	telen	0.135978	-0.0493365	0.480223	0.000191572	0.00396367	12.8676	16.5161
ZNF385B	telen	0.107289	-0.220754	0.425373	7.62283e-47	2.73533e-44	8.90837	23.3548
PPP1R1C	telen	0.0347299	-0.0222285	0.489836	0.000450323	0.0083116	3.13914	5.16129
FRZB	telen	0.139929	-0.0786252	0.467614	4.5266e-09	2.22985e-07	13.5464	19.6129
FSIP2-AS1	telen	0.456265	-0.0622504	0.477424	0.00304006	0.0409982	35.9446	39.4839
FAM171B	telen	0.0625194	-0.0468437	0.481577	3.28341e-06	0.000104592	6.19344	9.74194
CALCRL	telen	0.00687837	-0.0211157	0.491382	3.8662e-07	1.46639e-05	0.735294	2.45161
LINC01090	telen	0.0372886	-0.029255	0.487514	8.31521e-05	0.00190097	3.78959	6.25806
GULP1	telen	0.640436	-0.133474	0.452699	9.75154e-09	4.6534e-07	48.586	55.2258
COL5A2	telen	0.39839	0.166937	0.566555	2.01724e-21	2.64635e-19	32.4661	19.3548
DNAH7	telen	0.118	0.0361749	0.516126	0.000284746	0.00559119	10.3507	7.09677
ANKRD44	telen	0.105333	0.0405135	0.519	8.79914e-06	0.000257234	9.75679	5.93548
SF3B1	telen	0.926695	-0.0608142	0.473222	0.0019292	0.028335	66.6572	67.871
HSPD1	telen	1.33288	-0.0721637	0.469775	0.000561303	0.0100265	80.1753	81.0323
RFTN2	telen	0.189072	0.0555331	0.523634	9.96825e-06	0.000288189	15.724	10.9677
SATB2	telen	0.125801	0.0280979	0.515988	0.000790368	0.0135034	11.9344	8.64516
AC004464.1	telen	0	-0.00346355	0.498387	0.000728874	0.0125778	0	0.322581
CFLAR	telen	0.105541	0.0310317	0.515831	0.00031785	0.00612942	10.1244	6.90323
BMPR2	telen	0.520745	0.172529	0.567339	9.57044e-19	1.12633e-16	41.0068	27.9355
ICA1L	telen	0.164841	0.0331472	0.518166	0.000709748	0.0122825	15.5543	11.6774
CYP20A1	telen	0.211761	0.0450302	0.522072	0.000214892	0.00436716	19.9378	15.4194
RAPH1	telen	0.19532	-0.0737156	0.470602	1.52496e-06	5.24084e-05	18.0713	23.6129
PARD3B	telen	0.947026	0.309439	0.603076	3.58737e-34	8.93206e-32	62.9242	46
NRP2	telen	0.0483503	-0.0269215	0.489967	0.00343271	0.0450486	4.75113	6.70968
ADAM23	telen	0.353991	-0.0551156	0.478968	0.0036945	0.0478663	30.4016	34
KLF7	telen	0.128809	0.0466906	0.521363	5.64448e-06	0.000171447	11.9344	7.67742
CCNYL1	telen	0.456442	0.128662	0.554374	3.44646e-13	2.59555e-11	38.1787	26.9032
AC096772.1	telen	0.101122	0.0762732	0.536026	2.32476e-19	2.79896e-17	9.64367	2.45161
FZD5	telen	1.26642	0.600026	0.698803	1.46073e-116	2.67321e-113	78.4785	47.2903
PLEKHM3	telen	0.279481	0.104008	0.544393	1.93918e-12	1.34935e-10	24.095	15.2258
CRYGD	telen	0.0299573	0.0150985	0.508038	0.000687516	0.0119486	2.96946	1.35484
AC093865.1	telen	0.0683484	0.0364039	0.51576	2.89045e-06	9.31279e-05	6.1086	2.96774
BARD1	telen	0.341009	-0.0549316	0.478604	0.00313143	0.0418756	30.4864	33.6774
AC092844.1	telen	0.0112204	0.00928307	0.504689	0.00077461	0.0132918	1.13122	0.193548
TMEM169	telen	0.119182	0.0264827	0.516472	0.00046053	0.00847028	11.6799	8.19355
XRCC5	telen	1.22211	-0.197219	0.418077	7.62445e-21	9.79167e-19	76.612	81.3548
LINC01963	telen	0.0278792	0.0145746	0.507372	0.00149787	0.022914	2.82805	1.35484
RPL37A	telen	3.27615	0.230958	0.629348	5.76254e-49	2.2679e-46	99.9434	99.871
IGFBP5	telen	1.31791	0.617827	0.681072	3.66256e-98	4.62254e-95	73.8405	46.2581
AC007563.2	telen	0.0975285	-0.0562551	0.481447	5.92612e-05	0.0014112	9.1629	12.5806
DIRC3-AS1	telen	0.011505	-0.0133925	0.49416	0.00169207	0.025413	1.1595	2.32258
BCS1L	telen	0.0401274	-0.0314942	0.484559	4.0524e-06	0.000126988	4.15724	7.22581
CHPF	telen	0.110369	0.0609164	0.526133	7.64743e-10	4.11018e-08	10.0396	4.90323
OBSL1	telen	0.336786	0.127802	0.554528	1.23092e-15	1.17632e-13	29.5814	18.9677
EPHA4	telen	1.10985	-0.195961	0.434905	6.65147e-14	5.37418e-12	68.75	75.8065
PAX3	telen	0.0116704	-0.0326775	0.486844	6.0067e-10	3.26189e-08	1.18778	3.80645
ACSL3	telen	0.355401	-0.102298	0.458079	1.35204e-08	6.30394e-07	31.3066	38.129
CUL3	telen	0.569274	-0.0862249	0.468756	0.000116024	0.00254744	45.7579	49.2258
DOCK10	telen	0.0404984	-0.0719874	0.472001	1.23683e-15	1.17889e-13	3.90271	9.41935
IRS1	telen	0.0988472	0.0277397	0.51393	0.00125831	0.0198772	9.64367	6.83871
FBXO36	telen	0.091771	0.0333826	0.514309	0.000434238	0.00803516	8.569	5.74194
NCL	telen	1.46298	-0.0544891	0.471482	0.00115396	0.0185165	83.7952	82.7097
PTMA	telen	3.22295	-0.0386467	0.464639	5.80281e-05	0.00138907	99.6606	99.4194
ARL4C	telen	0.672533	0.215705	0.582539	4.27862e-24	6.41811e-22	52.4038	37.871
GBX2	telen	0.017664	0.0114563	0.505372	0.00323069	0.0429207	1.78167	0.709677
LINC01937	telen	0.0433589	0.0158474	0.508113	0.0035782	0.0465905	3.95928	2.32258
COPS9	telen	0.451257	0.0966068	0.539289	1.98566e-07	7.84004e-06	38.3767	30.5806
OTOS	telen	0.0107746	0.0102893	0.504629	0.000289285	0.00567423	0.989819	0.0645161
GPC1	telen	0.171082	-0.0469329	0.479987	0.000565432	0.0100855	16.2048	20
KIF1A	telen	0.221806	0.0823562	0.536229	6.11825e-10	3.31754e-08	19.9095	12.7742
HDLBP	telen	0.504299	0.0811441	0.533751	1.59685e-05	0.000440108	42.5905	36.2581
SEPTIN2	telen	0.76731	0.0789701	0.530265	0.000337492	0.00645041	59.0215	53.0323
D2HGDH	telen	0.103085	0.027424	0.514392	0.000947804	0.0157113	9.84163	6.90323
NEU4	telen	0.0147533	0.0105056	0.504992	0.00153324	0.0233811	1.38575	0.387097
AC034195.1	telen	0.13807	-0.0550905	0.480911	0.000166913	0.00351303	11.5102	15.0968
LRRN1	telen	0.550507	0.0878418	0.535281	7.58658e-06	0.000225753	43.9762	36.9032
ITPR1	telen	0.101827	0.0398294	0.519142	6.16209e-06	0.000186704	9.5871	5.74194
BHLHE40	telen	0.00423414	-0.0105185	0.495618	0.000835318	0.0141217	0.480769	1.35484
AC069277.1	telen	0.0116076	-0.037773	0.485486	6.6111e-13	4.86867e-11	0.904977	3.80645
GRM7	telen	0.00844171	-0.0155497	0.493573	0.00013653	0.00293605	0.848416	2.12903
LMCD1-AS1	telen	0.245843	-0.0749632	0.473481	2.59557e-05	0.000680032	19.8529	24.8387
OXTR	telen	0.0278185	0.0164431	0.506925	0.00186452	0.0275954	2.60181	1.22581
SRGAP3	telen	0.750384	0.115384	0.541625	5.28157e-07	1.95263e-05	54.4966	46.7742
VHL	telen	0.101379	0.033981	0.516783	0.000125234	0.00272028	10.0679	6.70968
RPL32	telen	3.03089	0.207264	0.59503	3.24537e-27	5.88039e-25	99.6606	99.4194
FBLN2	telen	0.119391	0.0428067	0.519835	2.46438e-05	0.000651255	11.793	7.93548
GRIP2	telen	0.0256258	-0.0262277	0.489794	9.7335e-05	0.00218428	2.43213	4.45161
TBC1D5	telen	1.31411	-0.174096	0.439416	4.52125e-12	2.98166e-10	77.7149	82.6452
SATB1	telen	0.0755685	0.0241531	0.512296	0.00100732	0.0164888	7.18326	4.70968
KCNH8	telen	0.0701399	-0.0784793	0.46964	3.99081e-13	2.98707e-11	6.3914	12.3226
AC061958.1	telen	0.00801918	-0.0195651	0.491593	4.93157e-07	1.82878e-05	0.707014	2.3871
KAT2B	telen	0.0874989	-0.0513581	0.478581	2.37609e-06	7.81435e-05	8.54072	12.7097
SGO1	telen	0.127784	-0.0373609	0.48449	0.00338463	0.0445136	13.0373	15.9355
ZNF385D	telen	0.0410488	-0.0324374	0.485857	1.30302e-05	0.000366862	3.90271	6.70968
UBE2E2	telen	0.868515	-0.232293	0.423445	3.36562e-19	4.01254e-17	59.1629	68.129
THRB	telen	0.0461051	0.0429717	0.51851	2.38538e-13	1.83419e-11	3.95928	0.258065
AC092422.1	telen	0.042167	0.0198894	0.50858	0.00183712	0.0272891	3.90271	2.19355
TOP2B	telen	0.78121	0.142135	0.553618	1.90125e-10	1.08224e-08	58.9649	50.0645
LINC01967	telen	0.534365	-0.147341	0.453037	1.70239e-09	8.71458e-08	37.8111	45.5484
STT3B	telen	0.444877	-0.0659009	0.474207	0.000858793	0.0144319	37.8394	42
CMTM6	telen	0.168341	0.028396	0.517138	0.00194916	0.0286052	16.5724	12.9032
DYNC1LI1	telen	0.375272	-0.0592497	0.476322	0.00146953	0.0225838	33.2014	36.8387
TRIM71	telen	0.49843	0.0898031	0.537136	1.95227e-06	6.53154e-05	42.4491	35.4839
GLB1	telen	0.271038	-0.0638921	0.475383	0.000281564	0.00554656	24.6889	28.8387
LINC01811	telen	0.0273502	0.0137576	0.506321	0.0038366	0.0494623	2.48869	1.22581
EXOG	telen	0.164188	-0.0490523	0.481251	0.00111288	0.017928	15.9502	19.2903
SCN5A	telen	0.0856785	0.0343516	0.517066	1.55749e-05	0.000430557	8.2862	4.83871
CTNNB1	telen	0.91685	0.193627	0.572367	2.71048e-17	2.8839e-15	65.724	54.4516
ULK4	telen	0.305823	0.0649748	0.529661	9.76279e-06	0.00028292	27.0362	21.0323
AC006059.1	telen	0.0884592	-0.0704561	0.471795	2.06141e-09	1.04501e-07	8.99321	14.3871
KIF9-AS1	telen	0.234385	0.0388396	0.518037	0.00291143	0.0395697	20.4468	16.7097
KIF9	telen	0.112788	0.0266349	0.51438	0.00143277	0.0222167	10.5769	7.6129
SCAP	telen	0.351337	0.0691734	0.530014	2.16478e-05	0.000578765	31.0803	25.0323
CSPG5	telen	0.0816135	0.0390847	0.518137	2.37627e-06	7.81435e-05	7.91855	4.32258
PLXNB1	telen	0.288089	0.11002	0.548795	7.28523e-14	5.87328e-12	26.2726	16.7097
TMA7	telen	1.3501	0.207778	0.575994	3.98703e-18	4.48694e-16	81.957	73.4194
PRKAR2A	telen	0.160907	0.0297027	0.516088	0.00269715	0.0370426	15.3846	12
WDR6	telen	0.398159	0.100714	0.543361	2.91152e-09	1.46179e-07	34.9265	26.3226
LAMB2	telen	0.241168	0.0400173	0.520596	0.000913442	0.015183	21.9174	17.4839
KLHDC8B	telen	0.118448	-0.0467459	0.479292	4.27477e-05	0.00105078	11.3122	15.3548
DAG1	telen	0.344008	0.0814651	0.535869	3.20066e-07	1.23313e-05	30.741	23.871
GNAI2	telen	0.680769	-0.156734	0.440099	9.69577e-13	6.9995e-11	53.026	60.8387
MAPKAPK3	telen	0.118461	-0.0886646	0.463269	3.58872e-12	2.40129e-10	11.7364	18.7097
DOCK3	telen	0.570586	-0.269143	0.409543	7.31333e-29	1.43911e-26	42.9581	56.2581
PCBP4	telen	0.162237	0.0454268	0.523002	1.63425e-05	0.0004494	15.6391	10.9032
RPL29	telen	2.4374	0.0597876	0.537898	1.63878e-05	0.000450307	98.8688	98.9677
WDR82	telen	0.204731	0.0396494	0.518901	0.00148603	0.0227861	19.5984	15.8065
NT5DC2	telen	0.536507	0.0883686	0.536486	4.03188e-06	0.000126562	44.7398	37.4194
SMIM4	telen	0.208854	0.0473741	0.522304	0.000170482	0.00358199	19.6833	15.2258
SPCS1	telen	0.824532	-0.097384	0.459943	2.71387e-06	8.7903e-05	60.69	63.0968
CACNA1D	telen	0.0945713	0.0632023	0.524849	5.63059e-11	3.36741e-09	8.11652	3.22581
CACNA2D3	telen	0.0139138	-0.0169572	0.493157	0.000800638	0.0136425	1.41403	2.77419
WNT5A	telen	0.0342667	0.0219859	0.51012	4.08056e-05	0.00100846	3.30882	1.29032
ARHGEF3	telen	0.17437	0.0544924	0.523524	9.03084e-06	0.000263377	15.4129	10.6452
IL17RD	telen	0.582401	0.173461	0.569403	1.63296e-18	1.87949e-16	46.4367	32.8387
ABHD6	telen	0.0667792	-0.0388966	0.483021	2.50167e-05	0.000659204	6.53281	9.87097
PTPRG	telen	1.25655	0.104047	0.528093	0.00125334	0.0198188	75.2262	67.7419
FEZF2	telen	0.0978323	-0.0581487	0.478856	5.58472e-06	0.000170055	9.1629	13.1613
CADPS	telen	0.0766303	-0.203937	0.423897	1.73121e-55	8.02077e-53	6.84389	21.7419
LINC00698	telen	0.0126869	-0.0290036	0.488105	1.86383e-08	8.53794e-07	1.24434	3.6129
SYNPR	telen	0.0330504	-0.0394047	0.484717	3.40094e-07	1.30617e-05	3.11086	6.12903
SYNPR-AS1	telen	0.0294542	-0.0410753	0.485097	2.17067e-07	8.50627e-06	2.79977	5.74194
PRICKLE2	telen	0.261405	0.0843336	0.536239	5.12273e-09	2.51337e-07	22.681	15.4839
ADAMTS9	telen	0.192445	-0.288215	0.394537	1.14011e-60	6.62367e-58	16.3744	36.129
ADAMTS9-AS1	telen	0.0129612	-0.0433259	0.480857	2.15003e-15	2.00237e-13	1.41403	5.22581
ADAMTS9-AS2	telen	0.148498	-0.105554	0.462207	1.66119e-12	1.16925e-10	12.0475	19.4194
MAGI1	telen	1.18686	0.137788	0.547432	4.97129e-08	2.14569e-06	74.095	67.8065
FRMD4B	telen	0.406931	-0.0896173	0.471646	0.000141614	0.00303468	33.2296	37.0968
CNTN3	telen	0.040171	0.0257867	0.511177	1.54411e-05	0.000427502	3.64819	1.41935
LINC02018	telen	0.0664636	0.0293751	0.513895	4.63112e-05	0.00112927	6.13688	3.35484
ROBO2	telen	0.154649	-0.07154	0.472399	3.49632e-07	1.33859e-05	13.0656	18.4516
ROBO1	telen	0.821025	-0.120596	0.460554	3.04834e-06	9.79564e-05	56.0803	60.8387
AC108690.1	telen	0.287893	0.0494592	0.522293	0.000680456	0.0118484	25.1414	20.5806
LINC02027	telen	0.097895	0.0226348	0.513605	0.00111907	0.018012	9.02149	6.19355
VGLL3	telen	0.030693	0.0142215	0.507098	0.00304262	0.0410026	2.96946	1.54839
EPHA6	telen	0.197213	0.110514	0.545253	8.96867e-18	9.88742e-16	16.5158	7.54839
ST3GAL6	telen	0.164783	0.0376362	0.517963	0.000837058	0.0141381	15.5543	11.9355
AC091212.1	telen	0.0572109	0.020805	0.511134	0.000527314	0.00950205	5.34502	3.09677
FILIP1L	telen	0.239579	-0.0985515	0.465288	1.16988e-07	4.76823e-06	21.8326	27.8065
TRMT10C	telen	0.226549	-0.102107	0.45691	5.14442e-11	3.0918e-09	21.3518	29.2258
RPL24	telen	2.74719	0.154703	0.575766	6.99028e-18	7.75307e-16	99.4627	98.8387
CBLB	telen	0.373305	-0.0639482	0.476883	0.00165537	0.0249848	31.759	35.5484
DUBR	telen	0.0265181	-0.020728	0.489904	0.000183877	0.00383045	2.63009	4.64516
AC063944.1	telen	0.0384699	0.0174272	0.507694	0.00340189	0.0446923	3.53507	2
CD47	telen	0.221574	-0.132098	0.44791	3.13838e-15	2.87889e-13	21.4649	30.3871
NECTIN3	telen	0.533013	0.106718	0.542185	6.50134e-08	2.77337e-06	42.8733	34.5806
CD96	telen	0.022085	0.0122698	0.505693	0.00318339	0.0424309	1.97964	0.83871
TAGLN3	telen	0.0774154	-0.0412004	0.483801	0.000181888	0.00379333	7.89027	10.9677
AC112487.1	telen	0.0791629	0.0245463	0.511052	0.00316176	0.0421888	7.1267	4.90323
CFAP44	telen	0.177339	0.0437635	0.521634	7.92106e-05	0.00182914	16.4876	12
ATP6V1A	telen	0.238543	0.039334	0.520707	0.000837776	0.0141437	21.8043	17.4194
AC026341.2	telen	0.0060236	-0.012926	0.495212	0.000790415	0.0135034	0.593891	1.54839
GAP43	telen	0.0225303	-0.033885	0.483967	1.47332e-09	7.64895e-08	2.14932	5.35484
LSAMP	telen	1.28837	-0.0979948	0.468068	0.000258125	0.00511789	75.9898	78.3226
COX17	telen	0.329801	0.0519976	0.524104	0.000539462	0.00969787	29.6097	24.4516
FSTL1	telen	0.544736	0.155819	0.563014	1.14284e-15	1.09548e-13	45.0509	33.4839
NDUFB4	telen	0.874375	0.0853373	0.530181	0.000407449	0.0076087	63.0939	57.4194
STXBP5L	telen	0.317472	0.125419	0.54951	1.6462e-14	1.40449e-12	25.6787	15.871
GOLGB1	telen	0.710019	0.0624887	0.525503	0.00218712	0.031293	54.6663	49.0968
IQCB1	telen	0.289239	-0.073187	0.472379	5.94082e-05	0.00141378	25.6222	30.3226
SEMA5B	telen	0.189536	0.0798448	0.538412	3.92408e-12	2.60663e-10	17.845	10.0645
PDIA5	telen	0.116154	0.0683213	0.532813	1.38154e-13	1.07816e-11	11.3122	4.77419
SEC22A	telen	0.263043	0.043309	0.519045	0.00274892	0.0376124	23.0204	19.2258
MYLK	telen	0.471566	0.161326	0.562839	6.07295e-17	6.29678e-15	38.8009	27.4839
KALRN	telen	0.574071	0.102211	0.539812	4.21465e-07	1.58704e-05	44.0611	35.9355
HEG1	telen	0.346503	0.183502	0.578464	2.39774e-31	5.38402e-29	30.2036	14.8387
CHCHD6	telen	0.328329	-0.124367	0.454012	2.43308e-10	1.37216e-08	29.6097	36.6452
PLXNA1	telen	0.317203	0.099589	0.544397	4.40434e-11	2.66012e-09	28.2523	19.2903
H1FX	telen	1.40566	-0.308558	0.391272	2.66977e-35	6.93024e-33	80.0905	86.8387
H1FX-AS1	telen	0.100334	0.0294713	0.516056	0.000183612	0.0038271	9.67195	6.3871
PLXND1	telen	0.0458607	-0.0221943	0.489577	0.00182926	0.0271945	4.44005	6.51613
CPNE4	telen	0.0432078	0.0286374	0.511322	1.53603e-05	0.000425912	3.73303	1.48387
TMEM108	telen	0.182868	-0.221934	0.422901	5.36989e-36	1.46674e-33	15.724	30.0645
CDV3	telen	0.24903	-0.166029	0.435259	4.08629e-21	5.30363e-19	23.5011	34.6452
RAB6B	telen	0.0423407	-0.0295206	0.486162	3.3908e-05	0.000857683	4.2138	6.96774
AMOTL2	telen	0.118819	0.0298663	0.513709	0.00352759	0.0460789	11.4253	8.70968
EPHB1	telen	0.351426	0.13694	0.556864	5.7122e-17	5.95648e-15	29.5814	18.1935
STAG1	telen	0.878067	0.0772166	0.527	0.00146976	0.0225838	60.4072	56.1935
DZIP1L	telen	0.0488788	-0.0326786	0.487721	0.000640191	0.011222	5.20362	7.54839
AC046134.2	telen	0.336348	0.0424316	0.520785	0.00247816	0.0346063	28.4219	23.5484
RBP1	telen	0.336384	0.167364	0.573182	8.2961e-28	1.57329e-25	29.5249	14.9677
SPSB4	telen	0.241168	0.100746	0.543999	2.61729e-13	1.99574e-11	21.6346	12.9032
PXYLP1	telen	0.162973	0.0400341	0.519019	0.000380757	0.00715771	15.4695	11.6129
CHST2	telen	0.07993	0.0452727	0.521119	1.15811e-08	5.46238e-07	7.57919	3.35484
DIPK2A	telen	0.29236	-0.064456	0.477903	0.0013408	0.0209542	26.2161	29.3548
WWTR1	telen	0.183058	0.0917911	0.539877	6.46425e-14	5.23447e-12	16.4876	8.58065
RNF13	telen	0.217834	0.036523	0.518279	0.0024213	0.0339808	20.2206	16.3871
PFN2	telen	0.469536	0.0719132	0.531426	4.29185e-05	0.00105354	40.1867	33.3548
P2RY14	telen	0.0911906	-0.0611073	0.478066	1.93649e-06	6.48467e-05	8.88009	13.0323
MBNL1	telen	0.377411	0.0728025	0.530771	1.49919e-05	0.00041696	31.6176	25.4839
P2RY1	telen	0.0225572	0.0117424	0.507013	0.000861196	0.0144656	2.37557	0.967742
LINC02006	telen	0.0746367	0.0692126	0.528447	5.34385e-20	6.65273e-18	6.08032	0.387097
C3orf79	telen	0.0126287	0.0117577	0.505583	0.000108326	0.00240002	1.24434	0.129032
DHX36	telen	0.700047	-0.0637139	0.474623	0.00250931	0.0349088	54.6946	57.1613
TIPARP	telen	0.0464951	0.0176127	0.509552	0.00158815	0.0240995	4.69457	2.77419
VEPH1	telen	0.0866561	-0.0370055	0.486527	0.00160447	0.0243169	7.77715	10.3871
PTX3	telen	0.0450172	-0.0309846	0.489096	0.00164801	0.024884	4.83597	6.90323
SMC4	telen	0.694163	-0.088065	0.469699	0.000227444	0.00457651	48.1052	53.6774
PPM1L	telen	0.48489	0.0780368	0.531634	3.37784e-05	0.000854994	38.9706	33.2258
SERPINI2	telen	0.0283328	0.0184459	0.507799	0.000242908	0.00486361	2.46041	0.903226
WDR49	telen	0.0685842	0.0367493	0.516304	1.35686e-06	4.71627e-05	6.16516	2.90323
SKIL	telen	0.149185	0.0564075	0.526294	2.32359e-07	9.08608e-06	14.2817	9.03226
RPL22L1	telen	0.492582	0.0739204	0.531065	5.59281e-05	0.00134405	40.4412	34.3871
TNIK	telen	0.168063	0.0778124	0.53386	2.58569e-11	1.60134e-09	14.7059	7.93548
PLD1	telen	0.00242422	-0.00735096	0.497074	0.00342894	0.0450153	0.254525	0.83871
NLGN1	telen	1.48711	-0.121512	0.458374	2.00095e-06	6.68687e-05	79.44	79.9355
TBL1XR1	telen	0.718166	0.0920255	0.533824	4.38445e-05	0.00107413	53.5633	46.7742
FXR1	telen	0.650688	-0.0751084	0.469254	0.000215725	0.00438166	51.3292	55.1613
SOX2-OT	telen	0.429016	-0.179461	0.457028	3.49411e-09	1.73525e-07	29.9774	36.3226
AC125613.1	telen	0.0327499	-0.0197323	0.491338	0.00166018	0.0250265	2.85633	4.58065
SOX2	telen	1.74329	-0.108255	0.456684	8.32969e-07	2.99779e-05	89.819	91.3548
EIF4G1	telen	0.550332	0.0809802	0.533124	3.34611e-05	0.000849458	46.1256	39.0968
CLCN2	telen	0.0805921	-0.0367694	0.485297	0.000663304	0.0115828	7.91855	10.7742
EPHB3	telen	0.195402	0.0817381	0.539493	1.41339e-12	1.00645e-10	18.2127	10.129
ETV5	telen	0.215106	0.06174	0.52903	8.92052e-07	3.19159e-05	19.9378	14
RFC4	telen	0.25247	-0.0623049	0.479804	0.00249355	0.0347682	24.0667	26.8387
ST6GAL1	telen	0.180624	-0.073586	0.47195	2.161e-06	7.17086e-05	16.629	21.871
LPP	telen	0.823264	0.112387	0.540444	1.59767e-06	5.45487e-05	58.8518	51.5484
P3H2	telen	0.0454709	-0.0620002	0.475615	6.58463e-12	4.27312e-10	4.29864	9.09677
HES1	telen	1.06505	0.744799	0.744204	5.86868e-186	3.06856e-182	68.4389	25.8065
FAM43A	telen	0.0183558	0.0115824	0.506239	0.000796042	0.0135793	1.8948	0.645161
TNK2	telen	0.0900033	0.0326468	0.515875	0.0001183	0.00259119	8.90837	5.74194
RPL35A	telen	2.70235	0.173658	0.595932	1.05586e-27	1.98182e-25	99.491	98.7097
PDE6B	telen	0.0528228	0.0195146	0.509725	0.00213148	0.0306835	5.11878	3.16129
ATP5ME	telen	0.954817	0.12292	0.543767	3.7089e-07	1.41112e-05	67.7885	59.8065
FGFR3	telen	0.058303	0.0363553	0.518021	1.54626e-08	7.18205e-07	5.68439	2.06452
NAT8L	telen	0.0628403	0.0295979	0.513966	3.49734e-05	0.000880977	6.02376	3.22581
MXD4	telen	0.301041	0.0773448	0.531536	1.63416e-06	5.55357e-05	25.7636	19.6774
RGS12	telen	0.314822	0.0452936	0.520452	0.00291284	0.0395742	28.1957	24.129
NSG1	telen	0.0302696	-0.0288477	0.488638	8.41899e-05	0.0019187	3.0543	5.29032
EVC2	telen	0.0523328	0.0195177	0.509384	0.00268809	0.0369458	4.97738	3.09677
WFS1	telen	0.0917074	0.0302506	0.51335	0.00152565	0.0232765	9.10633	6.51613
TBC1D14	telen	0.180749	0.0394937	0.519835	0.000401828	0.00751139	17.1946	13.0968
SORCS2	telen	0.640561	0.32642	0.622841	1.21608e-54	5.56374e-52	49.095	25.871
FAM200B	telen	0.0983347	0.0267062	0.512697	0.0032837	0.0434303	9.55882	7.03226
PROM1	telen	0.0988146	-0.0668177	0.473047	2.54748e-08	1.13986e-06	9.75679	14.9032
LDB2	telen	0.144113	-0.0726815	0.473131	5.75959e-07	2.11866e-05	12.8959	17.9355
QDPR	telen	0.122825	-0.0586403	0.474164	9.47913e-07	3.38154e-05	12.2738	17.2258
SLIT2	telen	0.834093	0.241146	0.581176	1.00614e-22	1.38965e-20	56.1086	40.5806
PCDH7	telen	0.202558	-0.120279	0.460144	2.30015e-11	1.43176e-09	16.2896	23.6774
TBC1D1	telen	0.190788	-0.0483464	0.482328	0.00359101	0.0467239	18.4389	21.5484
KLF3-AS1	telen	0.21465	0.111598	0.549936	1.14608e-18	1.33591e-16	19.3722	9.41935
AC079921.1	telen	0.0704938	-0.0462226	0.482319	2.0141e-05	0.000541646	7.01357	10.3871
RPL9	telen	2.54214	0.0652692	0.531636	0.000321623	0.00619238	99.0667	98.6452
UGDH	telen	0.157844	-0.0638714	0.475532	1.8393e-05	0.000499037	15.3281	19.8065
SMIM14	telen	0.114243	-0.0471363	0.481095	0.000161965	0.00341872	11.1708	14.7742
RHOH	telen	0.023576	-0.0223788	0.489725	8.29671e-05	0.00189911	2.40385	4.45161
RBM47	telen	0.0233815	-0.033465	0.486785	5.306e-07	1.95969e-05	2.29072	4.90323
APBB2	telen	0.329711	-0.0960271	0.463791	4.50477e-07	1.68761e-05	28.7048	34.9032
ATP10D	telen	0.0947727	0.0204866	0.512841	0.0022967	0.0325568	9.13462	6.45161
AC107068.2	telen	0.108279	-0.06257	0.476371	1.5066e-06	5.19237e-05	10.3507	14.8387
DCUN1D4	telen	0.451445	-0.106351	0.46122	5.38575e-07	1.98513e-05	37.4152	42.9032
KIT	telen	0.115064	0.0410355	0.521357	2.87246e-06	9.263e-05	11.2557	6.90323
NMU	telen	0.435597	0.0986316	0.53979	8.58213e-08	3.60223e-06	36.5102	28.6452
PPAT	telen	0.265054	-0.0665925	0.474656	0.00018472	0.00384537	24.6889	28.8387
PAICS	telen	0.589966	-0.0865401	0.467347	6.66982e-05	0.00157295	47.9072	51.2903
ADGRL3	telen	0.758836	-0.298188	0.409938	3.19037e-27	5.80949e-25	48.9536	63.0968
AC116049.2	telen	0.337845	-0.0564701	0.480166	0.00259177	0.0358508	22.7376	26.7742
SLC4A4	telen	0.0347087	0.0141592	0.508216	0.00114904	0.0184528	3.3371	1.67742
ADAMTS3	telen	0.0820961	0.0290901	0.514084	0.000327257	0.00628763	7.97511	5.16129
NUP54	telen	0.38345	-0.0640782	0.476195	0.00144339	0.0222909	33.7104	37.0323
SHROOM3	telen	1.63751	0.275123	0.590213	8.75072e-25	1.38054e-22	86.7364	77.4839
PAQR3	telen	0.101163	-0.0400944	0.483683	0.000678042	0.0118143	10.181	13.2903
CFAP299	telen	0.0254182	0.0194407	0.507464	7.42624e-05	0.00172906	2.00792	0.516129
BMP3	telen	0.0123819	0.0114231	0.504875	0.000344812	0.00656291	1.10294	0.129032
HNRNPD	telen	1.2491	-0.140191	0.437807	1.19106e-12	8.5311e-11	77.9412	80.1935
AC079160.1	telen	0.0662807	-0.0583439	0.479429	9.80944e-08	4.08459e-06	5.65611	9.67742
MAPK10	telen	1.30743	-0.0827924	0.469229	0.000434727	0.00804014	77.5452	78.5161
AC104827.1	telen	0.100586	-0.054184	0.476838	9.91405e-07	3.51613e-05	9.38914	13.9355
AFF1	telen	0.314007	0.0612838	0.527422	5.07398e-05	0.00122664	27.5735	21.871
HSD17B11	telen	0.0735228	0.0185817	0.511879	0.00222902	0.0318068	7.72059	5.29032
SPARCL1	telen	0.0432058	0.0320938	0.514794	1.45403e-08	6.76225e-07	3.931	0.967742
SPP1	telen	0.0187512	0.0114668	0.506967	0.00021708	0.00440185	1.97964	0.580645
SNCA	telen	0.100306	-0.0547695	0.479504	1.41991e-05	0.000396417	9.53054	13.4194
MMRN1	telen	0.117146	-0.067047	0.475366	8.87637e-07	3.1789e-05	10.8597	15.4839
CCSER1	telen	0.0852555	-0.0586585	0.478299	4.65387e-07	1.73459e-05	7.43778	11.6774
PDLIM5	telen	0.283651	-0.103717	0.460655	1.05085e-08	4.98859e-07	24.8869	31.871
BMPR1B	telen	0.439721	0.0869126	0.534103	3.77032e-06	0.000118555	35.4072	28.5161
UNC5C	telen	0.541336	0.357196	0.625119	3.508e-67	2.42257e-64	38.6312	14.3871
STPG2-AS1	telen	0.0326706	-0.0194048	0.490079	0.000409791	0.00764852	2.9129	4.90323
TSPAN5	telen	0.263522	-0.212441	0.421247	2.32855e-30	4.92642e-28	22.6244	37.0968
ADH5	telen	0.620587	-0.0976212	0.460941	2.40971e-06	7.91012e-05	50.3111	54.7097
PPP3CA	telen	1.02569	0.222243	0.574841	3.06477e-18	3.47287e-16	67.9581	56.1935
BANK1	telen	0.0153559	0.010777	0.504955	0.0021866	0.031293	1.44231	0.451613
LINC02428	telen	0.497095	-0.0876304	0.470844	0.000142668	0.00305546	36.3971	41.0968
CXXC4	telen	0.342112	0.120163	0.551018	8.61021e-14	6.8959e-12	29.6663	19.6129
PPA2	telen	0.416756	-0.0830263	0.468749	4.29464e-05	0.00105354	36.0011	40.5161
LEF1	telen	0.106399	-0.0530951	0.479936	3.66811e-05	0.000917681	10.2941	14.0645
RPL34	telen	2.68342	0.163291	0.590823	5.31375e-25	8.49295e-23	99.3778	99.0323
MCUB	telen	0.217306	0.0419875	0.518424	0.00213353	0.0306835	19.9661	16.2581
EGF	telen	0.0455394	-0.0373569	0.48547	2.91845e-05	0.000753833	4.63801	7.48387
NDST3	telen	0.0443104	0.0290478	0.512549	3.80387e-06	0.000119507	4.04412	1.54839
PDE5A	telen	0.19792	-0.0707021	0.471972	4.52492e-06	0.000140353	18.1844	23.2903
MAD2L1	telen	0.446379	-0.0722629	0.474506	0.000956607	0.0158357	37.9242	40.6452
AC073475.1	telen	0.103443	0.0266401	0.512879	0.00208455	0.0301684	8.99321	6.3871
NDNF	telen	0.0457977	-0.0745351	0.468118	1.35295e-17	1.46507e-15	4.49661	10.7742
SPRY1	telen	0.764589	0.147054	0.553959	8.56028e-11	5.04533e-09	55.8258	45.2903
PCDH10	telen	0.0119716	0.00942903	0.50479	0.00101586	0.0166063	1.21606	0.258065
SLC7A11-AS1	telen	0.00058111	-0.00334067	0.498025	0.00203839	0.0296723	0.0565611	0.451613
SLC7A11	telen	0.035499	-0.0267191	0.489158	0.000683345	0.0118888	3.95928	6.06452
ELF2	telen	0.550024	0.0593576	0.523309	0.00313522	0.0418845	43.4389	38.7097
NDUFC1	telen	0.529877	0.116342	0.5471	1.82367e-09	9.30935e-08	43.75	34.3226
SETD7	telen	0.0814305	0.0228559	0.511792	0.00323048	0.0429207	8.17308	5.80645
RNF150	telen	0.281167	0.119769	0.550515	4.30281e-16	4.22218e-14	23.6991	13.4839
ARHGAP10	telen	0.0402664	-0.0231072	0.490256	0.00195711	0.0287104	3.87443	5.80645
SH3D19	telen	0.631771	0.179061	0.565016	2.53373e-16	2.5132e-14	46.7195	34.2581
FAM160A1	telen	0.0536434	-0.0327547	0.489239	0.00186132	0.0275703	4.80769	6.90323
AC023424.3	telen	0.0838327	-0.0459715	0.480256	8.52458e-06	0.000250207	8.1448	12
TRIM2	telen	0.374142	0.0645274	0.528461	7.21814e-05	0.0016892	32.2964	26.5161
RNF175	telen	0.308562	0.0564704	0.525011	0.000195477	0.00403079	26.8665	21.6774
SFRP2	telen	1.05802	-0.332751	0.401302	3.86243e-30	8.12465e-28	65.9219	73.4839
AC079298.3	telen	0.152893	-0.0542467	0.478718	6.28712e-05	0.00148749	12.8111	16.9677
FGB	telen	0.00684652	-0.0100587	0.495324	0.00167468	0.0252035	0.678733	1.6129
AC097467.3	telen	0.0172682	-0.0197896	0.490556	3.55057e-05	0.000892544	1.72511	3.6129
NPY2R	telen	0.0176321	-0.02586	0.48865	1.80133e-06	6.08775e-05	1.80995	4.06452
GUCY1A1	telen	0.0452716	-0.0327894	0.485201	1.48367e-05	0.000412955	4.41176	7.35484
TMEM144	telen	0.0315962	0.0155591	0.507869	0.000975295	0.0160291	2.99774	1.41935
FNIP2	telen	0.186076	0.0557844	0.523389	2.15284e-05	0.000575995	16.6855	12.0645
RAPGEF2	telen	0.584519	0.104891	0.540723	3.17941e-07	1.22753e-05	45.8145	38.4516
MARCH1	telen	0.256949	-0.174771	0.444229	1.32507e-17	1.43913e-15	20.3337	30.5161
MSMO1	telen	0.318131	-0.0892666	0.468381	6.818e-06	0.000204546	27.2059	32.3226
CPE	telen	0.523748	0.0836159	0.534238	1.27724e-05	0.000360433	43.2975	36.129
TLL1	telen	0.388919	0.307609	0.602944	1.32436e-61	8.0788e-59	26.7534	6.58065
MFAP3L	telen	0.0154091	-0.0370379	0.484981	4.86466e-10	2.67345e-08	1.66855	4.64516
HMGB2	telen	1.36684	-0.214349	0.434418	6.04331e-14	4.93731e-12	74.491	80.4516
GPM6A	telen	0.694808	0.0900571	0.531552	9.80238e-05	0.00219704	48.8122	41.7419
TENM3	telen	1.558	-0.196842	0.436501	4.54133e-13	3.3784e-11	81.1369	86.8387
SORBS2	telen	0.714652	0.247423	0.58686	4.92503e-27	8.70827e-25	50.9333	34.3226
FAT1	telen	0.860053	0.103314	0.537214	1.31662e-05	0.000370119	64.1686	55.4839
FRG1-DT	telen	0.0551123	0.0250997	0.511954	0.00015481	0.00328666	5.2319	2.83871
PLEKHG4B	telen	0.306506	0.0767946	0.534483	2.503e-07	9.75639e-06	27.1776	20
SLC9A3-AS1	telen	0.111298	0.0252911	0.514883	0.0011907	0.0189895	11.0011	7.93548
BRD9	telen	0.290538	-0.127691	0.447767	2.05978e-13	1.5905e-11	27.0928	35.9355
AC106799.2	telen	0.00243352	-0.0220306	0.490163	9.60494e-13	6.94764e-11	0.226244	2.19355
UBE2QL1	telen	0.0514944	0.0365233	0.51733	4.09786e-09	2.02137e-07	4.9491	1.48387
ADCY2	telen	0.0210012	0.0128554	0.506067	0.0012781	0.0201203	1.92308	0.709677
SEMA5A	telen	0.877562	0.36702	0.621445	1.59196e-48	6.00694e-46	58.2862	37.871
AC091906.1	telen	0.0288529	0.0125946	0.507549	0.00143312	0.0222167	2.94118	1.41935
SNHG18	telen	0.0744357	0.0371494	0.517637	7.70864e-07	2.78248e-05	6.90045	3.35484
MARCH6	telen	0.798723	0.105768	0.539262	3.47253e-06	0.000110042	60.2093	52.6452
ANKRD33B	telen	0.0188831	-0.0219295	0.491229	0.000250346	0.00499069	2.00792	3.74194
LINC02220	telen	0.00188907	-0.0248928	0.489503	1.00191e-13	7.93743e-12	0.226244	2.32258
AC016553.1	telen	0.000721372	-0.00506603	0.497659	0.00233923	0.0330445	0.113122	0.580645
OTULIN	telen	0.0684902	-0.0528738	0.475648	1.09951e-08	5.20609e-07	7.07014	11.871
BASP1	telen	0.534594	-0.110832	0.457085	1.05158e-07	4.3392e-06	44.2873	49.7419
CDH18	telen	0.0042838	-0.0301698	0.487589	4.50253e-14	3.72844e-12	0.424208	2.90323
CDH12	telen	0.0400798	-0.104636	0.461911	5.3354e-27	9.34358e-25	3.42195	10.9677
CDH10	telen	0.457957	0.0993072	0.537467	3.27859e-07	1.26183e-05	35.0396	27.5484
LINC02228	telen	0.036947	0.0309415	0.513483	1.60161e-08	7.40158e-07	3.3371	0.645161
LINC02211	telen	0.0579942	0.0292726	0.512979	3.5746e-05	0.000896737	5.2319	2.64516
AC099499.1	telen	0.189151	0.159281	0.564262	1.92749e-39	5.83042e-37	15.4977	2.70968
AC022140.1	telen	0.537437	0.316636	0.611964	1.82843e-52	7.96696e-50	39.2534	18.3226
CDH9	telen	0.000933958	-0.00740919	0.496048	1.25253e-05	0.000354279	0.113122	0.903226
CDH6	telen	0.268697	0.0785522	0.530021	7.76823e-07	2.80123e-05	21.2387	15.3548
PDZD2	telen	0.13287	-0.0499569	0.482159	0.000453956	0.00837041	11.6516	15.0968
SUB1	telen	1.0338	-0.0606911	0.472881	0.00181457	0.0269981	71.6912	71.8065
ADAMTS12	telen	0.177606	-0.0436511	0.481012	0.0011002	0.0177625	16.3462	20
RAI14	telen	0.397288	0.0760351	0.530472	2.70712e-05	0.000705722	33.4559	27.7419
UGT3A2	telen	0.0063275	-0.0100146	0.494864	0.000556682	0.0099585	0.650452	1.67742
SLC1A3	telen	0.164438	0.0411672	0.521144	8.11683e-05	0.00186611	15.6957	11.3548
RPL37	telen	2.78258	0.366345	0.668079	2.02536e-81	1.9508e-78	99.6324	97.9355
SELENOP	telen	0.287054	0.236581	0.598122	9.63638e-62	5.97799e-59	24.1233	4.70968
AC008945.2	telen	0.0223378	0.0132441	0.505708	0.00310254	0.0415044	1.97964	0.83871
HMGCS1	telen	0.605007	-0.134141	0.45973	4.73257e-07	1.76212e-05	42.4208	48.3226
AC026704.1	telen	0.0337475	-0.0235567	0.491113	0.00275521	0.0376844	3.42195	5.16129
ADAMTS6	telen	0.721334	0.0997719	0.533134	4.93087e-05	0.00119441	50	44.3226
AC112206.2	telen	0.295273	-0.102574	0.460704	9.95687e-09	4.73903e-07	24.6324	31.7419
CENPH	telen	0.382887	-0.0913184	0.463514	1.34593e-06	4.68273e-05	34.1912	39.871
CCDC125	telen	0.0848417	0.0213651	0.512361	0.00184847	0.0274355	8.08824	5.54839
ENC1	telen	0.101691	-0.0480296	0.47919	1.53367e-05	0.000425903	9.95475	14
TBCA	telen	1.37784	0.181256	0.566442	3.45684e-14	2.89528e-12	83.5407	75.9355
AP3B1	telen	0.57696	-0.101868	0.463079	5.09005e-06	0.000155943	44.8529	50.3871
LHFPL2	telen	0.178777	0.0498022	0.523722	1.82124e-05	0.000494506	16.94	12.129
DMGDH	telen	0.0512165	0.0233003	0.512818	2.67395e-05	0.000697572	4.97738	2.3871
JMY	telen	0.142494	0.0290416	0.516267	0.00127736	0.0201203	13.5181	10.129
AC008771.1	telen	0.146193	-0.0716616	0.473092	1.24396e-06	4.34448e-05	14.0837	18.9677
ANKRD34B	telen	0.00526027	-0.0162116	0.492672	1.08242e-06	3.82411e-05	0.53733	2
SSBP2	telen	1.02433	-0.0935263	0.466046	8.3679e-05	0.00191063	65.6674	69.2903
RPS23	telen	2.99962	0.117568	0.568941	4.54111e-15	4.06379e-13	99.7455	99.4839
VCAN	telen	1.26675	0.133444	0.547269	6.31748e-08	2.7044e-06	78.5351	72.129
HAPLN1	telen	0.0305652	0.0197699	0.509371	5.81662e-05	0.0013914	2.96946	1.09677
EDIL3	telen	0.0121194	-0.0162819	0.494338	0.00204564	0.0297349	1.13122	2.25806
COX7C	telen	1.6256	0.0966079	0.53537	5.72043e-05	0.00137024	90.6391	86.9032
AC114971.1	telen	0.0396548	-0.0629446	0.477335	1.89252e-12	1.31939e-10	3.30882	7.80645
TMEM161B-AS1	telen	0.366865	-0.11354	0.459393	2.41492e-08	1.08452e-06	29.8077	36.8387
MEF2C	telen	0.00912942	-0.0201887	0.4925	3.08172e-05	0.000790426	0.961538	2.45161
MEF2C-AS1	telen	0.0137479	-0.0134725	0.494047	0.00243955	0.0341714	1.32919	2.51613
ADGRV1	telen	0.957156	0.401426	0.640782	4.62925e-62	2.9213e-59	65.1018	42.5806
AC124854.1	telen	0.0603838	0.0249736	0.511086	0.000801462	0.0136502	5.62783	3.41935
KIAA0825	telen	0.113107	0.0350209	0.516533	0.000155481	0.00329517	10.0396	6.70968
MCTP1	telen	0.0529934	-0.0309946	0.488089	0.000828591	0.0140209	5.0905	7.41935
PCSK1	telen	0.0422814	0.0248463	0.513308	9.51021e-07	3.38932e-05	4.10068	1.41935
LNPEP	telen	0.121143	0.0362715	0.518916	5.59639e-05	0.00134405	11.7647	7.87097
LIX1-AS1	telen	0.0688155	-0.0286403	0.486053	0.000428472	0.00794454	6.41968	9.22581
LIX1	telen	0.0615354	-0.0805318	0.464764	8.67985e-17	8.94905e-15	6.30656	13.2258
RGMB	telen	0.282043	0.183726	0.579407	1.07971e-37	3.16148e-35	25.0848	9.6129
RGMB-AS1	telen	0.0279111	0.016476	0.508678	0.000118907	0.00260163	2.77149	1.03226
AC008522.1	telen	0.0405666	0.023034	0.511381	2.62368e-05	0.000686413	3.95928	1.67742
AC113385.1	telen	0.0270091	-0.0212376	0.491809	0.0018204	0.0270737	2.57353	4.19355
ST8SIA4	telen	0.158967	0.0843933	0.539789	1.86318e-15	1.74857e-13	14.6776	6.64516
EFNA5	telen	1.34561	-0.332437	0.407604	3.56257e-26	6.00892e-24	73.19	81.0323
FBXL17	telen	0.654406	0.0714892	0.526751	0.000979892	0.016083	48.6991	43.2903
CAMK4	telen	0.0918218	-0.0981964	0.459282	2.52223e-17	2.69931e-15	8.76697	16.6452
STARD4-AS1	telen	0.24586	-0.136825	0.44687	2.18119e-15	2.02624e-13	22.2002	31.8065
NREP	telen	0.584672	-0.0772694	0.469484	0.000193956	0.00400845	47.9072	51.2903
EPB41L4A	telen	0.135227	0.058863	0.526806	1.03966e-08	4.94189e-07	12.1606	6.77419
APC	telen	0.599726	0.148815	0.55476	5.55327e-12	3.63605e-10	46.2952	36.0645
TRIM36	telen	0.0872872	-0.0316106	0.486538	0.00211551	0.0305322	8.25792	10.9032
SEMA6A	telen	1.36048	0.709165	0.726282	4.1512e-150	1.16876e-146	79.3835	47.6129
SEMA6A-AS1	telen	0.361204	0.137076	0.555273	6.90371e-16	6.66709e-14	29.9491	19.2903
SNX24	telen	0.184639	0.035021	0.517832	0.00152294	0.0232545	17.2229	13.4839
PPIC	telen	0.013894	0.0117755	0.50568	0.000157499	0.00333214	1.32919	0.193548
ZNF608	telen	0.63924	-0.121844	0.457576	2.4752e-07	9.66862e-06	47.9072	54.3871
AC112196.1	telen	0.0296144	-0.027391	0.486744	3.36939e-06	0.000106959	2.82805	5.48387
PHAX	telen	0.147907	-0.047064	0.480253	0.000339647	0.00648145	14.1686	17.9355
MARCH3	telen	0.217486	0.140413	0.555793	1.03172e-24	1.62068e-22	18.1561	7.22581
AC011416.4	telen	0.00891128	0.00813791	0.503636	0.00152525	0.0232765	0.791855	0.0645161
MEGF10	telen	0.145172	0.121745	0.550768	1.30162e-30	2.81897e-28	12.302	2.19355
AC068658.1	telen	0.000601879	-0.0046814	0.497842	0.00228813	0.0324604	0.0848416	0.516129
SLC12A2	telen	0.261449	0.0433339	0.52229	0.000521825	0.00941781	23.9536	19.0323
FBN2	telen	1.17524	0.326883	0.610449	2.78413e-37	8.02379e-35	72.9072	58.5806
SLC27A6	telen	0.147326	0.0463079	0.522267	4.55727e-06	0.000141237	12.8111	8.25806
ADAMTS19	telen	0.136269	-0.120024	0.453453	1.20017e-17	1.31519e-15	12.1041	21.1613
CHSY3	telen	0.350311	0.19408	0.569108	2.50791e-27	4.63596e-25	26.1595	12.7097
UQCRQ	telen	0.672971	0.132671	0.549743	1.5753e-09	8.13226e-08	52.9412	44.5806
HSPA4	telen	0.498086	-0.0822061	0.468001	6.13217e-05	0.00145459	42.8733	46.5161
FSTL4	telen	0.0610359	0.0338582	0.516542	2.90196e-07	1.12292e-05	5.71267	2.3871
CAMLG	telen	0.29894	0.0415419	0.519591	0.00380167	0.0490465	27.0928	23.0323
PCBD2	telen	0.0916076	0.0243242	0.512541	0.00272413	0.0373991	8.96493	6.45161
SPOCK1	telen	0.189447	0.0750217	0.534343	2.01101e-10	1.14116e-08	16.6855	9.80645
UBE2D2	telen	0.562318	0.100953	0.538163	1.55686e-06	5.34286e-05	45.2771	38.1935
NRG2	telen	0.0904237	0.0611446	0.526041	3.29337e-12	2.22811e-10	8.00339	2.83871
NDUFA2	telen	0.658658	0.115649	0.544397	6.07165e-08	2.60526e-06	51.7251	43.2903
PCDHB5	telen	0.0182159	-0.0219631	0.490016	1.98985e-05	0.000536702	1.80995	3.80645
PCDHB10	telen	0.0815007	0.0360822	0.517705	2.66487e-06	8.65455e-05	7.63575	4.06452
PCDHB15	telen	0.0602779	-0.0291633	0.486732	0.000492803	0.00897368	5.88235	8.51613
GNPDA1	telen	0.211546	0.046712	0.521984	0.000237625	0.00476056	20.0509	15.6129
SPRY4	telen	0.0867687	0.0622031	0.529814	1.40254e-15	1.32647e-13	8.22964	2.25806
SPRY4-AS1	telen	0.0859879	0.0649779	0.528146	4.58255e-15	4.09088e-13	7.60747	2
FGF1	telen	0.0168588	0.0142042	0.506488	6.95877e-05	0.00163373	1.55543	0.258065
PPP2R2B	telen	0.208578	-0.111588	0.458581	9.46968e-12	6.05944e-10	17.0532	24.9677
STK32A	telen	0.0258994	-0.0546369	0.478798	1.22979e-13	9.72168e-12	2.37557	6.58065
JAKMIP2-AS1	telen	0.405677	0.265316	0.602385	3.78837e-51	1.59377e-48	32.2681	12.5161
ARSI	telen	0.00738364	-0.00983916	0.495236	0.0024963	0.0347932	0.791855	1.74194
CD74	telen	0.204248	0.0734615	0.53459	1.07916e-09	5.67507e-08	18.5803	11.4839
RPS14	telen	3.14304	0.147061	0.577689	1.01273e-18	1.18804e-16	99.7738	99.4839
NDST1	telen	0.180116	0.0832125	0.540347	1.67085e-13	1.29565e-11	17.5057	9.48387
GM2A	telen	0.0427727	0.0159918	0.508694	0.00379849	0.0490228	4.58145	2.83871
SPARC	telen	0.834474	0.258089	0.595366	7.45484e-30	1.51586e-27	60.4921	44.6452
ATOX1	telen	0.513416	0.0790831	0.532952	2.57921e-05	0.000676715	42.9299	36.0645
GRIA1	telen	0.579835	0.333249	0.611524	1.78014e-50	7.23945e-48	40.8088	20.4516
FAXDC2	telen	0.0841041	0.0215131	0.511993	0.00213278	0.0306835	7.80543	5.35484
RNF145	telen	0.337226	-0.0990588	0.460759	6.34089e-08	2.71125e-06	29.5814	36.3226
GABRG2	telen	0.177455	-0.0762283	0.473033	2.29463e-06	7.5663e-05	15.1301	20.129
TENM2	telen	0.309699	-0.155433	0.44873	2.52692e-14	2.13106e-12	22.483	32.129
KCNIP1	telen	0.137493	0.0362458	0.517433	0.000273468	0.00540453	12.1606	8.58065
FGF18	telen	0.222273	0.202095	0.582934	2.71651e-57	1.42039e-54	18.3824	1.87097
DUSP1	telen	0.0582125	0.0180514	0.510115	0.0030224	0.0408042	5.91063	3.87097
ERGIC1	telen	0.278459	0.07182	0.533046	3.57993e-07	1.36631e-05	25.1131	18.4516
BNIP1	telen	0.0419014	-0.023294	0.48903	0.000888962	0.0148435	4.27036	6.45161
TSPAN17	telen	0.0559408	0.0244317	0.513025	7.70074e-05	0.00178502	5.71267	3.09677
DBN1	telen	0.627503	0.0732184	0.528644	0.000463699	0.00851146	50.4808	44.8387
TMED9	telen	0.729241	0.0679923	0.525284	0.00253889	0.0352526	56.3348	50.9677
HNRNPAB	telen	0.806897	-0.121577	0.452592	2.69187e-08	1.20198e-06	59.3609	64.129
ADAMTS2	telen	0.0448482	-0.0388651	0.484853	8.97499e-06	0.000261957	4.38348	7.35484
MGAT1	telen	0.0982227	0.0375984	0.517661	4.17793e-05	0.00102974	9.81335	6.32258
WRNIP1	telen	0.160409	0.0322065	0.517172	0.00144318	0.0222909	15.6109	12.0645
NQO2	telen	0.121356	-0.055361	0.478769	3.64507e-05	0.00091254	11.8213	15.7419
TUBB2B	telen	0.896585	-0.162604	0.436182	1.29968e-13	1.01645e-11	64.7342	68.1935
SLC22A23	telen	0.105879	-0.0344215	0.484749	0.00114949	0.0184528	9.64367	12.6452
AL033523.1	telen	0.00258791	-0.00581571	0.497079	0.00348161	0.0456086	0.254525	0.83871
CDYL	telen	0.308758	-0.0699103	0.475249	0.000446009	0.00824048	27.9412	31.4839
RPP40	telen	0.0581948	-0.0341535	0.484003	3.73466e-05	0.000932416	5.99548	9.16129
RREB1	telen	0.117389	0.0330715	0.516325	0.000400768	0.00749663	11.1708	7.87097
TMEM14B	telen	0.562786	0.114631	0.544199	2.4963e-08	1.11833e-06	45.3337	37.0968
NEDD9	telen	0.0900185	0.0395829	0.520239	6.10229e-07	2.23798e-05	8.90837	4.83871
PHACTR1	telen	0.61143	0.164777	0.556933	3.776e-13	2.83208e-11	44.0045	34.0645
JARID2	telen	0.590262	0.143035	0.553666	1.47215e-11	9.30606e-10	46.267	36.3226
MYLIP	telen	0.0504028	0.0197765	0.511111	0.000413899	0.00770555	5.14706	2.90323
RBM24	telen	0.0151473	-0.0180369	0.491042	3.25752e-05	0.000830282	1.49887	3.29032
CAP2	telen	0.177491	-0.0576068	0.478715	0.000301455	0.00587829	16.8552	20.5806
ID4	telen	0.148081	-0.0543591	0.479654	0.000215891	0.00438261	14.112	17.8065
MBOAT1	telen	0.026009	0.0202172	0.509412	5.62059e-06	0.000170863	2.46041	0.580645
SOX4	telen	1.48677	0.151478	0.550268	9.82578e-09	4.68272e-07	83.371	77.4839
CASC15	telen	1.33992	0.216975	0.569109	2.40963e-15	2.22153e-13	77.9412	69.1613
TDP2	telen	0.13362	0.0338049	0.517663	0.000371855	0.00701561	13.0939	9.48387
GMNN	telen	0.419227	-0.0652791	0.475798	0.00146718	0.0225726	35.7183	39.4839
HIST1H1A	telen	0.019432	0.0108513	0.506671	0.000895214	0.0149274	2.1776	0.83871
GABBR1	telen	0.286847	0.0945779	0.541005	3.05622e-10	1.70519e-08	25.707	17.7419
HLA-A	telen	0.621469	0.130087	0.551741	1.67424e-10	9.5898e-09	49.8303	39.3548
TRIM26	telen	0.103456	0.0272799	0.513375	0.00237456	0.0334403	9.98303	7.29032
HCG17	telen	0.376053	0.0666426	0.528579	6.28215e-05	0.00148728	32.0136	25.9355
DDR1	telen	0.481201	0.100593	0.541152	7.76445e-08	3.2816e-06	40.3563	31.7419
PRRC2A	telen	0.489796	0.0985805	0.540519	1.67951e-07	6.689e-06	41.4876	34.0645
HSPA1A	telen	0.358664	-0.0696075	0.475191	0.000705983	0.0122289	31.3914	35.2903
EHMT2-AS1	telen	0.0181974	-0.0141089	0.493355	0.00321	0.0427348	1.83824	3.16129
PBX2	telen	0.179333	0.0415457	0.520768	0.00022075	0.00445898	17.3643	13.0968
HLA-DMB	telen	0.0310466	0.0230336	0.511091	1.77787e-06	6.02246e-05	3.0543	0.83871
BRD2	telen	0.412464	0.0561357	0.523909	0.00137541	0.0214493	36.1708	31.4194
SLC39A7	telen	0.358772	0.0715858	0.533959	2.07523e-06	6.91112e-05	32.4661	25.4839
RING1	telen	0.149787	0.0283499	0.516479	0.00173299	0.0259423	14.7907	11.2903
RPS18	telen	3.25158	0.0984752	0.560455	6.23934e-12	4.06345e-10	99.9434	99.8065
TAPBP	telen	0.0812745	0.0233283	0.512033	0.00205986	0.029894	7.80543	5.35484
SYNGAP1	telen	0.210694	0.0574507	0.5266	5.4968e-06	0.000167517	19.3439	14
ITPR3	telen	0.0341198	0.0230986	0.511085	4.36757e-06	0.000135703	3.25226	1.03226
HMGA1	telen	1.46008	0.104661	0.537053	2.42075e-05	0.000641114	85.3224	80.3871
NUDT3	telen	0.197005	0.0350991	0.518368	0.00173971	0.0260217	18.9762	15.1613
RPS10	telen	2.13035	0.295455	0.62692	3.24643e-47	1.17646e-44	96.9457	92
SNRPC	telen	0.644753	0.0730923	0.528818	0.000461076	0.0084714	51.9231	45.7419
RPL10A	telen	2.59332	0.057968	0.533035	0.000172507	0.00362037	99.1233	98.9677
LHFPL5	telen	0.11295	-0.0573753	0.475929	2.48958e-06	8.14308e-05	11.4536	16
SRSF3	telen	1.01788	0.0806048	0.5272	0.00166177	0.0250401	69.8812	63.6129
CCDC167	telen	0.451764	0.084208	0.533851	7.38345e-06	0.000220066	37.8959	31.5484
MDGA1	telen	0.0491331	0.020097	0.509395	0.00228274	0.0324217	4.83597	2.96774
GLO1	telen	0.437203	-0.0872416	0.465452	8.36078e-06	0.000246586	37.7545	43.0968
DAAM2	telen	0.0170633	-0.0186844	0.492952	0.00133113	0.020812	1.69683	3.09677
FOXP4	telen	0.181244	0.073551	0.533152	9.41962e-10	5.00388e-08	16.7138	10.129
MAD2L1BP	telen	0.106522	-0.0362003	0.484929	0.00208936	0.0302024	10.7749	13.6129
MRPL14	telen	0.342337	-0.0579975	0.478847	0.00375924	0.048619	31.4197	34.129
HSP90AB1	telen	2.61563	-0.050503	0.462242	1.76055e-05	0.000479448	98.9819	98.1935
C6orf141	telen	0.061488	-0.0328423	0.484476	7.81836e-05	0.00180999	6.22172	9.29032
MCM3	telen	0.581603	-0.0973002	0.464214	1.07119e-05	0.000306542	45.9842	50.5806
TMEM14A	telen	0.0849107	-0.0474337	0.481136	3.29665e-05	0.000838503	8.73869	12.3226
ICK	telen	0.0810986	0.0231303	0.512248	0.0021417	0.0307647	8.1448	5.67742
HMGCLL1	telen	0.0310204	-0.0290524	0.488716	8.30358e-05	0.0018995	2.99774	5.22581
BMP5	telen	0.00654707	-0.0121767	0.495267	0.00200961	0.0293627	0.735294	1.67742
KHDRBS2	telen	0.452106	-0.0841122	0.472156	0.000260418	0.00515925	35.8597	40.0645
ADGRB3	telen	0.461121	0.0732929	0.528041	0.000135147	0.00291314	34.7002	28.7742
LMBRD1	telen	0.269756	0.0581391	0.527554	1.65161e-05	0.000452812	23.9819	18.129
COL9A1	telen	0.334272	0.108223	0.546224	1.62073e-11	1.02101e-09	29.6097	20.5806
LINC00472	telen	0.0899356	0.0377022	0.517074	1.74427e-05	0.000475368	8.37104	4.96774
OOEP	telen	0.122743	0.0407654	0.520891	6.83382e-06	0.000204831	11.6233	7.35484
EEF1A1	telen	3.8665	0.0553141	0.545204	2.74834e-07	1.06672e-05	100	100
FILIP1	telen	0.127233	-0.0508623	0.479473	7.86162e-05	0.00181886	12.1606	16.0645
MYO6	telen	0.363207	-0.0823977	0.471052	7.9099e-05	0.00182772	31.3348	35.871
AL355612.1	telen	0.128177	-0.0755148	0.473649	4.5009e-07	1.68761e-05	12.0192	16.8387
PHIP	telen	1.24185	0.0806233	0.527438	0.00167193	0.0251725	76.612	72.9032
HMGN3	telen	1.04881	0.197971	0.571619	1.25946e-16	1.27694e-14	71.3801	61.0323
TENT5A	telen	0.00940213	-0.0147444	0.493053	8.07365e-05	0.00185851	0.933258	2.32258
TPBG	telen	0.952545	-0.254173	0.41562	1.1625e-22	1.59957e-20	62.6697	72.129
SNHG5	telen	0.67958	0.126928	0.550651	8.16917e-10	4.37134e-08	53.3371	44.3226
HTR1E	telen	0.0185309	0.0170932	0.506709	1.73122e-05	0.000472516	1.47059	0.129032
ANKRD6	telen	0.350403	-0.0659075	0.477246	0.00140728	0.0218903	28.8744	32.4516
CASP8AP2	telen	0.271257	-0.0599111	0.479598	0.00247331	0.0345649	24.6889	27.5484
GJA10	telen	0.000928465	-0.00386178	0.497844	0.00231777	0.0327666	0.0848416	0.516129
EPHA7	telen	0.250583	-0.394583	0.372304	5.69554e-76	4.84796e-73	20.56	43.4839
AL591519.1	telen	0.173227	-0.0770245	0.472882	1.81491e-06	6.12799e-05	14.9321	20
FUT9	telen	0.18407	-0.148948	0.44191	2.16934e-21	2.83572e-19	16.431	27.4194
AL589740.1	telen	0.0552427	-0.0281122	0.49011	0.0037373	0.0483866	4.69457	6.64516
POU3F2	telen	0.00640971	-0.0220634	0.489402	4.94268e-09	2.43155e-07	0.791855	2.90323
ASCC3	telen	0.597369	-0.0849411	0.469128	0.000145372	0.00310973	46.0407	50.2581
GRIK2	telen	0.0968429	-0.0685534	0.476073	2.63089e-07	1.0244e-05	8.96493	13.4839
CD24	telen	0.760926	0.219921	0.584255	6.74184e-24	1.00308e-21	58.7104	43.5484
PDSS2	telen	0.347827	0.0524647	0.524057	0.000579482	0.0103033	29.9491	24.6452
SOBP	telen	0.608023	0.216707	0.578181	2.49448e-23	3.62303e-21	45.6448	31.4839
OSTM1	telen	0.128492	0.0297235	0.514161	0.00360251	0.0468237	12.3303	9.48387
NR2E1	telen	0.00471435	-0.00801402	0.495634	0.000872904	0.0146315	0.480769	1.35484
FOXO3	telen	0.31675	0.062024	0.527743	4.01804e-05	0.000995695	27.4321	21.8065
AK9	telen	0.0781187	0.0238503	0.512384	0.00129418	0.0203472	7.60747	5.09677
GTF3C6	telen	0.512073	0.0632482	0.527639	0.000424572	0.0078802	42.9016	36.8387
SLC16A10	telen	0.135925	0.0581745	0.526746	2.02358e-08	9.22353e-07	12.5848	7.22581
MFSD4B	telen	0.362903	-0.0826208	0.471547	0.000101465	0.00226861	31.2783	35.3548
REV3L	telen	0.691884	-0.203998	0.431663	2.80015e-16	2.76995e-14	50.9898	60.5161
FYN	telen	0.744032	-0.10059	0.463815	1.742e-05	0.000475105	55.1471	59.4194
FAM229B	telen	0.216833	0.0438372	0.521499	0.000303255	0.00590396	19.8247	15.3548
LAMA4	telen	0.00464225	-0.0125278	0.494652	8.6469e-05	0.00196209	0.480769	1.54839
AL360015.1	telen	0.0628948	0.0258017	0.511555	0.000377981	0.0071165	5.48643	3.16129
MARCKS	telen	1.17813	-0.157783	0.438668	2.17109e-12	1.4965e-10	74.8586	78.3226
HDAC2	telen	0.942494	0.0833553	0.53226	0.000184804	0.00384537	68.0713	62.9677
HS3ST5	telen	0.0748211	-0.0424183	0.486562	0.000790995	0.0135034	6.67421	9.22581
TSPYL1	telen	0.291888	0.0604853	0.529375	1.03365e-05	0.000297194	26.6686	20.3226
CEP85L	telen	0.193585	0.0459422	0.521138	0.000194568	0.00401884	17.7319	13.4194
AL137009.1	telen	0.111108	0.0274769	0.513131	0.00330208	0.0436001	10.2941	7.6129
MAN1A1	telen	0.111392	0.0266707	0.514667	0.000976031	0.016034	10.2941	7.29032
GJA1	telen	1.09563	0.131669	0.547738	3.60409e-08	1.59316e-06	71.5781	63.7419
PKIB	telen	0.152137	-0.0637181	0.474924	3.07729e-06	9.86268e-05	12.9525	17.8065
AL512283.2	telen	0.0108915	-0.0104352	0.494404	0.00187356	0.0277067	1.07466	2.19355
FABP7	telen	0.245906	-0.134619	0.450325	1.27718e-13	1.00099e-11	22.6527	30.9677
RNF217	telen	0.0523597	-0.0331084	0.484728	3.0607e-05	0.00078669	5.2319	8.25806
HINT3	telen	0.0574509	0.0153712	0.509943	0.00355678	0.046394	5.91063	3.87097
TRMT11	telen	0.572961	0.0768691	0.528669	0.000325285	0.00625631	45.5882	39.7419
PTPRK	telen	1.15641	0.171073	0.55917	9.64179e-12	6.1588e-10	72.9921	66.3871
EPB41L2	telen	0.266152	-0.0969967	0.46381	9.41636e-08	3.93434e-06	24.095	30.2581
AL133346.1	telen	0.0341213	-0.0227445	0.490542	0.0011597	0.0186004	3.22398	5.09677
RPS12	telen	2.89392	0.261683	0.639088	2.45016e-56	1.17998e-53	99.7455	99.0323
EYA4	telen	0.375085	-0.258614	0.417348	1.21312e-29	2.45311e-27	28.0826	42.1935
TARID	telen	0.0290011	-0.0264091	0.489947	0.000306166	0.00594797	2.85633	4.83871
AHI1	telen	0.533356	-0.161406	0.439576	5.58464e-14	4.59334e-12	42.5622	51.1613
CITED2	telen	0.145084	-0.0535195	0.476981	3.13743e-05	0.000802467	14.112	18.4516
HIVEP2	telen	0.0987884	0.0452637	0.521009	2.90232e-07	1.12292e-05	9.10633	4.90323
PHACTR2	telen	0.339745	0.0417294	0.520375	0.00334992	0.0441362	29.129	24.7742
AL356599.1	telen	0.163866	-0.0540818	0.478962	0.000196678	0.004051	15.0452	19.0323
STXBP5	telen	0.349732	-0.0634134	0.478266	0.00257093	0.0356299	29.9774	33.4194
UST	telen	0.304063	-0.0645575	0.477238	0.000892276	0.0148852	25.5373	29.4839
PLEKHG1	telen	0.629689	0.125044	0.547602	2.96115e-09	1.48467e-07	47.6244	38.4516
AKAP12	telen	0.459095	-0.103365	0.461646	8.35212e-07	3.00291e-05	38.2353	43.871
FBXO5	telen	0.182442	-0.0704204	0.470559	1.13201e-06	3.98776e-05	17.5905	22.9677
TIAM2	telen	0.536029	0.130583	0.550201	1.11428e-10	6.50458e-09	42.7602	33.4194
ZDHHC14	telen	0.145143	-0.194345	0.428544	4.87285e-35	1.25599e-32	13.1222	26.5806
TULP4	telen	0.339923	0.0734226	0.531485	6.18673e-06	0.000187296	29.9208	23.7419
EZR	telen	0.234205	0.0600339	0.527235	1.04357e-05	0.000299575	21.9174	16.5806
ACAT2	telen	0.341965	-0.12895	0.453955	2.19884e-10	1.24389e-08	29.4118	36.7097
IGF2R	telen	0.50432	0.0703738	0.528167	0.000297652	0.00582005	41.8552	35.7419
AGPAT4	telen	0.626752	-0.0712343	0.472852	0.000958275	0.015849	49.0102	51.6774
PACRG	telen	0.0656675	0.0283251	0.511614	0.000352816	0.0067013	5.48643	3.16129
QKI	telen	1.20465	0.277328	0.594014	2.56735e-27	4.722e-25	74.293	62.5161
PDE10A	telen	0.356585	-0.0978812	0.463494	4.4541e-07	1.67205e-05	29.3269	35.871
AFDN-DT	telen	0.0688382	-0.0386688	0.48272	1.2793e-05	0.000360737	6.22172	9.67742
AFDN	telen	0.688498	-0.207883	0.422733	4.76115e-20	5.96791e-18	53.5351	63.4839
SMOC2	telen	0.0256905	0.017829	0.508272	9.94686e-05	0.0022267	2.48869	0.83871
PHF10	telen	0.153352	0.0416789	0.519569	0.000210336	0.00430085	15.017	11.1613
DLL1	telen	0.124706	-0.180299	0.434406	2.6672e-32	6.2982e-30	11.8213	24
PSMB1	telen	1.14891	-0.104771	0.454052	1.44578e-07	5.80868e-06	76.0181	77.1613
AC093627.5	telen	0.0182206	0.0105845	0.505632	0.00231109	0.0326975	1.83824	0.709677
FAM20C	telen	0.0960534	0.0358855	0.516856	2.993e-05	0.000770913	8.62557	5.22581
SUN1	telen	0.315794	0.0426121	0.520755	0.00273109	0.0374525	28.9876	24.3871
AC102953.2	telen	0.0180509	0.0107654	0.505466	0.00349968	0.0458174	1.86652	0.774194
LFNG	telen	0.0823702	-0.16247	0.431732	7.94366e-43	2.64315e-40	8.00339	21.3548
TTYH3	telen	0.368425	0.0890402	0.538752	6.38588e-08	2.7273e-06	32.8337	25.0968
AMZ1	telen	0.0434405	-0.0292076	0.485972	3.12319e-05	0.000799385	4.29864	7.09677
SDK1	telen	0.693146	0.0695478	0.524913	0.00226398	0.0321677	49.5192	45.0968
AP5Z1	telen	0.0531843	0.0209209	0.512083	0.00020717	0.00424322	5.54299	3.09677
SLC29A4	telen	0.116199	0.0340609	0.518001	0.000103152	0.00230211	11.3971	7.74194
TNRC18	telen	0.419061	0.0735531	0.531694	1.918e-05	0.000518852	35.8032	29.4839
ACTB	telen	2.81562	0.0938594	0.54471	3.70003e-07	1.40921e-05	99.1799	98.7097
ZNF316	telen	0.130331	0.0593327	0.528797	1.10253e-09	5.78394e-08	12.5	6.70968
GLCCI1	telen	0.612218	-0.126104	0.460217	9.74045e-07	3.46126e-05	45.7862	50.6452
NXPH1	telen	0.112974	0.1062	0.540274	8.37817e-28	1.58067e-25	8.68213	0.645161
NDUFA4	telen	1.34415	0.0810929	0.527621	0.0016197	0.0245274	81.9005	77.4194
THSD7A	telen	0.148882	0.0707969	0.529629	5.65009e-10	3.07737e-08	12.8111	6.90323
VWDE	telen	0.0142211	-0.0318562	0.48637	1.50147e-09	7.77305e-08	1.41403	4.12903
AC011287.1	telen	0.352632	-0.278205	0.416205	2.26933e-31	5.159e-29	26.4989	40.6452
DGKB	telen	0.0293824	-0.0572924	0.478507	1.51197e-12	1.07247e-10	2.85633	7.09677
ITGB8	telen	0.361177	0.123566	0.551458	8.95597e-14	7.15556e-12	30.4864	20.0645
ABCB5	telen	0.0182903	-0.0310234	0.487229	1.08712e-07	4.46574e-06	1.78167	4.32258
SP8	telen	0.137418	-0.0809461	0.469106	1.58939e-08	7.3544e-07	13.2919	18.9677
DNAH11	telen	0.0820052	-0.0533714	0.479844	4.86358e-06	0.000149842	8.03167	11.871
TOMM7	telen	0.790195	0.216167	0.582898	5.75233e-23	8.09773e-21	60.0396	45.4839
KLHL7	telen	0.434587	0.0701093	0.526811	0.000314193	0.00607925	35.8032	30.7097
IGF2BP3	telen	1.08737	0.180874	0.562407	5.45195e-13	4.03125e-11	71.1538	61.2903
FAM221A	telen	0.110627	0.0322968	0.516547	0.000237631	0.00476056	10.6618	7.29032
MPP6	telen	0.281211	-0.0523896	0.479812	0.0029365	0.0398218	25	28.4516
CBX3	telen	0.761921	0.0864761	0.533684	6.54267e-05	0.00154396	58.767	52.9032
AC004540.1	telen	0.149145	-0.0493924	0.482053	0.000974833	0.0160287	13.8575	17.1613
AC007130.1	telen	0.0292538	-0.0162792	0.491841	0.00305018	0.0410707	2.88462	4.51613
JAZF1	telen	0.0437287	-0.0464947	0.481852	1.14728e-07	4.68657e-06	4.24208	7.80645
CREB5	telen	0.0847504	-0.144799	0.450564	3.30497e-27	5.95888e-25	7.04186	16.7097
TRIL	telen	0.128037	0.0449225	0.520826	9.64428e-06	0.000279929	11.9061	7.74194
WIPF3	telen	0.0529934	-0.0421593	0.482419	1.90075e-06	6.3825e-05	5.20362	8.64516
SCRN1	telen	0.0648516	-0.0297282	0.487154	0.00112977	0.0181664	6.44796	8.96774
PPP1R17	telen	0.00455182	-0.00849715	0.495631	0.000866388	0.0145329	0.480769	1.35484
KBTBD2	telen	0.147814	0.0314566	0.515713	0.00261914	0.0361611	14.4514	11.2903
BBS9	telen	0.532796	0.0831659	0.531194	6.04808e-05	0.00143744	41.6572	35.6129
BMPER	telen	0.0215891	0.0125064	0.505567	0.00371585	0.0481259	1.95136	0.83871
ELMO1	telen	0.10862	-0.0617171	0.475966	1.2996e-06	4.52584e-05	10.6335	15.1613
STARD3NL	telen	0.137161	-0.0400701	0.483538	0.0020389	0.0296723	13.2353	16.3871
GLI3	telen	0.737517	-0.369435	0.373482	2.25373e-50	9.06468e-48	53.931	69.2258
PSMA2	telen	0.8212	-0.0689377	0.472628	0.00136964	0.0213684	61.595	63.0968
COA1	telen	0.628927	-0.0642532	0.473417	0.00130806	0.0205213	50.6505	52.7097
MYL7	telen	0.0133017	0.0102442	0.504648	0.00126972	0.0200228	1.18778	0.258065
CAMK2B	telen	0.0184694	0.0118641	0.506555	0.000390139	0.0073153	1.8948	0.580645
ZMIZ2	telen	0.116618	0.0245186	0.513901	0.00299432	0.0404858	11.3971	8.51613
ADCY1	telen	0.117649	0.0432546	0.520896	6.6807e-06	0.000200921	11.5667	7.41935
TNS3	telen	0.37779	0.0746127	0.530792	1.59937e-05	0.000440471	32.0136	25.7419
UPP1	telen	0.163161	0.0620638	0.528222	5.90008e-08	2.53759e-06	15.1018	9.48387
GRB10	telen	0.450803	0.0666894	0.527305	0.000297673	0.00582005	37.7262	31.7419
EGFR	telen	0.134627	0.0695508	0.530725	3.1569e-11	1.94195e-09	12.1041	6
LANCL2	telen	0.156465	0.0401088	0.51953	0.000189027	0.00391765	14.7624	10.7742
VOPP1	telen	0.3289	0.0453698	0.520395	0.00320397	0.0426741	28.8179	24.5161
ZNF713	telen	0.14416	0.0397746	0.518676	0.000210786	0.00430503	13.5747	9.80645
ZNF680	telen	0.0830442	-0.0470032	0.480853	1.86505e-05	0.000505649	8.37104	12.0645
ZNF117	telen	0.176521	0.0350884	0.517132	0.00208834	0.0301997	16.7421	13.2903
ZNF92	telen	0.103128	-0.0345426	0.485503	0.00251432	0.0349417	10.2658	13.0323
TPST1	telen	0.536227	-0.0721141	0.476725	0.00320177	0.0426603	41.1482	44.3226
AC008267.5	telen	0.0241621	-0.0215356	0.490862	0.000375399	0.00707153	2.37557	4.19355
AUTS2	telen	2.37076	0.720798	0.744635	2.45902e-170	1.00003e-166	96.5498	86.1935
POM121	telen	0.196412	0.0301802	0.5174	0.00302644	0.0408297	18.9762	15.2258
CLDN4	telen	0.0596156	0.0308243	0.515149	1.6329e-06	5.55357e-05	5.42986	2.3871
LIMK1	telen	0.120287	0.0377558	0.518333	0.000104677	0.00233331	11.8495	8.19355
GTF2I	telen	1.29892	0.0961741	0.534315	8.93207e-05	0.0020168	81.3066	76.4516
GTF2IRD2	telen	0.0815281	0.0246463	0.514161	0.000337119	0.00644665	8.11652	5.22581
GTF2IRD2B	telen	0.100898	0.0266745	0.514889	0.000611617	0.0107987	9.84163	6.77419
HIP1	telen	0.569186	0.118981	0.547385	2.34849e-09	1.18725e-07	45.7862	36.3871
MDH2	telen	0.611559	-0.086438	0.466551	5.1463e-05	0.0012433	50.0283	53.2258
HSPB1	telen	0.726905	0.0721102	0.52608	0.0017567	0.0262544	54.8925	49.8065
RSBN1L	telen	0.412463	-0.0818235	0.46788	2.53146e-05	0.000666097	35.69	40.5161
MAGI2	telen	0.541817	0.143397	0.550184	4.21966e-11	2.55902e-09	39.8473	30.0645
CACNA2D1	telen	0.848927	0.177795	0.558323	2.27729e-12	1.56675e-10	55.8258	45.1613
PCLO	telen	0.39748	-0.141622	0.454964	1.06625e-09	5.62331e-08	31.2217	38.4516
SEMA3A	telen	0.135414	-0.304643	0.402166	1.87913e-66	1.27367e-63	10.7466	29.5484
CROT	telen	0.115337	-0.052589	0.480569	0.000103418	0.00230664	11.1143	14.7742
ADAM22	telen	0.298134	0.042334	0.51973	0.00321242	0.0427401	26.3575	22.1935
AC002069.2	telen	0.0194173	0.0146107	0.505806	0.000628499	0.0110675	1.61199	0.451613
CDK14	telen	0.9779	0.116009	0.539152	5.11497e-06	0.000156493	66.0916	59.0323
CDK6	telen	0.207236	0.111446	0.546549	1.29928e-17	1.41533e-15	17.7036	8.51613
AC002454.1	telen	0.0152466	0.0130109	0.505082	0.000636868	0.0111691	1.27262	0.258065
GNGT1	telen	0.0945768	-0.0752356	0.475136	3.04126e-09	1.52067e-07	6.73077	11.6774
SGCE	telen	0.259034	-0.0756799	0.472373	3.80317e-05	0.000946936	23.8122	28.3871
AC002429.2	telen	0.104981	-0.0525619	0.479494	2.00775e-05	0.000540335	9.98303	13.871
DYNC1I1	telen	0.036242	0.0200439	0.510127	6.13832e-05	0.00145511	3.45023	1.41935
SEM1	telen	1.21428	0.149922	0.560967	2.87959e-12	1.96634e-10	77.2342	71.7419
DLX6-AS1	telen	0.0264413	0.019319	0.509764	4.83684e-06	0.000149269	2.60181	0.645161
DLX6	telen	0.0282188	0.0187521	0.510047	8.37406e-06	0.000246778	2.85633	0.83871
DLX5	telen	0.115308	0.0767086	0.535086	1.4592e-16	1.46726e-14	10.6052	3.6129
BRI3	telen	0.477701	0.0814686	0.532645	2.10912e-05	0.000565124	39.9604	33.5484
ATP5MF	telen	1.12141	0.10402	0.536398	2.872e-05	0.000744463	73.8971	68.6452
SLC12A9	telen	0.126095	0.028417	0.514376	0.0026495	0.0364848	11.9344	8.96774
SRRT	telen	0.304924	0.0561819	0.525943	0.00013619	0.00293217	27.8281	22.4516
AP1S1	telen	0.270423	0.0575836	0.527203	3.27802e-05	0.000834926	25.2828	19.871
VGF	telen	0.0485483	0.0236946	0.511544	8.6191e-05	0.001957	4.58145	2.25806
IFT22	telen	0.257064	0.0606696	0.528181	8.24154e-06	0.000243461	23.2466	17.5484
COL26A1	telen	0.252249	0.0515291	0.52466	0.000105592	0.00234798	23.388	18.3871
CUX1	telen	1.14933	0.215317	0.574609	8.42099e-18	9.31169e-16	73.7274	63.3548
POLR2J	telen	0.595059	0.071645	0.528771	0.00036442	0.0068931	47.7658	41.871
LRRC17	telen	0.113981	0.0363402	0.517521	0.000108673	0.00240335	10.8314	7.29032
SYPL1	telen	0.179925	0.0385756	0.517814	0.00151443	0.0231403	17.1097	13.5484
NAMPT	telen	0.220487	-0.0610514	0.477014	0.000338776	0.00647158	21.2104	24.9677
PRKAR2B	telen	0.226466	0.043104	0.519772	0.00126632	0.0199779	21.1538	17.0968
NRCAM	telen	1.09592	0.262141	0.589424	3.66654e-25	5.9644e-23	70.7014	57.2903
IMMP2L	telen	0.922118	0.0901136	0.528874	0.000659446	0.011532	60.1527	55.1613
AC002463.1	telen	0.141308	-0.0389265	0.483286	0.00172757	0.0258824	13.207	16.3871
FOXP2	telen	0.0703116	0.0348732	0.515686	2.84384e-06	9.1869e-05	6.05204	2.90323
MET	telen	0.013991	0.00970644	0.504428	0.00352628	0.0460783	1.27262	0.387097
CTTNBP2	telen	0.307084	0.051599	0.523733	0.000424103	0.00787549	27.0362	21.9355
KCND2	telen	0.193513	-0.0578605	0.483154	0.00273237	0.037456	15.1301	18.1935
PTPRZ1	telen	1.41046	0.170282	0.560686	4.3324e-12	2.86228e-10	82.5509	76
FEZF1	telen	0.392194	-0.0708046	0.475593	0.00102435	0.0167227	33.1448	36.3871
FEZF1-AS1	telen	0.155569	-0.179684	0.429643	4.28857e-32	1.00619e-29	14.5645	27.7419
IQUB	telen	0.0365295	0.0160169	0.507773	0.00377277	0.0487424	3.67647	2.12903
NDUFA5	telen	0.344718	0.0756671	0.533768	1.59109e-06	5.44768e-05	30.9106	24.1935
SND1	telen	0.587973	0.114344	0.544868	2.27224e-08	1.02422e-06	47.5113	39.0323
PRRT4	telen	0.0123763	0.00946805	0.504787	0.00102243	0.0166988	1.21606	0.258065
CCDC136	telen	0.103257	-0.0363924	0.485268	0.00208535	0.0301684	10.181	13.0323
SMO	telen	0.314398	0.0612876	0.529093	2.21302e-05	0.0005908	28.6765	22.5806
UBE2H	telen	0.545909	0.097783	0.53736	1.7531e-06	5.94672e-05	42.7602	35.4839
PODXL	telen	0.146091	0.0685538	0.530592	3.96072e-10	2.19646e-08	13.4333	7.41935
PLXNA4	telen	0.119033	0.0686009	0.525631	8.2972e-10	4.43337e-08	9.70023	4.64516
EXOC4	telen	0.94686	0.0779854	0.526449	0.00201579	0.0294414	64.1403	59.7419
LRGUK	telen	0.10002	0.0290288	0.513643	0.00122746	0.0194739	9.19118	6.45161
AKR1B1	telen	0.444718	-0.0740273	0.472233	0.000369194	0.00697258	39.1686	42.5161
CALD1	telen	0.520304	-0.0668157	0.476397	0.00299421	0.0404858	42.4774	45.0968
AGBL3	telen	0.0938226	-0.042967	0.483396	0.000274433	0.00542068	8.96493	12.129
STMP1	telen	0.499703	0.0606516	0.523539	0.00246568	0.0344847	41.2613	36.3871
PTN	telen	2.2321	0.843756	0.747771	4.69969e-175	2.15017e-171	91.6572	74.7097
TRIM24	telen	0.495891	-0.160843	0.442969	7.70112e-13	5.62612e-11	40.8937	49.1613
KIAA1549	telen	0.341066	0.05223	0.524033	0.000588663	0.0104388	29.9774	24.6452
FMC1	telen	0.344639	0.101423	0.543384	4.67456e-10	2.5806e-08	30.5995	22.129
KDM7A	telen	0.161289	0.0319449	0.516148	0.00213038	0.0306835	14.7342	11.3548
NDUFB2	telen	0.725496	0.096483	0.537436	7.18183e-06	0.000214581	55.6561	48.5806
TMEM178B	telen	0.421662	0.1113	0.542815	3.2252e-09	1.60825e-07	33.8235	25.6774
AC093673.2	telen	0.0112538	-0.0138849	0.494203	0.00148165	0.022738	1.10294	2.25806
CNTNAP2	telen	0.238829	-0.139441	0.445114	2.10042e-16	2.09475e-14	21.8609	31.9355
ZNF862	telen	0.0974833	-0.0412864	0.485115	0.00145392	0.0224157	9.64367	12.3871
RARRES2	telen	0.0283615	0.0130619	0.507122	0.00263224	0.0363146	2.9129	1.48387
WDR86	telen	0.183482	0.0728298	0.533086	1.20554e-09	6.28546e-08	16.8835	10.2581
PTPRN2	telen	0.0411831	0.0284658	0.512371	2.48785e-06	8.14308e-05	3.81787	1.35484
WDR60	telen	0.420649	0.0552494	0.525243	0.000666497	0.011633	35.6052	30.0645
LINC00689	telen	0.023806	0.0156732	0.506854	0.000688655	0.011957	2.20588	0.83871
VIPR2	telen	0.573678	0.301545	0.611542	1.06811e-48	4.07229e-46	43.2692	22.129
DLGAP2	telen	0.119191	0.0841647	0.535168	1.25899e-17	1.37553e-15	10.0396	3.03226
KBTBD11	telen	0.0619101	0.0184766	0.510774	0.00197315	0.0288993	6.19344	4
ANGPT2	telen	0.0319657	-0.0210341	0.491088	0.00141599	0.0219977	2.94118	4.70968
AGPAT5	telen	0.392981	-0.0812321	0.472459	0.000255765	0.00508764	34.5023	38.2581
FDFT1	telen	0.611587	-0.163656	0.441351	8.2601e-13	6.02247e-11	46.4367	55.2258
AC068587.4	telen	0.239718	-0.0864876	0.465128	1.00535e-07	4.17198e-06	21.6629	28.0645
LONRF1	telen	0.133972	-0.0460784	0.48163	0.000519077	0.00937746	12.8676	16.3226
SLC7A2	telen	0.0414572	0.0202501	0.510671	0.000198092	0.00407781	4.32692	2.19355
FGF17	telen	0.241977	0.141641	0.548529	9.19036e-20	1.13641e-17	17.1097	7.48387
DMTN	telen	0.0356584	0.0171674	0.509683	0.000156033	0.00330305	3.50679	1.54839
PPP2R2A	telen	0.36653	-0.0663007	0.47592	0.00109074	0.0176334	32.1833	35.7419
CLU	telen	0.357634	-0.141017	0.450757	2.62179e-11	1.62095e-09	31.1369	38.7742
SCARA3	telen	0.0226743	-0.0305587	0.487471	4.47609e-06	0.000138956	2.57353	5.03226
ESCO2	telen	0.0688949	-0.0361754	0.486032	0.0010332	0.0168521	7.72059	10.3226
GSR	telen	0.0967593	0.0296525	0.514953	0.000515157	0.00932505	9.64367	6.64516
WRN	telen	0.546152	-0.0962386	0.466263	2.65401e-05	0.000693081	43.552	48.3226
AC009563.1	telen	0.00792548	-0.0178943	0.492414	1.45132e-05	0.000404261	0.876697	2.3871
NRG1	telen	0.392657	-0.0789492	0.47792	0.00170015	0.0255239	27.7715	31.3548
UNC5D	telen	0.233973	-0.191459	0.435927	1.41812e-24	2.20871e-22	17.2511	29.5484
ZNF703	telen	0.0186347	-0.0191471	0.491433	0.000313535	0.00607179	1.97964	3.67742
RAB11FIP1	telen	0.145663	0.0367352	0.519651	0.000107664	0.00238825	13.8575	9.80645
NSD3	telen	0.57213	-0.0780087	0.47164	0.000490205	0.00893526	46.5781	49.7419
FGFR1	telen	1.08811	0.270802	0.597098	3.05742e-29	6.1486e-27	72.2851	58.3226
SFRP1	telen	1.07027	-0.254542	0.407821	3.10403e-26	5.28421e-24	70.1923	76.6452
AC009630.1	telen	0.0697739	-0.0319073	0.488108	0.00388933	0.0499836	7.23982	9.48387
PRKDC	telen	1.46788	-0.0482154	0.47185	0.00134255	0.0209662	84.8699	83.7419
SNTG1	telen	0.024974	0.0205246	0.508388	8.47644e-06	0.000249194	2.06448	0.387097
AC022034.3	telen	0.0428356	0.040156	0.51738	1.53228e-12	1.08477e-10	3.73303	0.258065
AC022034.1	telen	0.0566247	0.0498568	0.52281	5.47174e-15	4.86095e-13	5.20362	0.645161
RGS20	telen	0.0737312	-0.054116	0.478488	4.10304e-07	1.5498e-05	7.21154	11.3548
RPS20	telen	2.70129	0.217997	0.601497	8.22036e-31	1.80164e-28	99.4061	98.5161
IMPAD1	telen	0.129479	0.037855	0.519436	7.2365e-05	0.00169221	12.8394	8.90323
SDCBP	telen	0.209086	-0.0576766	0.477461	0.000335207	0.0064168	19.9943	23.9355
TOX	telen	0.0863317	-0.120553	0.451103	1.69214e-24	2.62432e-22	8.1448	17.6774
ASPH	telen	0.322001	-0.140214	0.445272	3.96591e-14	3.31407e-12	28.4785	38.0645
NKAIN3	telen	0.245817	-0.0658715	0.476477	0.000186653	0.00387503	19.9943	24.2581
LINC01414	telen	1.19403	0.40141	0.618485	1.9253e-43	6.5858e-41	68.8348	50.4516
MIR124-2HG	telen	0.166262	0.0301257	0.515945	0.00339147	0.0445874	15.8937	12.5161
MYBL1	telen	0.11056	0.040254	0.51857	3.71484e-05	0.000928102	10.7466	7.09677
SNHG6	telen	0.845959	0.0824485	0.529792	0.000476529	0.00871636	62.8959	56.3226
PPP1R42	telen	0.0597083	0.0198252	0.509556	0.00322203	0.0428367	5.34502	3.41935
PREX2	telen	0.759595	0.200341	0.573006	1.36862e-18	1.59025e-16	55.7127	43.7419
SULF1	telen	0.732577	0.132845	0.549196	2.19659e-09	1.112e-07	53.0826	42.6452
EYA1	telen	0.0513822	-0.0280132	0.489543	0.00258611	0.0358132	4.86425	6.90323
KCNB2	telen	0.0865431	0.0301694	0.514404	0.000114365	0.00251253	7.29638	4.3871
AC027018.1	telen	0.0803595	-0.0362513	0.486686	0.00196576	0.0288141	7.94683	10.4516
GDAP1	telen	0.164521	0.0478541	0.520939	7.17085e-05	0.0016813	15.0735	10.9032
AC011632.1	telen	0.0377937	-0.0325515	0.486477	1.12815e-05	0.000321334	3.45023	6.12903
CASC9	telen	0.350933	0.0717552	0.530179	9.59555e-06	0.000278736	28.3371	21.9355
AC011029.1	telen	0.226711	-0.0942359	0.466126	4.14624e-08	1.82181e-06	18.3541	24.6452
ZFHX4-AS1	telen	0.129499	0.0420467	0.518624	4.41577e-05	0.00108108	11.0577	7.29032
STMN2	telen	0.00702928	-0.0188419	0.492042	1.93215e-06	6.47608e-05	0.735294	2.32258
MRPS28	telen	0.433897	-0.0706255	0.473078	0.000509666	0.00925311	38.1222	41.8065
FABP5	telen	0.600848	0.113341	0.544985	2.25972e-08	1.02109e-06	48.1052	39.1613
RALYL	telen	0.0228422	-0.0392735	0.486631	7.36373e-08	3.11944e-06	1.92308	4.58065
CA2	telen	0.113155	-0.055149	0.478145	7.73899e-06	0.000229542	10.2941	14.5161
MMP16	telen	0.523627	-0.10744	0.462733	2.55337e-06	8.32199e-05	41.0633	46.3226
AC090578.1	telen	0.465639	-0.106211	0.463043	1.29137e-06	4.50148e-05	35.4072	41.6129
AF117829.1	telen	0.353659	0.0604841	0.526284	0.000195749	0.00403413	30.7692	25.3548
AC117834.1	telen	0.0391785	-0.0280272	0.489618	0.000968686	0.0159635	3.84615	5.87097
PDP1	telen	0.0389961	-0.0221662	0.490395	0.00267724	0.0368106	4.04412	5.93548
UQCRB	telen	1.40257	0.150419	0.554846	4.0176e-10	2.22463e-08	84.3609	78
RPL30	telen	2.68844	0.122891	0.567242	2.0768e-14	1.75549e-12	99.4344	98.9677
NCALD	telen	1.04848	0.323021	0.603157	1.35235e-33	3.32198e-31	66.2048	50.7097
UBR5	telen	0.773759	0.0909811	0.534518	4.02746e-05	0.000997356	57.9186	51.0323
FZD6	telen	0.103811	0.0270817	0.514521	0.0011083	0.0178621	10.2941	7.35484
RIMS2	telen	0.509559	-0.15416	0.451366	3.59313e-10	1.99866e-08	36.9627	45.0323
OXR1	telen	0.206879	-0.0483339	0.481502	0.00260307	0.0359936	18.948	22.3871
ANGPT1	telen	0.0198845	-0.0173761	0.49266	0.00143694	0.0222383	1.8948	3.35484
EIF3E	telen	1.03382	-0.0715971	0.467496	0.000186824	0.00387625	71.7195	73.2903
TMEM74	telen	0.0452903	-0.0722799	0.469993	1.91765e-15	1.79509e-13	4.77941	10.6452
CSMD3	telen	0.0294261	0.0229291	0.510245	1.60792e-06	5.47964e-05	2.63009	0.580645
EXT1	telen	1.16407	0.139238	0.547382	4.955e-08	2.14371e-06	73.4446	66.1935
ENPP2	telen	0.134217	0.0463712	0.523959	7.36778e-07	2.66471e-05	12.8111	7.93548
MRPL13	telen	0.339432	-0.071473	0.473102	0.000213646	0.00435151	30.4016	34.9032
ZHX2	telen	0.117966	0.0582379	0.526444	1.68243e-09	8.62538e-08	10.7183	5.41935
DERL1	telen	0.147188	0.037268	0.519474	0.000186548	0.00387503	14.6493	10.6452
MTSS1	telen	0.269742	0.0937893	0.539838	1.8453e-10	1.05202e-08	23.3032	15.4194
SQLE	telen	0.473226	-0.0760282	0.472402	0.000359889	0.00682149	37.7828	41.9355
FAM49B	telen	0.368873	-0.072648	0.473568	0.000348524	0.00663012	32.3247	36.2581
ASAP1	telen	0.86557	0.0919839	0.532193	0.000152229	0.0032375	61.7647	54.7097
KCNQ3	telen	0.169935	-0.156949	0.446379	1.02638e-20	1.30439e-18	13.8292	24
KHDRBS3	telen	0.100866	-0.0448042	0.479814	2.33135e-05	0.00061923	9.75679	13.7419
PTK2	telen	1.0313	-0.0977219	0.464838	4.86435e-05	0.00118142	67.5905	70.5806
JRK	telen	0.0777041	0.027486	0.514882	0.000138438	0.00297358	7.97511	4.96774
LY6H	telen	0.0188876	-0.0191178	0.492354	0.000814594	0.0138288	1.83824	3.35484
RHPN1	telen	0.0885138	0.0255987	0.513873	0.000844679	0.0142471	8.93665	6.12903
FAM83H	telen	0.0919098	0.0361044	0.517564	1.64444e-05	0.000451186	8.82353	5.29032
SCRIB	telen	0.219446	0.0481481	0.523271	0.000125727	0.00272905	20.8428	16.0645
PLEC	telen	0.149507	0.0846954	0.537977	1.01776e-14	8.82723e-13	13.9706	6.51613
GRINA	telen	0.351358	0.111318	0.548607	3.06937e-12	2.08427e-10	31.0238	21.3548
CYC1	telen	0.500473	-0.0602268	0.476718	0.00340797	0.0447561	42.3925	45.2258
MROH1	telen	0.047278	0.0204471	0.509554	0.00143254	0.0222167	4.60973	2.70968
SLC39A4	telen	0.00755282	-0.0125316	0.494317	0.000309486	0.00600085	0.735294	1.87097
ARHGAP39	telen	0.129099	0.0488812	0.52521	1.07678e-07	4.42821e-06	12.4152	7.22581
KANK1	telen	0.211766	-0.0675275	0.475024	4.75916e-05	0.00115895	18.6086	23.0968
DMRT3	telen	0.00349241	-0.0162968	0.492663	4.96288e-08	2.14459e-06	0.339367	1.80645
VLDLR-AS1	telen	0.0608519	0.0441312	0.518489	5.69268e-10	3.09595e-08	5.11878	1.41935
VLDLR	telen	0.0349764	0.019709	0.509552	0.000148825	0.00317433	3.39367	1.48387
GLIS3	telen	0.142128	-0.206359	0.438281	4.14406e-29	8.24329e-27	11.793	23.3548
INSL6	telen	0.00647701	-0.0108301	0.494867	0.000561125	0.0100265	0.650452	1.67742
GLDC	telen	0.434474	-0.0879636	0.4659	1.05914e-05	0.00030333	37.6414	42.6452
PTPRD	telen	1.00959	-0.156817	0.446563	6.29817e-10	3.41005e-08	66.233	70.5161
FREM1	telen	0.0461088	0.0286843	0.516921	7.95812e-09	3.82251e-07	4.89253	1.48387
PSIP1	telen	0.93389	-0.209115	0.419819	1.81538e-20	2.2912e-18	65.6674	72.7742
BNC2	telen	0.113097	-0.107204	0.461648	1.74273e-14	1.47652e-12	9.98303	17.2903
ADAMTSL1	telen	0.0520033	0.0294617	0.513087	1.58408e-05	0.000437247	4.92081	2.32258
RPS6	telen	3.1287	0.0421515	0.526743	0.00235953	0.0333056	99.7172	99.8065
MLLT3	telen	0.504496	0.0714844	0.529586	0.00011251	0.00247475	39.6493	33.4194
MTAP	telen	0.605976	0.0860422	0.532696	4.89612e-05	0.00118756	47.5396	40.9032
DMRTA1	telen	0.112223	-0.154675	0.439262	6.59498e-30	1.36375e-27	10.7183	22.3226
LINC01239	telen	0.148113	-0.140898	0.45026	2.23733e-19	2.7026e-17	12.5283	22
AL391117.1	telen	0.026743	-0.0452049	0.480822	4.98625e-11	3.00168e-09	2.65837	6.45161
MOB3B	telen	0.427033	-0.0813272	0.472658	0.000282028	0.00555272	34.1912	38.8387
AL163192.1	telen	0.000614068	-0.00458059	0.497702	0.000661883	0.0115635	0.0565611	0.516129
C9orf72	telen	0.138678	-0.0451444	0.484001	0.00308004	0.0412788	13.8009	16.5161
LINGO2	telen	0.160558	-0.119979	0.455695	2.20223e-15	2.04061e-13	13.207	21.8065
AL445526.1	telen	0.00092308	-0.00404604	0.497844	0.00231578	0.0327511	0.0848416	0.516129
DNAJA1	telen	0.780122	-0.0993674	0.463114	1.36094e-05	0.000381993	57.6075	61.2258
SMU1	telen	0.281422	-0.0565624	0.479855	0.00354027	0.0462117	26.4706	29.4194
BAG1	telen	0.228856	0.0734678	0.533886	2.09096e-08	9.49518e-07	21.2387	14.5806
NFX1	telen	0.268029	0.0417214	0.52104	0.00117029	0.0187602	24.3495	19.871
VCP	telen	0.778477	-0.073635	0.470924	0.00063101	0.0110826	59.2477	61.4839
PIGO	telen	0.0434844	0.0155302	0.508627	0.00350005	0.0458174	4.44005	2.70968
TESK1	telen	0.0518701	0.0254519	0.512718	3.77709e-05	0.000941205	5.06222	2.51613
TMEM8B	telen	0.121608	0.0267985	0.513781	0.00362334	0.0470443	11.6516	8.83871
RECK	telen	0.246398	0.0422309	0.521741	0.000526414	0.00949128	22.5113	17.8065
PAX5	telen	0.0791376	0.0705929	0.534011	3.43646e-22	4.60725e-20	7.69231	0.903226
ZCCHC7	telen	0.810139	0.0864926	0.530549	0.000277017	0.00546876	57.5509	51.2903
IGFBPL1	telen	0.0801107	-0.0312754	0.48735	0.00360098	0.0468237	8.17308	10.5806
CNTNAP3	telen	0.131728	-0.112932	0.457474	7.28934e-15	6.42884e-13	12.6131	20.5161
CNTNAP3B	telen	0.423502	-0.152098	0.445744	1.57807e-12	1.11504e-10	35.4355	43.9355
CEMIP2	telen	0.401022	-0.363434	0.374976	4.34691e-58	2.41063e-55	33.9932	53.3548
RORB	telen	0.109379	-0.0363904	0.486255	0.00385504	0.0496161	10.0962	12.7097
CARNMT1	telen	0.176417	0.0335591	0.516327	0.00329478	0.0435194	16.629	13.2903
PCSK5	telen	1.44961	0.639594	0.694172	1.65201e-110	2.51938e-107	78.7896	55.1613
GCNT1	telen	0.0736596	-0.0371046	0.485419	0.000419176	0.00779587	7.1267	9.93548
PRUNE2	telen	0.0486571	-0.0440366	0.482879	1.79544e-06	6.07345e-05	4.86425	8.19355
PCA3	telen	0.00558339	-0.0105213	0.495446	0.000714054	0.0123442	0.50905	1.41935
TLE4	telen	1.49927	0.225656	0.577007	1.57752e-18	1.82141e-16	83.9084	76
TLE1	telen	0.19339	-0.123529	0.45222	1.6867e-14	1.43236e-12	18.043	26.7742
C9orf153	telen	0.0549387	0.0277103	0.513151	2.03548e-05	0.000546994	5.0905	2.45161
ISCA1	telen	0.163878	0.0543235	0.525288	1.74714e-06	5.93201e-05	15.4412	10.3871
GAS1	telen	0.112553	-0.116961	0.450943	1.3718e-20	1.73735e-18	10.9446	20.3226
SPIN1	telen	0.34911	0.0737674	0.53212	5.24686e-06	0.000160034	31.0238	24.5806
S1PR3	telen	0.0412784	0.019287	0.5089	0.00175851	0.0262706	4.15724	2.3871
ROR2	telen	0.663071	0.0976403	0.53634	8.50467e-06	0.000249823	50.2828	43.6129
ASPN	telen	0.0245416	-0.0243461	0.489321	7.61759e-05	0.00176687	2.60181	4.70968
WNK2	telen	0.245759	0.0809931	0.537526	9.76141e-10	5.16297e-08	22.2568	14.7097
FAM120A	telen	0.250359	0.0502684	0.526766	2.55327e-05	0.000671352	23.6143	17.8065
AL358232.2	telen	0.133592	0.0618107	0.524594	1.07157e-07	4.41174e-06	11.7081	6.90323
PCAT7	telen	0.0854397	0.0365791	0.517441	8.18263e-06	0.000242112	8.1448	4.64516
PTCH1	telen	0.340578	0.227509	0.599345	3.11963e-51	1.32769e-48	30.0622	10.5161
AL590705.1	telen	0.144867	0.0443477	0.52159	1.69372e-05	0.000462625	13.6312	9.29032
NANS	telen	0.167078	0.0358808	0.519792	0.000280469	0.00553063	16.1765	12
TMEFF1	telen	0.720429	0.0859796	0.534788	3.06658e-05	0.000787095	55.6844	49.0323
NIPSNAP3A	telen	0.0285503	-0.0198174	0.490516	0.000660091	0.0115377	2.88462	4.77419
ABCA1	telen	0.511939	0.247332	0.592539	9.11046e-36	2.43396e-33	39.1686	21.6774
ZNF462	telen	1.00126	0.108457	0.536069	2.91643e-05	0.000753833	68.7783	61.6129
CTNNAL1	telen	0.301606	-0.0745663	0.470229	2.40564e-05	0.000637573	27.4887	32.5161
TMEM245	telen	0.454854	0.0526499	0.523964	0.00163611	0.0247452	38.5464	33.0968
FRRS1L	telen	0.148724	0.111702	0.549815	2.77317e-27	5.07503e-25	13.1787	3.16129
EPB41L4B	telen	0.0859381	0.0528147	0.525223	2.24756e-11	1.40621e-09	8.08824	3.03226
PTGR1	telen	0.255861	-0.107494	0.455857	9.00888e-11	5.30119e-09	23.9253	31.6774
PTBP3	telen	0.173794	-0.0506604	0.47854	0.000244188	0.00488122	16.4593	20.5161
SNX30	telen	0.108551	0.0403741	0.518993	1.59439e-05	0.000439762	10.3224	6.51613
PRPF4	telen	0.138179	-0.0391783	0.484131	0.003135	0.0418845	13.5181	16.4516
ATP6V1G1	telen	0.808255	0.0848949	0.52946	0.000502133	0.0091254	60.1527	53.6129
TNC	telen	0.293833	0.0841323	0.536225	1.6446e-08	7.58157e-07	24.6606	17.1613
PAPPA	telen	0.0830355	0.0475249	0.523174	7.5492e-10	4.06335e-08	7.94683	3.29032
PSMD5	telen	0.137637	-0.0436547	0.483244	0.00180133	0.0268229	13.4615	16.5161
CNTRL	telen	0.240787	-0.0517498	0.48081	0.00293921	0.0398437	21.6912	25.0323
CRB2	telen	0.491138	0.0981493	0.540536	1.40997e-07	5.67103e-06	40.9785	32.6452
NEK6	telen	0.212007	0.0999352	0.546491	4.11668e-16	4.0504e-14	19.5701	10.1935
NR6A1	telen	0.973548	-0.113593	0.458207	1.21517e-06	4.25611e-05	64.4231	67.8065
MIR181A2HG	telen	0.260527	0.0470534	0.519579	0.00189917	0.0279837	22.5679	18.6452
RPL35	telen	2.83983	0.255185	0.616656	3.72474e-40	1.18547e-37	99.2081	97.7419
GOLGA1	telen	0.0638448	-0.039575	0.482101	5.11796e-06	0.000156493	6.05204	9.6129
HSPA5	telen	1.26249	-0.0650812	0.473498	0.00241161	0.0338838	76.3292	75.5484
AL162584.1	telen	0.00134499	-0.0061004	0.497662	0.00236891	0.0334121	0.113122	0.580645
PBX3	telen	0.715943	0.0719642	0.525369	0.00203475	0.0296473	51.2443	46.8387
MVB12B	telen	0.277521	0.0529716	0.524397	0.000204513	0.0041982	25.3676	20.3226
ANGPTL2	telen	0.0341271	-0.03647	0.485175	3.11939e-06	9.98886e-05	3.67647	6.58065
RPL12	telen	2.13677	0.119557	0.550762	7.83145e-09	3.77156e-07	96.8609	94.8387
AK1	telen	0.0989346	0.0271059	0.513258	0.00212046	0.0305917	9.5871	6.90323
CIZ1	telen	0.151956	0.0343646	0.51586	0.00250936	0.0349088	14.5928	11.4839
SLC27A4	telen	0.130268	0.0625621	0.529901	4.31968e-10	2.38829e-08	12.8676	6.96774
ODF2	telen	0.17487	0.0366262	0.519243	0.000573506	0.0102186	17.0532	13.0323
GLE1	telen	0.0885899	0.0250413	0.512733	0.00213877	0.0307397	8.82353	6.25806
SPTAN1	telen	0.44967	0.122696	0.551271	8.36204e-12	5.38836e-10	38.2919	28.1935
WDR34	telen	0.217113	-0.0575293	0.47891	0.000909391	0.0151363	20.7862	24.2581
ZDHHC12	telen	0.140152	-0.0442611	0.481618	0.000630588	0.0110826	13.405	16.8387
ZER1	telen	0.118836	0.0296357	0.514243	0.00205064	0.0297845	11.086	8.19355
ENDOG	telen	0.107234	-0.0323154	0.485694	0.00332081	0.0438316	10.6618	13.4194
NUP188	telen	0.218474	0.0463873	0.523584	0.000105773	0.00235058	20.9842	16.129
LINC00963	telen	0.0189621	0.0104226	0.50625	0.0015562	0.023703	2.09276	0.83871
TOR1A	telen	0.100113	-0.030882	0.485539	0.00240077	0.0337588	10.0679	12.9032
AIF1L	telen	0.296707	0.0444703	0.519859	0.0033566	0.0442083	27.121	23.0323
AL157938.3	telen	0.016957	-0.0144265	0.493385	0.00295845	0.04006	1.78167	3.09677
MED27	telen	0.302577	0.0542445	0.525555	0.000150069	0.00319527	27.1776	21.871
NTNG2	telen	0.0709256	0.0227074	0.510665	0.00306894	0.0411754	6.58937	4.45161
TTF1	telen	0.271003	-0.0511933	0.478554	0.00147499	0.0226548	24.4061	28.3226
RALGDS	telen	0.155857	0.0410641	0.519625	0.000201743	0.00414598	15.0452	11.0968
RXRA	telen	0.148963	0.0320638	0.516075	0.00194853	0.0286052	14.2817	11.0323
COL5A1	telen	0.149209	0.0586953	0.526114	1.81074e-07	7.18815e-06	13.8009	8.64516
C9orf116	telen	0.142637	0.0569063	0.526591	7.06633e-08	2.99692e-06	13.4615	8.12903
SEC16A	telen	0.175219	0.0354108	0.517946	0.00130346	0.0204667	16.9118	13.2258
RABL6	telen	0.616705	0.0613315	0.525152	0.00201898	0.0294762	49.5475	43.9355
PHPT1	telen	1.00998	-0.0970222	0.463143	2.14543e-05	0.000574432	69.0045	71.9355
ABCA2	telen	0.0970043	0.0323585	0.515517	0.000211827	0.00431927	9.1629	6.06452
RNF208	telen	0.0326576	0.0193051	0.508837	0.000212936	0.00433947	3.0543	1.29032
NELFB	telen	0.211353	0.0439931	0.520986	0.000460862	0.0084714	20.0509	15.871
NRARP	telen	0.146483	-0.065754	0.474104	2.58709e-06	8.41689e-05	13.8009	18.7097
NSMF	telen	0.118219	0.0335314	0.515843	0.000762044	0.0130871	11.595	8.45161
DPH7	telen	0.123139	0.0284946	0.514181	0.0033348	0.0439687	12.1606	9.29032
EHMT1	telen	0.637936	0.0883714	0.534452	2.43465e-05	0.00064433	50.3111	43.5484
LARP4B	telen	0.306985	-0.0624393	0.475479	0.000497824	0.00906059	27.6867	31.8065
IDI1	telen	0.294569	-0.0904403	0.466059	1.2046e-06	4.2272e-05	26.612	32.2581
ADARB2	telen	0.133191	-0.0732463	0.474453	9.64857e-07	3.43195e-05	12.0192	16.7097
PFKP	telen	0.0377265	-0.0240322	0.489649	0.000907947	0.0151191	3.76131	5.80645
GDI2	telen	0.681174	0.0778945	0.53068	0.000214582	0.00436329	53.6765	47.6774
PROSER2	telen	0.0127922	-0.0161755	0.492486	0.000155264	0.00329249	1.27262	2.77419
AL512770.1	telen	0.0014127	-0.00726995	0.496191	4.14925e-05	0.00102405	0.141403	0.903226
CAMK1D	telen	0.413626	0.0673805	0.525853	0.000410371	0.00765154	33.9367	29.1613
RSU1	telen	0.19439	0.0498542	0.521535	0.000133073	0.00287181	17.4774	13.1613
CUBN	telen	0.117285	0.0391058	0.518798	3.29167e-05	0.00083782	10.9163	7.09677
VIM-AS1	telen	0.00928753	-0.0122724	0.494969	0.0028245	0.0385314	0.933258	1.93548
VIM	telen	1.92945	0.251577	0.598132	6.33816e-29	1.25396e-26	93.7783	88.2581
CACNB2	telen	0.212396	-0.0722884	0.471809	4.56913e-06	0.000141485	18.4389	23.7419
PLXDC2	telen	0.400094	-0.151456	0.448985	7.37104e-12	4.775e-10	31.7308	40.3226
NEBL	telen	0.573316	0.156414	0.558092	9.45423e-14	7.50617e-12	43.6086	32.5161
KIAA1217	telen	0.644723	0.156672	0.553111	2.51915e-11	1.56277e-09	46.2952	36.9677
ARHGAP21	telen	0.401609	0.0543246	0.522452	0.00225594	0.032098	34.2477	30
GPR158	telen	0.0269543	0.0148651	0.507052	0.00139056	0.0216486	2.57353	1.16129
MYO3A	telen	0.137991	0.0911402	0.540067	2.47801e-18	2.82548e-16	12.4717	4.51613
GAD2	telen	0.137604	0.131861	0.557822	1.32206e-41	4.32043e-39	12.1324	0.580645
SVIL	telen	0.906324	0.262254	0.594005	1.91331e-28	3.72495e-26	64.0554	49.1613
ITGB1	telen	0.507096	-0.0819343	0.468627	8.17945e-05	0.00187744	42.4208	46.129
NRP1	telen	0.307153	0.217006	0.585295	5.60988e-45	1.9743e-42	24.491	7.54839
CREM	telen	0.242045	-0.0608628	0.477857	0.000703954	0.0121995	22.3699	26.0645
FZD8	telen	0.401553	0.218731	0.588563	5.79293e-37	1.65646e-34	33.3428	16.1935
AL121749.2	telen	0.0866369	0.0557532	0.524737	2.18558e-11	1.37212e-09	7.77715	2.83871
ZNF248	telen	0.0254639	0.0254639	0.512302	4.72432e-10	2.60414e-08	2.46041	0
ZNF487	telen	0.0371269	0.0141371	0.507815	0.00368944	0.0478346	3.70475	2.12903
TMEM72-AS1	telen	0.0342281	0.0145652	0.508097	0.0013045	0.0204742	3.30882	1.67742
RASSF4	telen	0.0466209	0.0176321	0.509575	0.00132757	0.0207651	4.58145	2.64516
FAM245B	telen	0.000960331	-0.00664149	0.497198	0.000269886	0.00533662	0.0848416	0.645161
ARHGAP22	telen	0.0183761	-0.0183791	0.493079	0.00265153	0.0364982	1.92308	3.29032
VSTM4	telen	0.0527176	0.0221181	0.510074	0.00112655	0.0181244	4.92081	2.90323
LINC02672	telen	0.0127427	0.0100807	0.504964	0.000501525	0.00911889	1.18778	0.193548
ZWINT	telen	0.161484	-0.0451644	0.480473	0.00078577	0.0134581	16.3462	19.9355
FAM13C	telen	0.135123	0.0355065	0.517192	0.000396973	0.00743202	12.4717	8.96774
ANK3	telen	0.472574	0.0738241	0.529114	0.000109759	0.00242591	37.4434	31.2903
LINC01515	telen	1.00579	0.101943	0.531775	0.000199805	0.00410845	63.2636	58
LRRTM3	telen	0.0555945	-0.0310522	0.488452	0.00132323	0.0207061	5.2319	7.48387
AL513534.2	telen	0.0366155	0.0160976	0.508464	0.0017158	0.0257202	3.76131	2.06452
AL450311.1	telen	0.0532722	0.0193826	0.509835	0.00206632	0.0299346	5.20362	3.22581
FAM241B	telen	0.15343	0.0698846	0.532925	7.47858e-11	4.42918e-09	14.5362	7.93548
SPOCK2	telen	0.037308	0.0210391	0.510224	6.53843e-05	0.00154396	3.53507	1.48387
DDIT4	telen	0.707244	-0.212507	0.428455	1.47093e-17	1.58813e-15	52.4038	61.3548
DNAJC9	telen	0.331805	-0.090622	0.465794	2.41842e-06	7.93158e-05	30.1188	35.0968
PPP3CB-AS1	telen	0.0215997	-0.0152581	0.492236	0.000865926	0.0145318	1.92308	3.48387
MYOZ1	telen	0.00328446	-0.00829197	0.496346	0.00173552	0.0259697	0.367647	1.09677
ZNF503	telen	0.0883336	-0.0577921	0.477629	1.03668e-06	3.66957e-05	8.71041	12.9677
RPS24	telen	3.2335	0.0982827	0.54834	3.87451e-08	1.70651e-06	99.9434	99.6774
ZMIZ1	telen	0.390663	0.115378	0.550411	3.33659e-12	2.25318e-10	34.474	24.5161
NRG3	telen	0.837951	-0.447981	0.363652	7.08066e-58	3.86805e-55	54.1007	72.5161
AC010157.1	telen	0.00133931	-0.00664171	0.496835	0.000318965	0.00614768	0.141403	0.774194
CCSER2	telen	0.357044	-0.0655695	0.477086	0.00158606	0.0240877	30.543	34.129
PTEN	telen	0.510501	0.0654257	0.525376	0.00105976	0.0172162	40.8088	35.9355
KIF20B	telen	0.333624	-0.0631774	0.475253	0.000480148	0.00877169	28.1391	32.5806
HECTD2	telen	0.466126	0.204763	0.581104	6.9817e-28	1.33092e-25	38.3201	23.4839
RBP4	telen	0.00944461	-0.0133917	0.494142	0.000743856	0.0128122	0.961538	2.12903
LGI1	telen	0.0105066	-0.0354832	0.484158	2.60726e-13	1.99574e-11	1.10294	4.25806
AL157396.1	telen	0.00261981	-0.0118817	0.495322	1.66424e-05	0.000455835	0.226244	1.16129
HELLS	telen	0.629499	-0.0766707	0.473461	0.001247	0.0197496	48.9819	51.871
PDLIM1	telen	0.0554997	-0.0403424	0.482565	3.21794e-06	0.000102775	5.40158	8.83871
ENTPD1-AS1	telen	0.224729	-0.059926	0.479666	0.00119433	0.0190391	20.0792	23.4839
TLL2	telen	0.0769227	0.0352817	0.517721	1.51873e-06	5.22436e-05	7.32466	3.74194
PGAM1	telen	0.738325	-0.0634125	0.472742	0.00125407	0.0198188	57.1833	58
HPSE2	telen	0.363966	-0.681413	0.305516	3.72513e-147	9.73881e-144	25	59.7419
NDUFB8	telen	0.784031	0.107071	0.540272	1.86025e-06	6.26951e-05	59.3891	52.6452
PAX2	telen	0.52509	0.466203	0.67695	3.34064e-137	8.15139e-134	40.1584	5.54839
SLF2	telen	0.220786	0.0604454	0.527676	4.18959e-06	0.000130727	20.6448	15.0968
LZTS2	telen	0.189778	0.03918	0.520609	0.000363494	0.00687914	18.4955	14.1935
FGF8	telen	1.51748	0.395759	0.610215	9.71389e-37	2.73491e-34	77.4887	61.871
LDB1	telen	0.112184	0.0326954	0.516047	0.000480273	0.00877169	11.0577	7.87097
GBF1	telen	0.306752	0.0607747	0.526757	7.17519e-05	0.0016813	27.2059	21.7419
TRIM8	telen	0.169681	0.0414309	0.520069	0.00021731	0.00440408	16.0068	11.9355
WBP1L	telen	0.0795472	0.0289649	0.513929	0.000264211	0.00523006	7.57919	4.77419
ATP5MD	telen	0.552728	0.12746	0.551356	9.76373e-11	5.73615e-09	46.0407	35.9355
PDCD11	telen	0.30459	0.0514545	0.524403	0.000309707	0.00600085	27.3756	22.2581
SH3PXD2A	telen	0.158471	0.0323373	0.517441	0.000962787	0.0159021	14.9887	11.2903
SORCS1	telen	0.53755	0.169747	0.563471	1.13185e-16	1.15395e-14	41.4027	29.1613
LINC01435	telen	0.00551824	-0.0119969	0.494479	7.5544e-05	0.00175443	0.50905	1.6129
TCF7L2	telen	1.20906	0.483065	0.658114	9.64523e-75	8.02329e-72	74.6606	51.5484
AFAP1L2	telen	0.0641212	0.0253204	0.51097	0.00117524	0.0188151	5.85407	3.67742
ABLIM1	telen	0.333178	0.051912	0.524737	0.000352667	0.0067013	29.2421	23.6774
ATRNL1	telen	0.646056	0.221004	0.582426	5.39006e-25	8.57746e-23	48.6425	33.2258
HSPA12A	telen	0.145486	0.0903098	0.540084	2.79451e-17	2.96469e-15	13.2353	5.29032
ENO4	telen	0.144103	0.0630286	0.529917	7.99014e-10	4.2818e-08	13.3201	7.29032
SHTN1	telen	0.509915	0.223401	0.588286	1.70846e-31	3.90822e-29	41.233	24.4516
VAX1	telen	0.223303	0.134815	0.559775	1.12676e-25	1.87457e-23	20.2489	8.45161
MIR3663HG	telen	0.0318717	0.0291178	0.512989	2.0194e-09	1.02513e-07	2.85633	0.258065
AC005871.2	telen	0.000166916	-0.00428184	0.49756	0.000138395	0.00297358	0.0282805	0.516129
EMX2OS	telen	0.015189	-0.221007	0.41014	1.41478e-116	2.67321e-113	1.66855	19.4839
EMX2	telen	0.0139551	-0.246819	0.40286	2.93156e-131	6.31165e-128	1.49887	20.7742
RAB11FIP2	telen	0.10222	-0.0852981	0.466243	1.38767e-11	8.80247e-10	10.2093	16.6452
AC022395.1	telen	0.0250126	-0.0356909	0.48534	1.10707e-07	4.53748e-06	2.51697	5.41935
AL354863.1	telen	0.0026043	-0.0176967	0.491915	7.12686e-10	3.84735e-08	0.254525	1.87097
PLPP4	telen	0.0100498	-0.0226312	0.490798	1.8662e-06	6.28378e-05	1.07466	2.90323
TACC2	telen	0.3486	0.0856348	0.53807	4.86997e-08	2.10942e-06	30.5147	22.8387
HTRA1	telen	0.118651	0.0277342	0.514408	0.00186763	0.0276301	11.1708	8.19355
PSTK	telen	0.0936215	0.0263069	0.513983	0.000888651	0.0148435	9.1629	6.32258
CHST15	telen	0.0589771	0.0410693	0.519032	1.06034e-09	5.6002e-08	5.54299	1.74194
FAM53B	telen	0.127748	0.0395385	0.518767	8.49481e-05	0.00193357	12.1324	8.3871
CTBP2	telen	0.617501	0.111356	0.544988	2.69289e-08	1.20198e-06	49.491	39.4839
ADAM12	telen	0.0874848	0.0409636	0.517405	4.7069e-06	0.000145504	7.72059	4.25806
AL589787.1	telen	0.00684561	0.00684561	0.503111	0.00185978	0.0275586	0.622172	0
DOCK1	telen	0.590357	0.10675	0.542953	8.32148e-08	3.50488e-06	47.0871	39.0323
EBF3	telen	0.117157	0.0846436	0.535879	2.54394e-18	2.89164e-16	10.0679	2.90323
DPYSL4	telen	0.165823	0.0301972	0.516926	0.00190393	0.0280426	16.0068	12.4516
LRRC27	telen	0.067073	0.0181729	0.511606	0.00141128	0.0219339	6.78733	4.3871
PWWP2B	telen	0.0311296	0.0177865	0.508874	0.000140757	0.00301984	2.94118	1.16129
NKX6-2	telen	0.060169	0.0554416	0.524331	9.06893e-17	9.32393e-15	5.31674	0.451613
LINC01001	telen	0.0787549	0.0309344	0.515578	5.06538e-05	0.00122537	7.77715	4.64516
IFITM2	telen	0.416516	0.159323	0.564364	3.70234e-19	4.39965e-17	34.6437	22.1935
B4GALNT4	telen	0.21415	0.0605467	0.527454	3.74516e-06	0.000117865	19.9943	14.5806
PTDSS2	telen	0.165202	0.0339782	0.518043	0.000891207	0.0148742	15.9219	12.1935
DRD4	telen	0.0155534	-0.0659504	0.471103	1.73347e-25	2.87089e-23	1.66855	7.41935
RPLP2	telen	2.76072	0.232699	0.616269	6.6922e-40	2.04118e-37	99.3495	98.4516
POLR2L	telen	0.915509	0.162225	0.559049	4.90411e-12	3.21676e-10	64.819	55.1613
TSPAN4	telen	0.16065	0.0592359	0.529225	2.45996e-08	1.10339e-06	15.4129	9.48387
CTSD	telen	0.329322	0.0674879	0.531223	7.61319e-06	0.000226361	30.0905	23.7419
MRPL23	telen	0.247542	-0.0677627	0.471764	1.56694e-05	0.000432841	21.8609	27.2903
CD81	telen	1.08715	-0.237631	0.409522	3.27615e-25	5.35314e-23	72.483	79.3548
KCNQ1OT1	telen	1.45964	0.438114	0.627995	7.38512e-49	2.87556e-46	78.9027	61.2258
CDKN1C	telen	0.527409	0.150938	0.558629	2.53499e-14	2.13295e-12	41.8269	30.3226
STIM1	telen	0.154079	0.0368272	0.518488	0.000341866	0.0065204	14.2817	10.5161
RRM1	telen	0.483538	-0.074517	0.47221	0.000411992	0.00767396	40.4129	44.129
CCKBR	telen	0.0274184	-0.054037	0.47691	1.31103e-14	1.12906e-12	2.63009	7.22581
AC087280.2	telen	0.130619	0.0406812	0.516023	0.000635919	0.0111632	11.5102	8.3871
STK33	telen	0.835855	0.0950551	0.533186	8.68037e-05	0.00196787	59.6154	53.3548
RPL27A	telen	2.63206	0.171139	0.584704	5.89805e-22	7.87863e-20	99.4061	98.129
NRIP3	telen	0.00585659	-0.0131484	0.493701	5.46574e-05	0.00131613	0.678733	1.93548
AC079296.1	telen	0.00432543	-0.0113748	0.494973	0.000186923	0.00387625	0.480769	1.48387
SCUBE2	telen	0.0253196	-0.0355574	0.483388	2.97621e-09	1.49018e-07	2.48869	5.80645
AC011092.3	telen	0.0105047	-0.00912892	0.494294	0.0014095	0.0219155	1.04638	2.19355
EIF4G2	telen	1.05041	0.202196	0.57498	5.02419e-18	5.60641e-16	72.5113	61.6774
DKK3	telen	0.13668	0.0572358	0.52873	2.81675e-09	1.41615e-07	13.0939	7.22581
TEAD1	telen	0.78859	0.100555	0.535614	2.09537e-05	0.000561849	56.3066	50.4516
SOX6	telen	0.260418	-0.126172	0.45549	2.2016e-11	1.37981e-09	22.2285	30.129
PLEKHA7	telen	0.451867	0.151947	0.561909	9.56051e-17	9.8018e-15	38.0656	26
RPS13	telen	2.32268	0.181373	0.584354	8.67673e-22	1.15482e-19	98.3032	96.0645
NUCB2	telen	0.390079	-0.0594225	0.477019	0.00209363	0.0302523	33.6821	36.9677
LDHA	telen	0.430195	-0.0961984	0.46609	7.69892e-06	0.000228539	34.8982	39.871
ANO3	telen	0.0119702	-0.0159359	0.493197	0.000331951	0.00636446	1.1595	2.51613
CCDC34	telen	0.384644	0.0755784	0.531938	9.93794e-06	0.00028754	33.1731	26.9677
LGR4	telen	0.923921	0.105116	0.535619	2.80802e-05	0.000728506	61.6516	55.5484
MPPED2	telen	0.987817	0.430623	0.641587	3.76986e-63	2.42072e-60	64.0554	41.2903
AL353699.1	telen	0.0120463	0.00926966	0.504505	0.00158922	0.0241056	1.1595	0.258065
AL122014.1	telen	0.0328079	0.029543	0.513126	1.62502e-09	8.36533e-08	2.88462	0.258065
ELP4	telen	0.43586	-0.274567	0.40452	5.26649e-35	1.34796e-32	33.9649	50.6452
AC131571.1	telen	0.0855501	-0.0884121	0.464942	4.59472e-14	3.7962e-12	8.2862	15.0323
PAX6	telen	0.124955	-0.156577	0.436272	6.29357e-30	1.30881e-27	12.2738	24.3871
PAUPAR	telen	0.0158296	-0.0156611	0.493692	0.00168587	0.0253303	1.38575	2.64516
RCN1	telen	0.749677	-0.140416	0.44578	1.70171e-10	9.7319e-09	57.5226	62.9677
ABTB2	telen	0.165065	0.11426	0.547136	8.1981e-23	1.14091e-20	13.9423	4.58065
CAT	telen	0.0185954	-0.0370971	0.483736	5.28664e-10	2.89232e-08	2.06448	5.29032
PAMR1	telen	1.13335	0.205282	0.561621	9.0318e-13	6.546e-11	69.2025	59.7419
FJX1	telen	0.685684	0.214566	0.579399	1.8134e-22	2.45823e-20	51.9514	38.0645
LDLRAD3	telen	0.684848	0.124147	0.546183	1.76429e-08	8.09206e-07	51.6968	43.4839
PRR5L	telen	0.0974316	0.0371823	0.518411	1.40354e-05	0.000392143	9.55882	5.87097
LRRC4C	telen	1.66522	0.837212	0.71182	5.00706e-132	1.1454e-128	77.6584	49.4194
AC090138.1	telen	0.0348156	0.0213258	0.510502	2.51822e-05	0.00066309	3.39367	1.29032
CD82	telen	0.0605893	-0.140255	0.440288	4.35424e-41	1.41035e-38	5.79751	17.5484
TP53I11	telen	0.138639	-0.0655806	0.474327	2.85483e-06	9.21425e-05	13.6878	18.4516
LINC02696	telen	0.0227143	0.0137839	0.506411	0.00124948	0.0197804	2.12104	0.83871
PHF21A	telen	0.459886	0.0507515	0.523083	0.00228789	0.0324604	37.7828	32.6452
MDK	telen	2.90738	0.220825	0.604413	1.64796e-32	3.91668e-30	99.3778	98.3871
AMBRA1	telen	0.423226	0.0551384	0.524392	0.00113016	0.0181664	36.6233	31.3548
NDUFS3	telen	0.384411	-0.0666194	0.473998	0.000540773	0.00971279	34.1912	38.129
C1QTNF4	telen	0.122109	-0.0553709	0.476398	3.24728e-06	0.000103621	11.1991	15.8065
PTPRJ	telen	0.849012	0.411152	0.646103	3.24848e-69	2.58473e-66	59.8982	35.4839
TIMM10	telen	0.236473	0.0576011	0.527605	8.22131e-06	0.00024306	22.1154	16.4516
STX3	telen	0.0291029	-0.0266736	0.48918	0.000161001	0.00340034	3.02602	5.16129
CPSF7	telen	0.221436	0.0388515	0.520263	0.000985784	0.0161579	21.3518	17.0968
TMEM258	telen	0.803529	0.129062	0.549334	5.29543e-09	2.59115e-07	60.4072	50.9677
FADS2	telen	0.355794	0.0455183	0.520924	0.00352401	0.0460651	31.8722	27.4839
FTH1	telen	2.34557	0.189722	0.578959	2.75074e-19	3.30097e-17	96.974	94.7742
AHNAK	telen	0.151386	0.104013	0.542807	2.08922e-20	2.62775e-18	12.8111	4.32258
EEF1G	telen	2.1173	-0.0506968	0.466874	0.000165414	0.0034835	96.2387	95.9355
UQCC3	telen	0.278046	0.053983	0.525234	0.000119169	0.00260556	25.2828	20.129
BSCL2	telen	0.354364	0.0673135	0.529588	3.08647e-05	0.000790538	31.5045	25.4194
GNG3	telen	0.0276301	0.0173051	0.508718	8.97094e-05	0.00202432	2.71493	0.967742
HNRNPUL2	telen	0.193246	0.0404229	0.521622	0.000216125	0.00438492	19.0328	14.5161
SLC3A2	telen	0.514507	-0.075522	0.472155	0.000479867	0.00877169	42.5622	46.5161
COX8A	telen	1.43421	0.309497	0.616201	3.79963e-40	1.19888e-37	83.6538	72.9032
TRPT1	telen	0.0966204	0.0338206	0.517846	2.40403e-05	0.000637573	9.47398	5.87097
DNAJC4	telen	0.138931	0.0562882	0.52649	3.80224e-08	1.67669e-06	12.8394	7.48387
PPP1R14B	telen	0.893791	0.100554	0.53612	2.45175e-05	0.000648385	64.9604	57.0968
TRMT112	telen	0.973808	-0.0857312	0.463857	3.04787e-05	0.000783942	68.8348	70.6452
NRXN2	telen	0.132571	0.0327766	0.516373	0.000881593	0.0147608	12.7828	9.48387
RASGRP2	telen	0.0150926	0.00965792	0.504943	0.00224206	0.0319679	1.44231	0.451613
AP000944.7	telen	0.0259156	-0.0205782	0.492366	0.00376863	0.0487198	2.63009	4.12903
NEAT1	telen	0.482731	0.172595	0.563804	4.91547e-18	5.50187e-16	36.9344	24.8387
MALAT1	telen	4.69656	-0.20491	0.42693	9.69397e-17	9.91087e-15	99.9717	100
LTBP3	telen	0.0637498	0.0266187	0.513161	0.000141595	0.00303468	6.25	3.6129
PCNX3	telen	0.13711	0.0322139	0.516335	0.00119938	0.0190946	13.4333	10.1935
RELA	telen	0.0711769	0.0240824	0.513259	0.000354623	0.00672864	7.15498	4.45161
RNASEH2C	telen	0.307541	0.0488456	0.522344	0.00105927	0.0172159	27.8281	23.2903
SF3B2	telen	0.683667	-0.0655659	0.475092	0.00291906	0.0396292	53.733	56.129
KLC2	telen	0.0644273	-0.0256309	0.488021	0.00248678	0.034687	6.56109	8.90323
RAB1B	telen	0.0936008	0.0321163	0.516168	0.000138864	0.00298098	9.4457	6.19355
SPTBN2	telen	0.116413	0.0289428	0.513468	0.00381673	0.0492235	11.1991	8.51613
RHOD	telen	0.023282	0.012789	0.506428	0.00214412	0.0307874	2.319	1.03226
KDM2A	telen	0.476644	0.0733736	0.530705	5.67802e-05	0.00136098	39.0271	32.9677
RAD9A	telen	0.209071	0.0490193	0.522523	0.000122368	0.00266913	19.2025	14.5806
CLCF1	telen	0.0418738	0.022158	0.510226	0.000250206	0.00499062	4.10068	2.06452
PPP1CA	telen	0.57833	0.101223	0.540652	4.05603e-07	1.53521e-05	47.2568	39.4194
TBC1D10C	telen	0.0409548	0.0335594	0.516231	5.06288e-10	2.77821e-08	4.01584	0.774194
GSTP1	telen	1.89881	-0.0827974	0.45291	8.54044e-08	3.58885e-06	93.3541	92.3226
NDUFV1	telen	0.394459	-0.0736618	0.471034	0.000134456	0.00289995	35.2093	39.4839
NUDT8	telen	0.0301465	-0.0207486	0.491264	0.00219406	0.0313568	3.11086	4.83871
LRP5	telen	0.190486	0.0385998	0.518612	0.00109589	0.0177011	17.7602	14
TESMIN	telen	0.02874	0.0126215	0.507246	0.00230171	0.0325997	2.94118	1.48387
CPT1A	telen	0.0123576	0.00974345	0.504682	0.000788671	0.0134912	1.13122	0.193548
MRPL21	telen	0.339143	0.0467903	0.520552	0.0034436	0.0451753	29.9491	26
CCND1	telen	0.75516	0.260123	0.594694	1.81148e-30	3.90012e-28	55.9389	39.0323
FGF19	telen	0.311062	0.266601	0.609911	1.97666e-74	1.60773e-71	25.707	3.74194
FGF3	telen	0.192665	0.119391	0.551903	4.04677e-23	5.76326e-21	16.7704	6.3871
ANO1	telen	0.0397984	0.036284	0.516893	1.03958e-11	6.62886e-10	3.76131	0.387097
PPFIA1	telen	0.381676	0.0612708	0.527271	0.000175327	0.00366904	33.5407	27.871
SHANK2	telen	0.226869	0.0705989	0.53202	4.23401e-08	1.85814e-06	19.6267	13.0968
INPPL1	telen	0.145469	0.0435848	0.522225	1.10872e-05	0.000316293	13.914	9.35484
ARAP1-AS2	telen	0	-0.00262373	0.49871	0.00251554	0.0349417	0	0.258065
ARHGEF17	telen	0.186088	0.0504939	0.524486	1.30209e-05	0.000366862	17.5339	12.5806
EMSY	telen	0.262537	-0.061728	0.477459	0.000714327	0.0123442	23.586	27.3548
CLNS1A	telen	0.76408	-0.0634204	0.472436	0.00117381	0.018802	58.8801	60.3871
GAB2	telen	0.216202	-0.0666235	0.475685	9.78575e-05	0.00219466	19.5136	23.8065
AP003086.1	telen	0.0930666	-0.0529708	0.47913	7.49933e-06	0.000223338	9.19118	13.1613
TENM4	telen	0.87445	0.0679231	0.52458	0.00385531	0.0496161	61.2557	56.7097
RAB30-DT	telen	0.261884	0.0503626	0.523387	0.00024405	0.00488112	23.4729	18.6452
DLG2	telen	1.09271	-0.377199	0.389052	1.63239e-37	4.74183e-35	66.0351	77.0323
AP001825.1	telen	0.0482313	-0.0452899	0.482692	1.01194e-06	3.58547e-05	4.69457	8.06452
AP000857.2	telen	0.0140122	-0.0165829	0.493523	0.00118451	0.0189237	1.35747	2.64516
SYTL2	telen	0.111119	0.0297294	0.515639	0.000405969	0.00758492	10.2376	7.03226
EED	telen	0.16151	-0.0452135	0.48165	0.00146309	0.0225287	16.0633	19.4194
AP001831.1	telen	0.101375	-0.0539724	0.478965	6.23466e-06	0.000188435	9.13462	13.2258
ME3	telen	0.239654	-0.0698866	0.475259	0.000110481	0.00243749	20.8993	25.2258
PRSS23	telen	1.68836	0.31201	0.601042	1.15845e-30	2.52383e-28	87.6697	76.7097
RAB38	telen	0.0276663	-0.0167245	0.492018	0.00328448	0.0434303	2.79977	4.3871
CTSC	telen	0.204417	-0.055195	0.477657	0.000308655	0.00598998	19.2025	23.1613
NAALAD2	telen	0.403054	0.0822143	0.536098	7.88433e-07	2.8403e-05	34.7285	27.0323
FAT3	telen	0.855532	0.260451	0.590089	5.10637e-27	8.9855e-25	58.8801	44.4516
SMCO4	telen	0.194501	0.0503597	0.523378	4.26316e-05	0.00104933	18.0995	13.4839
AP000787.1	telen	0.0730567	-0.0374308	0.484877	0.000222149	0.00448196	6.92873	9.87097
MAML2	telen	0.628635	0.132726	0.545982	5.66166e-09	2.75562e-07	44.7398	35.871
CNTN5	telen	0.110619	0.0575718	0.523727	5.43468e-10	2.96445e-08	8.20136	3.41935
ARHGAP42	telen	0.21706	0.0745416	0.532635	1.38685e-08	6.45803e-07	18.948	12.4516
YAP1	telen	0.498616	0.0856695	0.534651	7.32009e-06	0.000218356	41.0068	34.129
PDGFD	telen	0.09839	0.0296802	0.514699	0.000316533	0.00611369	8.68213	5.67742
TIMM8B	telen	0.493478	0.137345	0.556273	2.63729e-13	2.00681e-11	41.5441	31.0968
NCAM1	telen	0.400701	0.0597407	0.526648	0.000258109	0.00511789	33.8235	28.3226
ZBTB16	telen	0.717254	-0.0736693	0.472069	0.000854661	0.0143841	53.931	56.5161
CADM1	telen	0.856877	-0.0806221	0.471637	0.00088762	0.0148346	60.2941	63.0968
AP000462.1	telen	0.0526514	-0.0283826	0.487914	0.000919406	0.0152752	5.3733	7.74194
APOA1	telen	0.0687564	-0.0315802	0.488441	0.00277914	0.0379691	6.22172	8.45161
SIK3	telen	0.695005	0.145425	0.55318	7.88951e-11	4.66501e-09	51.5271	42.129
CEP164	telen	0.200086	0.046844	0.523306	5.67111e-05	0.00136021	18.6934	13.9355
ATP5MG	telen	1.06302	0.139908	0.550427	6.2236e-09	3.01709e-07	72.8224	64.4516
PHLDB1	telen	0.138441	0.073182	0.536213	8.97354e-14	7.15556e-12	13.6312	6.3871
RPS25	telen	2.91145	0.131214	0.563442	5.44557e-13	4.03125e-11	99.802	99.2903
TRAPPC4	telen	0.208926	-0.0726218	0.469822	2.00235e-06	6.68687e-05	20.0792	25.6129
NECTIN1	telen	0.195814	0.0368203	0.517587	0.00248128	0.0346366	18.4955	14.9677
MIR100HG	telen	0.142565	0.0808594	0.534147	5.9538e-14	4.87506e-12	11.9344	5.09677
CLMP	telen	0.0897217	0.0320936	0.513563	0.00068556	0.0119203	8.22964	5.54839
ROBO3	telen	0.0286424	-0.0226442	0.489616	0.00025289	0.00503592	2.96946	5.03226
PKNOX2	telen	0.358742	0.0988283	0.542618	8.61722e-10	4.59096e-08	30.5147	21.7419
FEZ1	telen	0.319511	0.0586824	0.52318	0.000708865	0.012273	27.9412	23.8065
KIRREL3	telen	0.0489479	-0.0445496	0.485002	2.06764e-05	0.000554822	4.77941	7.67742
APLP2	telen	0.744907	-0.0922715	0.464176	2.24035e-05	0.000596791	56.5611	59.6129
ADAMTS15	telen	0.0144214	0.0100181	0.504428	0.003529	0.0460809	1.27262	0.387097
OPCML	telen	0.0466337	-0.0262656	0.488474	0.000361033	0.0068361	4.01584	6.32258
ERC1	telen	0.498811	-0.0873132	0.470959	0.00020587	0.00422132	39.4514	43.5484
WNT5B	telen	0.982916	-0.269664	0.407839	1.9033e-26	3.25527e-24	65.1867	77.0968
FBXL14	telen	0.303776	-0.0826304	0.467235	3.07665e-06	9.86268e-05	26.9231	32.7742
CACNA2D4	telen	0.0364253	-0.0263515	0.489628	0.000678174	0.0118143	3.56335	5.6129
TEAD4	telen	0.0483028	0.0205477	0.509405	0.00241321	0.03389	4.89253	3.03226
TSPAN9	telen	0.180032	0.0813035	0.535461	3.96385e-11	2.40998e-09	16.5158	9.54839
PRMT8	telen	0.0301027	-0.0303751	0.486158	1.47277e-06	5.09018e-05	2.85633	5.6129
CCND2	telen	0.503674	0.0654367	0.526639	0.000630193	0.0110826	41.7704	36.3226
CD9	telen	0.303445	0.172901	0.57552	1.53328e-32	3.66794e-30	26.4423	11.3548
GAPDH	telen	2.71897	-0.163092	0.390877	2.36817e-35	6.19124e-33	99.3213	99.1613
CHD4	telen	1.23431	0.108437	0.537777	1.54885e-05	0.000428492	78.6482	73.4194
MLF2	telen	0.399867	0.049967	0.523154	0.00179629	0.0267586	35.4638	30.3226
PTMS	telen	1.96044	-0.0815248	0.461866	1.44803e-05	0.000403652	94.3439	94.7742
TPI1	telen	1.48877	-0.0807533	0.463303	2.91787e-05	0.000753833	84.7851	85.3548
ATN1	telen	0.325955	0.08748	0.539273	1.09904e-08	5.20609e-07	29.3835	21.4839
PHC1	telen	0.151523	0.0481839	0.524753	2.10196e-06	6.98128e-05	14.9887	10
ETV6	telen	0.316835	0.0657047	0.528132	2.80845e-05	0.000728506	27.0079	21.4194
BCL2L14	telen	0.180658	-0.0888911	0.4629	8.33922e-10	4.44933e-08	17.0532	24.0645
GRIN2B	telen	0.123679	0.0468237	0.520268	5.09144e-06	0.000155943	10.6052	6.51613
PLBD1	telen	0.0205866	-0.0244204	0.490423	0.000121888	0.00266025	2.1776	4.06452
H2AFJ	telen	0.250888	0.0606879	0.527494	1.19716e-05	0.000339669	22.879	17.2258
MGST1	telen	1.36273	0.702873	0.739385	7.07265e-167	2.58866e-163	81.9287	48.3871
LMO3	telen	0.497021	0.2174	0.585739	3.99038e-30	8.34581e-28	40.4129	24.0645
AC048352.1	telen	0.10158	0.091403	0.536966	3.79287e-24	5.76029e-22	8.34276	0.967742
LINC02378	telen	0.0285506	0.0253246	0.511704	1.6447e-08	7.58157e-07	2.60181	0.258065
SLCO1A2	telen	0.216947	-0.0501598	0.482152	0.00361627	0.0469692	18.948	22.129
LDHB	telen	1.8545	-0.0649603	0.468235	0.000303453	0.00590467	93.2975	93.6129
ST8SIA1	telen	0.245906	0.0924963	0.542798	1.06345e-12	7.64705e-11	21.6063	12.7742
AC053513.1	telen	0.155773	-0.0489243	0.482587	0.00191139	0.0281387	15.017	18.1935
ETNK1	telen	0.419832	0.0587915	0.524002	0.00125365	0.0198188	35.6052	31.0968
BCAT1	telen	0.433664	-0.0931408	0.464041	2.90059e-06	9.33726e-05	36.3405	42.4516
RASSF8	telen	0.209085	-0.08953	0.465724	4.11418e-08	1.80989e-06	19.0045	25.1613
ITPR2	telen	0.0517452	0.0305821	0.516607	1.02296e-07	4.2259e-06	5.40158	2.06452
STK38L	telen	0.159126	0.0358596	0.516511	0.00183478	0.0272654	14.9604	11.6774
PPFIBP1	telen	0.19135	-0.0634143	0.477273	0.000154554	0.00328313	17.6753	21.6774
AC009318.1	telen	0.0251409	0.0124286	0.506552	0.00338245	0.0445136	2.60181	1.29032
TMTC1	telen	0.147185	-0.0522162	0.483152	0.00163598	0.0247452	13.3484	16.3871
DENND5B	telen	0.426218	-0.0998541	0.464795	3.72994e-06	0.000117588	35.2376	40.7097
BICD1	telen	0.922791	0.205364	0.571907	3.03941e-17	3.20592e-15	63.8575	52.129
FGD4	telen	0.374061	-0.135412	0.450736	3.18872e-11	1.95822e-09	31.4762	39.6774
SYT10	telen	0.117373	0.0481181	0.5237	1.33757e-07	5.40359e-06	11.0577	6.25806
KIF21A	telen	0.496398	0.0676968	0.52856	0.000222255	0.00448196	40.7805	35.0968
YAF2	telen	0.237293	0.037712	0.518539	0.0025069	0.0349011	21.1256	17.1613
PRICKLE1	telen	0.186709	0.114672	0.54383	3.99645e-18	4.48694e-16	15.1018	6.51613
TMEM117	telen	0.0470331	0.0297311	0.51315	2.18862e-06	7.24938e-05	4.24208	1.6129
AC008014.1	telen	0.162877	0.0502468	0.523089	6.10172e-06	0.000185028	14.2251	9.54839
HDAC7	telen	0.288888	0.153682	0.568716	6.46305e-27	1.12111e-24	26.3292	12.7742
COL2A1	telen	1.84271	0.475726	0.672432	9.955e-86	1.01212e-82	91.7138	80.3226
PFKM	telen	0.339154	0.117796	0.551015	1.2625e-13	9.91601e-12	30.1188	20.2581
KMT2D	telen	0.185882	0.0325533	0.517542	0.00199695	0.0292011	17.5905	13.8065
TUBA1B	telen	2.41176	-0.166159	0.428665	4.98803e-16	4.85551e-14	94.7681	94.9032
TUBA1A	telen	2.64536	-0.0655418	0.463584	3.46289e-05	0.000874104	97.9921	97.7419
TUBA1C	telen	0.480907	-0.11045	0.465049	6.22809e-06	0.000188392	37.5566	42.4516
TMBIM6	telen	0.603854	-0.0762178	0.470336	0.000299547	0.00584733	48.4446	51.4839
METTL7A	telen	0.0115368	0.00933591	0.504653	0.001253	0.0198188	1.18778	0.258065
SLC4A8	telen	0.226209	0.0579112	0.52792	3.50921e-06	0.000111079	20.7296	15.0323
SCN8A	telen	0.225534	0.0786243	0.534768	5.31201e-09	2.5933e-07	20.5882	13.7419
FIGNL2	telen	0.221137	0.128983	0.558232	4.02109e-24	6.08165e-22	20.4468	8.96774
AC068987.3	telen	0.078671	0.0317706	0.514919	9.12678e-05	0.00205569	7.60747	4.64516
KRT18	telen	0.249125	0.0585809	0.525755	3.93e-05	0.000975199	22.5962	17.4194
PCBP2	telen	0.754984	0.130337	0.550193	2.35978e-09	1.19131e-07	58.6538	49.2903
AC023509.6	telen	0.0599621	-0.029824	0.48879	0.00324003	0.0429815	6.02376	8.19355
CALCOCO1	telen	0.0866875	0.0319392	0.515265	0.0001182	0.00259057	8.22964	5.16129
AC076968.2	telen	0.0450757	0.0321013	0.514247	1.101e-07	4.5177e-06	4.0724	1.22581
BLOC1S1	telen	0.461227	0.0623004	0.526843	0.000429769	0.00796455	38.8009	33.2903
CD63	telen	0.979321	-0.0921862	0.46701	0.000135433	0.00291759	66.8552	69.4194
PMEL	telen	0.482368	0.069136	0.524684	0.000960564	0.0158725	36.1708	31.6129
IKZF4	telen	0.0935412	0.0293431	0.514615	0.000513181	0.00930558	9.19118	6.25806
RPS26	telen	2.63284	0.245237	0.628277	3.46019e-48	1.27926e-45	99.2647	98.0645
RPL41	telen	3.72291	0.206172	0.642477	5.00423e-59	2.81784e-56	100	100
ESYT1	telen	0.267588	0.042914	0.519739	0.00246281	0.0344578	24.6041	20.4516
MYL6B	telen	0.513915	0.107787	0.544191	1.30603e-08	6.10499e-07	42.3925	33.6774
MYL6	telen	1.97461	0.371833	0.640361	2.27369e-57	1.20608e-54	94.6267	85.7419
SMARCC2	telen	0.292712	0.0495494	0.524486	0.000245922	0.00491053	26.4989	21.2903
CNPY2	telen	0.663261	0.0684482	0.526741	0.00120295	0.0191432	52.3473	47.6129
STAT2	telen	0.125027	0.0306811	0.514023	0.00314601	0.0420092	11.7081	8.90323
PTGES3	telen	0.980296	-0.0824523	0.463459	2.47185e-05	0.000652286	68.6652	70.1935
PRIM1	telen	0.189705	-0.0603172	0.476015	8.92758e-05	0.0020168	18.4955	22.8387
STAT6	telen	0.0506643	0.0278536	0.513344	1.02568e-05	0.000295138	4.92081	2.25806
LRP1	telen	0.523701	0.102997	0.541829	8.91422e-08	3.72879e-06	43.1278	35.0323
GLI1	telen	0.0132413	0.0107359	0.505497	0.000334147	0.00639986	1.35747	0.258065
TSFM	telen	0.164727	-0.0470654	0.479614	0.000492624	0.00897368	16.5441	20.3226
LINC02388	telen	0.0452885	0.0264471	0.510612	5.6444e-05	0.00135469	3.73303	1.6129
TAFA2	telen	0.279808	0.0824172	0.533477	6.59854e-08	2.81156e-06	22.5113	15.7419
PPM1H	telen	0.134956	0.0448031	0.520527	1.64001e-05	0.000450308	12.1889	8.06452
SRGAP1	telen	0.198003	-0.0628778	0.478079	0.000264495	0.00523285	17.7319	21.6129
AC020611.2	telen	0.0181405	-0.0198279	0.492062	0.000456179	0.0083987	1.78167	3.35484
TBC1D30	telen	0.0344412	-0.0693398	0.472822	3.89275e-16	3.8404e-14	3.42195	8.77419
LINC02389	telen	0.00580638	-0.014345	0.493151	5.18468e-06	0.000158269	0.565611	1.93548
LEMD3	telen	0.175275	0.0350076	0.518296	0.000984072	0.0161443	16.7421	12.9677
HMGA2	telen	0.942764	0.175922	0.562224	3.24594e-13	2.44958e-11	64.6493	54.7742
TMBIM4	telen	0.256629	0.0469545	0.522112	0.000556333	0.00995713	23.6425	19.1613
GRIP1	telen	1.01574	-0.0770892	0.472084	0.00121633	0.0193141	65.7805	68.4516
AC073530.1	telen	0.00127603	-0.00468439	0.497482	0.00229815	0.0325647	0.141403	0.645161
CCT2	telen	0.742458	-0.06781	0.472789	0.00130189	0.0204577	57.3529	59.4194
AC025159.1	telen	0.490706	0.109049	0.540195	6.98219e-08	2.96468e-06	36.9627	28.7742
KCNMB4	telen	0.235536	0.0745831	0.533869	1.55817e-08	7.22823e-07	20.8428	14
LGR5	telen	0.243808	-0.12999	0.455957	1.15169e-11	7.33098e-10	20.7014	28.4516
TRHDE	telen	0.169099	0.0971632	0.542723	1.06651e-17	1.17224e-15	14.7342	6.19355
TRHDE-AS1	telen	0.0295187	0.0159271	0.508474	0.000468276	0.00858256	3.11086	1.41935
CSRP2	telen	1.31197	0.1916	0.567864	8.24115e-15	7.19891e-13	79.6097	71.0968
NAV3	telen	0.479533	-1.00854	0.240994	8.22746e-228	1.00378e-223	33.0034	72.9677
AC073571.1	telen	0.00155495	-0.00836055	0.496651	0.000314252	0.00607925	0.169683	0.83871
SYT1	telen	1.23233	-0.261018	0.414852	1.77359e-22	2.4132e-20	73.0204	81.0968
AC090709.1	telen	0.0274403	-0.0430061	0.480909	6.08819e-11	3.62922e-09	2.65837	6.45161
AC027288.3	telen	0.13915	-0.0559933	0.47873	5.55794e-05	0.00133745	12.5848	16.6452
TMTC2	telen	1.15125	0.433144	0.635644	2.30158e-56	1.1232e-53	69.0328	50.2581
SLC6A15	telen	0.0643983	0.0201492	0.51072	0.00204348	0.0297271	6.16516	4
KITLG	telen	0.0583211	0.0201769	0.510071	0.00294306	0.0398811	5.82579	3.80645
DUSP6	telen	0.129025	0.0610292	0.529401	2.8896e-10	1.61964e-08	12.2172	6.32258
AC025034.1	telen	0.00861849	-0.0136559	0.494774	0.00225645	0.032098	0.961538	2
ATP2B1	telen	0.536602	-0.435547	0.343735	2.86676e-80	2.49824e-77	43.4389	65.871
ATP2B1-AS1	telen	0.0280014	-0.0329299	0.485786	4.13551e-07	1.56045e-05	2.65837	5.48387
AC009522.1	telen	0.0131015	-0.0167439	0.49316	0.000394442	0.00738843	1.21606	2.58065
LINC01619	telen	0.244706	-0.0724395	0.473797	4.2503e-05	0.00104687	20.7862	25.5484
BTG1	telen	0.335766	-0.247389	0.406691	6.25769e-36	1.69658e-33	29.6097	45.6129
AC025164.1	telen	0.0326769	-0.029591	0.487761	3.58797e-05	0.000899474	3.1957	5.6129
CRADD	telen	0.214331	0.0398111	0.518838	0.00110632	0.0178381	18.3258	14.4516
NR2C1	telen	0.423475	0.12284	0.550888	4.68296e-12	3.08276e-10	36.0294	26.3226
CFAP54	telen	0.0814869	0.0274544	0.511102	0.00350417	0.0458549	7.32466	5.16129
RMST	telen	1.81967	0.613243	0.686079	8.06431e-100	1.09319e-96	88.7443	70.7742
TMPO	telen	0.639679	-0.0747823	0.47172	0.000620829	0.0109456	50.2828	52.8387
ANKS1B	telen	0.261285	0.0556841	0.522613	0.000296981	0.00581585	22.2568	17.8065
NUP37	telen	0.187607	-0.0757158	0.46806	1.65925e-07	6.61547e-06	17.845	23.8065
CHST11	telen	0.354319	0.0511522	0.520811	0.00298117	0.0403378	29.7794	25.6774
NUAK1	telen	0.204115	0.0621194	0.527431	1.36123e-06	4.72696e-05	18.1278	12.6452
CKAP4	telen	0.585318	0.0677324	0.526458	0.00107499	0.0174174	48.1052	42.6452
AC007695.1	telen	0.00357633	-0.00706266	0.496312	0.00256803	0.0356032	0.424208	1.16129
BTBD11	telen	0.182816	0.0594265	0.526616	7.66738e-07	2.77033e-05	16.1199	10.7742
AC008119.1	telen	0.0220682	-0.018197	0.491737	0.000993571	0.0162783	2.29072	3.93548
ISCU	telen	0.254292	0.0513876	0.52176	0.000631026	0.0110826	23.1618	19.0968
ACACB	telen	0.125544	0.0605959	0.528403	7.85137e-10	4.21361e-08	11.9344	6.25806
FOXN4	telen	0.0300165	0.0179058	0.509656	7.58475e-05	0.00176037	3.22398	1.29032
ANKRD13A	telen	0.0617174	0.0221087	0.511573	0.000753978	0.0129696	6.08032	3.74194
HECTD4	telen	0.486244	0.0898248	0.536337	2.06016e-06	6.86739e-05	39.9038	32.4516
LHX5	telen	0.0389799	-0.0227783	0.489586	0.00105538	0.0171603	3.931	6
LHX5-AS1	telen	0.129147	-0.0946923	0.466015	1.42326e-10	8.21651e-09	12.0475	18.3226
C12orf49	telen	0.0573122	0.0183422	0.510136	0.0032734	0.0433309	6.02376	4
RFC5	telen	0.154788	0.0330409	0.517913	0.000835992	0.0141266	15.4695	11.8065
WSB2	telen	0.0842178	0.0208486	0.512194	0.00274765	0.0376091	8.48416	6
TAOK3	telen	0.109761	0.0291303	0.514238	0.00131248	0.0205819	10.181	7.29032
SRRM4	telen	0.0565834	0.027356	0.511764	0.000185142	0.00385022	5.17534	2.83871
CCDC60	telen	0.0278226	0.0189174	0.509268	1.88312e-05	0.00051017	2.63009	0.774194
AC002070.1	telen	0.00980651	0.00802493	0.503876	0.00179131	0.0266954	0.904977	0.129032
RPLP0	telen	2.65164	-0.0591655	0.460426	6.80233e-06	0.000204243	99.2647	99.1613
DYNLL1	telen	1.52034	0.0884414	0.527267	0.0018903	0.0279092	85.1244	80.8387
MLEC	telen	0.445126	0.0949588	0.539865	1.24079e-07	5.03483e-06	38.1222	30.3871
UNC119B	telen	0.0833208	0.0391574	0.519197	1.40995e-06	4.89152e-05	8.51244	4.70968
KDM2B	telen	0.482907	0.138096	0.554585	6.29387e-13	4.6444e-11	39.6776	29.3548
LINC01089	telen	0.0865508	0.0236922	0.512473	0.00191199	0.0281387	8.2862	5.74194
MLXIP	telen	0.154402	0.0377953	0.517898	0.000658031	0.0115127	14.7907	11.1613
CLIP1	telen	0.40374	0.0577427	0.525599	0.000476086	0.00871262	34.2477	28.9032
RSRC2	telen	0.521928	-0.075066	0.470664	0.000260493	0.00515925	43.8348	47.9355
VPS37B	telen	0.0388884	-0.0238308	0.489704	0.001231	0.0195215	3.95928	6
RFLNA	telen	0.167116	0.0327874	0.517101	0.0011427	0.0183599	14.7907	11.2258
NCOR2	telen	0.299285	0.0742611	0.533853	3.75638e-07	1.4277e-05	26.8382	20
UBC	telen	1.07369	-0.0611182	0.473845	0.00260633	0.0360251	71.1538	70.7742
TMEM132B	telen	0.721164	0.483351	0.665893	2.43422e-99	3.18196e-96	50.4242	19.6129
TMEM132D	telen	0.24021	0.20541	0.572075	4.39409e-44	1.53169e-41	17.5339	3.35484
FZD10-AS1	telen	0.0140299	0.011123	0.505115	0.00171223	0.0256842	1.47059	0.451613
FZD10	telen	0.0289235	0.0258506	0.513375	1.86946e-09	9.52984e-08	2.99774	0.322581
ULK1	telen	0.286631	0.0919241	0.54172	1.70819e-10	9.75377e-09	26.0747	17.5484
FBRSL1	telen	0.425028	0.125836	0.553714	4.66915e-13	3.46644e-11	37.1324	26.9032
TNFRSF19	telen	0.0204506	-0.0293158	0.486297	1.39866e-07	5.63794e-06	2.1776	4.90323
AMER2	telen	0.0305871	0.0167201	0.508342	0.00047226	0.00864691	3.02602	1.35484
MTMR6	telen	0.0689746	0.0201185	0.511457	0.00221426	0.0316084	7.15498	4.83871
WASF3	telen	0.329947	-0.0964851	0.462332	1.56154e-07	6.23949e-06	28.7048	35.1613
WASF3-AS1	telen	0.0192914	-0.0188141	0.492102	0.0008127	0.0138223	1.97964	3.54839
RPL21	telen	2.29816	0.128032	0.562922	8.39095e-13	6.10571e-11	97.9638	96.7742
GTF3A	telen	0.237874	0.0491634	0.522974	0.000246158	0.00491257	22.4265	17.871
HMGB1	telen	2.26117	-0.0895908	0.44405	1.98998e-10	1.13098e-08	95.7014	94.1935
B3GLCT	telen	0.196073	0.0407858	0.520478	0.000383917	0.00720973	18.3824	14.129
FRY	telen	0.508888	0.247502	0.588782	2.03671e-33	4.9697e-31	38.2636	21.7419
N4BP2L2	telen	0.451868	-0.0682127	0.476549	0.00234851	0.0331627	37.6131	40.7742
SOHLH2	telen	0.0600334	0.0477145	0.522865	2.61243e-13	1.99574e-11	5.79751	1.22581
CCDC169	telen	0.0576855	0.0344739	0.516554	2.282e-07	8.93299e-06	5.62783	2.32258
SUPT20H	telen	0.24329	0.0380636	0.518226	0.00369204	0.0478514	22.3133	18.4516
LHFPL6	telen	0.391083	0.239312	0.587853	5.45721e-40	1.67848e-37	29.6946	12.6452
LINC00598	telen	0.0669647	0.028591	0.512689	0.00011055	0.00243749	5.65611	3.09677
FOXO1	telen	0.235941	0.142312	0.556857	5.64547e-24	8.43387e-22	19.5419	8.32258
ENOX1	telen	0.105161	0.0377825	0.515905	0.000192637	0.00398345	9.50226	6.3871
TSC22D1	telen	0.739548	-0.100795	0.460118	2.45376e-06	8.0403e-05	56.957	60.5806
AL359706.1	telen	0.0329605	-0.0300132	0.488756	0.000131166	0.00283735	3.1957	5.41935
GTF2F2	telen	0.397298	-0.0590748	0.477682	0.00307611	0.0412413	34.8133	37.9355
TPT1	telen	2.28337	0.19932	0.58686	5.25892e-23	7.43173e-21	98.1335	95.4839
DLEU7	telen	0.174033	0.105234	0.545775	1.32971e-19	1.62229e-17	15.2998	6.12903
AL442636.1	telen	0.209618	0.0475261	0.520978	0.000231788	0.0046588	17.9016	13.6129
LINC02335	telen	0.0251338	0.0180332	0.507984	4.80227e-05	0.00116789	2.1776	0.580645
PCDH17	telen	0.0198656	-0.060998	0.473842	2.75545e-21	3.58904e-19	1.80995	7.03226
DIAPH3	telen	0.480066	-0.0899111	0.468618	4.00825e-05	0.000993943	35.7466	41.2258
PCDH9	telen	0.121597	-0.0739506	0.478365	4.13152e-06	0.000129356	9.33258	13.4839
AL160254.1	telen	0.00126553	-0.00427776	0.497845	0.00232972	0.0329228	0.0848416	0.516129
DACH1	telen	0.997638	-0.559507	0.326851	4.88022e-89	5.25356e-86	62.8111	81.1613
PIBF1	telen	0.717631	-0.0765444	0.474205	0.00192511	0.0282976	51.9514	54.4516
KLF12	telen	0.67459	0.152318	0.551879	1.55395e-10	8.95686e-09	49.3495	41.0323
COMMD6	telen	0.678933	0.0889593	0.532901	6.88135e-05	0.00161762	52.9977	46.9032
MYCBP2-AS1	telen	0.106387	-0.0440675	0.483601	0.000688115	0.0119533	10.3507	13.4194
EDNRB	telen	0.0545331	-0.0306139	0.487353	0.000514142	0.00931128	5.31674	7.80645
SPRY2	telen	0.250235	0.122487	0.554482	2.76152e-19	3.30309e-17	22.681	11.871
AL590807.1	telen	0.0383198	0.0257732	0.512587	6.88673e-07	2.50309e-05	3.61991	1.09677
AL445255.1	telen	0.189383	0.0426028	0.516176	0.00155422	0.0236827	13.8292	10.5806
SLITRK1	telen	0.0383234	0.023799	0.511716	7.68269e-06	0.000228242	3.76131	1.41935
GPC5	telen	0.0313568	-0.036576	0.485325	3.54551e-07	1.35458e-05	2.82805	5.74194
GPC6	telen	1.68427	-0.171542	0.455828	4.82869e-07	1.79448e-05	81.6459	89.2258
ABCC4	telen	0.706685	0.318361	0.618392	2.77082e-48	1.03484e-45	53.3371	32.129
OXGR1	telen	0.00955325	0.00755607	0.5044	0.00123668	0.0195947	1.07466	0.193548
MBNL2	telen	0.233345	0.0730915	0.532983	2.98668e-08	1.32664e-06	20.5034	13.8065
CLYBL	telen	0.329003	0.0904387	0.538025	1.93746e-08	8.84203e-07	28.1391	20.6452
AL137139.2	telen	0.502491	0.25594	0.592445	2.3086e-36	6.35317e-34	38.0656	20.8387
ZIC5	telen	0.211894	0.0980629	0.545496	2.62085e-15	2.41019e-13	19.7398	10.7097
ZIC2	telen	0.830864	0.228741	0.583939	2.08391e-23	3.05093e-21	60.6052	46.5161
AL138701.2	telen	0.057608	-0.0303592	0.488612	0.0010943	0.0176832	4.86425	7.09677
AL138689.2	telen	0.0143765	-0.0189522	0.491765	0.00012425	0.00270051	1.52715	3.16129
ARGLU1	telen	1.12735	-0.158647	0.437334	6.74787e-13	4.95941e-11	73.4729	77.2258
FAM155A	telen	0.726976	-0.184749	0.443061	3.73357e-12	2.48459e-10	46.1821	55.9355
IRS2	telen	0.137436	0.0360093	0.517686	0.000317699	0.00612942	12.8111	9.22581
COL4A1	telen	0.497657	0.0798206	0.532628	2.80115e-05	0.000727642	41.9118	35.7419
COL4A2	telen	1.06077	0.220983	0.578287	1.49429e-19	1.81702e-17	72.2285	59.7419
SOX1	telen	0.120035	0.0324851	0.513992	0.00237288	0.0334295	10.9729	8.19355
LINC01043	telen	0.0280933	0.0152504	0.506814	0.0015762	0.0239678	2.46041	1.09677
LINC01044	telen	0.0143816	0.0107857	0.505204	0.000534681	0.00962137	1.3009	0.258065
MCF2L	telen	0.310417	0.0562295	0.523299	0.000563325	0.0100528	27.121	22.5161
F10	telen	0.035335	0.0208895	0.509735	9.93249e-05	0.00222484	3.36538	1.41935
GAS6	telen	0.103193	-0.0358115	0.484462	0.00100921	0.0165123	9.81335	12.8387
RASA3	telen	0.104035	0.044743	0.519969	2.29029e-06	7.55877e-05	9.5871	5.6129
UPF3A	telen	0.562287	0.133983	0.555056	4.24657e-12	2.81065e-10	46.3235	35.9355
AL355075.4	telen	0.00875143	-0.0113483	0.494971	0.00283804	0.0386624	0.933258	1.93548
NDRG2	telen	0.0375683	0.0144048	0.508062	0.00315576	0.042124	3.81787	2.19355
ARHGEF40	telen	0.245232	0.0589808	0.527843	8.59981e-06	0.000252213	22.7093	16.9677
ZNF219	telen	0.441216	0.0543539	0.523473	0.00192851	0.028335	37.698	32.9032
SALL2	telen	0.742079	0.206402	0.579131	1.97509e-21	2.60037e-19	57.2398	43.1613
MRPL52	telen	0.537301	0.0953564	0.539561	5.77091e-07	2.12069e-05	44.8247	37.1613
RBM23	telen	0.253608	0.0537569	0.526335	3.57063e-05	0.000896355	23.6143	18.1935
PSMB5	telen	0.773086	-0.102035	0.458501	1.04413e-06	3.69238e-05	58.5124	61.871
SLC7A8	telen	0.114619	0.0324779	0.517867	0.000102739	0.00229429	11.2274	7.54839
BCL2L2-PABPN1	telen	0.0390335	0.0157137	0.508218	0.00269237	0.0369908	3.84615	2.19355
PABPN1	telen	0.64221	0.132549	0.553138	8.41641e-11	4.96853e-09	51.81	42
PSME2	telen	0.237504	0.0398692	0.519286	0.0020238	0.0295347	22.0871	18.129
IPO4	telen	0.109674	0.0236729	0.513885	0.00247431	0.0345658	10.9163	8.06452
LTB4R	telen	0.0274921	0.0124971	0.506878	0.00305217	0.0410707	2.79977	1.41935
LINC00645	telen	0.0347793	-0.0636483	0.473227	1.33585e-15	1.26667e-13	3.47851	8.77419
FOXG1-AS1	telen	0.195506	0.0474754	0.52192	8.23766e-05	0.00188914	17.0814	12.5161
FOXG1	telen	1.03796	0.296037	0.597068	6.70289e-30	1.37827e-27	66.3462	51.3548
LINC01551	telen	1.05875	0.338569	0.602838	7.57653e-34	1.87371e-31	63.8575	47.0323
LINC02326	telen	0.00476882	-0.0085735	0.496088	0.0028634	0.0389748	0.50905	1.29032
AL133166.1	telen	0.140785	0.088108	0.535737	2.06139e-15	1.92472e-13	11.793	4.70968
NPAS3	telen	1.45454	0.801602	0.727407	8.8342e-153	2.6945e-149	77.319	43.871
EGLN3	telen	0.025146	-0.0383957	0.483523	1.18085e-08	5.54817e-07	2.74321	6
MBIP	telen	0.528569	0.232263	0.588701	2.30058e-31	5.19774e-29	41.94	25.6129
AL132857.1	telen	0.0495632	0.0226738	0.510261	0.000438562	0.00810697	4.44005	2.3871
SFTA3	telen	0.0106883	0.00984178	0.504483	0.00037075	0.00699837	0.961538	0.0645161
NKX2-1	telen	0.036285	0.0343325	0.514172	1.60363e-10	9.21657e-09	3.02602	0.193548
MIPOL1	telen	0.404106	0.058473	0.521535	0.00302344	0.0408042	33.06	28.7097
AL390800.1	telen	0.0760359	-0.0870639	0.468239	2.0356e-13	1.57516e-11	6.92873	13.0968
LINC02315	telen	1.75168	0.135049	0.54559	2.12432e-07	8.35148e-06	89.3665	85.4194
MIS18BP1	telen	0.529511	-0.0984555	0.466981	2.27685e-05	0.000606074	38.405	44.129
RPS29	telen	2.24455	0.352242	0.667655	5.07447e-81	4.76232e-78	98.0204	95.2903
RTRAF	telen	0.943035	-0.0814147	0.465263	5.98441e-05	0.00142323	67.7602	69.9355
TXNDC16	telen	0.193786	0.0354412	0.517878	0.00187829	0.0277654	18.0995	14.3871
AL139317.5	telen	0.0545449	-0.030577	0.487948	0.000745986	0.0128428	5.11878	7.48387
BMP4	telen	0.0199084	0.0110515	0.506532	0.00107448	0.0174174	2.14932	0.83871
CDKN3	telen	0.129247	-0.0434247	0.483781	0.002128	0.0306641	12.9525	15.871
SAMD4A	telen	0.124254	0.0548408	0.523482	1.011e-07	4.18592e-06	10.6335	5.93548
KTN1	telen	1.14258	-0.0643793	0.472447	0.0015857	0.0240877	74.5758	75.0968
OTX2	telen	0.233989	-0.162814	0.434914	2.97546e-22	4.00385e-20	21.6629	33.3548
OTX2-AS1	telen	0.0745754	-0.0805309	0.467749	4.26789e-14	3.54215e-12	6.64593	12.9677
AL161757.4	telen	0.0121368	-0.0227147	0.489607	4.07579e-07	1.5411e-05	1.21606	3.29032
AL049838.1	telen	0.095127	0.0597901	0.527159	7.41036e-12	4.79199e-10	8.93665	3.54839
ARMH4	telen	0.495569	0.0650058	0.525402	0.00100507	0.0164593	40.4129	35.2258
PSMA3	telen	0.559312	-0.0872806	0.467053	5.27571e-05	0.00127288	46.7195	50.5806
DAAM1	telen	0.585054	0.100892	0.538645	1.2216e-06	4.27456e-05	45.7014	38.6452
GPR135	telen	0.0583142	0.021025	0.510659	0.00168049	0.0252702	5.88235	3.74194
PCNX4	telen	0.548397	0.0659851	0.526539	0.000762322	0.0130871	43.6086	37.9355
DHRS7	telen	0.287513	0.0609363	0.527693	2.96744e-05	0.000764869	26.1029	20.6452
C14orf39	telen	0.202113	0.0940686	0.540866	1.59183e-13	1.237e-11	17.9581	9.87097
SIX6	telen	0.53922	0.406316	0.652007	7.31385e-97	8.92314e-94	40.9785	11.3548
SLC38A6	telen	0.140927	0.0311129	0.515049	0.00296018	0.0400686	13.4898	10.4516
PPP2R5E	telen	0.55174	0.0545127	0.522911	0.00388034	0.0498979	44.2025	39.9355
AL136038.5	telen	0.0650953	0.0264264	0.513287	0.000106682	0.0023679	6.16516	3.48387
SYNE2	telen	1.18949	-0.448849	0.347197	2.22171e-68	1.65952e-65	73.7839	85.8065
ESR2	telen	0.0922272	-0.0876079	0.464678	1.45765e-13	1.13513e-11	8.93665	15.7419
GPHN	telen	0.873454	-0.0750191	0.475176	0.00351901	0.0460327	58.9932	61.9355
MPP5	telen	0.278025	0.0522351	0.52341	0.000339579	0.00648145	24.9152	20.1935
PLEKHH1	telen	0.0695953	0.0250423	0.512448	0.000582685	0.0103528	6.75905	4.25806
ARG2	telen	0.096199	-0.0784055	0.466313	6.51101e-12	4.23285e-10	9.70023	16.1935
AL049779.4	telen	0.0133054	-0.0151018	0.49348	0.00131992	0.0206737	1.41403	2.70968
RAD51B	telen	0.929439	-0.0930886	0.468595	0.000243248	0.00486776	61.5385	64.5806
PLEKHD1	telen	0.030905	0.0188887	0.509516	3.86408e-05	0.000960797	2.94118	1.03226
PAPLN	telen	0.0311641	-0.035737	0.484018	1.64011e-07	6.54631e-06	3.22398	6.3871
ELMSAN1	telen	0.0861006	0.0346041	0.516603	3.16265e-05	0.000808353	8.39932	5.09677
ZNF410	telen	0.102354	0.0202764	0.513562	0.00278668	0.038058	10.6618	7.80645
IRF2BPL	telen	0.203827	0.0853064	0.538077	1.17508e-11	7.46687e-10	18.3258	10.7097
SLIRP	telen	0.804093	0.0865095	0.532165	0.000149661	0.00318844	60.7183	54.6452
SNW1	telen	0.31485	-0.0552098	0.478773	0.00279391	0.0381425	28.6482	31.9355
NRXN3	telen	0.471054	-0.534277	0.340205	7.94369e-92	9.08584e-89	33.06	60.5806
AC008056.2	telen	0.00179278	-0.00555902	0.497301	0.00213912	0.0307397	0.169683	0.709677
AC008056.1	telen	0.0228446	-0.0590872	0.476522	4.45043e-16	4.35535e-14	2.319	6.96774
STON2	telen	0.134744	0.0488976	0.522778	2.69335e-06	8.73156e-05	12.7828	8.25806
LINC02301	telen	0.116181	-0.0647799	0.476964	3.12907e-06	0.000100111	10.5486	14.9032
FLRT2	telen	0.577766	0.239678	0.585232	7.64657e-29	1.49664e-26	42.4774	26.2581
GALC	telen	0.0958205	0.0230684	0.512815	0.00283106	0.0385921	9.47398	6.83871
KCNK10	telen	0.103859	-0.0658743	0.474194	1.1289e-07	4.6218e-06	9.95475	14.9032
TTC8	telen	0.207549	0.0434547	0.52109	0.000324036	0.00623557	19.1459	14.7742
FOXN3	telen	0.455178	0.0627429	0.526359	0.000469221	0.00859557	37.2455	32.1935
AL356805.1	telen	0.00718926	-0.010046	0.495419	0.0030624	0.0411496	0.763575	1.67742
DGLUCY	telen	0.204665	0.0355569	0.517823	0.00226148	0.0321466	18.75	14.9677
CCDC88C	telen	0.338871	0.0942654	0.540318	5.31399e-09	2.5933e-07	29.7794	21.871
NDUFB1	telen	0.400178	0.0675647	0.529392	6.75035e-05	0.00158989	35.181	29.0323
LGMN	telen	0.21188	-0.060675	0.476653	0.000210719	0.00430503	20.1357	24.0645
C14orf132	telen	0.119019	0.049145	0.525069	4.4085e-08	1.92319e-06	11.5667	6.45161
CCDC85C	telen	0.242049	0.105365	0.5475	8.14772e-15	7.13432e-13	22.6244	13.2903
CYP46A1	telen	0.18	0.0882397	0.539449	9.0906e-14	7.23315e-12	16.3179	8.45161
EVL	telen	0.625637	0.0940991	0.537211	4.70445e-06	0.000145504	49.802	41.871
SLC25A29	telen	0.269011	-0.10747	0.458113	1.1939e-09	6.23365e-08	24.9717	32.129
WDR25	telen	0.223112	0.112116	0.546997	2.40511e-16	2.3921e-14	19.6267	10.4516
DLK1	telen	3.18284	-0.616957	0.308155	1.71374e-105	2.50899e-102	97.7093	98.7742
DIO3OS	telen	0.237857	0.129833	0.55853	3.53449e-23	5.05335e-21	21.6346	10
DIO3	telen	0.623936	0.35826	0.626417	3.15672e-61	1.86353e-58	45.0226	20.9677
DYNC1H1	telen	0.987951	0.106887	0.539455	4.94676e-06	0.000152276	68.9762	63.3548
PPP1R13B	telen	0.0580887	0.0253827	0.51194	0.000253195	0.00503925	5.54299	3.16129
ATP5MPL	telen	0.818204	0.075634	0.527191	0.00137803	0.0214809	61.3405	55.5484
KIF26A	telen	0.129291	0.0305139	0.515454	0.00145276	0.0224072	12.3586	9.22581
INF2	telen	0.0826786	0.0449937	0.522518	3.34114e-09	1.66153e-07	8.05995	3.54839
PACS2	telen	0.239515	0.0586624	0.527671	7.22495e-06	0.000215694	21.9457	16.1935
CRIP1	telen	0.0332255	-0.05156	0.477609	3.1451e-12	2.13174e-10	3.30882	7.74194
TEDC1	telen	0.0613586	-0.0311218	0.485164	0.000163266	0.00344222	6.27828	9.22581
TMEM121	telen	0.0511356	-0.0257104	0.489392	0.00272984	0.0374493	5.0905	7.16129
PWRN4	telen	0.448212	0.0864917	0.5332	4.32876e-06	0.000134725	33.3145	26.5161
PWRN1	telen	0.495588	0.136054	0.547522	7.39038e-11	4.38404e-09	35.0679	25.6774
SNHG14	telen	1.12845	0.0926504	0.532482	0.000186342	0.00387298	73.388	67.2258
OCA2	telen	0.042253	0.016131	0.508011	0.00362965	0.0471095	3.87443	2.25806
OTUD7A	telen	0.103519	0.037128	0.518117	2.88872e-05	0.000748266	9.95475	6.32258
SCG5	telen	0.402585	-0.101724	0.46249	6.30378e-07	2.30494e-05	33.7104	39.9355
RYR3	telen	0.0616742	-0.0623821	0.476788	6.76191e-09	3.26939e-07	6.08032	10.5806
NOP10	telen	0.752605	0.0706436	0.525715	0.00225242	0.0320656	58.0882	52
GOLGA8A	telen	0.384745	0.0517676	0.522565	0.00203035	0.0296068	33.8801	29.0968
MEIS2	telen	0.592462	-0.186055	0.436553	3.91727e-15	3.55772e-13	42.6188	53.871
RASGRP1	telen	0.0305124	-0.0728336	0.469604	9.98418e-20	1.22628e-17	3.25226	9.22581
THBS1	telen	0.0380678	0.0250008	0.512085	2.95942e-06	9.51824e-05	3.70475	1.29032
GPR176	telen	0.130292	-0.0518507	0.480558	0.000131472	0.0028423	11.5385	15.2903
BMF	telen	0.0614696	0.0194694	0.509853	0.00356488	0.0464634	5.79751	3.80645
GCHFR	telen	0.0674072	0.0366158	0.517308	2.64511e-07	1.02884e-05	6.19344	2.70968
NUSAP1	telen	0.49828	-0.099311	0.466701	1.67004e-05	0.000456839	37.3869	42.8387
MGA	telen	0.394529	0.0471321	0.522451	0.00219187	0.0313377	34.1063	29.3548
MAPKBP1	telen	0.12595	0.0292357	0.514756	0.00205068	0.0297845	11.9627	8.96774
ZNF106	telen	0.305417	0.0840441	0.534615	2.07791e-07	8.1778e-06	26.81	20.1935
STARD9	telen	0.179713	0.0432768	0.522788	4.87151e-05	0.00118237	17.4208	12.7097
[truncated: 15,156 more rows]
