# Supplementary material for: Inferring and perturbing cell fate regulomes in human brain organoids
Source: Nature. 2022 Oct 5;621(7978):365–72. doi: 10.1038/s41586-022-05279-8 (PMC10499607; doi:10.1038/s41586-022-05279-8)
Supplement: Supplementary file 12 — Differential accessibility in early telencephalic progenitors after GLI3 KO. P values were derived using a likelihood-ratio test and FDR correction. [file 41586_2022_5279_MOESM12_ESM.xls]

## Sheet: Data_S10
feature	coef	pval	padj
chr1-817848-818175	-1.08273	0.00143554	0.0195783
chr1-966078-967314	-0.299172	0.00128963	0.0179731
chr1-998139-1000958	-0.37206	8.28703e-09	5.0999e-07
chr1-1001452-1002015	-0.46225	4.69906e-08	2.46442e-06
chr1-1012830-1015413	-0.236362	0.00225962	0.0280663
chr1-1058200-1059967	-0.193501	0.00309868	0.0357676
chr1-1063850-1064444	-0.455997	5.20076e-06	0.000166056
chr1-1136126-1138044	-0.339891	6.26062e-05	0.00145752
chr1-1179357-1179738	0.610656	4.37153e-05	0.00106819
chr1-1239748-1240070	0.537308	0.000563718	0.00921401
chr1-1283668-1284094	0.840804	5.25368e-08	2.72453e-06
chr1-1307310-1309109	-0.190171	0.0035209	0.0394786
chr1-1351484-1351804	0.423896	0.000434937	0.00744687
chr1-1361496-1362241	-0.442966	0.00218579	0.0273425
chr1-1418043-1419186	1.29878	4.4772e-41	1.20004e-37
chr1-1425512-1427888	-0.302552	1.04991e-05	0.000306884
chr1-1432916-1433920	0.275986	5.00702e-05	0.00120106
chr1-1554849-1555491	0.705192	1.13395e-10	9.94759e-09
chr1-1599155-1601026	-0.202443	0.00207842	0.0262672
chr1-1629823-1632403	-0.28118	0.000115412	0.00245301
chr1-1683208-1684424	-0.64606	0.00356364	0.0398667
chr1-1833366-1834369	0.373634	0.00390964	0.0428448
chr1-1858450-1859766	-0.767265	3.65684e-11	3.50924e-09
chr1-1918623-1919953	-0.239624	0.000182508	0.0036137
chr1-2039282-2039521	-1.17181	9.84365e-08	4.80051e-06
chr1-2049364-2050905	-0.453764	1.02452e-12	1.26189e-10
chr1-2072420-2074245	0.404323	9.20466e-09	5.61602e-07
chr1-2128122-2128623	-0.363164	0.000338387	0.00604785
chr1-2132307-2134096	-0.393339	2.58172e-09	1.76458e-07
chr1-2199047-2199603	-0.463633	1.27208e-05	0.000363379
chr1-2247630-2248696	0.233433	0.00237966	0.0292314
chr1-2270127-2272520	-0.243071	0.000121125	0.00255635
chr1-2278224-2279942	-0.409729	4.35945e-08	2.3054e-06
chr1-2289643-2291668	0.46295	0.000106191	0.00228464
chr1-2314120-2315360	-0.257721	8.68813e-05	0.00192382
chr1-2322029-2322874	0.388057	2.90739e-08	1.59588e-06
chr1-2348854-2349288	-0.626013	0.000132747	0.0027638
chr1-2399809-2400202	1.6203	0.000146532	0.00300359
chr1-2451752-2452577	0.311468	0.00267951	0.0320042
chr1-2466827-2467586	-0.332458	1.23217e-05	0.000353163
chr1-2473888-2474581	-0.381833	3.37309e-05	0.000851383
chr1-2481060-2481323	1.52843	2.29334e-15	4.12758e-13
chr1-2503607-2504123	-0.625697	1.84134e-06	6.61652e-05
chr1-2525724-2527020	-0.246921	0.000115287	0.00245064
chr1-2529061-2529629	0.406192	5.04649e-05	0.00120928
chr1-2529930-2530652	-0.542482	8.48396e-18	2.15152e-15
chr1-2532729-2533008	-0.923196	2.96253e-15	5.26402e-13
chr1-2535358-2535822	-0.436018	4.07171e-06	0.000133556
chr1-2540579-2541206	-0.767221	2.38382e-30	2.49438e-27
chr1-2543562-2543922	-0.349712	0.000155142	0.00314952
chr1-2545813-2547445	-0.330717	1.95149e-07	8.89336e-06
chr1-2548695-2548980	-0.266012	0.00222468	0.0277165
chr1-3249663-3250116	-1.0366	1.09746e-06	4.17241e-05
chr1-3352308-3352975	-1.24211	4.60007e-16	9.07625e-14
chr1-3471025-3472213	-0.229163	0.0031335	0.0360823
chr1-3543474-3544060	0.454446	0.00070895	0.0111059
chr1-3590027-3591274	0.313772	0.00302882	0.0351417
chr1-3630949-3632534	0.457221	7.67303e-07	3.02823e-05
chr1-3683836-3684476	-0.299361	0.000496809	0.00830863
chr1-3781861-3782210	1.92426	6.11284e-19	1.77056e-16
chr1-3899359-3901589	-0.240328	0.000765792	0.0118173
chr1-5767060-5767295	1.42532	6.807e-06	0.000210402
chr1-5770905-5771789	-0.545769	1.47118e-06	5.42402e-05
chr1-5799947-5800189	-2.60594	0.00263009	0.0315437
chr1-5817348-5817604	-1.79451	0.00335242	0.0379902
chr1-5830524-5831240	-0.682619	2.36834e-05	0.000626079
chr1-5864724-5866528	-0.481952	4.6281e-05	0.00112191
chr1-5896436-5897643	1.06393	3.47988e-32	4.40925e-29
chr1-5923092-5923697	-0.978696	4.96608e-08	2.58964e-06
chr1-5939382-5940007	-1.49977	0.00372329	0.0412763
chr1-6003719-6004260	-0.364907	1.20423e-05	0.000346239
chr1-6044908-6045724	0.530042	0.00184867	0.0239517
chr1-6060848-6061243	-0.906354	1.60284e-06	5.85613e-05
chr1-6100370-6101667	-0.681098	5.61151e-16	1.08991e-13
chr1-6204930-6206522	-0.203224	0.0033376	0.0378595
chr1-6208668-6209921	-0.313618	9.96931e-06	0.000293713
chr1-6245666-6246407	-0.600974	1.35852e-16	2.90766e-14
chr1-6248979-6249981	-0.268444	0.00278383	0.0329397
chr1-6267913-6268748	0.766945	2.93905e-10	2.38327e-08
chr1-6275745-6276711	0.509717	4.4248e-06	0.000143905
chr1-6309872-6310296	-1.6153	0.000398624	0.00692725
chr1-6347946-6348875	-0.361037	0.00228773	0.0283419
chr1-6358792-6359969	-0.300102	0.00389558	0.042731
chr1-6420675-6420953	-0.49364	0.000302875	0.00552019
chr1-6439968-6441002	-0.231399	0.00146186	0.0198804
chr1-6446899-6449348	-0.252051	0.000102852	0.00222101
chr1-6651611-6652289	1.16515	1.15315e-12	1.40886e-10
chr1-6653557-6654278	1.54423	2.90502e-22	1.26847e-19
chr1-6672575-6672948	-2.14402	0.00187494	0.0242227
chr1-6922329-6922921	-0.453965	1.88857e-05	0.000513467
chr1-6949768-6950929	0.319718	0.00224976	0.027969
chr1-6961771-6963950	-0.696031	9.31092e-26	5.89879e-23
chr1-6970783-6972007	1.06265	1.365e-18	3.82028e-16
chr1-6975866-6976341	1.21916	8.3344e-06	0.000251283
chr1-7117281-7118439	-0.410026	6.15924e-05	0.00143719
chr1-7172396-7173284	1.06577	5.28198e-08	2.73799e-06
chr1-7176966-7178675	-0.469531	4.87606e-06	0.000156665
chr1-7247678-7248458	0.53439	7.55467e-05	0.00170723
chr1-7334319-7335683	0.752154	0.00050818	0.0084582
chr1-7348471-7348882	0.709117	2.38784e-05	0.00063042
chr1-7373938-7374558	0.534845	0.00148034	0.0200839
chr1-7471218-7472165	0.963996	1.17385e-11	1.22682e-09
chr1-7701970-7702619	0.524684	0.000141116	0.0029109
chr1-7720678-7721079	-1.24672	9.59343e-06	0.000284123
chr1-7984047-7985213	0.496842	1.58881e-07	7.39529e-06
chr1-8017569-8018172	-0.410956	0.00257222	0.031013
chr1-8018765-8019115	-0.312488	0.00138352	0.0190145
chr1-8141509-8141736	1.19398	0.00476458	0.0497556
chr1-8232035-8232700	-0.745065	0.00132597	0.0183653
chr1-8238437-8240429	0.294326	9.48045e-05	0.00207227
chr1-8266123-8267578	-0.406025	5.2637e-08	2.72932e-06
chr1-8281850-8283523	0.467449	0.00252403	0.0305588
chr1-8301813-8302884	-0.357298	1.94351e-05	0.000526551
chr1-8329091-8329834	1.57808	4.11604e-05	0.001013
chr1-8343301-8343621	-1.15199	0.000253933	0.00476095
chr1-8367545-8367964	1.51628	9.75847e-05	0.00212385
chr1-8381764-8382478	0.329042	0.00048593	0.00815998
chr1-8402191-8402590	2.08177	2.24572e-06	7.88529e-05
chr1-8419214-8419496	0.367855	0.00359131	0.0401221
chr1-8422913-8424949	-0.272094	2.1202e-05	0.000568372
chr1-8438927-8439768	0.531445	3.61348e-07	1.54737e-05
chr1-8459913-8460392	0.308763	0.00113991	0.0162757
chr1-8551629-8553481	-0.556894	3.7248e-10	2.97271e-08
chr1-8651224-8652317	-0.894599	2.70957e-10	2.21057e-08
chr1-8680328-8680836	-0.980804	0.0030069	0.0349537
chr1-8712088-8713053	-0.354155	0.00160489	0.0214086
chr1-8722925-8723269	1.06118	2.42959e-05	0.000640182
chr1-8815575-8815934	0.405722	0.00233875	0.0288336
chr1-8859206-8859686	0.707281	6.97505e-07	2.77857e-05
chr1-8889994-8890781	1.05263	9.20353e-18	2.31212e-15
chr1-8914375-8915769	-0.349249	0.000529202	0.00875081
chr1-8944672-8945359	0.389442	0.000445373	0.00759346
chr1-9064037-9064779	-0.491188	2.28997e-05	0.000608222
chr1-9218079-9218290	-1.42629	0.00408187	0.0442699
chr1-9231691-9232071	0.629663	0.00162364	0.0216074
chr1-9271389-9271642	0.571445	0.00299619	0.0348536
chr1-9312017-9312536	0.563791	0.000283718	0.00522874
chr1-9351845-9353433	0.704953	8.12962e-08	4.03924e-06
chr1-9371229-9371898	0.607661	9.64183e-10	7.13602e-08
chr1-9373569-9373973	0.72352	1.38821e-10	1.19766e-08
chr1-9443772-9444368	1.06005	1.77591e-09	1.25493e-07
chr1-9510244-9511406	0.996944	2.27532e-10	1.88453e-08
chr1-9558668-9559449	0.674243	0.000977787	0.0143903
chr1-9593138-9594429	-0.279684	3.56646e-05	0.000894166
chr1-9615118-9615857	-0.536526	0.00156846	0.021019
chr1-9676807-9677219	-1.48416	0.000289771	0.00532045
chr1-9688850-9690766	-0.232866	0.000232177	0.00442297
chr1-9808665-9809529	1.09939	5.86248e-12	6.44806e-10
chr1-9827703-9827980	0.617584	0.00275179	0.0326438
chr1-9835045-9837195	-0.316954	0.000586326	0.00951525
chr1-9862525-9863181	1.02159	4.34636e-10	3.41942e-08
chr1-9876856-9877263	0.822447	0.00277882	0.0328958
chr1-9883886-9884493	-0.980986	1.36078e-10	1.17657e-08
chr1-9891179-9891627	-0.733493	3.48973e-09	2.31968e-07
chr1-9892370-9893167	-0.610904	5.59172e-06	0.000176983
chr1-10045761-10046908	0.838113	0.00150337	0.0203369
chr1-10058875-10059722	0.718046	0.000575034	0.00936996
chr1-10160718-10161373	1.27932	1.27057e-05	0.000363036
chr1-10241694-10242021	1.73607	5.75998e-11	5.34211e-09
chr1-10280466-10280896	1.37064	0.0002014	0.00392267
chr1-10378194-10378779	-0.87358	0.00409938	0.0444141
chr1-10494486-10496394	0.43828	1.41756e-07	6.66585e-06
chr1-10504202-10504622	1.14706	1.43933e-08	8.41041e-07
chr1-10508428-10509030	0.679457	5.35981e-10	4.15113e-08
chr1-10527956-10529396	0.562083	0.000228047	0.00435668
chr1-10529741-10531106	0.529584	1.17154e-07	5.62048e-06
chr1-10537176-10537649	-0.881774	0.000289943	0.00532291
chr1-10555485-10556688	0.376404	5.63207e-05	0.00133157
chr1-10601409-10601775	1.36737	6.12299e-09	3.87701e-07
chr1-10630022-10630413	0.523649	0.00205371	0.0260068
chr1-10648764-10650107	0.207011	0.00371523	0.0412054
chr1-10707288-10707554	-0.387075	0.00141996	0.0194114
chr1-10753203-10753585	-0.49602	0.000645436	0.0102886
chr1-10755871-10756352	-0.711136	3.69825e-06	0.000122587
chr1-10782492-10783221	-0.279243	0.00359552	0.0401512
chr1-10834801-10836337	-0.221806	0.00058885	0.00954534
chr1-10841076-10841444	-0.765474	6.18901e-05	0.00144317
chr1-10969044-10970120	-0.550824	5.94156e-07	2.40957e-05
chr1-11146963-11147885	0.61162	0.00242401	0.0296548
chr1-11177981-11178738	0.527766	7.16653e-07	2.84703e-05
chr1-11196008-11196329	1.63932	2.2147e-14	3.52213e-12
chr1-11246191-11246739	2.40124	5.55203e-24	2.94008e-21
chr1-11413169-11414507	-0.247831	0.00477278	0.049806
chr1-11417023-11417615	-0.67512	0.00387034	0.042509
chr1-11453877-11454496	-0.682172	0.00369025	0.0410028
chr1-11620299-11620873	1.07897	2.76061e-14	4.32431e-12
chr1-11625836-11626844	-0.983593	7.42984e-05	0.00168437
chr1-11638178-11638383	-1.55609	0.000129322	0.00270039
chr1-11680343-11681880	-0.348068	7.96496e-08	3.96591e-06
chr1-11689564-11689961	-0.703286	0.00117933	0.0167297
chr1-11690412-11692596	-0.251015	7.9821e-05	0.00179118
chr1-11703859-11704671	0.291874	0.000177707	0.00353411
chr1-11753599-11754086	0.585359	0.00104296	0.0151549
chr1-11797628-11797948	1.57832	7.75265e-12	8.36595e-10
chr1-11915184-11915582	-0.760154	0.000581414	0.0094527
chr1-12039943-12040984	0.327134	0.0047664	0.049767
chr1-12158004-12158958	-0.306599	0.000437979	0.00748976
chr1-12178943-12179414	-0.588462	0.000933132	0.0138702
chr1-12235626-12235989	2.85686	1.2208e-19	3.87413e-17
chr1-12249183-12249486	16.8496	0.00379965	0.0419109
chr1-12336039-12336741	-0.575961	0.00148824	0.0201723
chr1-12381293-12381699	-1.43808	2.97403e-06	0.000101235
chr1-12406008-12407002	0.368805	0.0018495	0.0239616
chr1-12454558-12454949	-1.29517	0.00099458	0.0145838
chr1-12460740-12461382	-0.887959	3.52363e-14	5.4351e-12
chr1-12477670-12479136	0.536395	0.000594648	0.00961759
chr1-12505238-12506173	0.568851	0.000115541	0.00245518
chr1-12518676-12519890	-0.600443	5.25072e-05	0.00125177
chr1-12539882-12540758	0.232856	0.00424363	0.0455816
chr1-12549282-12550274	0.640474	1.86241e-13	2.57621e-11
chr1-12594835-12596594	-0.262281	0.000217747	0.00419024
chr1-12615639-12617330	-0.319875	0.000167061	0.00335204
chr1-12717354-12717951	1.46155	3.1798e-06	0.000107426
chr1-13504649-13505625	0.667421	0.000859718	0.0129912
chr1-13548998-13550039	-0.581533	0.00104172	0.0151393
chr1-13550531-13550968	-0.939366	0.0011407	0.0162857
chr1-13582807-13584782	0.232229	0.000924224	0.0137589
chr1-13589393-13589606	-1.10208	6.05376e-08	3.09522e-06
chr1-13619093-13619568	1.06969	8.5283e-08	4.21688e-06
chr1-13628391-13629070	0.755571	6.21123e-07	2.509e-05
chr1-13851819-13852525	1.00814	4.75302e-06	0.000153164
chr1-13905891-13906135	-1.7487	2.86182e-09	1.9408e-07
chr1-13908164-13908615	1.10566	5.29222e-08	2.74289e-06
chr1-14010440-14010922	1.39243	0.000148014	0.00302939
chr1-14015892-14016204	1.13285	1.80705e-05	0.000493886
chr1-14017251-14018025	0.612139	1.70388e-08	9.7939e-07
chr1-14036994-14038014	1.34511	5.23924e-29	4.70511e-26
chr1-14079699-14080043	-1.3662	0.000417725	0.0072035
chr1-14142409-14143187	1.66956	2.06185e-23	1.03671e-20
chr1-14180963-14181821	-0.553525	0.000801048	0.0122572
chr1-14236164-14236388	-1.47016	0.00195005	0.0249782
chr1-14404612-14405566	0.688902	0.000687595	0.0108289
chr1-14504544-14504757	-1.26578	0.00290879	0.0340552
chr1-14512543-14513477	-0.965532	4.27043e-10	3.36577e-08
chr1-14553579-14554131	1.23906	1.04201e-05	0.000305187
chr1-14624782-14626347	-0.404959	2.14825e-06	7.58019e-05
chr1-14634413-14634984	0.779335	3.23763e-05	0.000821944
chr1-14671825-14672767	0.686081	2.6895e-08	1.48399e-06
chr1-14686346-14687230	0.353289	0.00335155	0.0379831
chr1-14698348-14698717	-1.68154	5.8926e-05	0.00138442
chr1-14699580-14699903	1.05541	0.00020966	0.00405995
chr1-14724283-14724583	-1.00175	1.31355e-07	6.23991e-06
chr1-14742213-14742623	-0.772899	0.00324464	0.0370559
chr1-14758701-14759254	-0.564637	0.00111848	0.0160322
chr1-14763325-14763619	-0.675674	0.00129571	0.0180391
chr1-14766914-14767677	-0.923851	2.03911e-06	7.23686e-05
chr1-14848449-14849073	1.03304	1.0689e-07	5.17584e-06
chr1-14866959-14867545	0.758977	7.81581e-05	0.00175796
chr1-14869039-14869517	0.912175	1.85626e-05	0.000505632
chr1-14942789-14943472	0.526638	0.000568089	0.00927501
chr1-14977165-14977789	0.7278	0.00114489	0.0163329
chr1-15027293-15028440	0.48663	2.38864e-06	8.32641e-05
chr1-15030646-15031007	1.48942	0.000134559	0.00279367
chr1-15042607-15043542	0.445567	1.90711e-06	6.8226e-05
chr1-15139420-15140566	0.243828	0.00284711	0.0335155
chr1-15206022-15207740	0.26046	0.000514634	0.00855067
chr1-15212364-15215162	0.331516	1.90995e-06	6.83108e-05
chr1-15222879-15223237	1.33497	1.68086e-08	9.68075e-07
chr1-15226437-15227305	1.16923	1.70364e-09	1.20729e-07
chr1-15260507-15260980	-1.61423	0.000148098	0.00303056
chr1-15309780-15310520	0.59838	0.00348231	0.039148
chr1-15326408-15327196	0.285079	8.36046e-05	0.00186323
chr1-15328615-15328955	0.928873	9.07719e-09	5.54369e-07
chr1-15340270-15340670	-0.536223	0.00245391	0.0299262
chr1-15360593-15361092	0.4837	1.84988e-05	0.000504209
chr1-15380350-15380749	-1.15632	4.67882e-11	4.3991e-09
chr1-15384051-15384931	-0.597951	8.09962e-07	3.17465e-05
chr1-15500291-15501133	0.573448	0.00238174	0.0292467
chr1-15578918-15579998	0.554983	2.25132e-05	0.000599372
chr1-15681112-15681346	0.746668	0.00333725	0.0378568
chr1-15753816-15754039	-0.600865	0.00379588	0.0418879
chr1-15803374-15804496	0.408845	9.21467e-05	0.0020209
chr1-15884700-15884996	0.917817	0.00246273	0.0300022
chr1-15961465-15961890	-0.367204	0.000830151	0.0126243
chr1-15976813-15977104	0.733162	0.0010748	0.0155288
chr1-16026213-16027472	-0.400257	8.56849e-08	4.23435e-06
chr1-16032173-16033272	-0.240211	0.00189465	0.0244087
chr1-16048054-16049307	-0.344338	4.12017e-07	1.74232e-05
chr1-16066918-16067665	0.418405	1.07226e-06	4.08783e-05
chr1-16101661-16101907	1.08951	0.00292968	0.0342497
chr1-16115415-16116368	-0.25786	8.59394e-05	0.00190769
chr1-16133483-16133767	-1.21877	0.00413584	0.044723
chr1-16144906-16147125	0.295465	1.34597e-05	0.00038162
chr1-16162119-16162798	-0.47717	2.93726e-06	0.000100105
chr1-16174366-16176150	-0.286905	5.66871e-05	0.00133863
chr1-16321444-16321990	1.23043	6.47544e-06	0.000201624
chr1-16374080-16374669	-0.721582	0.000241932	0.0045718
chr1-16458804-16459345	-1.21937	0.00131061	0.0182073
chr1-16498074-16500064	-0.262327	3.71064e-05	0.000925161
chr1-16545802-16546095	-0.574961	0.00186903	0.0241625
chr1-16772353-16772902	1.37077	3.60413e-13	4.74437e-11
chr1-16796372-16797272	-0.466807	3.03239e-07	1.32044e-05
chr1-16888632-16889925	-0.361449	3.33606e-05	0.000843136
chr1-16921170-16922284	-0.373752	5.73761e-08	2.95063e-06
chr1-16938249-16940079	-0.395208	2.41381e-05	0.000636506
chr1-16948233-16948568	0.611375	0.00254632	0.0307763
chr1-16971305-16972852	-0.315514	0.00366293	0.0407641
chr1-17023049-17024121	-0.640631	8.89366e-08	4.37828e-06
chr1-17081352-17081706	0.823652	0.00273852	0.0325333
chr1-17095258-17095609	1.71207	4.29991e-16	8.52071e-14
chr1-17098583-17099277	1.16778	4.17402e-10	3.29571e-08
chr1-17206180-17206529	1.15165	1.27579e-11	1.32422e-09
chr1-17315501-17316173	0.675741	0.0026738	0.0319502
chr1-17369465-17369934	1.41342	0.0016338	0.0217128
chr1-17582148-17582886	0.846438	4.56865e-05	0.00111028
chr1-17601715-17601985	-1.20395	0.00461243	0.0485566
chr1-17670970-17672090	0.47705	2.56392e-07	1.13619e-05
chr1-17682311-17682873	0.472576	0.000878244	0.0132144
chr1-17706207-17707200	0.485646	0.000199401	0.0038894
chr1-17729742-17730199	0.93076	3.95306e-05	0.000977864
chr1-17772636-17774166	-0.540674	9.05211e-08	4.44686e-06
chr1-17925352-17925880	-0.797754	5.40532e-05	0.00128493
chr1-17927322-17928318	-0.49736	0.00316533	0.0363527
chr1-18015309-18016050	0.962596	2.9834e-06	0.000101499
chr1-18032076-18033099	0.526019	2.36308e-11	2.34168e-09
chr1-18056441-18056886	-0.624025	0.000353235	0.00626119
chr1-18090405-18091606	-0.433174	1.32808e-06	4.94827e-05
chr1-18107274-18108313	-0.404079	3.94722e-09	2.59899e-07
chr1-18110901-18111314	-0.559041	5.45401e-09	3.49085e-07
chr1-18148616-18149616	1.07618	1.28268e-28	1.1118e-25
chr1-18174124-18174481	0.610842	0.00127048	0.0177566
chr1-18228576-18228811	1.46271	0.000829199	0.0126133
chr1-18245730-18246793	0.915078	0.000180016	0.00357187
chr1-18262579-18263873	0.748942	1.65152e-10	1.40268e-08
chr1-18284721-18285430	1.29266	3.44088e-21	1.33365e-18
chr1-18290236-18291376	0.581335	9.72275e-09	5.91039e-07
chr1-18354523-18354852	0.521599	0.00278689	0.0329659
chr1-18446715-18447118	-0.859953	4.41983e-07	1.85215e-05
chr1-18475540-18476418	0.451799	0.00156233	0.02095
chr1-18480280-18482115	0.574703	3.22411e-09	2.15918e-07
chr1-18525020-18526213	0.629425	0.000195696	0.00382955
chr1-18602859-18603655	-0.692454	1.52506e-05	0.000426311
chr1-18618686-18619605	0.717037	1.56578e-10	1.33494e-08
chr1-18640280-18641044	-0.32553	6.71526e-06	0.000208009
chr1-18646468-18647276	-0.227608	0.000330511	0.00593112
chr1-18653515-18654233	0.308098	0.000650853	0.0103569
chr1-18657208-18658328	0.497449	1.17402e-10	1.02758e-08
chr1-18661559-18662276	-0.485144	0.000141996	0.00292628
chr1-18707745-18708215	-0.691008	0.00141262	0.0193315
chr1-18722326-18722640	-1.03514	2.94418e-08	1.61353e-06
chr1-18727922-18728126	-0.606884	0.00361414	0.0403191
chr1-18795294-18795755	-0.766171	1.64227e-05	0.000455025
chr1-18814322-18814950	-0.336938	0.00377427	0.0417131
chr1-18890653-18891164	0.852816	0.0012741	0.0177915
chr1-18938307-18939055	0.487242	0.00268315	0.0320312
chr1-18949069-18950335	0.480023	1.2991e-07	6.17631e-06
chr1-18965377-18966240	0.386002	0.00136382	0.0187914
chr1-18973138-18973399	1.79098	0.000169353	0.00338963
chr1-19027985-19028486	-0.569711	0.00157439	0.0210816
chr1-19074669-19075049	2.24657	1.40987e-21	5.71897e-19
chr1-19095915-19096563	-0.736216	9.32833e-06	0.000277409
chr1-19109995-19110794	1.34116	5.11574e-12	5.66609e-10
chr1-19317293-19317853	-0.918677	0.0044051	0.0468892
chr1-19390047-19390272	-0.96306	0.00154225	0.020739
chr1-19405048-19406608	-0.363293	1.23351e-07	5.8878e-06
chr1-19429488-19430057	-0.358035	0.00389972	0.0427683
chr1-19454849-19455643	0.910956	6.23576e-09	3.93697e-07
chr1-19664509-19666283	-0.434361	7.40924e-07	2.93276e-05
chr1-19730603-19731224	-0.605989	5.12887e-07	2.11669e-05
chr1-19802243-19802664	-0.825674	0.00165387	0.0219201
chr1-20185428-20186714	0.291972	8.0236e-05	0.00179874
chr1-20237466-20238055	1.27959	1.09207e-12	1.33894e-10
chr1-20261219-20261574	1.32839	4.50337e-06	0.000146187
chr1-20265308-20265654	0.938462	0.00477994	0.0498605
chr1-20278401-20279208	-0.763697	4.89037e-11	4.58193e-09
chr1-20373217-20374035	-0.558329	0.00028781	0.00529139
chr1-20386346-20387127	-0.331686	0.000404217	0.00700905
chr1-20443938-20444519	0.679134	0.000318453	0.00574968
chr1-20522148-20522888	0.439007	0.00253062	0.0306196
chr1-20609404-20609866	0.554221	9.03165e-05	0.00198613
chr1-20710388-20712386	0.370221	0.000640285	0.0102214
chr1-20717274-20718376	-0.244062	0.00022988	0.00438593
chr1-20918056-20918455	1.1741	0.00101863	0.0148651
chr1-20935669-20936445	-0.897296	5.53719e-05	0.00131198
chr1-21237660-21238880	0.423129	1.75193e-05	0.000480897
chr1-21241847-21242396	0.702891	0.000960464	0.0141902
chr1-21264942-21265243	-0.974301	0.00410894	0.0444956
chr1-21277871-21278597	-0.638782	1.02453e-17	2.56644e-15
chr1-21279213-21279547	-0.850431	3.47459e-06	0.000116212
chr1-21332515-21332930	0.598688	7.22741e-05	0.00164447
chr1-21342569-21342978	0.560516	8.76611e-06	0.000262574
chr1-21350244-21350848	0.38267	0.00383258	0.0421829
chr1-21389585-21389933	-1.15983	0.000464802	0.00786966
chr1-21457721-21458446	1.14974	3.76713e-07	1.60744e-05
chr1-21503553-21504139	-0.894407	5.36019e-05	0.00127499
chr1-21537419-21538652	0.674708	0.000336177	0.00601545
chr1-21586147-21587368	-0.590212	3.88338e-09	2.5618e-07
chr1-21607461-21608432	-0.35598	5.33366e-07	2.19109e-05
chr1-21633251-21633708	0.785086	0.00101403	0.0148103
chr1-21675929-21676596	0.624311	1.08023e-05	0.000314821
chr1-21725586-21726587	0.414645	0.00118664	0.0168122
chr1-21821741-21823032	-0.454811	0.00300133	0.0349009
chr1-21922227-21922967	0.519041	6.25123e-06	0.000195407
chr1-21982889-21983098	2.3323	0.00100558	0.0147092
chr1-22212350-22213133	-0.418861	0.00237131	0.029146
chr1-22225631-22226449	-0.382642	3.47374e-05	0.000873623
chr1-22245235-22246211	-0.64529	3.11792e-16	6.28352e-14
chr1-22253899-22254306	0.520136	0.00267911	0.0320028
chr1-22264283-22265363	0.29318	0.000733392	0.01142
chr1-22349458-22351964	-0.373961	4.50028e-06	0.000146114
chr1-22365508-22365890	-1.18353	0.00470318	0.049249
chr1-22408101-22408610	0.708556	0.0010988	0.015808
chr1-22412512-22413277	0.692649	0.000542337	0.00893157
chr1-22544984-22545439	-0.602107	0.000404817	0.00701701
chr1-22567043-22567631	-0.472568	0.000463496	0.00785231
chr1-22665605-22666194	-0.371089	0.00406784	0.0441617
chr1-22676856-22677406	-0.660382	1.26534e-07	6.02899e-06
chr1-22689232-22689917	0.284089	0.00234226	0.0288647
chr1-22780418-22781744	-0.331227	0.000229288	0.0043768
chr1-22789094-22789870	0.639929	1.77701e-09	1.25545e-07
chr1-22794457-22795005	-0.735219	1.47457e-05	0.000413726
chr1-22806376-22807169	-0.286661	0.000815714	0.0124422
chr1-22825728-22827479	0.378137	0.000778234	0.0119696
chr1-22835619-22837134	0.77659	9.13698e-20	2.93973e-17
chr1-22843385-22843687	1.21182	1.4844e-11	1.5244e-09
chr1-22875808-22877143	-0.495514	1.48586e-10	1.27334e-08
chr1-22895413-22896808	-0.654735	0.00150236	0.0203257
chr1-22920085-22920602	0.972618	3.47518e-05	0.000873859
chr1-23013583-23014273	0.381168	9.39593e-05	0.00205625
chr1-23266199-23266774	-0.854819	0.000486891	0.00817141
chr1-23356315-23357060	-0.298215	0.00105513	0.0152947
chr1-23374432-23374704	0.789661	0.00248539	0.0302138
chr1-23376939-23377789	0.561988	1.8981e-07	8.66591e-06
chr1-23435937-23437768	-0.440088	0.000787559	0.0120901
chr1-23491726-23491967	1.47054	0.000193015	0.00378559
chr1-23548786-23549042	0.973251	1.14539e-06	4.33854e-05
chr1-23567663-23569329	-0.25773	0.000136056	0.00281988
chr1-23589544-23589770	0.871705	8.03938e-08	3.99897e-06
chr1-23592516-23592756	0.731031	0.000205095	0.00398417
chr1-23619223-23620094	-0.317227	0.00395211	0.0432028
chr1-23916373-23917294	-0.552941	0.000126749	0.00265495
chr1-23930828-23931293	1.13657	0.00037726	0.00662136
chr1-24111868-24112810	0.408285	0.00028917	0.00531187
chr1-24286364-24287247	0.259183	0.00450022	0.0476387
chr1-24306107-24306479	1.71552	8.10025e-22	3.37214e-19
chr1-24340441-24341082	-0.749278	2.57599e-06	8.9117e-05
chr1-24363964-24365429	-0.459394	7.64769e-11	6.9054e-09
chr1-24459578-24459940	1.78101	7.79445e-09	4.82061e-07
chr1-24536368-24536784	1.07331	1.36249e-10	1.17775e-08
chr1-24541107-24542472	-0.502664	0.00124674	0.0174929
chr1-24551834-24552645	-0.285431	0.00125563	0.0175907
chr1-24683510-24683891	-1.76003	0.00117771	0.0167108
chr1-24704262-24705884	-0.343769	2.68157e-06	9.23661e-05
chr1-24746789-24746991	0.657774	0.000157032	0.00318269
chr1-24929124-24930697	-0.222221	0.0028985	0.0339564
chr1-25022187-25023220	-0.491564	0.000472407	0.00797207
chr1-25083862-25084320	-0.867341	0.000119561	0.002529
chr1-25145739-25146659	1.37645	1.84793e-22	8.30837e-20
chr1-25429841-25431788	-0.198569	0.00188286	0.0242936
chr1-25501310-25502052	-0.735611	2.45773e-05	0.000646569
chr1-25553429-25553809	-1.04007	6.47089e-06	0.000201586
chr1-25650057-25650499	-0.602831	0.00336263	0.0380839
chr1-25666246-25667069	0.402332	0.00145353	0.0197833
chr1-25695096-25696205	0.669599	5.96944e-09	3.79336e-07
chr1-25699548-25700945	0.399347	2.11523e-05	0.000567127
chr1-25724497-25725492	-0.350313	0.000481808	0.00809778
chr1-25760349-25760765	0.814737	9.17063e-05	0.0020125
chr1-25773415-25773714	-0.927991	0.000357485	0.00632301
chr1-25861355-25861758	-0.958016	0.000160931	0.00324812
chr1-25933009-25933249	1.32284	0.000131881	0.00274702
chr1-25957707-25957913	16.9681	0.00200137	0.0254913
chr1-25993322-25993963	0.998068	1.42565e-12	1.7171e-10
chr1-26021354-26022386	-0.234882	0.00459637	0.0484329
chr1-26164084-26164970	-0.387359	1.07227e-08	6.45854e-07
chr1-26171321-26172018	-0.552838	7.0716e-05	0.00161429
chr1-26189879-26190956	-0.559727	6.48204e-07	2.6021e-05
chr1-26210149-26210829	1.13762	8.43099e-05	0.00187629
chr1-26281706-26282658	-0.29259	2.90162e-05	0.000747892
chr1-26289140-26289513	1.32052	7.68411e-21	2.86056e-18
chr1-26320888-26322131	-0.285336	0.00375894	0.0415896
chr1-26335961-26338004	-0.291549	3.57334e-05	0.000895761
chr1-26350611-26351336	0.3387	0.000564335	0.00922279
chr1-26351602-26352168	0.288865	0.00131314	0.0182332
chr1-26403372-26404238	1.08392	2.25544e-19	6.912e-17
chr1-26412239-26412850	-0.294671	0.000497933	0.00832143
chr1-26429608-26430102	-0.972881	8.73432e-19	2.48038e-16
chr1-26469543-26469955	-0.39595	0.000149789	0.00306028
chr1-26519363-26519697	0.66375	0.00451735	0.0477823
chr1-26529230-26531963	-0.199749	0.00170611	0.0224766
chr1-26610742-26611295	-0.893142	1.29978e-05	0.000370076
chr1-26637823-26638252	1.68932	1.25087e-14	2.05399e-12
chr1-26780193-26780612	-1.38925	0.00055849	0.00914841
chr1-26833702-26834325	-1.69438	1.20769e-23	6.18839e-21
chr1-26856262-26857391	-0.661855	0.00125692	0.0176053
chr1-26874693-26875358	-0.724531	4.68655e-10	3.66801e-08
chr1-27001566-27002165	1.19284	2.31002e-34	3.62573e-31
chr1-27010764-27011381	-0.29682	0.0042168	0.0453563
chr1-27018345-27018587	-1.12619	1.09016e-05	0.00031745
chr1-27098929-27100325	-0.266206	0.00219392	0.0274245
chr1-27287347-27288258	-0.882935	0.000143087	0.00294475
chr1-27338662-27339157	-0.484365	3.89922e-05	0.000966123
chr1-27341064-27343376	-0.410343	1.35032e-06	5.02308e-05
chr1-27348837-27351908	-0.247952	8.67176e-05	0.00192081
chr1-27364076-27364852	0.248804	0.00284904	0.0335295
chr1-27398954-27399668	-0.37485	0.00167557	0.0221482
chr1-27428104-27428945	0.998434	1.51679e-11	1.55355e-09
chr1-27496510-27497569	0.26672	0.0012044	0.0170181
chr1-27522585-27523318	0.295997	0.00152645	0.0205725
chr1-27525435-27525775	-0.569092	3.75775e-07	1.60403e-05
chr1-27556771-27557674	-0.375278	6.26041e-07	2.52477e-05
chr1-27568423-27568911	-0.427059	2.64949e-09	1.8063e-07
chr1-27671769-27672845	0.236903	0.0016185	0.0215514
chr1-27934675-27935478	0.508067	1.75694e-07	8.10213e-06
chr1-27949702-27950621	0.674066	0.000329285	0.00591399
chr1-27959309-27960562	-0.259903	0.000387937	0.0067709
chr1-28132398-28132636	1.69172	7.42906e-07	2.93926e-05
chr1-28174631-28174969	0.847433	3.62456e-06	0.000120511
chr1-28399530-28400158	0.842093	3.14014e-10	2.5369e-08
chr1-28437221-28438303	0.571941	8.17662e-06	0.000247124
chr1-28567315-28567584	1.32521	4.02968e-05	0.000994489
chr1-28591666-28593087	-0.272429	0.00080008	0.0122445
chr1-28724660-28725392	-0.833138	0.000567613	0.00926898
chr1-28774977-28775647	-0.875751	6.28466e-06	0.000196364
chr1-28815243-28816115	-0.433449	0.000590187	0.00956142
chr1-28871735-28872373	-1.01536	0.00096083	0.0141935
chr1-28906229-28906903	1.05999	1.16283e-11	1.2164e-09
chr1-28910497-28910884	-0.562353	0.00214649	0.0269563
chr1-29186648-29187125	-0.703541	0.00242903	0.0296982
chr1-29248804-29249757	-0.298192	0.000364535	0.00643107
chr1-29250185-29250430	-0.771029	1.78692e-05	0.000489076
chr1-29282555-29284150	-0.30158	2.39265e-06	8.33956e-05
chr1-29302988-29303903	-0.719167	0.000888978	0.0133431
chr1-29324307-29326022	-0.585666	2.57678e-11	2.53965e-09
chr1-29437920-29438453	0.780287	6.01639e-05	0.00140936
chr1-29452547-29454003	-0.482833	1.57567e-05	0.000438839
chr1-29513324-29513822	-0.603244	0.00350551	0.0393389
chr1-29526725-29527727	0.428942	3.78726e-05	0.000941396
chr1-29577294-29578985	-0.424621	0.00212386	0.0267281
chr1-29697442-29698424	-0.656504	2.84913e-05	0.000735706
chr1-29711942-29712259	0.728544	0.000590026	0.00956012
chr1-29758773-29759344	-1.17396	0.000393627	0.00685374
chr1-29806688-29806949	-0.733553	0.000464931	0.00787146
chr1-29845244-29846426	1.12957	3.25658e-09	2.17925e-07
chr1-29864557-29865395	1.30619	5.5477e-05	0.00131411
chr1-29901434-29902270	-0.60554	0.000140621	0.00290156
chr1-29915760-29916045	-1.34628	0.0040769	0.0442297
chr1-29925637-29926669	0.49538	0.000647126	0.0103103
chr1-29930708-29932026	0.447883	0.000122023	0.00257232
chr1-29944143-29944964	0.789163	7.12122e-06	0.000218929
chr1-29973028-29973732	1.22249	4.84241e-05	0.00116648
chr1-29974045-29975377	0.458448	0.000775466	0.0119349
chr1-29981565-29982181	1.31986	1.54664e-10	1.32055e-08
chr1-29983566-29984900	0.494003	3.24088e-07	1.40177e-05
chr1-30191183-30191734	-0.908323	0.00393168	0.0430339
chr1-30417712-30418488	0.916473	5.07432e-12	5.622e-10
chr1-30426391-30426899	1.26902	0.0025233	0.0305539
chr1-30689564-30690656	0.325232	0.000129614	0.00270585
chr1-30786240-30787010	-0.540673	1.76359e-06	6.37592e-05
chr1-30803892-30804179	0.60286	0.000309613	0.00562007
chr1-30840752-30841527	0.458839	0.000846765	0.0128294
chr1-30844215-30845137	-0.562168	2.2633e-06	7.93873e-05
chr1-30893484-30894240	-0.555938	1.9963e-08	1.12977e-06
chr1-31112201-31113210	0.706131	2.4809e-07	1.10417e-05
chr1-31201896-31202250	0.687334	3.20172e-05	0.000814101
chr1-31209403-31210188	0.680147	0.000179643	0.0035657
chr1-31266126-31266855	-0.837118	1.03467e-07	5.02615e-06
chr1-31364232-31365244	1.15791	1.09342e-24	6.165e-22
chr1-31372631-31374034	0.253375	0.000188657	0.00371434
chr1-31423491-31423820	1.72715	1.06341e-13	1.52047e-11
chr1-31569070-31570015	0.44428	6.61952e-05	0.0015274
chr1-31579476-31580569	0.405936	0.000914571	0.0136391
chr1-31586666-31587238	-0.61645	0.000107728	0.00231383
chr1-31689265-31690041	-0.489029	0.0013259	0.0183653
chr1-31714275-31715993	-0.193689	0.00340942	0.0385036
chr1-31742837-31743210	-0.67631	8.6764e-05	0.00192153
chr1-31788058-31789635	-0.246462	0.000103019	0.00222435
chr1-31811359-31811951	0.400507	0.000131756	0.00274514
chr1-31924967-31925611	-1.38057	0.00259086	0.0311833
chr1-31942533-31942775	0.666005	6.55301e-06	0.000203799
chr1-31943897-31945154	-0.332766	3.00056e-06	0.000102022
chr1-31955912-31956396	-0.563448	0.000314097	0.00568723
chr1-32062117-32063662	-0.314301	0.000194519	0.00380934
chr1-32239258-32241744	-0.252716	7.58238e-05	0.00171294
chr1-32249707-32250434	0.711072	1.31824e-11	1.36422e-09
chr1-32250733-32251366	0.64605	0.000388046	0.00677238
chr1-32379724-32380313	0.548138	0.000887553	0.0133286
chr1-32525758-32526209	1.7914	1.29707e-05	0.000369426
chr1-32636529-32637443	-1.37725	1.17816e-20	4.25412e-18
chr1-32666940-32667483	-1.64527	0.0011026	0.0158528
chr1-32753514-32755470	0.271517	2.33712e-05	0.000618904
chr1-32863235-32863999	0.783196	9.24822e-06	0.000275238
chr1-32892578-32894512	-0.794786	4.94767e-31	5.59735e-28
chr1-32991519-32992782	-0.421275	0.00433348	0.0463154
chr1-33005761-33006401	-0.575482	0.00204624	0.0259348
chr1-33338118-33339131	-0.751492	1.87549e-18	5.16196e-16
chr1-33598908-33599219	-1.8406	0.000508621	0.00846473
chr1-33640940-33641776	0.64468	0.000100492	0.00217596
chr1-33871886-33873057	-0.844625	1.96757e-20	6.92511e-18
chr1-34038990-34039368	1.47423	2.29577e-06	8.03723e-05
chr1-34149202-34149954	-1.14293	7.65766e-16	1.46206e-13
chr1-34188386-34189122	-0.910282	0.000509893	0.00848386
chr1-34286245-34287530	-0.571727	0.000203268	0.00395265
chr1-34314482-34314767	-1.02266	4.94916e-07	2.04957e-05
chr1-34328141-34329061	0.804129	1.68168e-07	7.78802e-06
chr1-34612227-34612860	0.66587	1.38897e-05	0.000392365
chr1-34640960-34641392	-0.651152	0.00175703	0.0229997
chr1-34796367-34797060	0.628163	0.000371273	0.00653175
chr1-34807983-34808759	-0.635893	0.000292767	0.00536708
chr1-34816832-34817049	2.26084	0.00192998	0.0247739
chr1-34842768-34844713	0.394325	6.12876e-07	2.47827e-05
chr1-34845456-34845838	0.655942	0.000497042	0.00831092
chr1-34918085-34919504	-0.363114	0.00152779	0.0205834
chr1-34928395-34930760	-0.192581	0.00321103	0.0367563
chr1-35538966-35539715	0.649378	1.11288e-10	9.77994e-09
chr1-35667472-35667904	0.505025	0.00191787	0.0246495
chr1-35706933-35708910	-0.421817	6.44307e-11	5.91581e-09
chr1-35834714-35835750	0.767743	0.00234068	0.0288482
chr1-36068904-36069140	-1.70703	0.00217829	0.0272722
chr1-36072502-36072877	0.722459	0.0044414	0.0471852
chr1-36118391-36118725	-0.50015	0.00102262	0.0149132
chr1-36165944-36166472	0.622422	1.45939e-06	5.38511e-05
chr1-36177834-36179310	-0.607602	1.82735e-07	8.39235e-06
chr1-36231161-36231789	1.36625	7.36185e-12	7.96397e-10
chr1-36240022-36240644	-0.463764	0.00086443	0.0130471
chr1-36320705-36324591	-0.178973	0.00440648	0.0468983
chr1-36350957-36352102	-0.290266	0.000225818	0.00432002
chr1-36365921-36366717	-0.560166	4.59029e-08	2.41282e-06
chr1-36373275-36374817	-0.540172	1.36266e-08	8.00063e-07
chr1-36400551-36401840	-0.2331	0.00384355	0.042268
chr1-36539443-36539980	0.754392	0.00125648	0.0176012
chr1-36570050-36570323	1.34807	9.65414e-05	0.00210482
chr1-36601932-36602623	0.343601	0.000920775	0.0137122
chr1-36650294-36650766	0.548953	0.00120115	0.0169776
chr1-36653699-36654374	1.33777	3.36841e-16	6.76486e-14
chr1-36656066-36656318	2.37171	0.000725068	0.0113147
chr1-36672797-36673561	-0.594129	2.66654e-08	1.47365e-06
chr1-36709763-36711847	-0.532043	3.84217e-11	3.67898e-09
chr1-36775490-36775942	1.29141	1.62063e-15	2.97209e-13
chr1-36851021-36851483	-0.779972	2.11292e-07	9.57765e-06
chr1-36889180-36890290	2.0147	6.73897e-33	9.06623e-30
chr1-36971876-36972531	-1.05949	0.00208982	0.0263893
chr1-37031336-37031571	0.715491	8.36871e-08	4.14326e-06
chr1-37054644-37055126	0.544348	0.000706813	0.0110814
chr1-37070129-37070744	-0.858255	2.59108e-10	2.12235e-08
chr1-37078331-37078683	1.21155	0.00362731	0.0404423
chr1-37098194-37098656	-0.658384	0.00348579	0.0391732
chr1-37127334-37127591	1.07802	0.00149965	0.0203001
chr1-37149207-37149706	0.704244	0.000218265	0.00419859
chr1-37169853-37170490	-0.589899	0.00363342	0.0404914
chr1-37234394-37235736	0.234666	0.000437647	0.00748518
chr1-37360183-37360540	1.0035	9.55933e-05	0.00208685
chr1-37362294-37363379	0.342166	0.00279567	0.0330436
chr1-37629063-37629308	-0.624184	1.22775e-05	0.000352043
chr1-37633695-37635327	-0.343837	9.8393e-07	3.78249e-05
chr1-37660244-37661829	-0.620516	8.65566e-18	2.19028e-15
chr1-37663297-37664292	-0.418039	0.000132888	0.00276656
chr1-37725959-37727223	-0.516444	6.56891e-08	3.32698e-06
chr1-37788180-37788796	-1.37223	5.6659e-10	4.37361e-08
chr1-37793338-37795684	-0.246352	0.000996923	0.0146127
chr1-38041590-38042512	-0.623617	5.16198e-13	6.66418e-11
chr1-38045013-38048011	-0.187765	0.00290432	0.0340131
chr1-38063619-38064629	-0.464013	0.00231618	0.0286167
chr1-38135747-38136414	0.411919	0.000539778	0.00889611
chr1-38138569-38138820	0.595204	1.31342e-05	0.000373503
chr1-38152441-38154301	-0.791877	9.07924e-05	0.00199483
chr1-38190792-38191864	1.05714	6.27214e-11	5.76494e-09
chr1-38243021-38243519	-0.586183	0.000206436	0.00400665
chr1-38246760-38247524	-0.482381	0.000308511	0.00560182
chr1-38258145-38258466	-0.754586	0.00244719	0.029861
chr1-38274905-38275397	-0.908378	4.84068e-07	2.01133e-05
chr1-38285568-38286432	-1.60513	6.06809e-53	4.4987e-49
chr1-38422940-38423232	-1.34144	0.00105097	0.015243
chr1-38454266-38454689	1.94911	2.21509e-24	1.21549e-21
chr1-38498422-38499290	0.422477	0.000117282	0.00248654
chr1-38602700-38603105	0.687801	0.00101758	0.0148523
chr1-38613709-38615263	0.312851	7.96198e-06	0.000241496
chr1-38616754-38617437	-0.61857	0.00315488	0.0362649
chr1-38624519-38625748	0.600982	1.90094e-05	0.000516428
chr1-38788060-38789142	-0.724673	1.02764e-10	9.0629e-09
chr1-38833120-38833571	1.1876	1.30245e-05	0.000370747
chr1-38931322-38931823	0.933772	3.94451e-07	1.67618e-05
chr1-39046506-39047738	0.685556	5.33407e-09	3.42288e-07
chr1-39048945-39049287	0.961856	5.5074e-11	5.12696e-09
chr1-39080532-39082847	-0.298621	2.24159e-06	7.87369e-05
chr1-39127445-39127855	0.458815	0.00161553	0.0215211
chr1-39141819-39142980	0.406477	0.00148414	0.0201261
chr1-39153014-39154015	0.36351	0.00238594	0.0292877
chr1-39154659-39155104	0.613387	0.000180483	0.00358031
chr1-39173158-39174075	-0.55341	5.24015e-07	2.15674e-05
chr1-39269887-39270340	-1.16317	9.42168e-05	0.00206123
chr1-39293133-39293721	-1.35572	2.9355e-12	3.37036e-10
chr1-39310686-39311095	0.920591	9.08772e-06	0.000271019
chr1-39398085-39399055	0.557407	2.59835e-06	8.97747e-05
chr1-39632038-39633433	-0.3506	1.60472e-06	5.86239e-05
chr1-39639119-39640194	-0.587927	2.6087e-11	2.56994e-09
chr1-39646030-39647153	-0.391934	0.000208875	0.00404677
chr1-39700682-39702242	0.233653	0.00472668	0.0494486
chr1-39785427-39786047	-1.27516	1.00367e-20	3.66202e-18
chr1-39788025-39789694	-0.233489	0.00423077	0.0454916
chr1-39831229-39831442	-1.3568	8.75188e-05	0.00193523
chr1-39921902-39922871	0.383475	7.74558e-06	0.000235757
chr1-39991493-39991857	1.46534	3.79517e-20	1.28889e-17
chr1-39995478-39996388	0.649686	3.64945e-06	0.000121258
chr1-40000463-40000684	-1.61576	1.65015e-05	0.000456917
chr1-40141748-40142175	-0.736858	0.00167577	0.0221497
chr1-40309420-40309746	-1.01209	3.82612e-20	1.29688e-17
chr1-40391425-40392647	-0.795961	8.32755e-06	0.00025112
chr1-40421267-40422254	0.360905	5.77019e-05	0.00135878
chr1-40449568-40451034	-0.209315	0.00256673	0.030965
chr1-40872193-40872593	-1.41859	4.60991e-08	2.42197e-06
chr1-41013610-41014131	1.42126	0.000133029	0.00276851
chr1-41056580-41057235	-1.05356	0.00398014	0.0434288
chr1-41314611-41315667	-0.742782	2.96114e-07	1.29216e-05
chr1-41357491-41357838	-0.649974	9.04886e-07	3.51194e-05
chr1-41370785-41371223	0.527374	0.000191215	0.00375474
chr1-41371598-41372643	-0.319844	2.15942e-05	0.000577581
chr1-41381010-41382984	-0.220975	0.00258436	0.031126
chr1-41387532-41388075	-0.306631	0.000391315	0.0068203
chr1-41394349-41395657	-0.210925	0.00399968	0.0435929
chr1-41416919-41417405	-0.369168	0.00141602	0.0193689
chr1-41427428-41427853	0.594038	0.00257873	0.0310805
chr1-41485742-41487325	0.503472	3.66251e-14	5.63683e-12
chr1-41521440-41522268	-0.597469	0.000772204	0.0118947
chr1-41607913-41608684	0.785501	0.000919347	0.0136968
chr1-41610827-41611681	0.97179	8.15535e-07	3.19542e-05
chr1-41623629-41624006	1.15423	0.000125278	0.00262914
chr1-41712681-41713389	0.626028	0.0036945	0.041033
chr1-41787952-41788610	1.83902	0.00124194	0.0174431
chr1-41823095-41824296	0.380833	3.6814e-06	0.000122133
chr1-41842273-41843170	1.2049	1.45166e-18	4.04657e-16
chr1-41857078-41857278	1.68839	0.00465506	0.0488743
chr1-41862343-41863261	0.559851	0.000685961	0.0108085
chr1-41876927-41877375	0.554094	0.00164434	0.0218196
chr1-41901666-41902583	0.54814	0.00372873	0.0413237
chr1-42137224-42138117	0.726244	9.46525e-05	0.00206921
chr1-42143870-42145004	-0.512799	0.00462642	0.0486632
chr1-42340116-42341254	-0.789624	5.02044e-06	0.000160741
chr1-42420647-42421490	0.563437	6.80112e-06	0.000210257
chr1-42484354-42484646	1.46933	4.58329e-05	0.00111314
chr1-42511646-42511853	-1.58276	0.00463745	0.0487434
chr1-42739648-42741556	-0.61997	1.52867e-13	2.13746e-11
chr1-42759152-42759435	-1.12988	0.00394121	0.0431121
chr1-42923829-42925208	-0.259112	7.01298e-05	0.00160325
chr1-42949177-42949736	0.756706	1.09279e-05	0.00031812
chr1-42993130-42993973	-0.695979	0.00215119	0.0270017
chr1-43005611-43006699	-0.525253	1.00599e-13	1.44489e-11
chr1-43007119-43009179	-0.223718	0.000489106	0.00820293
chr1-43035624-43036750	-0.398881	5.47263e-07	2.24052e-05
chr1-43062522-43062981	-0.928603	5.73793e-08	2.95063e-06
chr1-43082661-43082994	-1.6039	1.38326e-06	5.13299e-05
chr1-43282300-43282751	0.553778	0.000165032	0.0033182
chr1-43381814-43382749	-1.28233	1.1949e-11	1.24769e-09
chr1-43444577-43445125	-0.612126	0.0016775	0.0221672
chr1-43465300-43466020	2.17764	0.00330764	0.0375992
chr1-43549853-43550553	-0.238487	0.00188001	0.0242639
chr1-43569033-43569323	0.934074	2.53875e-10	2.08095e-08
chr1-43706133-43708198	-0.182025	0.0044944	0.0475915
chr1-43765703-43767309	-0.438544	3.25959e-06	0.000109769
chr1-44016274-44017566	0.468229	6.18347e-05	0.00144236
chr1-44029589-44031959	-0.229474	0.000364478	0.00643039
chr1-44076000-44076496	1.26442	2.88272e-09	1.95278e-07
chr1-44208257-44208550	1.39209	0.000519192	0.00861555
chr1-44249400-44249875	-0.455864	0.00159464	0.0212972
chr1-44275033-44276378	-0.639735	0.00235773	0.029021
chr1-44289331-44289841	-0.803125	0.000561048	0.00918069
chr1-44300484-44301669	0.45594	4.93793e-09	3.18923e-07
chr1-44312279-44313236	0.370569	0.000764025	0.0117974
chr1-44316234-44316598	-0.675351	2.01116e-06	7.15007e-05
chr1-44331956-44332803	1.28614	5.5202e-13	7.08203e-11
chr1-44347947-44348845	-0.772923	1.70204e-08	9.78496e-07
chr1-44404858-44408056	0.195035	0.00276514	0.0327602
chr1-44428533-44428883	-0.822025	6.06194e-05	0.00141828
chr1-44472481-44473451	0.597477	0.000585823	0.00951017
chr1-44481780-44481992	1.62839	0.000108748	0.00233215
chr1-44482341-44482656	1.83028	1.67171e-11	1.70171e-09
chr1-44485005-44486340	0.411922	0.00330539	0.0375822
chr1-44500129-44502196	0.39004	2.23821e-09	1.54802e-07
chr1-44523217-44525730	0.405377	2.23949e-07	1.00871e-05
chr1-44580208-44580620	0.808002	0.000339472	0.00606382
chr1-44637492-44638408	-0.67221	2.21345e-20	7.7436e-18
chr1-44640219-44640830	-0.347167	0.00416343	0.0449363
chr1-44672124-44672807	0.578487	0.000507014	0.00844443
chr1-44714622-44715303	-0.423173	0.00436327	0.0465325
chr1-44730470-44731511	-0.374833	0.000174071	0.00347289
chr1-44791093-44791377	-0.98431	0.00120548	0.0170292
chr1-44831031-44831824	-0.588407	0.00314003	0.0361422
chr1-44841977-44843729	-0.286795	2.65038e-05	0.000690733
chr1-45297415-45298018	0.780527	1.64624e-14	2.66059e-12
chr1-45306248-45306498	-1.2294	9.86999e-05	0.0021437
chr1-45315891-45316371	1.87778	2.69198e-07	1.18735e-05
chr1-45317101-45317478	-0.482385	0.00370772	0.0411325
chr1-45373731-45374400	-0.849718	0.00210028	0.0264948
chr1-45489013-45489333	-0.478067	0.00257233	0.0310132
chr1-45796107-45797467	-1.26819	1.3474e-33	1.92415e-30
chr1-45924706-45924952	-0.670045	0.00187582	0.0242291
chr1-46049264-46049712	-0.984388	0.000733615	0.011423
chr1-46173243-46173973	-0.582249	0.00306942	0.035511
chr1-46221497-46222399	-0.275655	0.00263531	0.0315934
chr1-46331697-46332369	0.74832	4.03252e-05	0.000994906
chr1-46368794-46369177	1.43961	1.83138e-09	1.28942e-07
chr1-46379705-46380458	-0.901698	0.000782374	0.0120221
chr1-46458925-46459191	-0.873958	7.89021e-05	0.0017726
chr1-46462132-46462360	-0.643223	0.00122616	0.017259
chr1-46466142-46467232	-0.641137	2.76939e-22	1.21534e-19
chr1-46476828-46477745	-0.359007	0.00110594	0.015891
chr1-46479666-46480340	-0.547847	1.24773e-09	9.05947e-08
chr1-46487834-46488578	-0.941175	5.52444e-30	5.59581e-27
chr1-46489166-46489994	-0.246578	0.00269116	0.0321048
chr1-46516761-46517486	-0.587967	3.1458e-07	1.36454e-05
chr1-46519812-46520763	-0.599629	4.78774e-12	5.3197e-10
chr1-46613225-46614165	-0.300434	0.00104112	0.015133
chr1-46623989-46624630	-0.60932	3.70466e-05	0.000924026
chr1-46681140-46681953	-0.522652	0.00263834	0.0316188
chr1-46753879-46754149	-0.783084	0.00333586	0.0378422
chr1-46754783-46755524	1.51217	1.98518e-16	4.12478e-14
chr1-46756333-46756800	0.963318	4.39366e-06	0.000142972
chr1-46767133-46767356	-1.61067	0.00140748	0.0192749
chr1-46822195-46823281	-0.456054	0.000151747	0.00309284
chr1-46990830-46992045	-0.781987	7.35438e-07	2.91369e-05
chr1-47149133-47149449	-0.903705	0.00367973	0.0409145
chr1-47189949-47190603	-0.728194	0.000479211	0.00806152
chr1-47323166-47324048	-0.586196	0.000291268	0.00534386
chr1-47412314-47412870	-1.08813	1.56401e-16	3.31288e-14
chr1-47598342-47599182	0.826848	0.00184811	0.0239463
chr1-47685010-47685547	0.371344	0.00216763	0.0271651
chr1-47692737-47693475	0.355157	0.000266154	0.00495934
chr1-47696555-47697475	0.468165	6.46341e-05	0.00149653
chr1-47822947-47823701	0.671407	3.03602e-07	1.32186e-05
chr1-47913217-47913706	0.677504	5.50102e-09	3.51771e-07
chr1-47986645-47987106	-0.434313	0.00232981	0.0287472
chr1-48003596-48004556	0.294441	0.00179739	0.0234224
chr1-48024764-48025479	-0.624697	5.30232e-08	2.74771e-06
chr1-48035504-48035744	-1.65716	1.05672e-07	5.12038e-06
chr1-48073572-48074106	0.475829	0.00104372	0.0151623
chr1-48199956-48200412	1.16173	0.000239631	0.00453613
chr1-48500217-48501308	0.695731	0.00188848	0.0243481
chr1-48532825-48533357	-1.04539	0.000225283	0.00431216
chr1-48595373-48596777	0.375974	9.5818e-06	0.000283881
chr1-48654235-48655306	-0.344594	0.0010017	0.014663
chr1-48686861-48687908	0.527514	0.000158425	0.00320551
chr1-48753933-48754349	-1.30323	0.000257471	0.00481868
chr1-48806237-48806763	-0.577689	2.78549e-07	1.22395e-05
chr1-48848506-48849143	1.201	7.72351e-22	3.22687e-19
chr1-48934540-48934835	-2.01474	0.000672245	0.0106332
chr1-48938984-48939643	-0.682289	0.00073195	0.0114062
chr1-48947679-48948904	0.456067	0.00205208	0.0259928
chr1-49351820-49352574	-1.65865	2.81224e-22	1.23104e-19
chr1-50044027-50044476	-0.704107	2.35884e-08	1.31655e-06
chr1-50047638-50049051	-0.367282	2.07207e-05	0.000556842
chr1-50109404-50111250	-0.371046	1.03233e-05	0.000302709
chr1-50271332-50272227	-0.545897	0.00130965	0.0181967
chr1-50278429-50279297	0.944374	0.000179856	0.00356929
chr1-50305621-50306566	-0.907803	2.53063e-07	1.12386e-05
chr1-50358735-50359605	-0.793296	0.000139017	0.00287287
chr1-50453253-50453578	-1.10156	1.48867e-08	8.66989e-07
chr1-50471997-50473078	-1.22328	4.4043e-12	4.93009e-10
chr1-50474182-50474647	-0.825256	2.48725e-05	0.000653547
chr1-50568703-50569308	-0.471156	9.58808e-05	0.00209199
chr1-50569783-50570545	-0.516525	1.04937e-08	6.33486e-07
chr1-50610517-50611190	-0.540157	3.17021e-06	0.000107153
chr1-50633212-50633778	-0.635185	1.68976e-05	0.000466143
chr1-50667883-50669259	-1.00505	8.84955e-14	1.28322e-11
chr1-50774733-50775088	0.836057	0.00254084	0.0307218
chr1-50793490-50793853	-0.896677	8.32022e-05	0.00185544
chr1-51003872-51004200	-0.786427	0.00233275	0.0287766
chr1-51143659-51143886	1.41212	0.000401813	0.00697465
chr1-51284558-51284980	-1.02017	0.000359866	0.00636029
chr1-51411120-51411398	1.56229	5.01354e-05	0.00120255
chr1-51640812-51641393	-0.922582	2.54662e-07	1.12996e-05
chr1-51642438-51643563	-1.01976	5.79658e-05	0.00136417
chr1-51652621-51652894	0.607207	0.00109619	0.015781
chr1-51728455-51730255	-0.217398	0.000791065	0.0121316
chr1-51819009-51819325	1.09187	2.167e-05	0.000579428
chr1-51919220-51920141	-0.432906	6.75344e-05	0.00155275
chr1-52662455-52663399	-0.208775	0.00224837	0.0279557
chr1-52860228-52860850	1.35777	0.000769432	0.0118609
chr1-53047671-53048559	0.461923	0.0017289	0.0227157
chr1-53049067-53049476	-1.12819	5.48678e-06	0.000174057
chr1-53073804-53074554	0.613537	9.89896e-08	4.82613e-06
chr1-53115056-53116356	-0.473758	1.6345e-07	7.59477e-06
chr1-53119843-53120601	-0.440183	0.000260263	0.00486361
chr1-53129366-53130653	0.682423	2.30553e-15	4.14524e-13
chr1-53145773-53146641	-0.57556	0.00150062	0.0203092
chr1-53287009-53289236	-0.319135	5.67927e-07	2.31629e-05
chr1-53294148-53294745	-0.42584	0.000864073	0.0130429
chr1-53310855-53311145	1.18296	7.57311e-06	0.00023117
chr1-53315895-53317625	-0.400494	0.00152187	0.0205224
chr1-53442172-53442783	-0.635854	7.20985e-05	0.00164123
chr1-53559229-53560414	-0.464223	0.00307916	0.0356013
chr1-53590739-53591080	-0.578564	0.000176433	0.00351337
chr1-53956667-53957521	-1.03054	0.000465727	0.00788225
chr1-54084867-54085074	0.901382	0.00432419	0.046236
chr1-54123949-54124160	1.21845	0.000108156	0.00232159
chr1-54134263-54134586	0.981955	0.000120476	0.00254494
chr1-54134998-54136817	0.275066	0.00274829	0.0326134
chr1-54256470-54257757	0.595437	1.70921e-05	0.000470728
chr1-54272198-54274172	0.473221	7.43056e-12	8.03081e-10
chr1-54297766-54298443	-0.808039	2.8727e-14	4.47863e-12
chr1-54309352-54311654	0.598873	9.85356e-21	3.61412e-18
chr1-54312734-54313636	0.45873	7.53816e-08	3.77497e-06
chr1-54318411-54318716	-1.36512	0.000128422	0.00268481
chr1-54325901-54326247	-0.51332	0.000201549	0.00392464
chr1-54391280-54392158	0.306073	0.000546064	0.0089853
chr1-54463383-54463825	-0.546613	0.00260102	0.031279
chr1-54468362-54468573	-0.98194	0.000671976	0.0106309
chr1-54541683-54543267	-0.26145	0.000654241	0.0104004
chr1-54582483-54583263	0.376432	0.000108292	0.00232422
chr1-54601124-54602108	0.623417	1.47379e-05	0.000413574
chr1-54610754-54611158	0.842315	2.56303e-07	1.13594e-05
chr1-54800442-54801766	-0.460694	0.00221627	0.0276355
chr1-54865023-54865937	1.79435	9.15493e-30	9.11423e-27
chr1-54885677-54888454	-0.210318	0.0012109	0.0170857
chr1-54904483-54904967	0.614017	0.00384816	0.042312
chr1-54937374-54938096	0.500206	0.000939142	0.0139417
chr1-54979924-54981118	-0.325089	0.00139599	0.0191472
chr1-54984189-54984389	1.30135	2.16196e-05	0.000578189
chr1-55049011-55049258	-1.14219	8.03594e-06	0.000243591
chr1-55061881-55062236	0.604649	0.000188321	0.00370898
chr1-55276716-55278183	0.316016	0.0032764	0.0373289
chr1-55413036-55413722	-0.84011	0.00212379	0.0267281
chr1-55472640-55472989	-1.34568	0.00302426	0.0350993
chr1-55504099-55504935	1.02508	4.44973e-09	2.89701e-07
chr1-55626854-55627628	1.23992	1.59315e-10	1.35627e-08
chr1-55632445-55633368	0.696097	0.000171662	0.00342855
chr1-55708461-55709386	0.722948	0.000196079	0.00383619
chr1-55724789-55725365	-1.08122	1.77089e-08	1.01456e-06
chr1-55869103-55869429	-1.37658	3.4619e-06	0.00011581
chr1-55952756-55953006	-1.49827	0.000286499	0.00527136
chr1-55960907-55961294	0.957243	5.65735e-05	0.00133682
chr1-55985810-55986423	-1.30701	6.71855e-11	6.1348e-09
chr1-56051728-56052482	-0.6846	2.8861e-07	1.26305e-05
chr1-56204288-56204738	0.552187	0.00263532	0.0315934
chr1-56229154-56229628	-0.438611	0.000109968	0.00235439
chr1-56251999-56252618	-1.51689	9.52083e-16	1.79323e-13
chr1-56331199-56332551	0.576735	3.64543e-06	0.000121159
chr1-56424255-56425489	-0.672176	4.69573e-10	3.6719e-08
chr1-56476822-56478058	-0.315801	0.000201576	0.00392478
chr1-56494200-56494693	-0.684857	0.00355593	0.0397894
chr1-56551501-56551946	-0.857617	0.000251069	0.00471685
chr1-56780050-56781318	0.282469	0.00380085	0.0419191
chr1-56808171-56808741	0.789507	8.30022e-09	5.10609e-07
chr1-56818189-56819936	0.283717	0.00420396	0.0452531
chr1-56824664-56825316	0.859408	4.16591e-10	3.29077e-08
chr1-56833264-56833613	0.828298	0.000145787	0.00299027
chr1-56837211-56837954	0.758911	1.05383e-05	0.000307874
chr1-56844375-56845459	0.361175	0.000477434	0.00803512
chr1-56849393-56850123	-0.730466	1.80531e-05	0.00049345
chr1-56913579-56914288	0.922899	7.17121e-11	6.5088e-09
chr1-56934193-56934942	0.75968	4.76541e-09	3.08926e-07
chr1-56993399-56993872	0.917851	1.30807e-05	0.000372194
chr1-57088622-57089040	1.00966	6.69528e-19	1.92804e-16
chr1-57095990-57096662	-0.603245	0.000154438	0.00313815
chr1-57111855-57113140	0.66478	3.34367e-08	1.81223e-06
chr1-57157386-57157667	-1.01491	0.00280283	0.0331061
chr1-57162965-57163680	0.733203	0.000544964	0.00896988
chr1-57170527-57171251	0.450418	0.00452953	0.0478864
chr1-57191982-57192646	-0.741897	7.87857e-12	8.48344e-10
chr1-57238250-57238727	-1.23294	0.00051826	0.00860214
chr1-57440124-57440423	-1.08485	0.000208894	0.00404692
chr1-57461408-57461823	1.19653	0.00176116	0.0230432
chr1-57520822-57521400	-0.929165	0.000181901	0.0036027
chr1-57614658-57615000	1.49211	0.00296281	0.034552
chr1-57672384-57672628	-0.949796	0.000708815	0.0111048
chr1-57799155-57799576	-1.36187	0.000721205	0.0112645
chr1-57881632-57882498	0.383679	0.000744932	0.01156
chr1-57883634-57883985	-0.668406	2.1565e-05	0.000576908
chr1-57897629-57897872	-1.07268	0.00248096	0.0301748
chr1-57908167-57908878	-0.4512	0.00456645	0.0481788
chr1-58031170-58031862	-1.12708	0.00403135	0.0438575
chr1-58082554-58082956	-0.949326	0.00010403	0.00224297
chr1-58089873-58090176	-1.17256	0.000279562	0.00516498
chr1-58157928-58158840	-0.968147	1.56803e-18	4.34663e-16
chr1-58190298-58191036	0.542056	0.00167502	0.0221449
chr1-58211754-58212308	0.685318	4.30306e-08	2.27799e-06
chr1-58307484-58308658	-0.699733	0.00224089	0.0278836
chr1-58340095-58340640	-0.463843	0.00281311	0.0332027
chr1-58454176-58455366	-0.552337	0.001608	0.0214389
chr1-58465892-58467029	-1.02567	0.000648202	0.0103241
chr1-58566315-58566663	-0.900808	0.00468523	0.0491108
chr1-58572750-58573032	1.07427	0.000521393	0.0086463
chr1-58619276-58621198	-0.856599	2.82503e-07	1.2396e-05
chr1-58689012-58689734	-0.672939	5.79311e-05	0.0013636
chr1-58802903-58803373	1.2484	2.83508e-09	1.92492e-07
chr1-58852570-58853549	-0.513787	1.52051e-05	0.00042521
chr1-58869746-58870713	0.379915	0.000952598	0.0140976
chr1-58874360-58875766	0.241862	0.00108526	0.0156546
chr1-58912898-58913156	-1.06222	8.76722e-05	0.00193838
chr1-58968304-58968877	0.846059	0.00135066	0.0186411
chr1-59013145-59013901	0.620814	4.57033e-08	2.40378e-06
chr1-59015721-59016763	0.42814	0.00372628	0.0413029
chr1-59017405-59017723	-0.717127	0.00407865	0.0442446
chr1-59034567-59035203	1.34292	9.23413e-05	0.00202445
chr1-59128685-59129256	0.755967	1.62944e-09	1.15824e-07
chr1-59143832-59144094	1.00416	0.000156744	0.0031776
chr1-59505318-59506064	-0.712963	0.000387815	0.00676946
chr1-59618834-59619062	-1.4167	0.00347564	0.0390932
chr1-59637920-59638725	0.478755	0.00189679	0.0244316
chr1-59845043-59845375	-1.23196	5.59517e-06	0.00017706
chr1-60014822-60015318	-0.905108	5.13542e-09	3.30454e-07
chr1-60017229-60017522	-1.05207	0.000232031	0.00442093
chr1-60017815-60018156	-1.45301	8.25558e-15	1.38365e-12
chr1-60041687-60042121	-1.24161	0.00191653	0.0246359
chr1-60091329-60092240	-0.850158	1.50852e-06	5.54759e-05
chr1-60435822-60436625	0.7395	8.63262e-08	4.26362e-06
chr1-60444790-60445428	0.639661	0.000280362	0.00517675
chr1-60547602-60548175	0.572697	8.68391e-05	0.00192301
chr1-60560756-60560988	1.57698	0.00139248	0.0191092
chr1-60621395-60622570	0.572456	0.000616461	0.00990191
chr1-60657688-60658386	0.858263	1.3999e-07	6.59331e-06
chr1-60668662-60668893	17.1116	0.000938147	0.0139281
chr1-60809042-60809988	-1.09967	8.73171e-20	2.81714e-17
chr1-60865834-60866719	0.770662	1.34988e-06	5.02197e-05
chr1-60892984-60894719	0.281377	8.00522e-05	0.00179557
chr1-60895213-60896064	-0.281353	0.00262973	0.0315416
chr1-60911721-60912614	-0.542468	0.00134681	0.0185923
chr1-60916611-60917296	0.307783	0.00424252	0.045577
chr1-60920401-60920868	-0.577475	0.00426063	0.0457093
chr1-60921260-60921467	-1.00504	1.82986e-06	6.58206e-05
chr1-60969791-60971227	0.383332	1.98607e-05	0.000536356
chr1-60989723-60991116	-1.08977	1.0196e-12	1.25627e-10
chr1-61005521-61006437	0.325935	0.00231506	0.0286074
chr1-61007280-61008202	0.640182	4.95047e-10	3.85897e-08
chr1-61091378-61091921	0.349203	0.00230816	0.0285392
chr1-61092358-61092894	0.868675	0.00209767	0.0264682
chr1-61093662-61094001	-0.794531	0.000748887	0.0116131
chr1-61135356-61135602	2.22197	1.40292e-13	1.97192e-11
chr1-61248061-61248742	-0.611526	3.79184e-05	0.0009424
chr1-61290411-61290839	1.08156	1.12553e-06	4.26889e-05
chr1-61301730-61302170	2.2596	0.00194341	0.0249133
chr1-61372153-61373504	0.338351	0.00112741	0.016139
chr1-61452397-61454065	0.249409	0.00224387	0.0279128
chr1-61512288-61513163	-0.806689	1.127e-08	6.74156e-07
chr1-61568681-61569744	0.9257	8.16641e-16	1.55155e-13
chr1-61588507-61589708	0.437396	4.45793e-05	0.00108701
chr1-61741822-61743512	-0.221703	0.00172493	0.0226721
chr1-61841997-61842452	-0.835098	8.37949e-05	0.00186651
chr1-61950334-61951156	0.633328	0.00383848	0.0422268
chr1-62040291-62040819	-1.0314	0.00015805	0.00319943
chr1-62110084-62110463	1.56234	5.65176e-05	0.00133568
chr1-62128632-62129666	0.761674	5.74031e-08	2.95142e-06
chr1-62180640-62182550	-0.374586	0.000498082	0.00832312
chr1-62194304-62196599	-0.360863	3.70526e-05	0.00092411
chr1-62269863-62270181	0.857283	2.27512e-05	0.000604878
chr1-62384259-62384921	0.521667	0.00344502	0.0388214
chr1-62400820-62401730	0.482601	0.000505195	0.00842024
chr1-62450259-62450756	-1.6632	5.97019e-09	3.79336e-07
chr1-62487698-62488265	0.509848	0.00336162	0.0380761
chr1-62514869-62515372	0.776743	8.77301e-05	0.00193929
chr1-62720703-62721406	0.481329	7.2418e-05	0.001647
chr1-62725951-62726288	-0.581242	0.00225397	0.0280093
chr1-62777851-62778580	0.656337	0.000387326	0.0067626
chr1-62905157-62906893	0.843458	6.21485e-09	3.92688e-07
chr1-63032710-63033574	0.833783	7.08696e-11	6.43913e-09
chr1-63134358-63135618	1.16271	2.8809e-20	9.91927e-18
chr1-63198393-63199342	-0.723305	6.63726e-11	6.06534e-09
chr1-63199603-63200169	-0.47948	9.57281e-06	0.000283687
chr1-63200713-63200966	-0.879081	0.00117344	0.016663
chr1-63294510-63295480	0.636958	3.18886e-05	0.000811762
chr1-63352075-63352439	-1.51781	5.60868e-14	8.42013e-12
chr1-63492472-63493173	-0.892409	0.00466938	0.0489873
chr1-63573806-63574819	-0.793241	0.00444392	0.0472042
chr1-63622912-63624501	-0.552789	1.99696e-12	2.34997e-10
chr1-63634344-63635036	0.912029	1.60447e-12	1.91462e-10
chr1-63665586-63666100	-0.921201	0.00198496	0.0253314
chr1-63804638-63805363	-0.549017	5.99407e-06	0.000188298
chr1-63807020-63807448	-1.11905	1.2035e-06	4.53156e-05
chr1-63843642-63844236	-0.641909	0.000269709	0.00501218
chr1-63906095-63906710	0.902094	2.19717e-19	6.74529e-17
chr1-63948524-63949140	-1.0278	2.04202e-06	7.24572e-05
chr1-64041468-64042080	0.870656	4.26062e-09	2.7843e-07
chr1-64042556-64043127	0.540043	2.1938e-06	7.72372e-05
chr1-64044122-64044415	1.08977	2.54495e-10	2.08554e-08
chr1-64105799-64106403	0.594763	0.00239064	0.0293301
chr1-64138406-64138679	0.952226	0.00154695	0.0207901
chr1-64162077-64162557	0.662674	2.20092e-05	0.000587705
chr1-64182111-64182385	-1.94641	0.000168877	0.00338204
chr1-64391947-64392430	-1.37144	1.07119e-05	0.000312447
chr1-64493413-64494317	-0.438451	8.75739e-11	7.81224e-09
chr1-64508489-64509296	-0.536252	4.75898e-06	0.000153313
chr1-64514209-64514636	0.70033	9.93289e-05	0.00215548
chr1-64518679-64519260	-0.865694	3.1019e-05	0.000792347
chr1-64575963-64576617	-0.801687	2.90487e-05	0.000748601
chr1-64663282-64664758	0.336685	6.38834e-05	0.00148211
chr1-64699149-64699949	0.875385	3.14217e-11	3.05488e-09
chr1-64975093-64976109	0.68571	0.00218155	0.0273003
chr1-65165454-65166674	-0.30943	0.000762995	0.0117841
chr1-65182643-65182943	-2.06919	0.000337118	0.00602878
chr1-65206413-65206846	0.691333	0.00180358	0.0234822
chr1-65208336-65208853	-0.893606	0.00198343	0.0253174
chr1-65213426-65213977	-0.729082	1.81101e-05	0.000494891
chr1-65308722-65310437	-0.221836	0.000618911	0.00993669
chr1-65719012-65719612	-0.926907	0.0040495	0.0440065
chr1-65729309-65729566	1.79055	1.31045e-05	0.000372779
chr1-65856605-65856882	-1.02092	0.000464133	0.00786024
chr1-65880642-65881453	0.769807	0.00421155	0.0453194
chr1-65950997-65951274	-1.04159	0.000238283	0.00451658
chr1-65959967-65960307	1.65386	1.14204e-05	0.000330841
chr1-65979086-65979997	0.909168	9.00272e-11	8.00909e-09
chr1-66068751-66069319	0.449192	0.0010274	0.0149699
chr1-66082815-66083386	-0.497751	0.00303932	0.0352412
chr1-66090554-66091504	0.244804	0.000594363	0.00961348
chr1-66241884-66242989	0.685943	6.65742e-14	9.85026e-12
chr1-66244481-66244778	0.694284	0.00407076	0.0441838
chr1-66335840-66336330	0.879941	0.00053659	0.00885408
chr1-66526067-66526416	-0.853617	0.000778157	0.0119691
chr1-66539293-66539913	1.45103	6.12753e-05	0.00143094
chr1-67058239-67058773	0.898211	7.48062e-27	5.34134e-24
chr1-67085466-67085741	-1.38642	0.00118846	0.0168311
chr1-67096733-67098098	0.42831	0.000904705	0.0135273
chr1-67112410-67112754	1.29796	1.48873e-09	1.06517e-07
chr1-67137055-67137682	0.971447	1.10227e-06	4.18852e-05
chr1-67356095-67356730	0.998153	0.00415221	0.0448527
chr1-67645537-67647602	0.218702	0.00202144	0.0256823
chr1-67674396-67675055	-0.650307	0.00171716	0.0225903
chr1-67694929-67695428	-1.06544	1.74965e-05	0.000480309
chr1-67700342-67701368	-0.458241	0.00399825	0.0435841
chr1-67712973-67713889	0.612428	0.000732353	0.0114086
chr1-67792706-67793109	0.712871	0.0014553	0.0198044
chr1-67819018-67819281	-1.79622	0.000924556	0.0137632
chr1-67843315-67843746	-1.08733	0.000472805	0.00797725
chr1-67939112-67940361	0.509372	0.000116645	0.00247544
chr1-67948114-67948939	1.60861	8.25164e-10	6.17931e-08
chr1-67974825-67975030	-1.30703	8.32716e-05	0.00185687
chr1-68015840-68016638	-0.591526	0.000110738	0.00236869
chr1-68102698-68103839	0.557912	3.62598e-10	2.89982e-08
chr1-68140512-68142271	0.848956	3.73637e-37	7.39725e-34
chr1-68172851-68174710	0.266413	0.00343871	0.0387704
chr1-68406912-68407351	-0.672822	8.99312e-05	0.00197916
chr1-68449648-68450353	-0.511463	0.00129372	0.01802
chr1-68473002-68473444	2.15173	0.00452112	0.047812
chr1-68800265-68800494	1.30645	0.00422263	0.0454134
chr1-69077262-69078417	-0.599411	4.86651e-09	3.14836e-07
chr1-69084970-69085376	-1.48889	8.18466e-11	7.33701e-09
chr1-69137988-69138351	0.98904	0.00469326	0.0491772
chr1-69952411-69953006	0.715337	0.000346952	0.00617118
chr1-69966601-69967690	-0.87073	0.00346674	0.0390132
chr1-70072238-70073060	-0.40599	0.00285391	0.0335686
chr1-70368876-70369167	-0.873263	0.0025289	0.0306051
chr1-71012132-71012461	2.03857	3.46027e-09	2.30185e-07
chr1-71046584-71048557	-0.30305	0.000200325	0.00390479
chr1-71488989-71489967	-0.907858	0.000428729	0.00735684
chr1-71721583-71721821	17.0246	0.00157274	0.021062
chr1-71743592-71743873	1.19791	0.00190121	0.024472
chr1-71828261-71828998	0.446223	4.26337e-05	0.00104432
chr1-72830374-72831246	-0.769551	0.00102271	0.0149135
chr1-72946828-72947394	0.706676	0.00284617	0.0335089
chr1-72972070-72972363	1.59048	3.32333e-05	0.000840528
chr1-73040658-73041607	1.05783	2.914e-16	5.91361e-14
chr1-73065297-73066133	0.275359	0.000775392	0.0119343
chr1-73421641-73421870	-0.8983	0.00315341	0.0362516
chr1-73454919-73455267	1.115	0.00433636	0.0463377
chr1-73463699-73464303	-0.603657	0.0015651	0.0209822
chr1-73475392-73475838	1.22903	2.24142e-06	7.87369e-05
chr1-73477007-73477250	1.88753	1.42178e-07	6.68389e-06
chr1-73593177-73594078	1.1136	8.84716e-10	6.5941e-08
chr1-73637502-73637730	2.26036	0.0017977	0.0234247
chr1-73673329-73675237	0.632501	1.13222e-06	4.29056e-05
chr1-74001981-74002691	1.08315	9.17879e-12	9.7987e-10
chr1-74244652-74245877	0.638992	1.16503e-11	1.21834e-09
chr1-74316129-74316851	0.682467	0.00117192	0.0166455
chr1-74338389-74338932	1.0269	4.10132e-08	2.17981e-06
chr1-74340443-74341049	0.48521	8.9842e-05	0.00197782
chr1-74344445-74344649	1.1555	0.00253405	0.0306524
chr1-74394404-74394816	-0.530069	0.000129026	0.0026947
chr1-74429485-74429921	-1.02518	9.64197e-08	4.71403e-06
chr1-74430440-74430876	-0.824558	3.50614e-05	0.000880755
chr1-74470818-74471286	1.06418	2.46333e-09	1.69196e-07
chr1-74481368-74481989	-0.75978	0.00477862	0.0498498
chr1-74506069-74506685	-0.785286	2.88015e-12	3.31321e-10
chr1-74581902-74582218	-1.28751	0.00106593	0.0154249
chr1-74639996-74640203	-1.16262	0.000881679	0.0132569
chr1-74673074-74674905	-0.640669	1.85649e-08	1.05786e-06
chr1-74812804-74813448	-0.845711	0.000327608	0.00588935
chr1-74952452-74953077	-1.03385	1.39251e-11	1.43554e-09
chr1-75033731-75034713	0.667396	0.00388487	0.0426377
chr1-75304806-75305646	-1.02119	2.04693e-13	2.81025e-11
chr1-75342449-75343141	-1.10646	1.32001e-07	6.26635e-06
chr1-75529490-75529696	-1.23667	0.00074231	0.011531
chr1-75542908-75543475	1.34246	1.10399e-07	5.33314e-06
chr1-75588798-75590661	0.400158	0.000722189	0.0112778
chr1-75953311-75953696	0.992306	0.00475454	0.0496773
chr1-76012519-76013466	0.441221	0.00210272	0.0265176
chr1-76023803-76024930	-0.77036	0.000140251	0.00289461
chr1-76246673-76248104	-0.528208	3.53182e-06	0.000117787
chr1-76250194-76250687	0.393275	0.00210016	0.0264948
chr1-76253911-76254572	-0.900234	5.68014e-06	0.000179504
chr1-76268204-76269485	0.373704	0.000133497	0.00277659
chr1-76433533-76434203	0.950048	0.00107651	0.0155464
chr1-76503054-76503464	0.424626	0.000209712	0.00406062
chr1-76531658-76532035	1.20318	8.08672e-07	3.17009e-05
chr1-76667334-76668477	1.96124	2.37029e-44	8.51458e-41
chr1-76679858-76681014	0.906792	2.35415e-16	4.84518e-14
chr1-76764564-76765322	-0.58296	6.96357e-05	0.00159433
chr1-76908257-76908542	-1.29675	2.13463e-05	0.000572021
chr1-76946217-76946530	-1.63057	4.63546e-05	0.00112323
chr1-77015713-77017278	0.233545	0.000686058	0.0108095
chr1-77032910-77033233	1.50782	1.8155e-13	2.51531e-11
chr1-77033603-77034227	0.561084	4.81994e-05	0.00116196
chr1-77059965-77060549	1.1758	1.25503e-22	5.77687e-20
chr1-77085191-77085894	-1.35488	2.81677e-40	7.11222e-37
chr1-77287615-77287958	0.881656	0.000506776	0.00844168
chr1-77340116-77340591	0.900735	3.57525e-06	0.000118995
chr1-77394921-77395588	0.493416	0.00105784	0.0153289
chr1-77398153-77398474	0.633459	0.000782106	0.0120196
chr1-77467124-77467385	0.794062	0.00391539	0.042901
chr1-77539128-77540084	-0.800936	4.77104e-09	3.09234e-07
chr1-77983729-77984370	-1.18391	1.44435e-27	1.11344e-24
chr1-78387076-78387776	0.724051	0.00270822	0.0322634
chr1-78397581-78398457	0.880859	0.000241496	0.00456556
chr1-78490473-78492056	0.234097	0.00476794	0.0497792
chr1-78840478-78841512	-0.516806	0.00133422	0.018452
chr1-79079756-79080192	1.00946	2.52488e-05	0.000662385
chr1-79192899-79193733	0.716531	5.04681e-14	7.64578e-12
chr1-79232506-79233455	0.672954	0.00315301	0.0362498
chr1-79375294-79375744	-0.729	2.34852e-06	8.20378e-05
chr1-79398385-79398641	1.4214	0.000105036	0.00226223
chr1-79531591-79532431	-0.407056	0.00137463	0.0189186
chr1-79702374-79702955	-0.568853	0.0023951	0.029376
chr1-79852725-79853227	-1.80098	1.3362e-13	1.88345e-11
chr1-80536448-80536827	-0.848866	0.0011172	0.0160178
chr1-80556676-80557032	1.25511	0.000903551	0.0135135
chr1-80566025-80566573	-0.825829	3.25505e-07	1.40737e-05
chr1-80706493-80706880	-0.839704	4.25832e-07	1.79266e-05
chr1-80892302-80893404	-0.579478	0.000488823	0.00819907
chr1-80908793-80909194	-0.644958	0.000119765	0.00253271
chr1-81023189-81023674	-0.784585	0.00174758	0.0229009
chr1-81052152-81052455	-1.2407	0.000197404	0.00385778
chr1-81209478-81210159	-0.334963	0.0039143	0.0428904
chr1-81225332-81226577	0.353611	3.68227e-05	0.000919232
chr1-81349048-81349795	0.636746	0.00143485	0.0195726
chr1-81466915-81467828	0.249875	0.00194837	0.0249613
chr1-81509315-81509974	-0.562409	1.12725e-05	0.000326856
chr1-81513830-81514356	-1.1857	8.41752e-05	0.00187378
chr1-81547133-81547878	-0.595804	3.19165e-05	0.000812116
chr1-81583894-81584232	-0.875761	0.00075388	0.0116744
chr1-81617489-81618037	1.39006	3.08694e-07	1.34135e-05
chr1-81618978-81619833	0.537803	3.00286e-05	0.000770582
chr1-81848715-81849488	-0.746583	3.14991e-09	2.11425e-07
chr1-81893104-81893709	0.739746	0.000446121	0.0076036
chr1-81920037-81920832	0.223521	0.00270107	0.0321999
chr1-81925947-81926397	-0.587172	0.00177926	0.0232347
chr1-81949991-81950519	0.971214	2.32246e-05	0.000615444
chr1-81978543-81979305	0.652006	0.00201031	0.0255808
chr1-81999685-82000476	-1.01765	1.20821e-06	4.54636e-05
chr1-82006765-82007091	-1.18397	0.00212428	0.0267316
chr1-82124779-82126174	-0.382012	0.000691531	0.0108781
chr1-82392828-82393212	-1.12466	0.00293982	0.0343412
chr1-82562177-82562835	-0.554318	0.00115409	0.016442
chr1-82565049-82565838	-0.636634	8.91648e-06	0.00026648
chr1-82620858-82621760	-0.798601	3.82125e-08	2.04499e-06
chr1-82920930-82921130	-1.78291	0.00358088	0.0400185
chr1-83413161-83413652	0.655875	5.35691e-05	0.00127429
chr1-83624055-83624810	-0.578502	9.41658e-05	0.00206038
chr1-83660143-83660707	-0.74048	0.00450901	0.0477158
chr1-83691949-83693890	0.381172	3.80802e-08	2.03854e-06
chr1-83694419-83694783	-0.6704	0.000113891	0.00242601
chr1-83705051-83705260	-1.58335	0.00461896	0.0486091
chr1-83743572-83744288	0.298788	0.000300354	0.00548515
chr1-83787385-83787974	0.490758	7.37266e-05	0.00167315
chr1-83838205-83838926	-0.847063	0.00055216	0.00907039
chr1-84152542-84153044	1.64211	5.13498e-12	5.68559e-10
chr1-84611397-84612276	-0.715033	5.64713e-05	0.00133471
chr1-84715487-84716206	-0.421311	1.83857e-06	6.60931e-05
chr1-84810347-84810589	-2.24576	2.79057e-06	9.57046e-05
chr1-84820360-84820901	-1.01855	7.74098e-08	3.86709e-06
chr1-85133664-85134213	-1.45342	3.11786e-22	1.3563e-19
chr1-85151339-85151734	0.973489	0.000248476	0.00467596
chr1-85243347-85245008	-0.722747	9.28121e-07	3.59012e-05
chr1-85328894-85329283	0.829282	0.00366402	0.0407724
chr1-85407085-85407659	0.425169	0.00396962	0.0433425
chr1-85411013-85412004	1.25257	2.87747e-14	4.48205e-12
chr1-85473994-85474689	-0.702163	0.00169969	0.0224031
chr1-85521442-85521758	1.13988	0.000331569	0.00594612
chr1-85526951-85527548	0.633169	1.52912e-08	8.88023e-07
chr1-85580147-85581765	0.315306	8.04861e-07	3.157e-05
chr1-85606444-85607772	0.769223	3.32571e-12	3.79196e-10
chr1-85611927-85612226	0.899756	0.000826941	0.0125854
chr1-85612634-85613379	0.61016	0.00224168	0.0278884
chr1-85681071-85681387	0.902266	3.02418e-05	0.000775221
chr1-85836758-85836962	1.3084	0.00399445	0.0435509
chr1-86059537-86060034	-1.09722	0.000126094	0.0026436
chr1-86194548-86195684	-0.59605	1.30341e-08	7.69285e-07
chr1-86406529-86407080	1.38952	4.22931e-06	0.000138179
chr1-86482268-86482682	-1.082	0.000583699	0.00948099
chr1-86492425-86492778	-1.22285	6.59117e-06	0.000204857
chr1-86493202-86493518	-0.889956	0.00168854	0.0222822
chr1-86754603-86754873	16.933	0.00255859	0.0308936
chr1-86775460-86775710	-1.22389	0.00222361	0.0277071
chr1-87089445-87090549	-0.984282	1.39354e-06	5.16563e-05
chr1-87225926-87227099	0.459652	6.31893e-06	0.000197311
chr1-87295562-87296030	-0.786612	0.00374506	0.0414676
chr1-87336572-87337084	-0.731196	2.22157e-12	2.59327e-10
chr1-87369783-87371623	-0.727811	3.41285e-10	2.74069e-08
chr1-87599514-87600597	0.459073	3.63435e-06	0.000120813
chr1-87642057-87643548	0.551315	1.93985e-08	1.10086e-06
chr1-87643936-87644288	0.926245	0.00133972	0.0185148
chr1-87663870-87664123	0.892106	0.0021052	0.0265412
chr1-87683454-87684567	0.77093	4.77258e-11	4.48121e-09
chr1-87685369-87686066	-0.400091	0.000316165	0.00571488
chr1-87967751-87968968	0.741396	5.36886e-09	3.44346e-07
chr1-87981900-87982650	2.22029	3.86817e-38	8.53064e-35
chr1-87989455-87989655	-18.5132	0.00274103	0.0325538
chr1-88016914-88017269	0.989442	3.37833e-08	1.82902e-06
chr1-88021100-88021342	-1.49535	0.000370024	0.00651373
chr1-88134375-88134873	-1.52259	9.97453e-11	8.81676e-09
chr1-88236787-88237328	-0.953986	0.00151903	0.0204939
chr1-88296067-88296990	-1.1644	0.00011491	0.00244427
chr1-88611687-88612627	0.428347	0.000196582	0.00384453
chr1-88847314-88848060	-0.886228	8.7763e-20	2.82891e-17
chr1-89087276-89087580	1.51991	0.00252843	0.0306004
chr1-89266933-89267192	1.0444	0.00137418	0.0189132
chr1-89631935-89634178	-0.220409	0.000470491	0.00794745
chr1-89794371-89794729	1.2115	0.000112471	0.00240164
chr1-89831550-89832162	0.503763	0.00263228	0.0315635
chr1-89991385-89991598	-1.10419	2.58841e-06	8.95113e-05
chr1-90046620-90046944	-1.09265	0.00129585	0.0180403
chr1-90181141-90181717	0.642523	0.00266464	0.0318659
chr1-90387449-90388117	0.521899	0.00157885	0.0211308
chr1-90391080-90391655	0.585092	0.00178845	0.0233317
chr1-90501087-90501678	-0.997663	5.32309e-24	2.82313e-21
chr1-90537436-90538354	-0.594102	4.25444e-07	1.79168e-05
chr1-90607087-90607441	1.38136	0.000579651	0.00942755
chr1-90622269-90623215	-0.931353	6.39684e-08	3.24966e-06
chr1-90669416-90669730	1.66185	0.000612807	0.00985094
chr1-90753533-90754051	1.66194	4.2544e-09	2.78128e-07
chr1-90761115-90762482	0.664191	2.3264e-05	0.000616394
chr1-90783082-90783536	-0.582928	0.00163692	0.0217443
chr1-90795006-90795781	-0.990102	1.39813e-14	2.27756e-12
chr1-91091901-91093280	-1.11546	1.19154e-37	2.47134e-34
chr1-91374069-91374479	-1.31778	1.20312e-11	1.25515e-09
chr1-91564695-91565986	0.766053	5.37002e-26	3.53715e-23
chr1-91585610-91586401	0.703137	9.13755e-07	3.54163e-05
chr1-91611395-91612387	-0.351859	0.000827927	0.012598
chr1-91622790-91623752	0.709987	0.00335951	0.0380584
chr1-91631676-91632354	-0.823093	0.00311422	0.0359065
chr1-91644514-91645865	0.40781	1.50122e-05	0.00042039
chr1-91683051-91685295	0.500962	1.19381e-08	7.1046e-07
chr1-91736717-91737555	0.410876	0.000306271	0.00556869
chr1-91751293-91751522	2.3797	1.40085e-13	1.9698e-11
chr1-91764103-91764900	0.438954	0.00454481	0.0480107
chr1-91790914-91791924	-0.285817	0.00112216	0.0160757
chr1-91817534-91818804	0.779291	6.36734e-13	8.09435e-11
chr1-91872054-91873171	0.468846	0.00306055	0.035426
chr1-92051991-92052291	-1.25883	1.94892e-06	6.95291e-05
chr1-92328849-92329570	-1.10803	0.00398703	0.0434849
chr1-92446555-92447585	0.817997	0.00324839	0.0370878
chr1-92475939-92476316	-1.15787	0.00448325	0.0475008
chr1-92748838-92749351	-0.989604	0.00131114	0.018211
chr1-93304506-93305004	-0.627419	0.00247986	0.0301663
chr1-93323063-93323646	-1.33707	0.00216556	0.0271431
chr1-93591714-93592269	-1.05604	1.19345e-05	0.000343594
chr1-93613868-93614186	-0.839644	4.54002e-05	0.00110463
chr1-93635448-93636923	0.395299	3.48406e-09	2.31677e-07
chr1-93638939-93639327	0.502736	0.000813232	0.0124071
chr1-93663018-93663662	1.04067	1.39348e-10	1.20126e-08
chr1-93664796-93665021	-1.7463	0.000303425	0.0055279
chr1-93669394-93669723	-1.05902	5.12199e-10	3.98466e-08
chr1-93687451-93687869	0.468072	0.000342218	0.00610193
chr1-93689530-93689952	0.714318	2.60161e-05	0.00067924
chr1-93721746-93724358	-0.378932	2.16478e-09	1.5017e-07
chr1-93738900-93739297	-0.829028	0.0026833	0.0320319
chr1-93740140-93741050	-0.247604	0.00407131	0.044187
chr1-93766332-93766957	-0.637416	1.48409e-05	0.000415995
chr1-93803081-93803378	0.984326	0.00473488	0.0495175
chr1-93812945-93813412	0.913677	6.79433e-06	0.000210066
chr1-93836534-93837211	0.951702	2.25114e-08	1.26231e-06
chr1-94078583-94080235	0.278954	1.71998e-05	0.000473246
chr1-94120552-94121798	-0.627164	5.66096e-10	4.37077e-08
chr1-94319183-94320073	-0.356932	0.00328916	0.0374427
chr1-94326976-94327684	-0.396013	0.00440763	0.046905
chr1-94550508-94551138	-0.866154	1.7586e-06	6.3592e-05
chr1-94552977-94553555	-0.627761	0.00109258	0.0157393
chr1-94566481-94566766	-1.15987	0.000768181	0.0118458
chr1-94591965-94593024	-0.224453	0.000685213	0.0108001
chr1-94616348-94616957	-0.693712	5.61695e-05	0.0013287
chr1-94622484-94624513	0.319156	0.00456004	0.0481315
chr1-94935802-94936529	0.925525	0.00089495	0.0134136
chr1-94939257-94939512	-0.778051	0.00207504	0.0262296
chr1-95002029-95003059	0.487945	0.00403821	0.0439112
chr1-95032281-95032779	0.683907	0.00131428	0.0182466
chr1-95286436-95286857	1.01689	2.51886e-05	0.000660904
chr1-95371708-95372125	1.17191	4.3472e-05	0.00106343
chr1-95607391-95607903	1.70967	0.000486436	0.00816611
chr1-95698779-95699558	-0.596534	0.00273689	0.032519
chr1-95742253-95743310	-0.670218	1.67226e-05	0.000461866
chr1-95780546-95781254	0.785329	3.8937e-05	0.000964894
chr1-95888558-95889403	-0.681218	0.00223912	0.0278676
chr1-95916674-95916896	1.13566	0.00363125	0.0404737
chr1-96078979-96079239	1.08815	7.48578e-06	0.000228805
chr1-96144634-96145122	-1.3453	0.00410365	0.0444521
chr1-96206117-96206995	0.592593	2.00934e-08	1.13622e-06
chr1-96213659-96214463	0.88859	2.34142e-09	1.613e-07
chr1-96409691-96410121	-0.894704	0.00129505	0.0180342
chr1-96482263-96482957	-0.587604	0.0010305	0.0150082
chr1-96519511-96521269	0.328487	0.000314982	0.00569883
chr1-96554401-96555251	1.02777	1.58536e-05	0.000441079
chr1-96624603-96625332	-0.538196	0.00281123	0.0331862
chr1-96926909-96927459	0.866322	0.000756169	0.011701
chr1-96952033-96952473	-0.786113	0.00441927	0.0469988
chr1-97114600-97115270	-0.924782	8.47628e-06	0.000254965
chr1-97119239-97120434	-1.13325	2.47261e-32	3.20284e-29
chr1-97144612-97146004	0.316844	4.50994e-05	0.00109816
chr1-97342679-97343317	0.97042	0.00384972	0.0423239
chr1-97352515-97353450	0.799993	1.26589e-13	1.79087e-11
chr1-97422911-97423820	0.796685	5.49506e-19	1.60228e-16
chr1-97427440-97427715	1.86777	7.24948e-10	5.49258e-08
chr1-97441748-97442343	0.466359	0.000358777	0.00634426
chr1-97456413-97456712	-1.12016	0.000974501	0.0143534
chr1-97504167-97505356	0.88854	1.88115e-14	3.02062e-12
chr1-97567002-97567667	0.442696	0.000459186	0.00778895
chr1-97740692-97741491	0.877056	1.14748e-10	1.00587e-08
chr1-97741742-97742330	0.822599	0.000143348	0.00294881
chr1-97827691-97828226	0.293664	0.00471876	0.0493909
chr1-97870495-97870953	-0.656871	0.000769208	0.0118585
chr1-98086679-98087363	-0.730007	0.000798137	0.0122185
chr1-98103720-98104487	0.858805	0.00149088	0.020201
chr1-98353313-98353615	-1.41313	9.16431e-10	6.81009e-08
chr1-98427598-98427892	-1.67129	1.04817e-05	0.00030645
chr1-98437410-98438247	0.996223	5.42744e-07	2.22437e-05
chr1-98734889-98735139	-1.119	1.63019e-05	0.00045218
chr1-98949470-98950040	0.511611	0.00237601	0.0291928
chr1-98967768-98967993	-1.14533	0.00246106	0.0299872
chr1-99180294-99180858	0.451485	0.000124468	0.00261549
chr1-99498415-99498630	-1.00852	0.00342069	0.0386085
chr1-99532106-99532928	-1.1797	7.03424e-23	3.37144e-20
chr1-99533956-99534854	-0.761892	4.99783e-06	0.000160105
chr1-99549987-99550757	-0.744484	3.31181e-10	2.66569e-08
chr1-99600503-99601098	0.490522	0.000238106	0.00451371
chr1-99672064-99672809	1.08038	4.21165e-10	3.3232e-08
chr1-99675976-99676238	-1.04361	1.97516e-05	0.000533927
chr1-100042376-100042742	1.49496	1.86636e-17	4.50361e-15
chr1-100188577-100189220	1.18491	7.66736e-10	5.77528e-08
chr1-100300602-100301249	-0.797296	8.91415e-08	4.38712e-06
chr1-100421881-100422513	-0.807945	0.000435498	0.00745464
chr1-100439988-100440449	-0.820562	5.73636e-05	0.00135191
chr1-100461136-100461680	0.912697	2.47627e-12	2.87998e-10
chr1-100542929-100543254	-0.505122	0.000368478	0.00649045
chr1-100565518-100566243	-1.046	0.000127168	0.00266266
chr1-100621905-100622930	-0.517386	0.0032895	0.0374443
chr1-100949080-100950141	-0.418114	0.00220532	0.027535
chr1-100950727-100951181	-0.697168	7.23063e-05	0.00164508
chr1-100955372-100955695	-0.849186	1.35612e-07	6.41848e-06
chr1-100959367-100959672	-0.776712	0.0042148	0.0453362
chr1-101057520-101057760	-1.67907	7.31739e-06	0.000224248
chr1-101068984-101069597	-0.398652	7.18885e-06	0.000220756
chr1-101071449-101071809	0.86571	7.71424e-06	0.000234943
chr1-101115998-101116237	-1.22397	7.16709e-05	0.00163235
chr1-101138843-101139478	-1.03862	0.00391189	0.0428667
chr1-101165894-101166310	-1.01912	1.02203e-10	9.02033e-09
chr1-101166561-101166943	-1.05878	0.00379963	0.0419109
chr1-101212651-101212855	2.27834	0.00151227	0.0204293
chr1-101250751-101251223	-0.839887	3.31825e-11	3.20906e-09
chr1-101283370-101284241	-1.40547	1.14822e-19	3.65713e-17
chr1-101291365-101291945	-0.789758	0.000274894	0.00509427
chr1-101309028-101310271	0.351975	2.60034e-06	8.98346e-05
chr1-101315733-101316729	0.407838	2.51881e-07	1.11975e-05
chr1-101376694-101376941	-1.04898	0.000121518	0.00256324
chr1-101547792-101548669	1.05279	3.2148e-11	3.1168e-09
chr1-101907238-101907615	0.642594	0.00192828	0.0247614
chr1-101928067-101928442	-1.66908	4.17074e-15	7.2647e-13
chr1-101966180-101966481	-1.15611	0.00454451	0.0480107
chr1-102099813-102100221	1.58364	6.71548e-11	6.1336e-09
chr1-102118157-102118514	-0.550749	0.00344018	0.0387794
chr1-102132405-102133166	-0.524074	6.20569e-05	0.00144648
chr1-102941086-102941778	1.00865	1.12953e-06	4.28174e-05
chr1-102950661-102950998	-1.28083	3.01281e-08	1.64751e-06
chr1-103110765-103110988	-0.808282	0.000904768	0.0135276
chr1-103265416-103266018	0.723942	2.44539e-08	1.36072e-06
chr1-103457739-103458442	0.323037	0.00100311	0.0146791
chr1-104184539-104184797	-1.07591	0.000402922	0.00698973
chr1-104284625-104284826	-0.878358	0.00238747	0.0293031
chr1-104927180-104927774	0.745162	0.00114512	0.0163348
chr1-105373698-105373977	0.608182	0.00068625	0.0108111
chr1-105664571-105664790	1.2695	0.00210695	0.0265575
chr1-105844973-105845292	1.48597	3.74642e-10	2.98928e-08
chr1-106246088-106246351	1.40778	3.13829e-05	0.00080041
chr1-106396559-106396933	1.31167	0.00375079	0.0415205
chr1-106736383-106736990	-1.03386	0.00178999	0.0233451
chr1-106746392-106748102	0.337279	5.3391e-05	0.00127066
chr1-106799043-106799576	-1.4477	5.92869e-08	3.03886e-06
chr1-106924021-106924818	0.61277	9.76537e-05	0.00212522
chr1-106944660-106945338	-0.608847	3.66264e-06	0.00012165
chr1-106982460-106982801	-1.06951	3.4544e-06	0.000115606
chr1-106983034-106983465	-1.41167	3.38214e-14	5.22842e-12
chr1-107044771-107044975	-1.66015	0.00288934	0.0338798
chr1-107109658-107110576	0.567121	0.000508069	0.00845674
chr1-107195352-107195828	1.344	0.00316771	0.0363716
chr1-107323493-107324089	1.42899	1.76894e-12	2.09652e-10
chr1-107343251-107344639	0.376279	0.0015347	0.0206549
chr1-107394020-107394601	-1.09672	1.03431e-10	9.11711e-09
chr1-107431867-107432505	-0.747221	0.00255855	0.0308936
chr1-107453386-107453647	1.35886	2.2352e-06	7.8544e-05
chr1-107514571-107514906	-0.893612	0.00408024	0.044256
chr1-107522998-107524670	0.375435	4.10074e-05	0.00100959
chr1-107538545-107539661	1.15534	1.46112e-13	2.04794e-11
chr1-107651882-107652164	1.30089	0.00145325	0.0197819
chr1-107794618-107795111	-0.828649	0.00415905	0.0449112
chr1-107867160-107868095	0.362178	0.000144716	0.00297162
chr1-107895849-107896090	1.35756	0.000711728	0.0111399
chr1-107976565-107977194	-0.787285	1.34601e-05	0.00038162
chr1-108032436-108033095	-1.00188	8.98286e-06	0.00026828
chr1-108657075-108657869	0.551531	0.00107644	0.0155461
chr1-108742301-108742511	0.926963	0.00141992	0.0194114
chr1-108862053-108862780	-1.24418	2.3559e-08	1.31512e-06
chr1-109148942-109149553	-0.890539	7.75491e-06	0.000235996
chr1-109185969-109187089	0.666678	0.00017021	0.00340386
chr1-109200820-109201681	-0.409545	0.00145989	0.0198598
chr1-109231143-109231376	-1.20739	4.79199e-09	3.10534e-07
chr1-109253455-109254097	0.329469	0.000167411	0.00335789
chr1-109306716-109307947	-0.385601	0.000655677	0.0104189
chr1-109350097-109350504	-1.16421	3.98348e-05	0.000984272
chr1-109355038-109355756	1.03896	0.000221944	0.00426018
chr1-109397040-109398691	-0.223584	0.000487457	0.00818049
chr1-109529747-109530780	0.321316	0.000570708	0.00930991
chr1-109535876-109536245	-0.602081	0.000385346	0.00673276
chr1-109617280-109617730	-0.492881	0.00179708	0.0234198
chr1-109624580-109624865	-0.590483	0.00141405	0.0193473
chr1-109655340-109656792	-0.244842	0.00235727	0.0290198
chr1-109658056-109658418	0.994719	3.8754e-09	2.55798e-07
chr1-109659893-109660334	1.10532	7.92087e-05	0.00177891
chr1-109723267-109723623	1.46277	0.00102087	0.0148935
chr1-109815951-109816760	0.634503	1.56821e-07	7.30622e-06
chr1-109876935-109877860	0.726078	5.2861e-16	1.02957e-13
chr1-109929731-109931665	-0.268427	0.000743344	0.011541
chr1-110042817-110043276	1.58324	7.73142e-12	8.34562e-10
chr1-110062581-110062892	-0.837653	0.000529549	0.0087553
chr1-110346384-110347935	0.771817	4.95303e-09	3.1978e-07
chr1-110571452-110572063	1.03346	8.70368e-05	0.00192653
chr1-110594381-110594915	0.787783	0.00143439	0.0195672
chr1-111219152-111220203	0.33809	0.000369424	0.00650514
chr1-111424504-111424727	1.16922	0.00112097	0.0160613
chr1-111443158-111443452	1.91237	1.11191e-11	1.16768e-09
chr1-111515174-111516684	-0.743897	1.17481e-05	0.000338928
chr1-111535564-111535997	0.833792	0.00312114	0.035972
chr1-111584405-111584611	-1.04295	0.00326725	0.0372482
chr1-111804054-111805370	-0.77738	0.00225149	0.0279866
chr1-111882367-111882776	-1.07392	0.000861874	0.0130159
chr1-111903216-111905201	0.210352	0.00381396	0.0420248
chr1-111963687-111964615	-0.492099	0.00187778	0.0242415
chr1-112243745-112244908	0.949242	0.000588027	0.00953485
chr1-112260205-112261594	0.974187	4.51019e-18	1.18339e-15
chr1-112262305-112262809	0.498921	0.000356984	0.00631608
chr1-112316282-112317755	-0.717553	0.000400488	0.00695547
chr1-112324871-112326002	0.558775	7.07862e-07	2.81564e-05
chr1-112507866-112509629	-0.248164	0.00083265	0.0126579
chr1-112515125-112516323	0.381508	3.69667e-08	1.98717e-06
chr1-112536971-112537696	-1.10348	4.53864e-05	0.00110437
chr1-112546047-112546349	1.29721	2.42053e-05	0.000637989
chr1-112558482-112558949	-0.835592	2.83629e-12	3.27032e-10
chr1-112722062-112723759	-0.385803	2.00285e-06	7.12243e-05
chr1-112729730-112730119	-0.932007	0.000239517	0.00453487
chr1-112805205-112806407	1.09009	8.65711e-31	9.54594e-28
chr1-112807119-112807400	0.91557	1.47155e-05	0.000413078
chr1-112911413-112912116	-1.0567	0.000343198	0.00611689
chr1-112937516-112938435	-1.0935	1.65521e-05	0.000457955
chr1-113041615-113044160	0.598019	7.35066e-19	2.1098e-16
chr1-113056965-113057613	0.730036	3.22665e-08	1.7529e-06
chr1-113058772-113059942	0.741641	4.10783e-22	1.76611e-19
chr1-113087467-113087757	-1.48188	0.00122389	0.0172355
chr1-113206155-113206791	1.1001	0.0012702	0.0177534
chr1-113253362-113254200	-0.468026	1.20407e-06	4.53281e-05
chr1-113255289-113256341	0.342425	2.53854e-05	0.000665266
chr1-113283001-113284224	0.568648	0.000935856	0.0139035
chr1-113302670-113303529	-1.15063	2.16385e-05	0.000578649
chr1-113332496-113333269	-0.625652	0.00340935	0.0385036
chr1-113389438-113391930	-0.212887	0.00102497	0.014939
chr1-113534044-113535158	-0.577387	0.00127207	0.0177746
chr1-113643729-113644107	1.0099	2.30955e-07	1.03638e-05
chr1-113660075-113660556	-1.13454	0.00229795	0.0284421
chr1-113680957-113681321	1.66597	7.91599e-11	7.11998e-09
chr1-113768710-113769462	-0.557278	0.000239521	0.00453487
chr1-113938128-113939297	-0.681361	0.000382769	0.00669456
chr1-113946697-113947368	-0.579666	0.000673693	0.0106503
chr1-113976557-113977180	0.32526	0.0017496	0.0229196
chr1-114049450-114050432	-0.581442	0.00325615	0.0371484
chr1-114058172-114058632	-0.889391	0.000507374	0.00844801
chr1-114164608-114166308	-0.516946	0.00144744	0.0197133
chr1-114779826-114780995	0.227371	0.00193182	0.0247933
chr1-115056267-115056921	0.844692	4.30566e-27	3.15185e-24
chr1-115070474-115070720	-1.00935	6.4018e-06	0.0001997
chr1-115110769-115111015	1.1292	2.63098e-05	0.000686366
chr1-115299242-115299626	1.05208	2.58368e-10	2.11678e-08
chr1-115302340-115302876	0.772615	1.56112e-06	5.72292e-05
chr1-115467210-115467509	-0.983653	1.23387e-05	0.000353595
chr1-115491852-115493092	0.464657	0.00180282	0.0234756
chr1-115528247-115529078	0.633217	0.00325169	0.0371145
chr1-115648697-115650352	0.531981	5.03928e-05	0.00120789
chr1-115725434-115725962	0.667558	0.00157322	0.0210669
chr1-115748331-115748867	-0.896423	0.00172907	0.0227164
chr1-116026854-116027344	1.51796	1.09307e-06	4.15755e-05
chr1-116033048-116033968	0.253025	0.00420305	0.0452486
chr1-116167174-116169087	0.287969	0.000263784	0.0049194
chr1-116262394-116263485	-0.415352	0.000431168	0.00739032
chr1-116272951-116274033	-0.367514	0.00175962	0.0230266
chr1-116311112-116312960	-0.415411	5.06989e-07	2.09505e-05
chr1-116329577-116330768	0.918873	2.89471e-06	9.88091e-05
chr1-116364908-116366174	-0.707512	0.00402179	0.0437763
chr1-116433163-116434158	-0.534582	0.000471704	0.00796214
chr1-116489166-116489542	-0.811406	0.000233266	0.00443838
chr1-116507854-116508473	0.776652	0.00197552	0.0252359
chr1-116629512-116630402	-0.847304	0.000254109	0.00476369
chr1-116690235-116691385	0.509396	4.08346e-05	0.00100591
chr1-116855276-116856186	-0.554891	8.21383e-07	3.21724e-05
chr1-116877987-116879770	-0.557025	1.14929e-15	2.14265e-13
chr1-116889619-116889959	-1.29737	0.00185816	0.0240487
chr1-116971415-116972322	-0.669618	0.000790048	0.0121203
chr1-117035919-117036767	0.760583	0.000460331	0.00780609
chr1-117045729-117045985	-1.5179	0.0033167	0.037669
chr1-117083136-117083410	1.05437	0.000567741	0.00927047
chr1-117136683-117138238	0.982708	7.88037e-19	2.25071e-16
chr1-117147618-117148137	0.892574	0.000322204	0.00580718
chr1-117169763-117170470	0.698942	8.00527e-06	0.000242746
chr1-117171676-117172988	0.409643	3.68632e-09	2.44522e-07
chr1-117268359-117269478	0.469584	0.0023034	0.0284945
chr1-117346172-117347078	0.606589	9.73537e-05	0.00211988
chr1-117638216-117639082	0.883378	0.000110015	0.00235525
chr1-117690026-117690594	1.10328	4.20179e-05	0.00103134
chr1-117969899-117970803	0.870653	4.71358e-20	1.57727e-17
chr1-118242126-118242673	1.06815	0.000121424	0.00256158
chr1-118333400-118334283	0.807365	0.00148253	0.0201098
chr1-118564074-118565497	-0.700543	0.000134139	0.00278718
chr1-118739198-118739928	-0.619959	0.000242632	0.00458281
chr1-118989419-118990369	0.443697	4.1585e-05	0.00102237
chr1-119037436-119037701	-1.55167	0.000335744	0.00600955
chr1-119285355-119285931	-0.80527	0.00120663	0.0170406
chr1-119387743-119388729	1.1271	0.00375621	0.041566
chr1-119451128-119451730	0.390699	0.00167496	0.0221449
chr1-119507839-119508125	1.56358	0.00162883	0.0216624
chr1-119679285-119679598	-1.28786	0.000306199	0.00556824
chr1-119731095-119731475	1.25381	0.00091574	0.0136518
chr1-119746986-119747899	-0.975615	2.1483e-11	2.14242e-09
chr1-119854708-119855543	1.3135	4.88732e-16	9.60504e-14
chr1-119870753-119872072	-0.397858	0.00150285	0.0203316
chr1-120941894-120942800	-0.389894	3.0907e-05	0.000790005
chr1-144444133-144444360	1.17826	3.93953e-05	0.000974933
chr1-144523684-144524310	1.13732	5.8393e-07	2.37252e-05
chr1-144545496-144546761	0.245918	0.0026898	0.0320931
chr1-144998698-144998899	1.35135	0.00271962	0.0323669
chr1-145535397-145535918	0.472065	0.000310788	0.00563552
chr1-145715789-145716933	0.408896	0.00241657	0.0295868
chr1-145844765-145846595	-0.221509	0.00401523	0.0437227
chr1-145858099-145860238	-0.181024	0.00458254	0.0483236
chr1-145898780-145899576	0.444809	0.000665463	0.0105446
chr1-145932500-145932998	-1.21821	1.11281e-06	4.22664e-05
chr1-146051117-146052710	-0.319858	9.79005e-06	0.000289141
chr1-147072344-147073394	0.347725	0.000556304	0.00911935
chr1-147151232-147151587	-0.760127	2.27372e-07	1.02241e-05
chr1-147247216-147247475	-1.22062	0.000111245	0.00237838
chr1-147336881-147337508	0.728436	1.91698e-07	8.74752e-06
chr1-147413192-147413593	-1.37079	6.17978e-11	5.68755e-09
chr1-147509929-147511165	0.458633	0.00442909	0.0470788
chr1-147567414-147568303	-0.611985	3.35874e-05	0.000848067
chr1-147585893-147587867	-0.340959	0.00118602	0.0168067
chr1-147752456-147753308	0.81858	0.00310645	0.0358312
chr1-147901491-147901967	0.50657	0.00325571	0.0371446
chr1-148038251-148038949	-0.407382	0.00403076	0.0438534
chr1-148345165-148346214	-0.627065	0.00153799	0.0206945
chr1-148424146-148424436	2.72129	2.49472e-05	0.000655311
chr1-149124937-149125137	1.76246	0.000183073	0.00362365
chr1-149635340-149635699	-1.0597	0.00436151	0.0465152
chr1-149915554-149918142	0.275912	4.55703e-05	0.00110777
chr1-150172986-150173651	0.673012	4.6367e-07	1.93605e-05
chr1-150505901-150506882	0.487901	1.18305e-06	4.4647e-05
chr1-150596857-150597623	-0.493796	0.00394038	0.0431043
chr1-150609524-150610178	0.38652	0.00151855	0.0204898
chr1-150634753-150635835	-0.602133	5.21981e-05	0.00124492
chr1-150797658-150798910	-0.572025	1.10965e-07	5.35379e-06
chr1-151243757-151244048	-1.0774	0.00061574	0.0098917
chr1-151294872-151295418	-0.571914	0.000504494	0.0084105
chr1-151533345-151534251	1.19895	1.61255e-34	2.56568e-31
chr1-151837838-151840293	-0.271976	0.000147831	0.00302631
chr1-151845999-151846682	-1.08861	0.00119593	0.0169203
chr1-151936557-151937097	0.681066	3.55196e-12	4.03409e-10
chr1-152023241-152024932	-1.20829	1.81963e-19	5.63091e-17
chr1-152110344-152111926	0.432659	2.69364e-05	0.000700226
chr1-152189765-152190085	-0.742917	0.00108811	0.0156873
chr1-153119473-153119734	-1.33608	0.0018036	0.0234822
chr1-153238393-153239459	1.38209	1.52206e-12	1.8244e-10
chr1-153538116-153538690	-0.656283	9.97989e-08	4.8615e-06
chr1-153544785-153545912	-0.388736	3.17981e-06	0.000107426
chr1-153565424-153567321	-0.284425	0.00472232	0.0494119
chr1-153583654-153584155	-0.888134	0.000579648	0.00942755
chr1-153726172-153726646	1.02984	1.02031e-05	0.000299588
chr1-153734142-153735114	1.21494	1.90084e-11	1.91648e-09
chr1-153757966-153758483	1.27501	3.15689e-07	1.36867e-05
chr1-154158600-154159073	-1.53559	1.4048e-19	4.4258e-17
chr1-154164277-154164540	1.30298	0.00416786	0.0449715
chr1-154290957-154291914	-1.40633	1.24538e-16	2.67867e-14
chr1-154410379-154410738	-0.780969	2.45097e-05	0.000644985
chr1-154423423-154424192	0.593583	6.75448e-08	3.41046e-06
chr1-154496488-154496688	1.19434	0.00434731	0.0464106
chr1-154496978-154497334	0.807316	2.81954e-06	9.65365e-05
chr1-154579454-154580372	0.641119	6.56276e-06	0.000204083
chr1-154698201-154698813	0.491383	0.00478726	0.0499064
chr1-154719654-154720901	-0.570708	0.0029574	0.034506
chr1-154726625-154727684	0.672653	9.7839e-07	3.76368e-05
chr1-154747770-154748344	0.417738	0.00370045	0.0410807
chr1-154749185-154749945	0.679057	1.99298e-05	0.000537993
chr1-154751048-154751939	0.558196	4.53439e-05	0.00110342
chr1-154779623-154779962	1.05835	9.37508e-05	0.00205233
chr1-155010882-155011219	-0.72251	3.29049e-06	0.000110682
chr1-155016969-155017882	-0.223256	0.00192932	0.0247706
chr1-155018902-155019258	0.685391	3.56257e-06	0.000118654
chr1-155036446-155037482	-0.884317	1.95339e-05	0.000528905
chr1-155069648-155072117	-0.217187	0.000571142	0.00931524
chr1-155093395-155094678	-0.3789	0.00166826	0.0220698
chr1-155206857-155209739	-0.231779	0.000331913	0.0059511
chr1-155224694-155224911	1.22365	0.000232615	0.00442915
chr1-155243836-155245261	-0.193645	0.00292957	0.0342497
chr1-155261376-155262803	-0.256649	8.83771e-05	0.00195038
chr1-155455879-155456158	-0.85609	0.00108768	0.0156824
chr1-155547560-155548449	1.26556	5.05922e-09	3.25911e-07
chr1-155624985-155625444	1.19885	5.71645e-05	0.00134813
chr1-155635567-155636946	0.593592	0.00059828	0.00966378
chr1-155728714-155729652	0.589397	0.000203577	0.00395822
chr1-155744013-155744310	1.49543	0.00288995	0.0338824
chr1-155765951-155766157	-18.7925	0.000687832	0.0108319
chr1-155871330-155872849	0.631594	1.84035e-10	1.54969e-08
chr1-155945232-155946453	0.614932	1.31798e-06	4.91484e-05
chr1-155970592-155971125	-0.497186	0.00440075	0.0468528
chr1-156145987-156147616	-0.291785	0.00264879	0.0317145
chr1-156160421-156161661	-0.252806	0.00146206	0.0198824
chr1-156181500-156182507	-0.456688	5.6815e-05	0.00134116
chr1-156247753-156248281	-0.551632	0.000183756	0.00363509
chr1-156272299-156272910	0.898986	0.00115322	0.0164315
chr1-156290984-156292060	-0.449154	1.12878e-06	4.27938e-05
chr1-156356630-156357592	-0.39646	0.00207003	0.0261782
chr1-156387980-156388839	-0.348104	1.15193e-05	0.000333347
chr1-156391956-156393216	-1.29748	5.98714e-57	5.96053e-53
chr1-156394238-156394541	-1.25992	3.38444e-11	3.26782e-09
chr1-156399330-156402513	-0.990759	2.97155e-27	2.19369e-24
chr1-156419829-156422210	-0.518602	2.08312e-11	2.08458e-09
chr1-156428851-156429961	-0.463454	0.000497302	0.00831367
chr1-156430273-156430662	-0.676119	0.000867905	0.0130878
chr1-156439079-156440226	-0.502041	1.45673e-13	2.04261e-11
chr1-156577782-156578389	0.757203	1.89932e-13	2.61998e-11
chr1-156583371-156584341	0.364881	0.000290425	0.00533036
chr1-156641241-156642699	-0.255429	0.000297419	0.00543838
chr1-156667645-156669213	-0.277053	0.00459045	0.0483829
chr1-156673348-156674268	-0.417075	3.97927e-10	3.15987e-08
chr1-156707428-156708616	-0.448301	1.0064e-10	8.89357e-09
chr1-156710930-156711401	-0.607372	1.43081e-06	5.28972e-05
chr1-156719778-156720547	0.993434	6.55859e-07	2.63011e-05
chr1-156804185-156805053	-0.481553	0.000197887	0.00386463
chr1-156838754-156840298	0.378309	1.67429e-06	6.08846e-05
chr1-156845028-156846032	-0.41284	0.000272413	0.00505542
chr1-156858484-156861041	-0.237652	0.000316228	0.00571572
chr1-156893127-156893993	-0.276171	0.00383364	0.0421896
chr1-156932935-156933479	-1.22078	1.14707e-12	1.40291e-10
chr1-157099030-157099969	-0.710123	9.53533e-05	0.00208257
chr1-157123902-157124176	1.1459	3.03744e-05	0.000777989
chr1-157137108-157139372	-0.191154	0.00258674	0.0311438
chr1-157427044-157427472	0.869835	9.10084e-06	0.000271315
chr1-157438316-157438962	-1.04752	0.000532665	0.00879723
chr1-157448617-157449158	0.642972	0.000217709	0.0041902
chr1-157450957-157451692	0.470667	0.000180808	0.00358472
chr1-157499172-157499818	1.41872	0.000108388	0.00232584
chr1-157978371-157979367	-0.469474	0.000366522	0.00645991
chr1-158002102-158003636	0.546565	4.1471e-15	7.2324e-13
chr1-158046748-158047028	1.38179	8.52806e-14	1.24021e-11
chr1-158075012-158075375	1.01647	2.8791e-11	2.81562e-09
chr1-158120007-158120519	0.552309	0.000518143	0.0086006
chr1-158534562-158534856	1.24228	0.00279013	0.0329945
chr1-158801068-158801516	1.20314	4.26755e-06	0.000139272
chr1-158998503-159000912	-0.310046	0.000197433	0.00385791
chr1-159113735-159114308	-1.64945	0.00140461	0.0192416
chr1-159141329-159142538	-0.290779	0.000220455	0.00423487
chr1-159146745-159147304	-0.750793	5.77849e-05	0.00136046
chr1-159170868-159173344	-0.230804	0.000541278	0.00891623
chr1-159203612-159203900	1.03548	8.7095e-06	0.000261047
chr1-159218707-159219669	0.405514	0.00125831	0.0176204
chr1-159307298-159307753	-0.962121	0.000966479	0.0142624
chr1-159562493-159563269	0.444319	0.000205472	0.0039906
chr1-159821178-159821771	-0.611976	0.000570882	0.00931188
chr1-159822720-159823799	-0.502743	0.000109184	0.0023399
chr1-159840155-159840369	1.17303	0.00229089	0.0283741
chr1-159915791-159916832	-0.332929	0.00212305	0.0267247
chr1-160024628-160024864	0.772419	0.004083	0.0442767
chr1-160095636-160095961	0.992181	2.79773e-10	2.27876e-08
chr1-160108693-160109798	0.403187	9.60876e-06	0.000284462
chr1-160177034-160177989	-0.589548	0.00143989	0.0196284
chr1-160220374-160220785	0.809166	2.11422e-09	1.46897e-07
chr1-160286175-160286527	1.45957	2.54897e-15	4.56644e-13
chr1-160306930-160307787	-1.04901	7.57064e-05	0.00171051
chr1-160328029-160328598	-0.554093	5.24804e-06	0.000167397
chr1-160399526-160401629	-0.1865	0.00354571	0.0397057
chr1-160488437-160488707	1.51581	0.000497602	0.00831823
chr1-160829220-160829711	1.1424	0.000154479	0.00313881
chr1-160836789-160838488	0.458593	2.80683e-06	9.61673e-05
chr1-160911367-160911997	1.36842	0.00023155	0.00441296
chr1-160971405-160972241	-0.620057	0.00119984	0.0169654
chr1-161084308-161085441	-0.604905	0.00181501	0.0236007
chr1-161196947-161197486	-0.483429	3.43009e-05	0.000863954
chr1-161209061-161210174	0.440603	0.000396497	0.00689716
chr1-161216377-161218160	1.26167	7.93573e-31	8.77828e-28
chr1-161265357-161265609	1.14855	0.000135839	0.00281572
chr1-161315905-161316521	-1.0606	9.16918e-16	1.7298e-13
chr1-161532391-161533389	0.638735	1.26863e-11	1.31718e-09
chr1-161615703-161616279	-0.956816	8.69269e-09	5.32791e-07
chr1-161994084-161994577	-1.03378	0.00101778	0.014854
chr1-161998690-161999111	0.5766	0.00135205	0.0186572
chr1-162033493-162033716	1.62497	0.00012417	0.00261018
chr1-162062428-162063101	-0.492439	4.85624e-05	0.00116948
chr1-162079579-162080647	-1.23127	1.51886e-09	1.08472e-07
chr1-162091654-162092486	0.593359	1.16484e-08	6.94882e-07
chr1-162161029-162161336	-1.51674	8.22339e-05	0.00183665
chr1-162177002-162177528	-0.725299	7.70838e-05	0.00173645
chr1-162193256-162194126	0.781974	4.69574e-11	4.41263e-09
chr1-162223335-162223567	0.679987	0.00030338	0.00552737
chr1-162235221-162235804	0.512755	1.33647e-05	0.000379407
chr1-162249869-162250723	-0.547657	0.00015305	0.00311412
chr1-162263951-162264388	-1.47047	0.000374936	0.00658721
chr1-162299697-162300756	0.987515	3.08207e-12	3.52801e-10
chr1-162388639-162389387	-0.765879	2.48325e-09	1.70397e-07
chr1-162391545-162392342	-0.409589	0.000149682	0.00305835
chr1-162400749-162401264	-0.558825	0.00169777	0.0223802
chr1-162649522-162649972	-1.10864	6.10369e-14	9.10443e-12
chr1-162774116-162774323	-1.0905	0.00249966	0.030344
chr1-162834723-162835257	-0.8802	0.000297771	0.00544339
chr1-163047858-163048298	1.04796	0.000712433	0.0111475
chr1-163055584-163055938	-0.825934	0.00331668	0.037669
chr1-163131947-163132429	-1.49076	0.000307935	0.0055931
chr1-163202611-163203567	0.611567	2.57539e-08	1.4269e-06
chr1-163208187-163208502	1.20767	5.26477e-05	0.00125443
chr1-163218723-163219069	-1.79108	1.37131e-05	0.000387688
chr1-163305410-163305853	1.84826	3.423e-07	1.47323e-05
chr1-163405815-163406083	1.37107	0.000183222	0.00362619
chr1-163477097-163477712	1.36311	1.78806e-09	1.26249e-07
chr1-163561401-163562699	-0.266019	0.00406903	0.0441717
chr1-163747042-163748109	-0.471908	0.00258743	0.0311511
chr1-163791012-163791511	0.921161	4.40597e-05	0.00107605
chr1-163836237-163837255	-0.969895	1.45309e-10	1.2471e-08
chr1-164325842-164326144	2.54859	0.000176094	0.00350763
chr1-164485003-164486085	0.882748	4.11095e-08	2.18359e-06
chr1-164515330-164516256	0.390652	2.43987e-05	0.0006426
chr1-164541546-164541763	-2.24689	0.000758164	0.0117235
chr1-164590019-164590536	0.63388	5.52228e-11	5.13944e-09
chr1-164637712-164639025	0.857524	1.42136e-25	8.89162e-23
chr1-164711780-164713148	-0.767473	4.18261e-05	0.00102757
chr1-164728719-164729075	0.51393	0.000713791	0.0111657
chr1-164771268-164772064	0.68038	0.000416335	0.00718431
chr1-164774493-164775391	-0.851559	7.09751e-05	0.00161894
chr1-164786706-164788223	0.280516	0.000674726	0.0106647
chr1-164801211-164802434	-1.10679	5.52414e-17	1.24184e-14
chr1-164855830-164856377	0.773396	0.00403593	0.0438947
chr1-164927215-164927797	1.32369	1.97399e-06	7.0344e-05
chr1-165116938-165117945	0.533428	1.10643e-08	6.63563e-07
chr1-165259492-165259903	-1.07615	1.97637e-06	7.04146e-05
chr1-165279775-165280415	0.548263	5.98122e-09	3.79791e-07
chr1-165288117-165289066	0.671108	3.0702e-07	1.33457e-05
chr1-165297848-165298663	0.779274	6.9851e-10	5.30612e-08
chr1-165344055-165345410	-0.64779	1.86721e-14	2.99963e-12
chr1-165350867-165351169	-0.763141	7.87559e-11	7.08913e-09
chr1-165433967-165434720	0.32434	0.00121282	0.0171086
chr1-165439204-165439674	0.519358	3.0887e-05	0.000789609
chr1-165441193-165441782	-0.920727	6.98387e-11	6.35375e-09
chr1-165539906-165540431	1.38963	0.00189329	0.0243965
chr1-165615928-165616385	17.1082	0.000965072	0.0142447
chr1-165826999-165829211	0.247506	9.45704e-05	0.00206754
chr1-165883192-165885021	0.512255	0.000116532	0.00247365
chr1-165941620-165942501	-0.827199	3.98916e-12	4.49256e-10
chr1-166097064-166097750	-1.04966	0.0026665	0.0318828
chr1-166206591-166207017	-1.29419	0.00158243	0.021165
chr1-166272661-166274063	1.1796	5.77063e-11	5.34772e-09
chr1-166302912-166303780	0.627043	8.30561e-06	0.000250566
chr1-166350384-166350849	0.520498	0.000497865	0.0083207
chr1-166471316-166471983	1.65005	2.25339e-14	3.57714e-12
chr1-166486500-166487352	0.64929	0.000595404	0.0096258
chr1-166692243-166692466	-1.31695	0.000422983	0.00727795
chr1-166912621-166912899	-0.826127	0.00330941	0.0376144
chr1-166974639-166976039	-0.209268	0.002864	0.0336563
chr1-166980676-166981238	0.626286	2.49632e-05	0.000655682
chr1-167136029-167136700	0.60217	0.000253663	0.00475737
chr1-167165721-167166693	0.469678	8.82392e-06	0.000264099
chr1-167173505-167174679	-0.486523	0.000113902	0.00242609
chr1-167197864-167199028	0.437675	2.46787e-05	0.000648894
chr1-167267599-167268751	0.487828	4.98416e-05	0.00119616
chr1-167307810-167308213	1.34007	0.00030075	0.00549145
chr1-167328170-167329530	-0.777743	1.6291e-06	5.94272e-05
chr1-167416347-167417256	0.425408	1.12362e-05	0.00032594
chr1-167472696-167474663	-0.628992	1.93678e-08	1.0993e-06
chr1-167502894-167504348	-0.486022	0.000644394	0.0102757
chr1-167508182-167508573	-0.942566	4.92632e-08	2.57122e-06
chr1-167697188-167698121	1.13817	0.000190012	0.00373511
chr1-167716320-167716545	-0.461226	0.000596545	0.00964067
chr1-167721087-167722667	-0.213451	0.000981136	0.0144289
chr1-167796625-167797305	0.902241	5.20567e-07	2.14458e-05
chr1-167798852-167799424	0.883891	1.00919e-15	1.89669e-13
chr1-167901726-167901930	-1.43999	0.00133789	0.0184927
chr1-167904607-167905840	-0.352248	0.000759413	0.0117391
chr1-168019074-168019728	1.17364	1.72391e-08	9.89925e-07
chr1-168111148-168111602	-1.03319	1.34991e-10	1.16803e-08
chr1-168260047-168260813	-0.860052	0.000371672	0.00653779
chr1-168386606-168387648	0.395547	0.00158132	0.0211549
chr1-168405506-168406269	1.66515	1.02343e-10	9.03031e-09
chr1-168506970-168507421	-0.735936	0.000343303	0.00611845
chr1-168613633-168614503	0.430113	3.46478e-07	1.48992e-05
chr1-168750916-168751746	0.499065	1.03842e-06	3.96921e-05
chr1-168755904-168756766	0.778922	1.05601e-06	4.03066e-05
chr1-168918837-168919573	0.450367	1.43275e-05	0.000403551
chr1-168977185-168977952	-0.918246	8.76619e-06	0.000262574
chr1-169024849-169025532	1.84038	1.18531e-14	1.9537e-12
chr1-169027623-169028407	1.19093	1.67052e-13	2.32647e-11
chr1-169309148-169309612	-1.39639	0.00231074	0.028564
chr1-169479463-169479769	-0.75937	0.00413739	0.0447319
chr1-169551249-169551848	-1.50554	1.92859e-17	4.64734e-15
chr1-169944021-169945544	-0.688482	0.00123672	0.0173849
chr1-170145643-170146430	0.879054	1.97057e-16	4.10176e-14
chr1-170255673-170255905	1.34507	0.000839528	0.0127402
chr1-170284450-170285412	0.697963	6.07313e-06	0.000190627
chr1-170457304-170458084	1.2883	0.000643127	0.0102593
chr1-170481000-170481910	1.06092	0.0010968	0.0157858
chr1-170585710-170587486	-0.469892	1.71578e-07	7.9312e-06
chr1-170686217-170686727	1.1286	1.00691e-05	0.000296202
chr1-170874110-170875140	-0.470615	0.000648227	0.0103241
chr1-170893739-170894271	-1.01331	7.34955e-05	0.00166856
chr1-171141420-171143309	-0.817242	5.13983e-07	2.12021e-05
chr1-171212655-171213179	-0.58118	0.000191809	0.00376492
chr1-171366690-171367586	0.71829	7.86636e-09	4.86077e-07
chr1-171600523-171601179	0.827377	0.00241545	0.0295751
chr1-171699056-171699914	0.525234	0.000966699	0.014265
chr1-171715636-171716351	1.1938	5.88256e-11	5.43554e-09
chr1-171805650-171805880	-1.46363	0.000276614	0.00512012
chr1-171883659-171884195	1.99462	1.11782e-08	6.69471e-07
chr1-171909233-171910107	0.810411	2.79674e-06	9.58878e-05
chr1-172143315-172143840	-0.519068	0.000243206	0.00459203
chr1-172217113-172217574	0.813283	0.00438871	0.0467494
chr1-172238609-172240348	0.725036	9.34371e-11	8.29281e-09
chr1-172325649-172325871	16.9952	0.00153048	0.0206085
chr1-172390282-172391443	0.460325	0.00186766	0.0241493
chr1-172426138-172426407	-1.15781	0.00313989	0.0361422
chr1-172452037-172453020	-0.29863	0.0026494	0.0317196
chr1-172486658-172488090	-1.20697	1.25292e-38	2.93002e-35
chr1-172496399-172497646	0.29977	0.000379735	0.00665642
chr1-172682423-172683175	1.04327	1.16083e-15	2.1607e-13
chr1-172999058-172999650	-1.22119	2.00256e-05	0.000540161
chr1-173202118-173203100	-0.682663	0.00152929	0.0205981
chr1-173257782-173258985	-0.61623	0.00195998	0.0250797
chr1-173444632-173445657	-1.09692	1.39023e-11	1.43361e-09
chr1-173507064-173508078	0.485195	9.12611e-11	8.11209e-09
chr1-173518489-173519357	-0.790033	6.51622e-13	8.26853e-11
chr1-173642629-173642996	0.981338	7.45391e-06	0.000227871
chr1-173685104-173686153	-1.06208	3.72317e-05	0.000927581
chr1-173860952-173863120	-0.668457	5.80933e-06	0.000183221
chr1-174051711-174052385	-0.751783	9.35631e-06	0.000278146
chr1-174112098-174113102	-0.889726	5.02824e-09	3.24035e-07
chr1-174130756-174131892	-0.631567	0.000135002	0.00280121
chr1-174480433-174480674	-1.47846	7.79077e-09	4.81919e-07
chr1-174497106-174497894	0.762074	2.1625e-08	1.21612e-06
chr1-174783213-174783467	16.9623	0.00210109	0.0265018
chr1-174812613-174813225	0.394872	0.000290539	0.00533194
chr1-174834410-174834620	-1.40214	0.0010434	0.0151587
chr1-174931065-174931560	-0.521485	0.000500568	0.00835651
chr1-174945981-174946311	-0.911284	8.65338e-05	0.00191834
chr1-174998511-175000634	-0.208413	0.00116369	0.0165585
chr1-175177974-175178380	1.61012	1.89542e-08	1.0774e-06
chr1-175207904-175208237	-1.83652	2.20751e-05	0.000589196
chr1-175267593-175268249	0.923888	0.00409542	0.0443755
chr1-175514184-175515009	1.77257	5.77131e-46	2.42287e-42
chr1-175566306-175566754	0.681305	0.00296929	0.0346027
chr1-175598730-175599918	0.40848	1.47938e-07	6.93129e-06
chr1-175604078-175604727	0.869519	0.00298791	0.0347875
chr1-175717591-175718478	0.610706	2.10205e-10	1.75185e-08
chr1-175808156-175809125	0.712661	2.24297e-06	7.87695e-05
chr1-175841206-175842566	0.913721	2.90079e-09	1.96417e-07
chr1-175857344-175858122	-0.38951	0.00411447	0.044539
chr1-175906198-175906710	0.783261	6.38019e-06	0.000199081
chr1-176187815-176188146	-1.15803	0.000552388	0.00907265
chr1-176305359-176306213	1.59774	3.94959e-19	1.17124e-16
chr1-176330849-176331056	-0.985975	0.00105802	0.0153308
chr1-176384810-176385176	1.0597	0.000591424	0.00957835
chr1-176446379-176446898	-0.767057	0.000175298	0.00349358
chr1-176656192-176657078	-1.30264	1.4487e-17	3.54487e-15
chr1-176691380-176691949	0.410162	0.00274543	0.0325949
chr1-176952704-176952942	-1.20108	0.00125157	0.0175464
chr1-176976127-176976836	0.689594	4.52053e-06	0.000146676
chr1-176983671-176984303	0.590551	3.36727e-09	2.2447e-07
chr1-177044040-177045494	0.432613	0.000319977	0.0057742
chr1-177053724-177053935	0.89224	0.00328133	0.0373659
chr1-177054433-177054873	0.941159	0.000159014	0.00321612
chr1-177180886-177182528	-0.256944	0.000304102	0.0055385
chr1-177229731-177230854	0.642283	6.55273e-07	2.62806e-05
chr1-177248362-177248894	0.817487	3.5096e-06	0.000117158
chr1-177328415-177328666	1.55043	0.00190294	0.0244882
chr1-177350696-177351748	0.737371	1.78246e-08	1.02068e-06
chr1-177411394-177412008	-0.841993	3.94195e-05	0.000975461
chr1-177468973-177469816	-0.871917	1.13468e-08	6.78168e-07
chr1-177567102-177567717	0.947429	0.000603142	0.00972653
chr1-177568337-177569059	0.517742	1.20287e-05	0.000345905
chr1-177668760-177669478	-0.711711	7.23478e-05	0.00164551
chr1-177901696-177903140	-0.687618	8.53074e-05	0.00189451
chr1-177985989-177986811	-0.5423	0.0033353	0.0378371
chr1-177996523-177997477	-0.562249	2.0106e-05	0.000542119
chr1-178004989-178005402	-0.966595	0.000817974	0.0124691
chr1-178052616-178053338	0.281722	0.00392144	0.0429497
chr1-178261590-178262476	-0.454604	1.14724e-05	0.000332212
chr1-178267506-178268021	1.50333	1.10765e-18	3.12007e-16
chr1-178293539-178295651	0.415584	1.09527e-05	0.000318671
chr1-178344305-178345198	-0.454962	0.00185438	0.0240101
chr1-178580815-178582294	-0.486212	2.14514e-05	0.000574218
chr1-178628812-178629813	-0.939058	2.89755e-11	2.83128e-09
chr1-179002084-179003465	0.503741	7.49233e-11	6.7774e-09
chr1-179164438-179164807	1.08932	0.00142374	0.0194477
chr1-179222076-179222313	16.8171	0.00359114	0.0401215
chr1-179524566-179524991	-1.62473	9.08391e-08	4.46059e-06
chr1-179583745-179584319	0.811248	0.000146641	0.00300549
chr1-179637564-179638117	1.71009	7.67389e-09	4.75195e-07
chr1-180093203-180093582	0.709891	0.00228278	0.0282947
chr1-180197980-180198943	-0.799875	1.47082e-15	2.71163e-13
[truncated: 31,440 more rows]
